# Supplementary material for: Pharmacological Inhibition of the PI3K/AKT/mTOR Pathway in Rheumatoid Arthritis Synoviocytes: A Systematic Review and Meta-Analysis (Preclinical)
Source: Pharmaceuticals (Basel). 2025 Aug 2;18(8):1152. doi: 10.3390/ph18081152 (PMC12388949; doi:10.3390/ph18081152)
Supplement: Supplementary file 1 [file pharmaceuticals-18-01152-s001.zip]

Archive with 20 entries (18 files):
- pharmaceuticals-3779354-supplementary/
- pharmaceuticals-3779354-supplementary/Supplementary/
- pharmaceuticals-3779354-supplementary/Supplementary/File S16. Meya-analysis pipeline.py
- pharmaceuticals-3779354-supplementary/Supplementary/File S17. Meta pooling metafor.R
- pharmaceuticals-3779354-supplementary/Supplementary/File S18. Meta regression.R
- pharmaceuticals-3779354-supplementary/Supplementary/Table S1. PRISMA Chek-list.pdf
- pharmaceuticals-3779354-supplementary/Supplementary/Table S10. Narrative extraction.xlsx
- pharmaceuticals-3779354-supplementary/Supplementary/Table S11. Data exctraction.xlsx
- pharmaceuticals-3779354-supplementary/Supplementary/Table S12. SciRAP.xlsx
- pharmaceuticals-3779354-supplementary/Supplementary/Table S13. Meta-analysis result.xlsx
- pharmaceuticals-3779354-supplementary/Supplementary/Table S14. Deep meta-analysis and meta regression.xlsx
- pharmaceuticals-3779354-supplementary/Supplementary/Table S15. Table of acronyms.xlsx
- pharmaceuticals-3779354-supplementary/Supplementary/Table S2. Search strategy.pdf
- pharmaceuticals-3779354-supplementary/Supplementary/Table S3. Eligibility Criteria and MICRO (Inclusion-Exclusion).pdf
- pharmaceuticals-3779354-supplementary/Supplementary/Table S4. Search result.xlsx
- pharmaceuticals-3779354-supplementary/Supplementary/Table S5.TA screening full table.xlsx
- pharmaceuticals-3779354-supplementary/Supplementary/Table S6. Title Abstract screening include arcticle.xlsx
- pharmaceuticals-3779354-supplementary/Supplementary/Table S7. Title Abstract screening exclude article.xlsx
- pharmaceuticals-3779354-supplementary/Supplementary/Table S8. Full Text screening include article.xlsx
- pharmaceuticals-3779354-supplementary/Supplementary/Table S9. Full Text screening exclude.xlsx
