# Supplementary material for: Pharmacological Inhibition of the PI3K/AKT/mTOR Pathway in Rheumatoid Arthritis Synoviocytes: A Systematic Review and Meta-Analysis (Preclinical)
Source: Pharmaceuticals (Basel). 2025 Aug 2;18(8):1152. doi: 10.3390/ph18081152 (PMC12388949; doi:10.3390/ph18081152)
Supplement: Supplementary file 1 [file pharmaceuticals-18-01152-s001.zip › pharmaceuticals-3779354-supplementary/Supplementary/File S16. Meya-analysis pipeline.py]

# ------------------ Module: meta_analysis_pipeline.py ------------------
# Calculates Hedges' g + SE for each "Ctrl—Treatment" pair in all CSV files,
# correcting shared controls via simple split-ctrl. (No pooling or plotting.)

# ------------------ Import standard libraries -------------------------
from pathlib import Path
import sys, math, warnings
import pandas as pd
import numpy as np

import os
import subprocess
import json
from statsmodels.stats.meta_analysis import combine_effects
import statsmodels.api as sm
import matplotlib.pyplot as plt
plt.rcParams['mathtext.default'] = 'regular'
from matplotlib import rcParams
import shutil

import gc, matplotlib
import openpyxl

import seaborn as sns
from scipy.stats import ttest_ind
from scipy.stats import kendalltau
from scipy import stats           

from colorama import init, Fore, Style    # Colored console output
init(autoreset=True)                      # Automatically reset color after each message

# ---------------- Color variables -----------------
G, R, B, Y, W, C, M, K = (
    Fore.GREEN, Fore.RED, Fore.BLUE,
    Fore.YELLOW, Fore.WHITE, Fore.CYAN,
    Fore.MAGENTA, Fore.BLACK
)

# ------------------ Import project utils -------------------------------
from utils.paths import project_root, config_yaml_path
from utils.logger import Logger
from src.general.config_loader import load_config

# ------------------ Config and logger setup ----------------------------
config = load_config(config_yaml_path)
if not config:
    print("[CRITICAL] ❌ Config not loaded — exiting.")
    sys.exit(1)

logger = Logger(
    Path(project_root, "logs", "1000_META_ANAL.log"), show_trace_in_console=True
).get_logger()

# ------------------ Paths ----------------------------------------------
META_CFG = config["paths"].get("meta_anal", {})
INPUT_DIR  = Path(project_root) / META_CFG.get("input_dir",  "data/meta_anal/input/outcomes")
OUTPUT_DIR = Path(project_root) / META_CFG.get("final_dir", "data/meta_anal/final")

# ------------------ Constants ------------------------------------------
# Toggle meta-regression
meta_regression = True

# Moderators for meta-regression: list of tuples (column name, pretty alias for files/folders)
META_REGRESSION_MODERATORS = [
    # ("logConc", "logConc"),          # log(concentration of stimulator)
    ("cell_dummy", "celltype"),        # cell type (categorical)
    # You can add more, e.g.:
    # ("age", "age"), ("dose", "dose"), etc.
]

# (all columns except arm_id, mean, sd, n)
ALL_META_COLS = [
    'outcome_id',   # Outcome identifier (e.g., biomarker, phenotype) — key for outcome grouping
    'method',       # Measurement or analysis method (e.g., WB, ELISA, qPCR)
    'study_id',     # Unique study or publication identifier (usually "Author, year")
    'cell_type',    # Cell or biological system type (e.g., RA_FLS, MH7A)
    'stimulation',  # External stimulus (e.g., TNF-α, Semaphorin_5A)
    'conc_nM',      # Stimulus concentration in nM (if applicable)
]

# Columns for summarizing results in a single file (summary, final pool)
SUMMARY_BASE_COLS = [
    'outcome_id',   # Name/identifier of the compared outcome
    'method',       # Analysis method (e.g., WB, ELISA, etc.)
    'cell_type',    # Cell/object type analyzed
    'stimulator',   # Used stimulator/factor (e.g., TNF-α, Sema5A)
    'pooled_g',     # Final (pooled) Hedges' g effect, calculated in meta-analysis
    'se',           # Standard error of pooled_g
    'ci_low',       # Lower 95% confidence interval for pooled_g
    'ci_high',      # Upper 95% confidence interval for pooled_g
    'tau2',         # Between-study variance estimate (tau^2, heterogeneity)
    'Q',            # Q-statistic (test for heterogeneity)
    'I2_pct',       # I² (%): proportion of variability due to heterogeneity
    'p',            # p-value for heterogeneity test
    'k'             # Number of comparisons/studies in the final analysis
]

# Columns for summarizing effect sizes in a single file (effects for each comparison)
EFFECTS_BASE_COLS = [
    'outcome_id',   # Outcome (biomarker, variable)
    'method',       # Analysis method
    'cell_type',    # Cell type
    'stimulator',   # Used stimulator/factor
    'study_id',     # Study/publication name/ID
    'treat_arm',    # Description of the experimental (treatment) group
    'ctrl_arm',     # Description of the control group
    'g',            # Hedges' g effect for this comparison (effect size)
    'se',           # Standard error for g
    'var_g',        # Variance for g (usually se^2)
    # further meta-columns:
    'conc_nM',      # Stimulus concentration (if applicable)
    # Add new metadata here as needed
]

# Columns for summarizing sensitivity analysis (Leave-One-Out)
LOO_BASE_COLS = [
    'outcome_id',       # Outcome
    'method',           # Analysis method
    'cell_type',        # Cell type
    'stimulator',       # Stimulator
    'omit_idx',         # Index of the omitted comparison (number in the pool)
    'omit_study_id',    # Study ID omitted at this step
    'omit_treat_arm',   # Treatment group omitted at this step
    'omit_ctrl_arm',    # Control group omitted at this step (if present)
    'pooled_g',         # New pooled g after omission (sensitivity check)
    'se',               # Standard error after omission
    'ci_low',           # Lower CI after omission
    'ci_high',          # Upper CI after omission
    'tau2',             # Tau^2 after omission
    'Q',                # Q-statistic after omission
    'I2_pct',           # I² after omission
    'p',                # p-value after omission
    'k'                 # Number of comparisons left after omission (important for interpretation)
    # Add new fields here as needed
]


# ----------------- Utility: Collect and align columns ----------------------
def collect_with_preserving_columns(dfs, base_cols, logger=None, block_name=""):
    """
    Combine dataframes, preserving unique columns across all.
    Ensures all columns from all dfs are present, aligns their order,
    and fills missing values with None. Logs extra columns if found.
    """
    # Collect all unique columns from all dataframes
    all_cols = set(base_cols)
    for df in dfs:
        all_cols.update(df.columns)
    final_cols = [c for c in base_cols if c in all_cols] + [c for c in all_cols if c not in base_cols]
    # Log unexpected columns if any
    if logger and block_name:
        extra = [c for c in final_cols if c not in base_cols]
        if extra:
            logger.info(f"📝 [{block_name}] Additional columns detected: {extra}")
    # Add missing columns, align column order
    new_dfs = []
    for df in dfs:
        for col in final_cols:
            if col not in df.columns:
                df[col] = None
        new_dfs.append(df[final_cols])
    all_merged = pd.concat(new_dfs, ignore_index=True)
    return all_merged

# ----------------- Utility: Ensure directory exists ------------------------
def ensure_directory(dir_path: Path):
    """
    Create the directory if it does not exist (with logging).
    """
    try:
        dir_path.mkdir(parents=True, exist_ok=True)
        logger.info(f"📁 Directory {dir_path} is ready.")
    except Exception as exc:
        logger.error(f"❌ Failed to create {dir_path}: {exc}")
        raise

# ----------------- Split-control correction ----------------------------
def split_shared_control(
        df: pd.DataFrame    # DataFrame with columns: study_id, arm_id, n, sd, ...
    ) -> pd.DataFrame:
    """
    Splits n among all controls reused (k > 1) within a single study_id ("split-ctrl").
    sd is NOT changed. n is divided by k, rounded, and converted to int.
    If after splitting n < 2, the row is excluded and logged.
    Returns the corrected DataFrame without controls having n < 2.
    """

    # 1. Find all control groups repeated within a single study_id
    ctrl_mask = df["arm_id"].str.contains("Ctrl|Control", case=False, regex=True)
    counts = df[ctrl_mask].groupby("study_id")["arm_id"].count()
    to_exclude_idx = []

    # 2. Iterate over study_id with repeated controls
    for sid, k in counts.items():
        if k > 1:
            m = (df["study_id"] == sid) & ctrl_mask
            old_n = df.loc[m, "n"].values
            new_n = (df.loc[m, "n"] / k).round().astype(int)

            # 3. Exclude rows with n < 2 (log this)
            exclude = new_n < 2
            if exclude.any():
                rows_excluded = df.loc[m].iloc[exclude]
                logger.warning(
                    f"[split_shared_control] ⚠️ n < 2 after split-ctrl in study_id={sid}, these rows will be dropped:\n"
                    f"{rows_excluded[['study_id', 'arm_id', 'n']]}"
                )
                to_exclude_idx.extend(rows_excluded.index.tolist())

            # 4. Update only valid control groups (n >= 2)
            new_n_valid   = new_n[~exclude]
            old_n_valid   = old_n[~exclude]          # ← lengths match
            idx_valid     = df.loc[m].index[~exclude]
            df.loc[idx_valid, "n"] = new_n_valid

            logger.info(
                f"↳ Split-Ctrl study={sid} (k={k}) n: "
                f"{list(old_n_valid)} → {list(new_n_valid)}; sd unchanged."
            )

    # 5. Remove all rows with n < 2
    if to_exclude_idx:
        df = df.drop(index=to_exclude_idx).reset_index(drop=True)

    # 6. Ensure n is integer type in returned DataFrame
    df["n"] = df["n"].astype(int)
    return df

# ----------------- Hedges' g + SE (manual formula) ---------------------
def hedges_g(
        mean_t,   # Mean in treatment group
        sd_t,     # SD in treatment group
        n_t,      # Size of treatment group
        mean_c,   # Mean in control group
        sd_c,     # SD in control group
        n_c       # Size of control group
    ):
    """
    Returns (g, se) for a single pair. Hedges' g with full edge-case handling.
    On error returns (np.nan, np.nan) and logs the issue.
    """

    try:
        # 1. Check input validity (edge cases)
        if n_t < 2 or n_c < 2:
            logger.warning(
                f"[hedges_g] Not enough observations (n_t={n_t}, n_c={n_c}). Skipping."
            )
            return np.nan, np.nan

        if sd_t == 0 and sd_c == 0:
            logger.warning(
                f"[hedges_g] Both SD are zero (sd_t={sd_t}, sd_c={sd_c}). Skipping."
            )
            return np.nan, np.nan

        # 2. Calculate pooled SD
        s_pool = math.sqrt(((n_t - 1) * sd_t ** 2 + (n_c - 1) * sd_c ** 2) / (n_t + n_c - 2))
        if s_pool == 0:
            logger.warning(
                f"[hedges_g] pooled SD=0 (mean_t={mean_t}, mean_c={mean_c}, sd_t={sd_t}, sd_c={sd_c}). Skipping."
            )
            return np.nan, np.nan

        # 3. Calculate d (Cohen's d)
        d = (mean_t - mean_c) / s_pool

        # 4. Bias correction J
        J = 1 - 3 / (4*(n_t + n_c) - 9)

        # 5. Hedges' g with bias correction
        g = d * J

        # 6. Variance (var) and standard error (se), accounting for J²
        var = (J**2) * (n_t + n_c) / (n_t * n_c) + (g**2) / (2 * (n_t + n_c - 2))
        se = math.sqrt(var)

        # 7. Return result
        return g, se

    except Exception as e:
        logger.error(
            f"[hedges_g] Error during calculation: {e} "
            f"(mean_t={mean_t}, mean_c={mean_c}, sd_t={sd_t}, sd_c={sd_c}, n_t={n_t}, n_c={n_c})"
        )
        return np.nan, np.nan

# ----------------- Run pooling in R -------------------
def call_r_pooling(effects_csv, summary_csv):
    """
    Calls the R script to pool effect sizes using metafor.
    Runs 'meta_pooling_metafor.R' via subprocess, passing input and output paths.
    Handles filtered output from R's stderr for clarity.
    """
    from pathlib import Path
    import os

    rscript_path = "Rscript"  # Works if Rscript is in PATH
    r_script = Path(__file__).parent / "meta_pooling_metafor.R"

    assert r_script.exists(), f"R script not found at: {r_script}"

    cmd = [str(rscript_path), str(r_script), str(effects_csv), str(summary_csv)]

    logger.info(f"[R CALL] Running command: {' '.join(cmd)}")

    result = subprocess.run(cmd, capture_output=True, text=True)

    # ──► Filter STDERR ◄──
    skip_prefixes = (
        "Loading required package",             # Matrix, metadat, numDeriv, etc.
        "Attaching package:",                   # Sometimes prints dplyr/tibble
        "The following objects are masked",     # Other namespace messages
    )
    clean_err = "\n".join(
        ln for ln in result.stderr.splitlines()
        if not any(ln.startswith(pfx) for pfx in skip_prefixes)
    )
    if clean_err:
        logger.warning(f"[R CALL] R STDERR (filtered):\n{clean_err}")
    # ──────────────────────

    logger.info(f"[R CALL] R STDOUT: {result.stdout}")
    if result.stderr:
        logger.warning(f"[R CALL] R STDERR: {result.stderr}")

    if result.returncode != 0:
        logger.error(f"R pooling failed: {result.stderr}")
        raise RuntimeError(f"R pooling error: {result.stderr}")

    if not Path(summary_csv).exists():
        logger.error(f"R pooling completed without error, but file {summary_csv} not found!")
        raise RuntimeError(f"R pooling output file not found: {summary_csv}")

    logger.info(f"R pooling complete. Output in: {summary_csv}")

# ----------------- Main function: g, se, var_g calculation -------------------
def calc_effect_sizes(csv_path: Path):
    """
    1. Reads a CSV (columns: outcome_id, study_id, arm_id, mean, sd, n)
    2. Applies shared-control correction
    3. Creates a DataFrame for all Ctrl–Treatment pairs
    4. Saves it to OUTPUT_DIR/<outcome>/..._effects.csv
    """
    outcome = csv_path.stem
    logger.info(f"\n{'-'*70}\n► Processing outcome: {outcome}\n{'-'*70}")

    # 1. Load input CSV ------------------------------------------------------
    df = pd.read_csv(csv_path)
    # (Optional: extract and log metadata columns if needed)

    # df = pd.read_csv(csv_path)
    # meta_cols = [col for col in ALL_META_COLS if col in df.columns]
    # meta = df[meta_cols].iloc[0].to_dict()
    # missing = [col for col in ALL_META_COLS if col not in df.columns]
    # if missing:
    #     logger.info(f"meta-analysis: В таблице {csv_path.name} отсутствуют колонки: {missing}")
    # logger.info(f"{G}------------------------------------------" )


    # 2. Apply split-control correction --------------------------------------
    df = split_shared_control(df)

    # 3. Generate Ctrl–Treatment pairs ---------------------------------------
    pairs = []
    for sid, sdf in df.groupby("study_id"):
        ctrl_rows = sdf[sdf["arm_id"].str.contains("Ctrl|Control", case=False, regex=True)]
        trt_rows  = sdf[~sdf["arm_id"].str.contains("Ctrl|Control", case=False, regex=True)]

        if ctrl_rows.empty or trt_rows.empty:
            logger.warning(f"! study {sid}: skipped (no Ctrl or Treatment group)")
            continue

        # Take the FIRST control row (after split-ctrl, all controls are equivalent)
        ctrl = ctrl_rows.iloc[0]
        for _, trt in trt_rows.iterrows():
            g, se = hedges_g(
                trt["mean"], trt["sd"], trt["n"],
                ctrl["mean"], ctrl["sd"], ctrl["n"]
            )
            row = {
                "study_id"  : sid,
                "treat_arm" : trt["arm_id"],
                "ctrl_arm"  : ctrl["arm_id"],
                "g"         : g,
                "se"        : se,
                "var_g"     : se**2,
            }
            for col in ALL_META_COLS:
                if col in trt and col not in row:
                    row[col] = trt[col]
            pairs.append(row)

    df_eff = pd.DataFrame(pairs)
    if df_eff.empty:
        logger.error(f"❌ No valid pairs found in {csv_path.name}")
        return
    k = len(df_eff)
    if k < 2:
        logger.warning(f"❌ Only {k} comparison(s) in {csv_path.name} — meta-analysis skipped.")
        return

    # 4. Attach metadata and save effects ------------------------------------
    base_order = [
        'study_id','treat_arm','outcome_id','method','cell_type','stimulation',
        'conc_nM','logConc','cell_dummy','ctrl_arm','g','se','var_g'
    ]
    cols_in_df = [c for c in base_order if c in df_eff.columns] + [c for c in df_eff.columns if c not in base_order]
    df_eff = df_eff[cols_in_df]

    out_dir = OUTPUT_DIR / outcome
    ensure_directory(out_dir)
    eff_path = out_dir / f"{outcome}_effects.csv"
    df_eff.to_csv(eff_path, index=False)
    logger.info(f"✔ Effects saved: {eff_path.name}")

    # 5. Pooling using R/metafor ---------------------------------------------
    summary_path = out_dir / f"{outcome}_summary.csv"

    if k >= 2: 
        try:
            call_r_pooling(eff_path, summary_path)
        except Exception as e:
            logger.error(f"[R ERROR] Error during R call: {e}")
            return

        logger.info(f"[R OK] Pooling finished, summary: {summary_path.resolve()}")
    else:
        logger.info("ℹ️  <2 comparisons – R pooling skipped.")

    # (Optional) Read summary, log results, and process Leave-One-Out -------
    if summary_path.exists():
        pooled_df = pd.read_csv(summary_path)
        logger.info(f"✔ Pooled g and CI calculated in R/metafor: {pooled_df.to_dict(orient='records')[0]}")
        
        # Check and log Leave-One-Out results
        loo_path = summary_path.parent / f"{outcome}_leave_one_out.csv"
        if k > 2:
            if loo_path.exists():
                loo_df = pd.read_csv(loo_path)
                logger.info(f"✅ Leave-One-Out results calculated and saved: {loo_path.name} (N={len(loo_df)})")
            else:
                logger.warning(f"⚠️ Leave-One-Out file not found: {loo_path.resolve()}")
        else:
            logger.info(f"ℹ️  <3 comparisons – Leave-One-Out skipped.")
    else:
        logger.error(f"❌ Summary file NOT found: {summary_path.resolve()}")

    # ----------- Egger / Funnel Plot (Python) ---------------
    if len(df_eff) >= 10:  # ≥ 10 comparisons — create plot
        X = sm.add_constant(1 / df_eff["se"])
        y = df_eff["g"] / df_eff["se"]
        w = 1 / df_eff["se"]**2
        egger_res = sm.WLS(y, X, weights=w).fit()
        p_egger = float(egger_res.pvalues["const"])  # Intercept p-value
        egger_res.params.to_csv(out_dir / f"{outcome}_egger_coef.csv")

        # Funnel plot
        fig, ax = plt.subplots()
        ax.scatter(df_eff["g"], df_eff["se"], zorder=3)
        ax.invert_yaxis()
        try:
            g_hat = pooled_df["pooled_g"].values[0]
            ax.axvline(g_hat, ls="--", color="tab:red")
        except Exception:
            ax.axvline(0, ls="--", color="tab:red")  # fallback
        ax.set_xlabel("Hedges g")
        ax.set_ylabel("SE(g)")
        fig.savefig(out_dir / f"{outcome}_funnel.png", dpi=300)
        plt.close(fig)

        logger.info(f"✅ Funnel plot saved (Egger WLS p = {p_egger:.3f}).")
    else:
        logger.info("ℹ️  <10 comparisons – Funnel/Egger skipped.")

    # Begg’s test and funnel plot
    if len(df_eff) >= 5:
        # Funnel plot (g vs se)
        fig, ax = plt.subplots()
        ax.scatter(df_eff["g"], df_eff["se"], zorder=3)
        ax.invert_yaxis()
        try:
            g_hat = pooled_df["pooled_g"].values[0]
            ax.axvline(g_hat, ls="--", color="tab:red")
        except Exception:
            ax.axvline(0, ls="--", color="tab:red")  # fallback
        ax.set_xlabel("Hedges g")
        ax.set_ylabel("SE(g)")
        fig.savefig(out_dir / f"{outcome}_funnel.tiff", dpi=300)
        plt.close(fig)

        # Begg’s test (Kendall’s tau between g and se)
        tau, p_begg = kendalltau(df_eff["g"], df_eff["se"])
        with open(out_dir / f"{outcome}_begg_test.txt", "w") as f:
            f.write(f"Kendall’s tau = {tau:.3f}, p = {p_begg:.3f}\n")

        logger.info(f"✅ Funnel plot and Begg’s test (p = {p_begg:.3f}) saved.")
    else:
        logger.info("ℹ️  <5 comparisons – Funnel/Begg skipped.")

    # Hartung–Knapp 95% CI and Forest plot
    if k >= 2:
        try:
            # 1) Pooled metrics with Hartung–Knapp CI -------------------------------
            pooled_df      = pd.read_csv(summary_path)
            pooled_g       = pooled_df["pooled_g"].iloc[0]
            pooled_se      = pooled_df["se"].iloc[0]       # SE of pooled effect
            i2_pct         = pooled_df["I2_pct"].iloc[0]
            tau2           = pooled_df["tau2"].iloc[0]

            # ---- Calculate Hartung–Knapp CI: t-quantile with df = k-1 ----
            from scipy.stats import t
            k_effects      = len(df_eff)
            df_df          = k_effects - 1
            t_crit         = t.ppf(0.975, df_df)
            ci_low_pooled  = pooled_g - t_crit * pooled_se
            ci_high_pooled = pooled_g + t_crit * pooled_se

            # 2) Sort by weight (se) -----------------------------------------------
            df_eff = df_eff.sort_values("se", ascending=True).reset_index(drop=True)

            # 3) Forest plot figure -----------------------------------------------
            k       = len(df_eff)
            fig, ax = plt.subplots(figsize=(6, 0.35 * k + 1))
            fig.subplots_adjust(left=0.35)          # Slightly wider margin

            # 4) Coordinates, weights, dot sizes ----------------------------------
            y_pos   = np.arange(k)
            weights = 1 / df_eff["var_g"]
            sizes   = 20 + 80 * (weights / weights.max())       # 20–100 pt

            ci_low_ind  = df_eff["g"] - 1.96 * df_eff["se"]
            ci_high_ind = df_eff["g"] + 1.96 * df_eff["se"]

            # 5) Horizontal CI lines + points -------------------------------------
            ax.hlines(y_pos, ci_low_ind, ci_high_ind, color="gray", lw=1.3, zorder=1)
            ax.scatter(df_eff["g"], y_pos, s=sizes, color="#1f77b4", zorder=3)

            # 6) Vertical reference lines -----------------------------------------
            ax.axvline(0, color="black", lw=0.8, ls=":")
            ax.axvline(pooled_g, color="tab:red", ls="--",
                    label=f"Pooled g = {pooled_g:.2f}")

            # 6b) Shaded pooled 95% CI (gray) -------------------------------------
            ymin, ymax = ax.get_ylim()
            ax.fill_betweenx(
                [ymin, ymax], ci_low_pooled, ci_high_pooled,
                color="#d0d0d0", alpha=0.25,
                label=f"HK 95% CI ($t_{{{df_df}}}={t_crit:.2f}$)"
            )

            # 7) Y-axis labels ----------------------------------------------------
            def format_label(study_id, treat_arm):
                parts = treat_arm.strip().split(maxsplit=1)
                if len(parts) == 2:
                    drug, rest = parts
                    return rf"{study_id} | " + r"$\bf{" + drug + r"}$ " + rest
                return rf"{study_id} | " + r"$\bf{" + treat_arm + r"}$"

            ax.set_yticks(y_pos)
            ax.set_yticklabels([''] * k)
            for y, row in zip(y_pos, df_eff.itertuples()):
                label = format_label(row.study_id, row.treat_arm.replace('_', ' '))
                ax.text(ax.get_xlim()[0] - 0.03*(ax.get_xlim()[1]-ax.get_xlim()[0]),
                        y, label, ha='right', va='center',
                        fontsize=plt.rcParams['font.size'] - 4)

            ax.invert_yaxis()

            # 7b) Table to the right of plot: g (95% CI) and weights --------------
            header = f"{'g [95% CI]':>13} {'Weight':>10}"
            x_table = ax.get_xlim()[1] + 0.025 * (ax.get_xlim()[1] - ax.get_xlim()[0])

            # Calculate row spacing for the table
            dy = y_pos[1] - y_pos[0] if len(y_pos) > 1 else 1
            offset = dy * 0.3
            y_table = y_pos.min() - offset

            ax.text(
                x_table, y_table,
                header,
                ha='left', va='bottom',
                fontsize=plt.rcParams['font.size'] - 3,
                fontweight='bold',
                family='monospace',
                fontname='DejaVu Sans Mono'
            )

            weights_pct = 100 * weights / weights.sum()
            for y, row, w in zip(y_pos, df_eff.itertuples(), weights_pct):
                eff   = row.g
                se    = row.se
                ci_l  = eff - 1.96 * se
                ci_h  = eff + 1.96 * se
                txt = f"{eff:5.2f} [{ci_l:5.2f};{ci_h:5.2f}]  {w:5.1f} %"

                ax.text(
                    x_table, y, txt, ha='left', va='center',
                    fontsize=plt.rcParams['font.size'] - 4,
                    family='monospace',
                    fontname='DejaVu Sans Mono'
                )

            # 8) X-axis, ticks, and label -----------------------------------------
            from matplotlib.ticker import MultipleLocator, MaxNLocator
            ax.set_xlabel(
                f"Hedges g (HK 95% CI [{ci_low_pooled:.2f}; {ci_high_pooled:.2f}]);  "
                f"I\u00b2 = {i2_pct:.0f}%, τ\u00b2 = {tau2:.2f}",
                fontsize=plt.rcParams['font.size'] - 3,
                fontweight='bold',
                labelpad=8
            )

            ax.xaxis.set_major_locator(MultipleLocator(2))
            ax.xaxis.set_major_locator(MaxNLocator(nbins=8, prune='both'))

            # Legend in upper-left corner, outside axes
            ax.legend(
                loc="upper left",
                bbox_to_anchor=(0, 1.17),
                borderaxespad=0,
                fontsize=plt.rcParams['font.size'] / 2,
                frameon=True,
                edgecolor='black',
                facecolor='white'
            )

            # Reduce X-axis tick label font size
            ax.tick_params(axis='x', labelsize=plt.rcParams['font.size'] - 2)

            # 10) Save TIFF -------------------------------------------------------
            dpi         = 600 if k < 10 else 400
            forest_path = out_dir / f"{outcome}_forest.tiff"
            fig.savefig(
                forest_path, dpi=dpi, format="tiff",
                bbox_inches="tight",
                pil_kwargs={"compression": "tiff_lzw"}
            )

            plt.close(fig); gc.collect()
            logger.info(f"✅ Forest plot saved → {forest_path.name}")    

        except Exception as e:
            logger.error(f"Error during Forest plot generation: {e}")
    else:
        logger.info(f"ℹ️  <2 comparisons – Forest plot skipped.")


def run_meta_regression(
    path_to_effects_csv: str,
    moderator_col: str,          # For example: "logConc" or "cell_dummy"
    outcome_filter: str = None,  # Optional filter by outcome_id
    filter_col: str = None,
    output_coef_csv: str = "meta_regression_result.csv",
):
    """
    Launches external R script for meta-regression.

    Parameters:
      - path_to_effects_csv: CSV with columns g, var_g, conc_nM, outcome_id, etc.
      - moderator_col: moderator column (e.g., logConc)
      - outcome_filter: filter by outcome_id (optional)
      - output_coef_csv: output path for coefficients CSV
    """
    try:
        logger.info("\n\n ------------------------------------------------------ \n\n")
        logger.info(f"{K}\n-------\n{W} META-REGRESSION start for {M}{moderator_col} {W} on outcome {C}{outcome_filter}\n{K}--------\n ")
        rscript = "Rscript"
        r_script = Path(__file__).parent / "meta_regression_core.R"

        if not r_script.exists():
            logger.critical(f"⛔️ R script not found: {r_script}")
            return

        # Prepare arguments
        outcome_arg = outcome_filter or ""

        cmd = [
            "Rscript", str(r_script),
            path_to_effects_csv, moderator_col, outcome_filter, output_coef_csv, filter_col
        ]

        logger.info("🚀 Launching meta-regression via R:")
        logger.info(" ".join(f'"{x}"' if ' ' in x else x for x in cmd))

        # Run subprocess
        res = subprocess.run(cmd, capture_output=True, text=True)

        # Handle STDOUT
        if res.stdout:
            logger.info(f"📤 [meta_regression STDOUT]:\n{res.stdout.strip()}")

        # STDERR special cases
        reg_skipped = False
        if res.stderr:
            stderr_text = res.stderr.strip()
            if "Too few data points" in stderr_text:
                logger.info(f"{R}❗ Outcome {C}'{outcome_filter}'{R} skipped for moderator {M}'{moderator_col}'{W}: {R}too few data points for regression.")
                reg_skipped = True
            elif "Moderator is constant" in stderr_text:
                logger.info(f"{R}❗ Outcome {C}'{outcome_filter}'{R} skipped for moderator {M}'{moderator_col}'{W}: {R}no moderator variability.")
                reg_skipped = True
            elif "Moderator has NA/non-finite values" in stderr_text:
                logger.info(f"{R}❗ Outcome {C}'{outcome_filter}' {R}skipped for moderator {M}'{moderator_col}'{W}:{R} invalid moderator values.")
                reg_skipped = True
            elif "Coeffs saved to" in stderr_text:
                logger.info(f"[meta_regression]: {stderr_text}")
            else:
                logger.warning(f"⚠️ [meta_regression STDERR]:\n{stderr_text}")

        # Check success
        if res.returncode != 0:
            if reg_skipped:
                return False  # Scientific reason, not a critical error
            else:
                logger.error(f"❌ Meta-regression error: code {res.returncode}")
                raise RuntimeError(f"R meta-regression error (code {res.returncode})")

        logger.info(f"📊 Meta-regression results saved: {output_coef_csv}")

        return True

    except Exception as e:
        logger.exception(f"💥 Exception during meta-regression: {type(e).__name__} — {e}")

# ----------------- Plots bubble plot for a given outcome_id from meta-regression results -------------------
def plot_bubble_plot_by_outcome(df, outcome_id: str, output_tiff: str, beta=None, intercept=None, unify_ylim=None):
    """
    Plots a bubble plot for a specified outcome_id using meta-regression results.

    Arguments:
      df           — DataFrame containing columns: outcome_id, g, var_g, conc_nM
      outcome_id   — string, used to filter observations
      output_tiff  — path to save the output TIFF image

    Plot style follows Supplement standards:
      - Axes are limited to real data ranges
      - Light grid
      - Point labels (g values)
      - Minimum bubble size
      - Large, bold labels and axes
      - Variable values shown in labels
      - Additional annotation at bottom for bubble size meaning
    """
    try:
        # --- Data preparation ---
        d = df[df["outcome_id"] == outcome_id].copy()
        if "logConc" not in d.columns:
            d["logConc"] = np.log10(d["conc_nM"] + 1)

        # Filter valid rows
        d = d[d["logConc"].notnull() & d["g"].notnull()]

        if len(d) < 3:
            logger.error(f"⚠️ Not enough data for bubble plot of '{outcome_id}' (only {len(d)} points)")
            return

        # --- Bubble size: minimum 40, scaled ---
        fig, ax = plt.subplots(figsize=(4, 7))  # Narrow and tall plot

        minsize = 200
        sizes = minsize + 100 * 1 / d["var_g"] / (1 / d["var_g"]).max()
        scatter = ax.scatter(
            d["logConc"], d["g"],
            s=sizes,
            alpha=0.3,              # Transparency, 0.3–0.5
            color="#5175afd5",        # Pleasant blue (steelblue)
            edgecolor="k",
            zorder=2,
            linewidth=0.7
        )

        # Regression line if beta and intercept provided
        if beta is not None and intercept is not None:
            x_vals = np.linspace(d["logConc"].min(), d["logConc"].max(), 100)
            y_vals = intercept + beta * x_vals
            ax.plot(x_vals, y_vals, color="black", linestyle="--", linewidth=1.5, label="Regression line")
            ax.legend()

        # --- Axes: set to real data range + small padding ---
        min_x, max_x = d['logConc'].min(), d['logConc'].max()
        min_y, max_y = d['g'].min(), d['g'].max()

        # Y axis: include zero plus minimal padding, or use unify_ylim
        if unify_ylim is not None:
            ax.set_ylim(*unify_ylim)
        else:
            ymin = min(min_y, 0) - 0.5
            ymax = max(max_y, 0) + 0.5
            ax.set_ylim(ymin, ymax)

        # X axis: small padding (10%)
        xpad = 0.1 * (max_x - min_x) if max_x > min_x else 0.1
        ax.set_xlim(min_x - xpad, max_x + xpad)

        # Always show horizontal line at zero
        ax.axhline(0, color="gray", ls="--", zorder=1)

        # grid (uncomment if needed)
        # ax.grid(alpha=0.3, linestyle="--")

        # --- Large, bold labels ---
        ax.set_xlabel("log10(Concentration [nM] + 1)", fontsize=10)
        ax.set_ylabel("Hedges' g", fontsize=10)
        ax.set_title(f"Bubble plot: {outcome_id}", fontsize=10, weight="bold")

        # ax.text(
        #     0.99, 0.01, "Bubble size: inverse of effect",
        #     transform=ax.transAxes, ha="right", va="bottom", fontsize=10, color="dimgray"
        # )

        # Remove top and right spines
        ax.spines['top'].set_visible(False)
        ax.spines['right'].set_visible(False)

        # --- Save as TIFF ---
        dpi_value = 600 if len(d) < 10 else 400
        plt.tight_layout()

        # # --- Point labels (g value) ---
        # if len(d) <= 10:
        #     for i, row in d.iterrows():
        #         ax.text(
        #             row['logConc'] + 0.05, row['g'] + 0.15,
        #             f"{row['g']:.2f}",
        #             fontsize=10, ha='left', va='bottom', color='black', zorder=3
        #         )

        plt.savefig(
            output_tiff,
            dpi=dpi_value,
            format="tiff",
            bbox_inches="tight",
            pil_kwargs={"compression": "tiff_lzw"}
        )
        plt.close()
        logger.info(f"\n✅ Bubble plot saved as TIFF: {output_tiff} (dpi={dpi_value})")

        logger.info("\n ------------------------------------------------------ \n\n")

    except Exception as e:
        logger.error(f"❌ Error during bubble plot for '{outcome_id}': {type(e).__name__} — {e}")

# ----------------- Plots box plot for a given outcome_id by meta-regression data -------------------
def plot_celltype_box_by_outcome(
    df, outcome_id: str, output_tiff: str,
    order=None, show_pvalue=True, unify_ylim=None
):
    """
    Plots a boxplot and stripplot for outcome_id according to academic standards.

    Arguments:
      df           — DataFrame with outcome_id, g, cell_type
      outcome_id   — outcome
      output_tiff  — where to save TIFF
      order        — group order (e.g., ['RA-FLS', 'MH7A'])
      show_pvalue  — whether to display p-value
      unify_ylim   — tuple (ymin, ymax) — unify y-axis for all outcomes
    """
    try:
        # --- Filter by outcome ---
        d = df[df["outcome_id"] == outcome_id].copy()
        if "cell_type" not in d.columns or d["cell_type"].isnull().all():
            logger.warning(f"⚠️ No cell_type data for '{outcome_id}'")
            return

        # --- Consistent group order ---
        unique_cells = d["cell_type"].dropna().unique()
        default_order = ["RA-FLS", "MH7A"]  # Can be extended
        if order is None:
            order = [c for c in default_order if c in unique_cells] + [c for c in unique_cells if c not in default_order]

        # --- Colorblind-friendly palette (Set2) or custom colors ---
        palette = {cat: "#b3b3b3" if i == 0 else "#737373" for i, cat in enumerate(order)}

        # --- Adaptive point size ---
        n_points = len(d)
        point_size = 3 

        # --- Figure and boxplot with black border ---
        plt.figure(figsize=(5, 8))
        ax = sns.boxplot(
            x="cell_type", y="g", data=d, order=order,
            palette=[palette[x] for x in order],
            boxprops=dict(edgecolor='k', linewidth=1.4),
            medianprops=dict(color="black", linewidth=1.7),
            whiskerprops=dict(color="k", linewidth=1.2),
            capprops=dict(color="k", linewidth=1.2),
            fliersize=0
        )
        sns.stripplot(
            x="cell_type", y="g", data=d, order=order,
            color="black", size=point_size, jitter=True, alpha=0.5, ax=ax
        )

        # --- Y grid (uncomment if needed) ---
        # ax.grid(alpha=0.15, linestyle="--", axis="y", zorder=0)

        # --- Unify Y scale for Supplement (if specified) ---
        if unify_ylim is not None:
            ax.set_ylim(*unify_ylim)

        # --- Titles and labels ---
        ax.set_title(f"Effect size by cell type: {outcome_id}", fontsize=13, weight="bold")
        ax.set_ylabel("Hedges' g", fontsize=12)
        ax.set_xlabel("Cell type", fontsize=12)
        ax.set_xticklabels(order, fontsize=12)
        ax.tick_params(axis='y', labelsize=11)
        ax.tick_params(axis='x', labelsize=11)

        # --- Add p-value with bold font and good positioning ---
        if show_pvalue and len(order) == 2:
            group1 = d[d["cell_type"] == order[0]]["g"].values
            group2 = d[d["cell_type"] == order[1]]["g"].values
            if len(group1) > 1 and len(group2) > 1:
                stat, pval = ttest_ind(group1, group2, equal_var=False)
                if pval < 0.001:
                    stars, p_str = "***", "p < 0.001"
                elif pval < 0.01:
                    stars, p_str = "**", f"p = {pval:.3g}"
                elif pval < 0.05:
                    stars, p_str = "*", f"p = {pval:.3g}"
                else:
                    stars, p_str = "ns", f"p = {pval:.3g}"

                # Find the upper edge (ensure room even with unify_ylim)
                ymin, ymax0 = ax.get_ylim()
                y_max = max(d['g'].max(), 0)
                y_pad = 0.13 * (ymax0 - ymin)  # margin at the top
                y = y_max + y_pad * 1.15
                h = 0.07 * (ymax0 - ymin)

                # If p-value annotation would exceed axis, extend ylim
                if y + h + 0.07 * (ymax0 - ymin) > ymax0:
                    ax.set_ylim(ymin, y + h + 0.13 * (ymax0 - ymin))

                ax.plot([0, 0, 1, 1], [y, y + h, y + h, y], lw=1.5, c="black", clip_on=False)
                ax.text(
                    0.5, y + h + 0.01 * (ymax0 - ymin),
                    r"$\bf{" + stars + r"}$  " + f"{p_str}",  # only stars are bold
                    ha='center', va='bottom', color="black", fontsize=12,
                    clip_on=False, transform=ax.transData
                )

        # --- DO NOT add caption here! --- 
        # ax.text(
        #     0.5, -0.15, "Each point = separate comparison/study; boxplot = median, quartiles.",
        #     transform=ax.transAxes, ha="center", va="top", fontsize=10, color="dimgray"
        # )

        plt.tight_layout()

        # Remove top and right spines
        ax.spines['top'].set_visible(False)
        ax.spines['right'].set_visible(False)

        # --- Save as TIFF ---
        dpi_value = 600 if n_points < 20 else 400
        plt.savefig(
            output_tiff,
            dpi=dpi_value,
            format="tiff",
            bbox_inches="tight",
            pil_kwargs={"compression": "tiff_lzw"}
        )
        plt.close()
        logger.info(f"✅ Box/Strip plot by cell_type saved as TIFF: {output_tiff} (dpi={dpi_value})")

    except Exception as e:
        logger.error(f"❌ Error during boxplot for '{outcome_id}': {type(e).__name__} — {e}")


# ----------------------------------------------------------------------
# ----------------- Main entry point -----------------------------------
if __name__ == "__main__":
    warnings.filterwarnings("ignore")

    ensure_directory(OUTPUT_DIR)
    files = sorted(INPUT_DIR.glob("*.csv"))
    if not files:
        logger.critical("❌ No CSV files found.")
        sys.exit(1)
    
    for csv_file in sorted(INPUT_DIR.glob("*.csv")):
        calc_effect_sizes(csv_file)

    # -------------------------------------------------------------------
    try:
        logger.info(f"-------------------------------------------------\n\n")
        logger.info(f"-------------------------------------------------\n\n")

        from pathlib import Path
        import pandas as pd

        # ---------------- Finisher: merge all *_summary.csv -------------
        summary_files = list(Path(OUTPUT_DIR).rglob("*_summary.csv"))
        if not summary_files:
            logger.warning("⚠️  No summary files found – combined table skipped")
        else:
            try:
                dfs = []
                for f in summary_files:
                    df = pd.read_csv(f)

                    # If 'outcome' is missing — take from folder name
                    if 'outcome' not in df.columns:
                        df['outcome'] = f.parent.name

                    # Take only first row from summary file
                    df = df.iloc[[0]].copy()

                    # UNPACK: [AKT]_[WB]_[RA_FLS]_[TNF_α] -> outcome, method, cell_type, stimulator
                    def unpack_outcome(row):
                        val = str(row['outcome'])
                        # Try format [outcome]_[method]_[cell_type]_[stimulator]
                        parts = []
                        if val.count('[') == 4:
                            parts = [p.strip("[]") for p in val.split(']_[')]
                        elif val.count('[') == 1:
                            parts = val.split('_')
                        else:
                            return pd.Series([val, None, None, None])
                        parts += [None] * (4 - len(parts))
                        return pd.Series(parts[:4])

                    unpacked = df.apply(unpack_outcome, axis=1)
                    unpacked.columns = ['outcome_id', 'method', 'cell_type', 'stimulator']

                    df[['outcome_id', 'method', 'cell_type', 'stimulator']] = unpacked

                    # Final column order
                    cols_order = [
                        'outcome_id', 'method', 'cell_type', 'stimulator',
                        'pooled_g', 'se', 'ci_low', 'ci_high',
                        'pi_low', 'pi_high',            # NEW
                        'tau2', 'tau2_lo', 'tau2_hi',   # NEW
                        'Q', 'I2_pct', 'p', 'k'
                    ]
                    df = df[[c for c in cols_order if c in df.columns]]

                    dfs.append(df)

                # Apply merging with universal function
                all_summaries = (
                    collect_with_preserving_columns(dfs, SUMMARY_BASE_COLS, logger=logger, block_name="SUMMARY")
                    .drop_duplicates()
                    .sort_values(['outcome_id', 'method', 'cell_type', 'stimulator'])
                    .reset_index(drop=True)
                )

                # Remove junk rows
                all_summaries = all_summaries[
                    (all_summaries['outcome_id'].notnull()) &
                    (all_summaries['outcome_id'].str.lower() != 'final') &
                    (all_summaries['outcome_id'].str.strip() != "")
                ]
                out_csv = OUTPUT_DIR / "00_all_outcomes_summary.csv"
                all_summaries.to_csv(out_csv, index=False)
                logger.info(f"🗂  Combined summary table saved → {out_csv.relative_to(project_root)}")

            except Exception as e:
                logger.critical(f"❌ Error while saving summary.csv: {e}")

            # ------------- Finisher: merge all *_summary_REML.csv -------------
            summary_rem_files = list(Path(OUTPUT_DIR).rglob("*_summary_REML.csv"))
            if not summary_rem_files:
                logger.warning("⚠️  No REML summary files found – REML table skipped")
            else:
                try:
                    dfs_rem = []
                    for f in summary_rem_files:
                        df = pd.read_csv(f)

                        # If 'outcome' is missing — take from folder name
                        if 'outcome' not in df.columns:
                            df['outcome'] = f.parent.name

                        # Take only first row
                        df = df.iloc[[0]].copy()

                        # UNPACK: [AKT]_[WB]_[RA_FLS]_[TNF_α] -> outcome, method, cell_type, stimulator
                        def unpack_outcome(row):
                            val = str(row['outcome'])
                            parts = []
                            if val.count('[') == 4:
                                parts = [p.strip("[]") for p in val.split(']_[')]
                            elif val.count('[') == 1:
                                parts = val.split('_')
                            else:
                                return pd.Series([val, None, None, None])
                            parts += [None] * (4 - len(parts))
                            return pd.Series(parts[:4])

                        unpacked = df.apply(unpack_outcome, axis=1)
                        unpacked.columns = ['outcome_id', 'method', 'cell_type', 'stimulator']

                        df[['outcome_id', 'method', 'cell_type', 'stimulator']] = unpacked

                        # Final column order
                        cols_order_rem = [
                            'outcome_id', 'method', 'cell_type', 'stimulator',
                            'model', 'pooled_g', 'se', 'ci_low', 'ci_high'
                        ]
                        df = df[[c for c in cols_order_rem if c in df.columns]]

                        dfs_rem.append(df)

                    # Concatenate into one DataFrame
                    all_reml = (
                        pd.concat(dfs_rem, axis=0, ignore_index=True)
                        .drop_duplicates()
                        .sort_values(['outcome_id', 'method', 'cell_type', 'stimulator'])
                        .reset_index(drop=True)
                    )

                    # Remove empty rows
                    all_reml = all_reml[
                        (all_reml['outcome_id'].notnull()) &
                        (all_reml['outcome_id'].str.lower() != 'final') &
                        (all_reml['outcome_id'].str.strip() != "")
                    ]
                    out_rem_csv = OUTPUT_DIR / "00_all_outcomes_summary_REML.csv"
                    all_reml.to_csv(out_rem_csv, index=False)
                    logger.info(f"🗂  Combined REML summary table saved → {out_rem_csv.relative_to(project_root)}")

                except Exception as e:
                    logger.critical(f"❌ Error while saving summary_REML.csv: {e}")

            # ---------- Compute differences (Δg) ----------
            try:
                main_path = OUTPUT_DIR / "00_all_outcomes_summary.csv"
                reml_path = OUTPUT_DIR / "00_all_outcomes_summary_REML.csv"
                out_path  = OUTPUT_DIR / "00_all_outcomes_delta_SJ_vs_REML.csv"

                main = pd.read_csv(main_path)
                reml = pd.read_csv(reml_path)

                # Keep only necessary columns from REML to avoid duplicates
                reml_renamed = reml.rename(columns={
                    "pooled_g": "pooled_g_REML",
                    "se": "se_REML",
                    "ci_low": "ci_low_REML",
                    "ci_high": "ci_high_REML"
                })

                # Merge by keys
                merged = pd.merge(
                    main,
                    reml_renamed[
                        ["outcome_id", "method", "cell_type", "stimulator", "pooled_g_REML", "se_REML", "ci_low_REML", "ci_high_REML"]
                    ],
                    on=["outcome_id", "method", "cell_type", "stimulator"],
                    how="inner"
                )

                # Compute absolute difference in pooled_g
                merged["delta_g"] = (merged["pooled_g"] - merged["pooled_g_REML"]).abs()

                # Save result
                merged.to_csv(out_path, index=False)
                print(f"✅ Delta-table saved: {out_path}")

                # --- Load delta-table ---
                delta_csv_path = Path(OUTPUT_DIR) / "00_all_outcomes_delta_SJ_vs_REML.csv"
                if delta_csv_path.exists():
                    all_delta = pd.read_csv(delta_csv_path)
                    logger.info(f"✅ delta SJ vs REML successfully loaded ({len(all_delta)}) rows.")
                else:
                    all_delta = pd.DataFrame()
                    logger.warning("⚠️ delta SJ vs REML file not found — sheet will not be created.")

            except Exception as e:
                print(f"❌ Error during Δg computation: {e}")

            # ---------- Merge all *_effects.csv files ----------
            try:
                effect_files = list(Path(OUTPUT_DIR).rglob("*_effects.csv"))
                if not effect_files:
                    logger.warning("⚠️  No *_effects.csv files found – all_effects.csv skipped")
                else:
                    eff_dfs = []
                    for f in effect_files:
                        df = pd.read_csv(f)

                        # Extract structure from folder name
                        folder_name = f.parent.name
                        if folder_name.count('[') == 4:
                            parts = [p.strip("[]") for p in folder_name.split(']_[')]
                        elif "_" in folder_name:
                            parts = folder_name.split('_')
                        else:
                            parts = [folder_name]
                        parts += [None] * (4 - len(parts))
                        outcome_id, method, cell_type, stimulator = parts[:4]

                        # Add these values to all rows in file
                        df['outcome_id'] = outcome_id
                        df['method'] = method
                        df['cell_type'] = cell_type
                        df['stimulator'] = stimulator

                        # Guarantee basic columns
                        for col in ['study_id', 'treat_arm', 'ctrl_arm', 'g', 'se', 'var_g']:
                            if col not in df.columns:
                                df[col] = None

                        eff_dfs.append(df)

                    # Universal merging (via helper function)
                    all_effects = (
                        collect_with_preserving_columns(eff_dfs, EFFECTS_BASE_COLS, logger=logger, block_name="EFFECTS")
                        .drop_duplicates()
                        .sort_values(['outcome_id', 'method', 'cell_type', 'stimulator', 'study_id', 'treat_arm'])
                        .reset_index(drop=True)
                    )

                    # Remove empty and "final" rows
                    all_effects = all_effects[
                        (all_effects['outcome_id'].notnull()) &
                        (all_effects['outcome_id'].str.lower() != 'final') &
                        (all_effects['outcome_id'].str.strip() != "")
                    ]

                    all_effects['outcome_stim'] = all_effects['outcome_id'].astype(str) + " | " + all_effects['stimulation'].astype(str)

                    out_eff = OUTPUT_DIR / "all_effects.csv"
                    all_effects.to_csv(out_eff, index=False)
                    logger.info(f"📑 Combined effects file saved → {out_eff.relative_to(project_root)}")

            except Exception as e:
                logger.critical(f"❌ Error while saving _effects.csv: {e}")

            # ---------- Merge all *_leave_one_out.csv files ----------
            try:
                loo_files = list(Path(OUTPUT_DIR).rglob("*_leave_one_out.csv"))
                if not loo_files:
                    logger.warning("⚠️ No Leave-One-Out files — all_leave_one_out.csv not created.")
                else:
                    loo_dfs = []
                    for f in loo_files:
                        df = pd.read_csv(f)
                        outcome_val = f.parent.name
                        # UNPACK structure
                        def unpack(val):
                            # Expects [outcome]_[method]_[cell_type]_[stimulator]
                            if isinstance(val, str) and val.count('[') == 4:
                                parts = [p.strip("[]") for p in val.split(']_[')]
                            elif isinstance(val, str) and "_" in val:
                                parts = val.split('_')
                            else:
                                return [val, None, None, None]
                            parts += [None] * (4 - len(parts))
                            return parts[:4]
                        o_id, meth, ctype, stim = unpack(outcome_val)
                        df['outcome_id'] = o_id
                        df['method'] = meth
                        df['cell_type'] = ctype
                        df['stimulator'] = stim

                        # Omit_idx: cast to integer if present
                        if 'omit_idx' in df.columns:
                            df['omit_idx'] = pd.to_numeric(df['omit_idx'], errors='coerce').astype('Int64')

                        # Add info about omitted comparison from original effects.csv
                        effects_path = f.parent / f"{outcome_val}_effects.csv"
                        if effects_path.exists():
                            try:
                                df_eff = pd.read_csv(effects_path)
                                max_idx = len(df_eff)
                                def get_field(idx, field):
                                    try:
                                        i = int(idx) - 1
                                        if 0 <= i < max_idx and field in df_eff.columns:
                                            return df_eff.iloc[i][field]
                                    except Exception:
                                        return None
                                    return None
                                df['omit_study_id'] = df['omit_idx'].apply(lambda idx: get_field(idx, 'study_id'))
                                df['omit_treat_arm'] = df['omit_idx'].apply(lambda idx: get_field(idx, 'treat_arm'))
                                if 'ctrl_arm' in df_eff.columns:
                                    df['omit_ctrl_arm'] = df['omit_idx'].apply(lambda idx: get_field(idx, 'ctrl_arm'))
                            except Exception as e:
                                logger.warning(f"Could not add omit_study_id/treat_arm/ctrl_arm for {effects_path.name}: {e}")

                        loo_dfs.append(df)

                    # Combine all files (helper function)
                    all_loo = (
                        collect_with_preserving_columns(loo_dfs, LOO_BASE_COLS, logger=logger, block_name="LEAVE_ONE_OUT")
                        .drop_duplicates()
                        .sort_values(['outcome_id', 'omit_idx'])
                        .reset_index(drop=True)
                    )

                    # Filter empty outcome_id
                    all_loo = all_loo[
                        (all_loo['outcome_id'].notnull()) &
                        (all_loo['outcome_id'].astype(str).str.lower() != 'final') &
                        (all_loo['outcome_id'].astype(str).str.strip() != "")
                    ]

                    if not all_loo.empty:
                        out_loo = OUTPUT_DIR / "00_all_leave_one_out.csv"
                        all_loo.to_csv(out_loo, index=False)
                        logger.info(f"🗂  Combined Leave-One-Out file saved → {out_loo.relative_to(project_root)}")
                    else:
                        logger.warning(f"⚠️ all_loo empty — Leave-One-Out sheet not created.")

            except Exception as e:
                logger.critical(f"❌ Error while merging Leave-One-Out: {e}")

            # --- Merge all _baujat_resume.csv files ---
            resume_files = list(OUTPUT_DIR.rglob("*_baujat_resume.csv"))
            if not resume_files:
                logger.warning("⚠️  No *_baujat_resume.csv files found – combined table skipped")
            else:
                try:
                    dfs_resume = []
                    for f in resume_files:
                        df = pd.read_csv(f)
                        # If 'outcome' missing — add from folder name
                        if 'outcome' not in df.columns:
                            df['outcome'] = f.parent.name

                        # UNPACK structure
                        def unpack_outcome(val):
                            val = str(val)
                            if val.count('[') == 4:
                                parts = [p.strip("[]") for p in val.split(']_[')]
                            elif val.count('[') == 1:
                                parts = val.split('_')
                            else:
                                return pd.Series([val, None, None, None])
                            parts += [None] * (4 - len(parts))
                            return pd.Series(parts[:4])
                        unpacked = df['outcome'].apply(unpack_outcome)
                        unpacked.columns = ['outcome_id', 'method', 'cell_type', 'stimulator']
                        for i, col in enumerate(['outcome_id', 'method', 'cell_type', 'stimulator']):
                            df[col] = unpacked.iloc[:, i]

                        dfs_resume.append(df)

                    all_baujat_resume = (
                        pd.concat(dfs_resume, axis=0, ignore_index=True)
                        .drop_duplicates()
                        .sort_values(['outcome_id', 'method', 'cell_type', 'stimulator'])
                        .reset_index(drop=True)
                    )
                    # Final columns
                    cols = ['outcome_id', 'method', 'cell_type', 'stimulator'] + \
                        [c for c in all_baujat_resume.columns if c not in ['outcome_id', 'method', 'cell_type', 'stimulator', 'outcome', 'Unnamed: 0', 'Unnamed: 0.1', 'index', 'Unnamed: 0.1.1', 'Unnamed: 0.2', 'Unnamed: 0.3', 'Unnamed: 0.4', 'Unnamed: 0.5', 'Unnamed: 0.6', 'Unnamed: 0.7', 'Unnamed: 0.8', 'Unnamed: 0.9', 'Unnamed: 0.10', 'Unnamed: 0.11', 'Unnamed: 0.12', 'Unnamed: 0.13', 'Unnamed: 0.14', 'Unnamed: 0.15']]
                    all_baujat_resume = all_baujat_resume[cols]
                    out_resume_csv = OUTPUT_DIR / "00_all_baujat_resume.csv"
                    all_baujat_resume.to_csv(out_resume_csv, index=False)
                    logger.info(f"🗂  Combined Baujat resume table saved → {out_resume_csv.relative_to(OUTPUT_DIR)}")

                except Exception as e:
                    logger.critical(f"❌ Error while saving Baujat resume: {e}")

                # --- Merge all _baujat_table.csv files ---
                table_files = list(OUTPUT_DIR.rglob("*_baujat_table.csv"))
                if not table_files:
                    logger.warning("⚠️  No *_baujat_table.csv files found – combined table skipped")
                else:
                    try:
                        dfs_table = []
                        for f in table_files:
                            df = pd.read_csv(f)
                            if 'outcome' not in df.columns:
                                df['outcome'] = f.parent.name

                            # UNPACK structure
                            def unpack_outcome(val):
                                val = str(val)
                                if val.count('[') == 4:
                                    parts = [p.strip("[]") for p in val.split(']_[')]
                                elif val.count('[') == 1:
                                    parts = val.split('_')
                                else:
                                    return pd.Series([val, None, None, None])
                                parts += [None] * (4 - len(parts))
                                return pd.Series(parts[:4])
                            unpacked = df['outcome'].apply(unpack_outcome)
                            unpacked.columns = ['outcome_id', 'method', 'cell_type', 'stimulator']
                            for i, col in enumerate(['outcome_id', 'method', 'cell_type', 'stimulator']):
                                df[col] = unpacked.iloc[:, i]

                            dfs_table.append(df)

                        all_baujat_table = (
                            pd.concat(dfs_table, axis=0, ignore_index=True)
                            .drop_duplicates()
                            .sort_values(['outcome_id', 'method', 'cell_type', 'stimulator', 'comp_id'])
                            .reset_index(drop=True)
                        )
                        # Final columns
                        cols = ['outcome_id', 'method', 'cell_type', 'stimulator'] + \
                            [c for c in all_baujat_table.columns if c not in ['outcome_id', 'method', 'cell_type', 'stimulator', 'outcome', 'Unnamed: 0', 'Unnamed: 0.1', 'index']]
                        all_baujat_table = all_baujat_table[cols]
                        out_table_csv = OUTPUT_DIR / "00_all_baujat_table.csv"
                        all_baujat_table.to_csv(out_table_csv, index=False)
                        logger.info(f"🗂  Combined Baujat table saved → {out_table_csv.relative_to(OUTPUT_DIR)}")

                    except Exception as e:
                        logger.critical(f"❌ Error while saving Baujat table: {e}")

            # ---------- Collect single supplementary Excel file ----------
            try:
                # 1. Form path to supplementary_dir, create if needed
                supplementary_dir = Path(project_root) / config["paths"]["supplementary_m"]
                supplementary_dir.mkdir(parents=True, exist_ok=True)  # create dir if not exists (recursive)

                # 2. Define final path for Excel file
                xlsx_path = supplementary_dir / "20_Meta_analysis_result.xlsx"

                # 3. Open ExcelWriter for this file
                with pd.ExcelWriter(xlsx_path, engine='openpyxl') as writer:
                    # 3.1 Save DataFrame all_summaries
                    if 'all_summaries' in locals() and all_summaries is not None and not all_summaries.empty:
                        all_summaries.to_excel(writer, sheet_name="Summary", index=False)
                    else:
                        logger.warning("⚠️ all_summaries empty — Summary sheet not created.")

                    # 3.2 Save DataFrame all_effects
                    if 'all_effects' in locals() and all_effects is not None and not all_effects.empty:
                        all_effects.to_excel(writer, sheet_name="Effects", index=False)
                    else:
                        logger.warning("⚠️ all_effects empty — Effects sheet not created.")

                    # 3.3 Save DataFrame all_loo
                    if 'all_loo' in locals() and all_loo is not None and not all_loo.empty:
                        all_loo.to_excel(writer, sheet_name="Leave-One-Out", index=False)
                    else:
                        logger.warning("⚠️ all_loo empty — Leave-One-Out sheet not created.")

                    # 3.4 Add REML summary sheet
                    if 'all_reml' in locals() and all_reml is not None and not all_reml.empty:
                        all_reml.to_excel(writer, sheet_name="Summary_REML", index=False)
                    else:
                        logger.warning("⚠️ all_reml empty — Summary_REML sheet not created.")

                    # 3.5 Add absolute delta sheet (SJ vs REML)
                    if 'all_delta' in locals() and all_delta is not None and not all_delta.empty:
                        all_delta.to_excel(writer, sheet_name="delta SJ vs REML", index=False)
                    else:
                        logger.warning("⚠️ all_delta empty — delta SJ vs REML sheet not created.")

                    # 3.6 Add Baujat_Resume sheet
                    if 'all_baujat_resume' in locals() and all_baujat_resume is not None and not all_baujat_resume.empty:
                        all_baujat_resume.to_excel(writer, sheet_name="Baujat_Resume", index=False)
                    else:
                        logger.warning("⚠️ all_baujat_resume empty — Baujat_Resume sheet not created.")

                    # 3.6 Add Baujat_Table sheet
                    if 'all_baujat_table' in locals() and all_baujat_table is not None and not all_baujat_table.empty:
                        all_baujat_table.to_excel(writer, sheet_name="Baujat_Table", index=False)
                    else:
                        logger.warning("⚠️ all_baujat_table empty — Baujat_Table sheet not created.")

                # 4. Log successful Excel save
                logger.info(f"✅ Supplementary Excel saved: {xlsx_path}")

            except Exception as e:
                logger.error(f"❌ Error creating Supplementary Excel file: {e}")

    except Exception as e:
        logger.error(f"❌ Error during summary files creation: {e}")

    # -----------------------------------------------------------------------------

    if meta_regression:

        # Call meta-regression after collecting all_effects.csv
        try:
            import re

            def safe_filename(name):
                return re.sub(r'[\/\\:\*\?"<>\|]', "_", name)

            ALL_EFFECTS_PATH = OUTPUT_DIR / "all_effects.csv"
            df = pd.read_csv(ALL_EFFECTS_PATH)

            for moderator, pretty_name in META_REGRESSION_MODERATORS:
                regression_dir = OUTPUT_DIR / f"meta_regression_{pretty_name}"
                regression_dir.mkdir(parents=True, exist_ok=True)
                logger.info(f"\n📌 Starting meta-regression for '{moderator}' ...")

                if moderator == "logConc":
                    group_col = 'outcome_stim'
                else:
                    group_col = 'outcome_id'
                
                for group_val in df[group_col].dropna().unique():
                    safe_group = safe_filename(group_val)
                    coef_csv_path = str(regression_dir / f"meta_regression_{pretty_name}_{safe_group}.csv")

                    try:
                        success = run_meta_regression(
                            path_to_effects_csv=str(ALL_EFFECTS_PATH),
                            moderator_col=moderator,
                            outcome_filter=group_val,
                            filter_col=group_col,   # e.g. "outcome_stim" or "outcome_id"
                            output_coef_csv=coef_csv_path,
                        )

                        if success:
                            def get_regression_coeffs(coef_csv_path):
                                """Load beta and intercept from result file for the outcome."""
                                if not os.path.exists(coef_csv_path):
                                    return None, None
                                df_coef = pd.read_csv(coef_csv_path)
                                if df_coef.empty:
                                    return None, None
                                return float(df_coef["beta"].values[0]), float(df_coef["intercept"].values[0])

                            beta, intercept = get_regression_coeffs(coef_csv_path)

                            if moderator == "logConc":
                                plot_bubble_plot_by_outcome(
                                    df, group_val, str(regression_dir / f"bubble_{safe_group}.tiff"),
                                    beta=beta, intercept=intercept
                                )

                            elif moderator == "cell_dummy":
                                plot_celltype_box_by_outcome(
                                    df,
                                    group_val,
                                    str(regression_dir / f"boxplot_{safe_group}.tiff"),
                                    unify_ylim=(-15, 3)
                                )

                            logger.info(f"✔️ {group_val} ({moderator}) processed")
                        else:
                            logger.info(f"✔️ {group_val} ({moderator}) NOT POSSIBLE due to insufficient data")

                    except Exception as e:
                        logger.warning(f"⚠️ Could not process group '{group_val}' for moderator '{moderator}': {e}")

                logger.info(f"✅ Meta-regression for {moderator} completed.\n")

                # Collect summary table for this meta-regression
                regression_dir = OUTPUT_DIR / f"meta_regression_{pretty_name}"
                all_csv = list(regression_dir.glob(f"meta_regression_{pretty_name}_*.csv"))
                if all_csv:
                    dfs = [pd.read_csv(f) for f in all_csv]
                    summary_df = pd.concat(dfs, ignore_index=True)
                    # Remove duplicates (especially useful for repeated runs)
                    summary_df = summary_df.drop_duplicates(subset=["outcome_id", "moderator"])
                    summary_csv_path = regression_dir / f"meta_regression_{pretty_name}_summary.csv"
                    summary_df.to_csv(summary_csv_path, index=False)
                    logger.info(f"✅ Meta-regression summary for moderator '{moderator}' rebuilt: {summary_csv_path}")
                else:
                    logger.warning(f"⚠️ No CSV files found to merge for moderator '{moderator}'")

        except Exception as e:
            logger.error(f"❌ Meta-regression for logConc failed with error: {type(e).__name__} — {e}")

        try:
            # --- Path to already created Supplementary Excel ---
            supplementary_dir = Path(project_root) / config["paths"]["supplementary_m"]
            xlsx_path = supplementary_dir / "20_Meta_analysis_result.xlsx"

            # --- Meta-regression results (add only if present) ---
            meta_regression_summaries = {}
            for moderator, pretty_name in META_REGRESSION_MODERATORS:
                reg_dir = OUTPUT_DIR / f"meta_regression_{pretty_name}"
                summary_path = reg_dir / f"meta_regression_{pretty_name}_summary.csv"
                if summary_path.exists():
                    reg_df = pd.read_csv(summary_path)
                    meta_regression_summaries[pretty_name] = reg_df

            if meta_regression_summaries:
                # Open existing file for appending
                with pd.ExcelWriter(xlsx_path, engine='openpyxl', mode='a', if_sheet_exists='replace') as writer:
                    for pretty_name, reg_df in meta_regression_summaries.items():
                        reg_sheet = f"MetaReg_{pretty_name}"
                        reg_df.to_excel(writer, sheet_name=reg_sheet[:31], index=False)
                        logger.info(f"✅ Meta-regression result {pretty_name} added to sheet: {reg_sheet}")

            logger.info(f"✅ Supplementary Excel updated with meta-regression sheets: {xlsx_path}")

        except Exception as e:
            logger.error(f"❌ Error adding meta-regression sheets to Supplementary Excel: {e}")

        logger.info(f"-------------------------------------------------\n\n")
        logger.info("🎉 All outcomes processed (g-pairs + pooled DL estimates).")
        logger.info(f"-------------------------------------------------\n\n")
