# Supplementary material for: Pharmacological Inhibition of the PI3K/AKT/mTOR Pathway in Rheumatoid Arthritis Synoviocytes: A Systematic Review and Meta-Analysis (Preclinical)
Source: Pharmaceuticals (Basel). 2025 Aug 2;18(8):1152. doi: 10.3390/ph18081152 (PMC12388949; doi:10.3390/ph18081152)
Supplement: Supplementary file 1 [file pharmaceuticals-18-01152-s001.zip › pharmaceuticals-3779354-supplementary/Supplementary/File S17. Meta pooling metafor.R]

#!/usr/bin/env Rscript
##  meta_pooling_metafor.R  -------------------------------------------
# -----------------------------------------------------------
# Script for meta-analysis using the 'metafor' R package
# Input:   effects.csv (g, var_g)
# Output:  summary.csv (pooled_g, se, ci_low, ci_high, tau2, Q, I2_pct, p, k)
# Model:   Random-effects Sidik–Jonkman + Hartung–Knapp
# -----------------------------------------------------------

# --- 1. Load libraries (suppress extra messages) ---
suppressPackageStartupMessages({
    library(metafor, quietly = TRUE, warn.conflicts = FALSE)
})

# --- 2. Parse command line arguments ---
# Expects two arguments: input and output CSV file
args <- commandArgs(trailingOnly = TRUE)
if (length(args) != 2) stop("Need 2 arguments: effects.csv summary.csv")

input_file <- args[1]
output_file <- args[2]

# --- 3. Load input data ---
# Input file should contain columns: g (effect), var_g (variance of g)
dat <- read.csv(input_file)

# --- 4. Validate input data ---
# Check: not empty, no missing or infinite in g/var_g
stopifnot(
    nrow(dat) > 0, # Must be at least one row
    all(is.finite(dat$g)), # All g values must be finite
    all(is.finite(dat$var_g)) # All var_g values must be finite
)

# --- 4b. Correct zero variances -------------------------------
if (any(dat$var_g == 0)) {
    message("⚠️  var_g == 0 found: adding jitter 1e-12")
    dat$var_g[dat$var_g == 0] <- 1e-12
}

# --- 5. Run meta-analysis ---
res <- rma(
    yi = g, # Effects (Hedges' g)
    vi = var_g, # Effect variances
    data = dat, # Data table
    method = "SJ", # Between-study variance: Sidik–Jonkman; REML = Restricted Maximum Likelihood
    test = "knha" # CI and p-value: Hartung–Knapp (robust for small n)
)

# Prediction interval (PI)
pi <- predict(res) # pi$cr.lb, pi$cr.ub

# Profile confidence interval for tau² (heterogeneity)
tau_ci <- confint(res, random = TRUE)$random[, 1:2]

# REML sensitivity analysis
res_REML <- rma(
    yi = g,
    vi = var_g,
    data = dat,
    method = "REML",
    test = "knha"
)

# "DL" — DerSimonian-Laird
# "HE" — Hedges
# "HS" — Hunter-Schmidt
# "SJ" — Sidik-Jonkman
# "ML" — Maximum Likelihood
# "REML" — Restricted Maximum Likelihood
# "EB" — Empirical Bayes
# "PM" — Paule-Mandel
# "HE2" — Hedges (alternative)

# --- 6. Create and save main summary table ---
# Key metrics:
# - pooled_g: pooled effect size
# - se: standard error
# - ci_low, ci_high: 95% confidence interval
# - tau2: between-study variance (heterogeneity)
# - Q: Cochran's Q statistic
# - I2_pct: I² heterogeneity percent
# - p: overall effect p-value
# - k: number of studies
out <- data.frame(
    pooled_g = unname(res$b),
    se       = res$se,
    ci_low   = res$ci.lb,
    ci_high  = res$ci.ub,
    pi_low   = pi$cr.lb,
    pi_high  = pi$cr.ub,
    tau2     = res$tau2,
    tau2_lo  = tau_ci[1],
    tau2_hi  = tau_ci[2],
    Q        = res$QE,
    I2_pct   = res$I2,
    p        = res$pval,
    k        = res$k
)
write.csv(out, output_file, row.names = FALSE)

# REML-HK sensitivity analysis
out_REML <- data.frame(
    model = "REML",
    pooled_g = unname(res_REML$b),
    se = res_REML$se,
    ci_low = res_REML$ci.lb,
    ci_high = res_REML$ci.ub
)
write.csv(
    out_REML,
    sub("_summary.csv$", "_summary_REML.csv", output_file),
    row.names = FALSE
)

# --- Leave-One-Out (LOO) analysis ---
if (nrow(dat) > 2) { # LOO is meaningful only for n > 2
    loo_results <- NULL # Initialize results table

    # --- Iterate over all study indices ---
    for (i in seq_len(nrow(dat))) {
        dat_loo <- dat[-i, ] # Exclude i-th study

        # --- Repeat meta-analysis on reduced data ---
        loo_res <- rma(
            yi = g,
            vi = var_g,
            data = dat_loo,
            method = "SJ",
            test = "knha"
        )

        # --- Save results: ---
        # omit_idx — excluded row number
        # Other columns same as main meta-analysis
        loo_row <- data.frame(
            omit_idx = i, # Index of omitted study
            pooled_g = as.numeric(loo_res$b), # Pooled effect without this study
            se       = loo_res$se, # Standard error
            ci_low   = loo_res$ci.lb, # 95% CI
            ci_high  = loo_res$ci.ub, # 95% CI
            tau2     = loo_res$tau2, # Between-study variance
            Q        = loo_res$QE, # Q statistic
            I2_pct   = loo_res$I2, # I²
            p        = loo_res$pval, # p-value
            k        = loo_res$k # Remaining studies
        )

        # --- Append row to LOO results ---
        loo_results <- rbind(loo_results, loo_row)
    }

    # --- Save LOO results ---
    # File name: replace "_summary.csv" with "_leave_one_out.csv"
    loo_path <- sub("_summary.csv$", "_leave_one_out.csv", output_file)
    write.csv(loo_results, loo_path, row.names = FALSE)
}

## ---------- Baujat-diagnostics ------------------------------------------------

# # Baujat plot (if at least 3 studies)
# if (nrow(dat) > 2) {
#   png(sub("_summary.csv$", "_baujat.png", output_file), 1600, 1400, res = 300)
#   baujat(res)
#   dev.off()
# }

## Create plot, table and summary row if k ≥ 3
if (nrow(dat) > 2) {
    suppressWarnings({
        ## 0. Row labels (1, 2, ...)
        labels <- as.character(seq_len(nrow(dat)))
        outcome_name <- basename(dirname(input_file))
        bj_vals <- baujat(res, plot = FALSE)

        png(sub("_summary.csv$", "_baujat.png", output_file),
            width = 1600, height = 1400, res = 300
        )

        # Empty plot with correct axes
        plot(bj_vals$x, bj_vals$y,
            type = "n", # <-- don't plot points!
            xlab = "Squared Pearson residual",
            ylab = "Influence on pooled g",
            main = "Baujat plot"
        )
        # Use numbers as labels
        text(bj_vals$x, bj_vals$y, labels = labels, cex = 1.2)

        dev.off()

        ## 2. Baujat table
        bj_df <- data.frame(
            outcome = outcome_name,
            comp_id = labels, # same number
            study_id = if ("study_id" %in% names(dat)) dat$study_id else NA, # add if present
            treat_arm = if ("treat_arm" %in% names(dat)) dat$treat_arm else NA, # optional
            resid2 = bj_vals$x,
            influence = bj_vals$y
        )
        write.csv(
            bj_df,
            sub("_summary.csv$", "_baujat_table.csv", output_file),
            row.names = FALSE
        )

        ## 3. One-row summary
        resume_row <- data.frame(
            outcome = outcome_name,
            k = nrow(bj_df),
            max_infl = max(bj_df$influence, na.rm = TRUE),
            comp_id = bj_df$comp_id[which.max(bj_df$influence)]
        )
        resume_path <- sub("_summary.csv$", "_baujat_resume.csv", output_file)
        write.table(
            resume_row,
            file      = resume_path,
            sep       = ",",
            row.names = FALSE,
            col.names = !file.exists(resume_path), # write header first time only
            append    = TRUE
        )
    })
}
