# Supplementary material for: Pharmacological Inhibition of the PI3K/AKT/mTOR Pathway in Rheumatoid Arthritis Synoviocytes: A Systematic Review and Meta-Analysis (Preclinical)
Source: Pharmaceuticals (Basel). 2025 Aug 2;18(8):1152. doi: 10.3390/ph18081152 (PMC12388949; doi:10.3390/ph18081152)
Supplement: Supplementary file 1 [file pharmaceuticals-18-01152-s001.zip › pharmaceuticals-3779354-supplementary/Supplementary/File S18. Meta regression.R]

# scripts/meta_regression_core.R
# !/usr/bin/env Rscript
# Runs meta-regression using the metafor package

# --- 1. Parse command line arguments ---
args <- commandArgs(trailingOnly = TRUE)
if (length(args) < 5) {
    stop("Usage: Rscript meta_regression_core.R <effects.csv> <moderator_col> <outcome_filter> <output_coef_csv> <filter_col>")
}

input_csv <- args[1]
moderator_col <- args[2]
outcome_filter <- args[3]
output_coef <- args[4]
filter_col <- args[5]

# --- 2. Load libraries (suppress extra messages) ---
suppressPackageStartupMessages({
    library(metafor)
})

# --- 3. Load input data ---
dat <- read.csv(input_csv, stringsAsFactors = FALSE)

# --- 4. Filter by specified grouping column (filter_col) and outcome_filter ---
if (nzchar(outcome_filter)) {
    dat <- subset(dat, dat[[filter_col]] == outcome_filter)
    if (nrow(dat) == 0) stop("No rows after filtering ", filter_col, " = ", outcome_filter)
}

# --- 5. Prepare moderator column ---
if (moderator_col == "logConc") {
    dat$logConc <- log10(dat$conc_nM + 1) # always +1 for safety!
} else if (moderator_col == "cell_dummy") {
    dat$cell_dummy <- as.factor(dat$cell_type)
} else {
    stop("Unknown moderator: ", moderator_col)
}

# --- 6. Data cleaning and basic checks ---
dat <- subset(dat, is.finite(g) & is.finite(var_g))
if (any(dat$var_g == 0)) dat$var_g[dat$var_g == 0] <- 1e-12
if (!all(is.finite(dat[[moderator_col]]))) stop("Moderator has NA/non-finite values")

if (nrow(dat) < 3) stop("Too few data points for meta-regression")
if (length(unique(dat[[moderator_col]])) == 1) stop("Moderator is constant – meta-regression not possible")

# --- 7. Run meta-regression ---
yi <- dat$g
vi <- dat$var_g
mod_formula <- as.formula(paste("yi ~", moderator_col))

res <- rma(yi = yi, vi = vi, mods = mod_formula, data = dat, method = "REML")

# --- 8. Safely extract regression coefficients and confidence intervals ---
ci_tbl <- tryCatch(as.data.frame(confint(res)), error = function(e) NULL)
has_beta <- !is.null(ci_tbl) && nrow(ci_tbl) >= 2
if (!has_beta) {
    beta_ci_low <- NA
    beta_ci_high <- NA
    beta_se <- NA
    beta_p <- NA
    beta_val <- NA
    intercept <- NA
} else {
    beta_ci_low <- ci_tbl[2, "ci.lb"]
    beta_ci_high <- ci_tbl[2, "ci.ub"]
    beta_se <- res$se[2]
    beta_val <- coef(res)[2]
    beta_p <- res$pval[2]
    intercept <- coef(res)[1]
}

# --- 9. Save result as a single-row CSV (for supplementary tables) ---
output <- data.frame(
    outcome_id = ifelse(nzchar(outcome_filter), outcome_filter, paste(unique(dat$outcome_id), collapse = "|")),
    moderator = moderator_col,
    beta = beta_val,
    se_beta = beta_se,
    ci_low = beta_ci_low,
    ci_high = beta_ci_high,
    p_beta = beta_p,
    intercept = intercept,
    k = res$k,
    stringsAsFactors = FALSE
)

write.csv(output, file = output_coef, row.names = FALSE)
message("✅ Coeffs saved to ", output_coef)
