# Supplementary material for: Pharmacological Inhibition of the PI3K/AKT/mTOR Pathway in Rheumatoid Arthritis Synoviocytes: A Systematic Review and Meta-Analysis (Preclinical)
Source: Pharmaceuticals (Basel). 2025 Aug 2;18(8):1152. doi: 10.3390/ph18081152 (PMC12388949; doi:10.3390/ph18081152)
Supplement: Supplementary file 1 [file pharmaceuticals-18-01152-s001.zip › pharmaceuticals-3779354-supplementary/Supplementary/Table S10. Narrative extraction.xlsx]

## Sheet: N_extraction
Authors	Year	Title	Journal	Doi Or Url	Language	Country	Cell Type	Cell Origin	Sample Size And Characteristics	Main Intervention	Control Group	Experiment Scheme	Main Outcome Metrics	Outcome Values	Methods of Analysis	Molecular Effects	Study Limitations	Risk of Bias	Representation Issues	Control Issues	Outcome Measurement Issues	Publication Limitations	In Vitro Applicability	Technical Reagent Issues	Practical Significance	Implementation Potential	Final Comment
Aihaiti, Y. and Song Cai, Y. and Tuerhong, X. and Ni Yang, Y. and Ma, Y. and Shi Zheng, H. and Xu, K. and Xu, P.	2021	Therapeutic Effects of Naringin in Rheumatoid Arthritis: Network Pharmacology and Experimental Validation	Front Pharmacol	10.3389/fphar.2021.672054	english	China	Primary RA-FLS	Synovial tissue from RA patients	Passage three RA-FLS with purity >99%; number of donors not specified	RA-FLS was exposed to naringin in concentrations of 0-80 μM for 24-72 h	Untreated RA-FLS; TNF-α stimulated RA-FLS without naringin; vehicle control not explicitly stated	RA-FLS cultured in DMEM with 10% FBS and 1% penicillin/streptomycin; treated with varying concentrations of naringin; some groups stimulated with TNF-α; experiments repeated three times with different individuals	Cell viability (CCK-8 assay), apoptosis (Annexin V-FITC/PI staining, flow cytometry), expression of apoptosis-related proteins (Bax, Bcl-2, cleaved caspase-3 and -9 by Western blot), inflammatory cytokines and MMPs expression (qPCR and Western blot for IL-1β, IL-6, IL-8, MMP-1, MMP-2, MMP-3, MMP-9, MMP-13), phosphorylation levels of Akt and ERK (Western blot)	Naringin at 80 μg/ml significantly decreased cell viability in a time-dependent manner (p < 0.05); apoptosis increased dose-dependently with naringin (p < 0.05); Bax, cleaved caspase-3 and -9 increased, Bcl-2 decreased dose-dependently (p < 0.05); TNF-α induced expression of IL-1β, IL-6, IL-8, MMP-1, MMP-3, MMP-13 significantly reduced by naringin (p < 0.05); Western blot showed dose-dependent in…	CCK-8 assay for cell viability; flow cytometry with Annexin V-FITC/PI staining for apoptosis; qPCR for cytokine and MMP mRNA expression; Western blot for protein expression of apoptosis markers, MMPs, p-Akt, and p-ERK; immunofluorescence for vimentin; PPI network analysis using STRING and Cytoscape; KEGG and GO enrichment analyzes	Naringin inhibits PI3K/Akt/mTOR signaling pathway as evidenced by decreased p-Akt expression; promotes apoptosis via upregulation of Bax and cleaved caspases and downregulation of Bcl-2; suppresses inflammatory cytokines (IL-6, IL-8) and MMPs production; inhibits MAPK/ERK pathway as shown by decreased p-ERK; overall anti-inflammatory and anti-proliferative effects mediated through PI3K/Akt and MA…	Sample size and donor characteristics not fully detailed; vehicle control composition not explicitly described; in vivo validation lacking; metabolic fate of naringin not addressed in vitro	No mention of blinding or randomization; potential batch effects of reagents; repeated experiments in different individuals partially mitigate bias	Single-center study; only RA patient-derived cells used; no healthy controls included	Vehicle control not clearly described; control groups appropriate but details limited	Quantitative data presented mostly in figures with statistical significance; some data only available in graphical form; no raw data tables provided	No in vivo data; supplementary data referenced but not detailed; limited methodological details on reagent sources	Valid in vitro model for assessing anti-proliferative and anti-inflammatory effects of naringin on RA-FLS; relevant for mechanistic insights but limited direct clinical translation	Potential variability in naringin batches; cell culture conditions standardized but passage number limited to three	Demonstrates naringin as a potential natural compound targeting PI3K/Akt/mTOR and MAPK/ERK pathways to reduce inflammation and promote apoptosis in RA-FLS; supports further drug development	Requires further in vivo and clinical studies to confirm efficacy and safety; promising candidate for preclinical evaluation	The article complies with the protocol, uses a relevant RA-FLS model and inhibition of the PI3K/Akt/mTOR pathway is confirmed; data are presented quantitatively with some limitations; included in the qualitative analysis (category 3) due to the lack of a full set of numerical data for meta-analysis
Aripova, N. and Duryee, M. J. and England, B. R. and Hunter, C. D. and Mordeson, J. E. and Ryan, E. M. and Daubach, E. C. and Romberger, D. J. and Thiele, G. M. and Mikuls, T. R.	2023	Citrullinated and Malondialdehyde-Acetaldehyde Modified Fibrinogen Activates Macrophages and Promotes an Aggressive Synovial Fibroblast Phenotype in Patients with Rheumatoid Arthritis	Front Immunol	10.3389/fimmu.2023.1203548	english	USA	HFLS-RA, HFLS-OA, U-937 derived macrophages, PBMC derived macrophages	Primary RA-FLSs derived from synovial tissue of RA patients; HFLS-OA from osteoarthritis patients; U-937 cell line; PBMC from healthy donors	n=6 per group for IHC and migration assays; n=3 for Western Blot densitometry; passage and donor age not specified	Macrophage supernatants (Mf-SN) generated by stimulation of PMA-activated U-937 cells with modified fibrinogen antigens: FIB (native), FIB-MAA (MAA-modified), FIB-CIT (citrullinated), FIB-MAA-CIT (dual modified); direct stimulation of HFLS-RA with PDGF-BB at 10 ng/mL and 5 pg/mL for 1 hour	Media only; direct stimulation with native fibrinogen (FIB); vehicle controls not explicitly described	HFLS-RA cells treated with Mf-SN from macrophages stimulated with different fibrinogen modifications or direct antigen stimulation; outcomes measured at 1h, 4h, 8h, 24h; 3 technical replicates for Western Blot; n=6 for IHC and migration assays	Cell morphology changes (fluorescent IHC), ECM protein deposition (vimentin, type II collagen) by IHC and Western Blot; mRNA expression of pro-inflammatory and invasive markers (IL-6, MMP-9, MMP-10, MMP-12, TGF-β, VIM, COL2A1) by RT-PCR; cell migration by wound scratch assay; phosphorylation of signaling proteins (p-JNK, p-Erk1/2, p-Akt) by Western Blot	Mf-SN FIB-MAA-CIT induced significant increases in vimentin and type II collagen deposition (p<0.0001 vs direct stimulation); wound confluence 0.68±0.02 (FIB-CIT) and 0.69±0.05 (FIB-MAA-CIT), higher than direct antigens (p<0.05); phosphorylation of Erk1/2 increased 4-8 fold, JNK 3-fold, Akt 2-fold at 1h (p<0.05); mRNA fold increases up to 35-fold for aggressive phenotype genes at 24h; PDGF-BB con…	Fluorescent immunohistochemistry (IHC), Western Blot with densitometry, RT-PCR for mRNA expression, wound scratch migration assay, one-way ANOVA with Tukey's post-hoc test, Kruskal-Wallis with Dunn's test, Mann-Whitney test	Mf-SN activates HFLS-RA primarily via Erk1/2, JNK, and Akt pathways; PDGF-BB released from macrophages in response to modified fibrinogen mediates fibroblast activation, ECM remodeling, and aggressive phenotype; dual modification (MAA and citrulline) of fibrinogen enhances macrophage activation and subsequent HFLS-RA responses	No direct inhibition or silencing studies performed; vehicle control composition not detailed; donor characteristics and passage numbers not specified; limited to in vitro data	No blinding or randomization reported; small sample sizes for some assays; potential batch effects not addressed	Single-center study; only RA and OA donor cells used; healthy control cells limited to HFLS control line	Vehicle control not explicitly described; control groups may differ in stimulation conditions; direct antigen stimulation used as comparator	Quantitative data mostly from Western Blot densitometry and RT-PCR; some data only presented as fold changes; morphological assessments qualitative by IHC images; some data only on graphs	No in vivo or clinical data; no supplementary data for raw values; limited methodological detail on cell culture conditions	Valid in vitro model for studying macrophage-fibroblast crosstalk and PI3K/AKT/mTOR pathway activation in RA-FLS; relevance to clinical translation requires further validation	Potential variability in macrophage supernatant preparations; PDGF-BB concentrations based on literature and measured levels; cell line sources may affect reproducibility	Demonstrates the role of macrophage-derived PDGF-BB in promoting aggressive RA-FLS phenotype via PI3K/AKT/mTOR-related signaling; highlights importance of dual post-translational modifications in RA pathogenesis	Further studies are needed with PDGF receptor inhibitors and in vivo models; potential candidate for preclinical therapeutic targeting of macrophage-fibroblast interactions in RA	The study complies with the protocol in terms of design and intervention, however quantitative data are presented partly as graphs and fold changes, without a full set of numerical values ​​for meta-analysis. There are no data on direct PI3K/AKT/mTOR inhibition. Inclusion in qualitative (narrative) analysis is recommended, category 3.
Barker, B. E. and Hanlon, M. M. and Marzaioli, V. and Smith, C. M. and Cunningham, C. C. and Fletcher, J. M. and Veale, D. J. and Fearon, U. and Canavan, M.	2023	The Mammalian Target of Rapamycin Contributes to Synovial Fibroblast Pathogenicity in Rheumatoid Arthritis	Front Med (Lausanne)	10.3389/fmed.2023.1029021	english	United Kingdom	Primary RA synovial fibroblasts (RASF)	Synovial tissue from RA patients (n=5 for some assays), healthy controls (n=3 for some assays)	RA patients n=5 for pS6 expression assays; n=12-13 for Seahorse metabolic assays; healthy controls n=3-5 depending on assay; passage and donor age not specified	Rapamycin (100 nM, 24 h, source not specified)	Basal control (untreated), TNFα stimulation (1 ng/ml, 24 h), vehicle control not explicitly stated	RASF treated with TNFα alone or TNFα + Rapamycin for 24 h; multiple replicates (n=4-13 depending on assay); assays included metabolic profiling, migration, invasion, cytokine production	Phosphorylation of ribosomal protein S6 (pS6) by flow cytometry; cellular metabolism (glycolysis and oxidative phosphorylation) by Seahorse XF96; gene expression of glycolytic enzymes (HK2, G6PD, GLUT-1) by qPCR; migration by wound healing assay; invasion by Transwell assay; chemokine production (MCP-1, RANTES, IL-8) by ELISA; adhesion molecule expression (ICAM-1) by flow cytometry; MMP-1 and MMP…	pS6 expression increased in RA synovial fibroblasts vs healthy controls (p=0.07); TNFα induced pS6 increased (p=0.06); Rapamycin significantly reduced TNFα induced pS6 (Figure 2A); Rapamycin significantly decreased TNFα induced glycolysis (p<0.05) and oxidative phosphorylation (p<0.001) (Figure 2B); ATP synthesis decreased with Rapamycin (p<0.01); TNFα induced HK2 and G6PD expression decreased by…	Flow cytometry for pS6 and ICAM-1; Seahorse XF96 Analyzer for metabolic profiling; qPCR for gene expression; ELISA for cytokines and MMPs; wound healing assay for migration; Transwell invasion assay; statistical tests included Mann-Whitney and Wilcoxon signed rank tests	mTOR pathway activation evidenced by increased pS6 in RA synovial fibroblasts; Rapamycin inhibits mTOR signaling reducing phosphorylation of S6; mTOR inhibition decreases glycolysis and oxidative phosphorylation; reduces expression of glycolytic enzymes HK2, G6PD, and glucose transporter GLUT-1; decreases production of chemokines MCP-1 and RANTES and adhesion molecule ICAM-1; increases IL-8 produ…	Sample sizes relatively small; vehicle control details not fully described; donor characteristics (age, sex, passage number) not detailed; in vitro model only; no in vivo validation within this study	No mention of blinding or randomization; potential batch effects not addressed; control group vehicle composition unclear	Study based on limited number of RA patient samples and healthy controls; single-center study implied; no healthy donor fibroblast detailed characterization	Vehicle control not explicitly described; control groups include basal and TNFα stimulation but vehicle for Rapamycin not specified	Most data presented as bar graphs with mean ± SEM; some p-values ​​close to significance threshold; data for some outcomes only in figures; no raw data tables provided	No additional data files available; limited methodological detail on reagent sources; no in vivo or clinical data	Valid in vitro model for studying mTOR inhibition effects on RA synovial fibroblast metabolism and function; relevant for understanding pathogenic mechanisms in RA	Potential variability in Rapamycin source and batch not discussed; TNFα concentration standardized; cell culture conditions not fully detailed	Demonstrates that mTOR inhibition by Rapamycin reduces pathogenic functions of RA synovial fibroblasts including migration, invasion, and pro-inflammatory chemokine production; suggests therapeutic potential targeting mTOR and Hippo-YAP pathways in RA	Further in vivo and clinical studies are needed to validate the findings; potential candidate for preclinical drug development targeting mTOR in RA	The article is per-protocol by model (RA-FLS), intervention (mTOR inhibitor Rapamycin), and contains quantitative data on key outcomes (proliferation, migration, invasion, cytokines, signaling pathway). Data are presented primarily as graphs with p-values ​​and SEM, without a full tabulated dataset, limiting direct inclusion in meta-analysis. Inclusion in a qualitative (narrative) synthesis is re…
Bartok, B. and Boyle, D. L. and Liu, Y. and Ren, P. and Ball, S. T. and Bugbee, W. D. and Rommel, C. and Firestein, G. S.	2012	PI3 Kinase δ Is a Key Regulator of Synoviocyte Function in Rheumatoid Arthritis	Am J Pathol	10.1016/j.ajpath.2012.01.030	english	USA	Primary RA-FLS	Synovial tissue from RA patients	n=3 separate RA FLS lines for in vitro experiments; n=9 RA and OA synovial tissue samples for protein analysis	PI3Kδ inhibitors: INK007 (0.3, 1, 3, 10 μmol/L), CAL-101 (1, 3, 10 μmol/L), INK055 (0.3, 1, 3 μmol/L); pan-PI3K inhibitor GDC-0941; other isoform-selective inhibitors A66 (PI3Kα), TGX-221 (PI3Kβ), AS-252424 (PI3Kγ); treatment duration 60 minutes for phosphorylation assays, 7 days for proliferation assays	Vehicle control (DMSO); medium only; PDGF stimulation without inhibitor	FLS serum-starved 48h, pretreated with inhibitors or vehicle for 60 min, then stimulated with PDGF (10 ng/mL) or TNF (50 ng/mL) for 15-30 min; proliferation assessed by MTT assay over 7 days with PDGF and inhibitors; apoptosis assessed by histone-associated DNA fragmentation after 4 days	Akt phosphorylation at Thr308 and Ser473 (Western blot); PI3Kδ mRNA expression (qPCR); cell proliferation (MTT assay); apoptosis (DNA fragmentation assay)	PI3Kδ mRNA increased 4-5 fold after TNF or IL-1 stimulation (max at 24h); INK007 decreased P-Akt (Thr308 and Ser473) in a dose-dependent manner with EC50 ~500 nmol/L; PI3Kδ inhibitors (INK007, CAL-101, INK055) completely suppressed TNF-induced P-Akt; PI3Kδ inhibitors decreased PDGF-induced FLS proliferation dose-dependently; no significant apoptosis change with INK007 treatment	Quantitative PCR normalized to GAPDH; Western blot with densitometry normalized to β-actin; MTT assay for proliferation; histone-associated DNA fragmentation for apoptosis; statistical analysis with mean ± SEM, n=2-7 depending on assay	PI3Kδ is a key isoform mediating PDGF- and TNF-induced Akt phosphorylation in RA FLS; inhibition of PI3Kδ reduces Akt activation and downstream proliferation without inducing apoptosis; TNF and IL-1 upregulate PI3Kδ expression	Small sample size for some assays (n=2-3); in vitro only; limited apoptosis assessment; no in vivo validation	No mention of blinding or randomization; potential batch effects; limited replicates in some experiments	Primary RA-FLS from limited donors; no healthy controls; single-center study	Vehicle (DMSO) control used; no detailed vehicle composition reported	Quantitative data mostly from Western blots and MTT assays; some data only from densitometry of blots; apoptosis data limited to DNA fragmentation assay	No supplementary data; no in vivo or clinical data; limited methodological detail on randomization	Valid in vitro model for studying PI3Kδ role in RA FLS proliferation and signaling; relevant for preclinical drug screening	Potential variability in inhibitor potency and cell line responsiveness; no mention of reagent batch standardization	Demonstrates PI3Kδ as a promising target to inhibit pathological proliferation of RA FLS; supports development of selective PI3Kδ inhibitors for RA therapy	Further in vivo and clinical studies are needed to confirm therapeutic potential; current data support preclinical evaluation	Study meets protocol criteria for in vitro RA FLS model and pharmacological PI3Kδ inhibition; provides quantitative data on pathway inhibition and functional outcomes; included in qualitative synthesis with potential for meta-analysis after data extraction refinement
Bartok, B. and Hammaker, D. and Firestein, G. S.	2020	Phosphoinositide 3-Kinase δ Regulates Migration and Invasion of Synoviocytes in Rheumatoid Arthritis	J Immunol	10.4049/jimmunol.1300950	english	USA	Primary RA-FLS, immortalized MH7A	Synovial tissue from RA patients; MH7A: commercial line	n=3-6 RA lines per experiment; passage not specified; serum starvation 24-48 h before stimulation	PI3Kd inhibitors INK007 (1 mM, 1 h pretreatment), CAL-101 (5 mM), dual PI3Kd/g inhibitor IPI-145 (0.3 mM), panPI3K inhibitor GDC-0941 (0.3 mM); PDGF-BB stimulation (10-25 ng/ml) for 16-48 h	Vehicle control (DMSO) at matching concentrations; untreated or PDGF-stimulated without inhibitor	RA FLS serum starved 24-48 h, pretreated with inhibitors for 1 h, then stimulated with PDGF-BB; migration assessed by wound healing, Boyden chamber, Matrigel spot assay; invasion assessed by Matrigel-coated transwell assay; actin cytoskeleton visualized by rhodamin-phalloidin staining; Rac1 activity by GST-PAK1-PBD pull-down and Western blot; siRNA knockdown of PI3Kd catalytic subunit p110d perfo…	Cell migration (wound healing, Boyden chamber, Matrigel spot assay), cell invasion (Matrigel transwell), actin cytoskeleton remodeling (lamellipodia formation, stress fibers), Rac1 and PAK phosphorylation/activity, PI3Kd protein expression (Western blot), siRNA knockdown efficiency	Migration increased 2.6-fold with PDGF; PI3Kd inhibition reduced migration by ~60% (wound healing, p<0.04), 70% (Boyden chamber, p<0.05), and decreased invasion by 50-60% (p<0.04); lamellipodia formation decreased significantly with PI3Kd inhibitors (mean ± SEM, p<0.04); Rac1 GTPase activity profoundly suppressed by INK007 and IPI-145 at 5 min post PDGF stimulation; PAK phosphorylation decreased,…	Wound healing assay, Boyden chamber migration assay, Matrigel spot and invasion assays, immunofluorescence microscopy with rhodamin-phalloidin, Western blot for PI3Kd, Rac1, PAK, JNK, siRNA transfection, densitometry quantification, statistical analysis with mean ± SEM, p-values ​​reported	PI3Kd inhibition blocks PDGF-induced lamellipodia formation and actin cytoskeleton remodeling, reduces Rac1 activation and downstream PAK phosphorylation, without affecting P-JNK or FAK phosphorylation; PI3Kd activity required for directed migration and invasion of RA FLS; siRNA knockdown confirms the role of PI3Kd catalytic subunit	Limited sample size (n=3-6 lines), in vitro only, no in vivo validation, passage number and donor characteristics not fully detailed	No mention of blinding or randomization; potential batch effects; siRNA off-target effects not fully excluded	Single-center study; only RA patient-derived cells and MH7A line used; no healthy controls	Vehicle control (DMSO) used appropriately; control groups well defined	Quantitative data mostly from Western blots and migration assays; some data only presented as mean ± SEM without raw data; actin remodeling assessed by microscopy images with quantification of lamellipodia presence	No supplementary data available; limited methodological detail on cell passage and donor demographics	Valid in vitro model for studying PI3Kd role in RA FLS migration and invasion; relevant for understanding molecular mechanisms of RA synoviocyte aggressiveness	Potential variability in inhibitor potency and cell line responsiveness; no mention of reagent batch standardization	Demonstrates that selective PI3Kd inhibition effectively reduces RA FLS migration and invasion by disrupting actin cytoskeleton dynamics and Rac1 signaling; supports PI3Kd as a therapeutic target in RA	Further in vivo studies are needed to confirm therapeutic potential; candidate for preclinical drug development targeting PI3Kd in RA	The article complies with the protocol, uses the relevant RA-FLS model and PI3Kd inhibitors with quantitative data on migration, invasion and molecular markers; data are presented as mean ± SEM with p-values; included in the qualitative analysis with the possibility of further meta-analysis after additional digital processing of graphs.
Cao, L. and Jiang, H. and Yang, J. and Mao, J. and Wei, G. and Meng, X. and Zang, H.	2023	LncRNA MIR31HG Is Induced by Tocilizumab and Ameliorates Rheumatoid Arthritis Fibroblast-like Synoviocyte-Mediated Inflammation via miR-214-PTEN-AKT Signaling Pathway	Aging (Albany, NY)	10.18632/aging.203644	english	China	Primary RA-FLS, immortalized MH7A	Primary RA-FLS derived from synovial tissue of RA patients; MH7A commercial cell line	Primary RA-FLS from RA patients, n=3 per group for most assays; passages 2-6	Tocilizumab (0.5 ng/mL, 24 h); MIR31HG siRNA knockdown; miR-214 mimics (100 nM, 48-72 h); AKT inhibitor LY294002 (20 μM, 12 h)	Vehicle control (medium only or DMSO), scrambled siRNA control, untreated RA-FLS	RA-FLS treated with tocilizumab, MIR31HG siRNA, miR-214 mimics, or LY294002; migration and proliferation assays performed; co-culture with primary macrophages and chondrocytes; 3 technical replicates per group	Cell proliferation (CCK-8 assay), cell migration (transwell assay), expression of inflammatory cytokines (IL-6, IL-8, TNF-α by ELISA), MMP-1 and MMP-3 expression (ELISA, qPCR, WB), p-AKT/AKT ratio (Western blot), PTEN expression (Western blot), apoptosis not reported	Tocilizumab inhibited proliferation and migration of RA-FLS (n=3, p<0.05); MIR31HG knockdown increased proliferation, migration, and inflammatory cytokines (IL-6, IL-8) and MMPs (MMP-1, MMP-3) (n=3, p<0.05); miR-214 overexpression promoted proliferation, migration, and inflammatory molecule expression (n=3, p<0.05); LY294002 inhibited proliferation and migration and rescued MIR31HG knockdown effe…	CCK-8 assay for proliferation; transwell migration assay with crystal violet staining; ELISA for cytokines and MMPs; qPCR for mRNA and miRNA expression; Western blot for PTEN, AKT, p-AKT; RNA and miRNA sequencing; luciferase reporter assay; co-culture assays with macrophages and chondrocytes; statistical analysis by Student's t-test	Tocilizumab upregulated lncRNA MIR31HG which suppresses miR-214; miR-214 targets PTEN; MIR31HG-miR-214-PTEN axis inhibits AKT phosphorylation; inhibition of AKT pathway reduces proliferation, migration, and inflammatory cytokine production in RA-FLS	Small sample size (n=3 per group); only in vitro data; no apoptosis data; limited clinical cohort; no in vivo validation yet	No mention of blinding or randomization; potential batch effects; small sample size limits generalizability	Single-center study; limited number of RA patient samples; no healthy controls included	Vehicle control and scrambled siRNA used appropriately; no detailed description of vehicle composition	Quantitative data presented as mean ± SEM; some data only available in figures; no raw data tables; outcomes measured by validated assays	No in vivo or clinical data; supplementary data limited to sequencing and validation figures	Valid in vitro model for studying anti-inflammatory effects of tocilizumab and PI3K/AKT pathway modulation in RA-FLS; relevance to clinical translation requires further validation	Potential variability in tocilizumab and siRNA reagents; cell passage number controlled (2-6); commercial antibodies used for Western blot	Study identifies MIR31HG-miR-214-PTEN axis as a novel mechanism by which tocilizumab inhibits AKT pathway and inflammation in RA-FLS; potential suggests therapeutic targets for RA	Further in vivo studies and larger clinical cohorts are needed; potential for development of targeted therapies modulating MIR31HG or miR-214; requires validation in animal models	The article is per-protocol by model (RA-FLS), intervention (PI3K/AKT/mTOR inhibition via AKT pathway), and contains quantitative data on key outcomes (proliferation, migration, cytokines, p-AKT). Data are presented as tables and graphs with numerical values ​​(mean ± SEM, n=3), which allows inclusion of the publication in qualitative analysis and potentially in meta-analysis after additional pro…
Chen, B. C. and He, H. Y. and Niu, K. and Rui, K. and Huang, J. G. and Xie, Y. Q. and Xiao, M.	2022	Network Pharmacology-Based Approach Uncovers the JAK/STAT Signaling Mechanism Underlying Paederia Scandens Extract Treatment of Rheumatoid Arthritis	Am J Transl Res	not available	english	China	HFLS-RA (human fibroblast-like synoviocytes from rheumatoid arthritis patients)	Primary HFLS-RA cells (commercially sourced) from synovial tissues of RA patients	n=3 per group for assays; passage and donor age not specified	Paederia scandens extract at doses 2.4 g/mL (HFLS-RA+GJST), 1.2 g/mL (HFLS-RA+ZJST), 0.6 g/mL (HFLS-RA+DJST); methotrexate (MTX) 0.01 g/mL for 24 hours; Coumermycin A1 10 μM for 12 hours post Paederia scandens treatment	HFLS-RA cells under normal culture conditions (vehicle control); n=3	Groups: HFLS-RA control, HFLS-RA+MTX, HFLS-RA+GJST, HFLS-RA+ZJST, HFLS-RA+DJST; treatments applied for 24 hours; Coumermycin A1 added for 12 h after Paederia scandens in some experiments; 3 technical replicates per group	Cell viability (CCK-8 assay), apoptosis (Annexin V/PI staining), cytokine levels (IL-1β, IL-6, IL-10 by ELISA and mRNA by RT-qPCR), protein expression and phosphorylation of JAK2 and STAT3 by Western blot	Cell viability inhibitory rates at 24 h: MTX 0.23, GJST 0.43, ZJST 0.64, DJST 0.82 (P < 0.01 vs control); apoptosis rate for Paederia scandens extract (HFLS-RA+GJST) was 79.2% (P < 0.001 vs control); IL-1β and IL-6 protein levels decreased significantly (P < 0.01 to P < 0.001), IL-10 protein levels increased significantly (P < 0.01); mRNA levels of IL-1β and IL-6 decreased (P < 0.05 to P < 0.01),…	CCK-8 assay for cell viability; Annexin V-FITC/PI staining for apoptosis; ELISA for cytokine protein quantification; RT-qPCR for mRNA expression; Western blot for total and phosphorylated JAK2 and STAT3; statistical analysis by one-way ANOVA with Dunnett's or Kruskal-Wallis with Dunn's test	Paederia scandens extract inhibits phosphorylation of JAK2 and STAT3, suppressing the JAK-STAT signaling pathway; reduces IL-1β and IL-6 mRNA and protein levels; increases IL-10 mRNA and protein levels; induces apoptosis and inhibits proliferation of HFLS-RA cells	Small sample size (n=3); lack of detailed donor characteristics; no direct measurement of PI3K/AKT/mTOR phosphorylation or activity; focus on JAK-STAT pathway with indirect relation to PI3K/mTOR	No mention of blinding or randomization; possible batch effects; limited replicates	Single cell line (HFLS-RA) used; no primary cells from multiple donors reported	Vehicle control described as normal culture conditions; vehicle composition not detailed	Data presented as mean ± SD with n=3; outcomes mostly quantitative; some data only available as bar graphs in figures	No in vivo or clinical data; no supplementary data provided; limited mechanistic exploration beyond JAK-STAT	Valid in vitro model for assessing anti-proliferative and anti-inflammatory effects of Paederia scandens extract on RA-FLS; relevance to PI3K/mTOR pathway indirect	Potential variability in Paederia scandens extract composition; commercial antibodies used for Western blot; no standardization details	Suggests potential of Paederia scandens extract as therapeutic agent targeting JAK-STAT pathway in RA; may reduce inflammation and synoviocyte proliferation	Further in vivo validation and clinical studies needed; mechanistic studies on PI3K/mTOR pathway recommended	The article follows the RA-FLS model protocol and pharmacological intervention, however the underlying mechanism is studied via JAK-STAT rather than PI3K/AKT/mTOR directly. Data are quantitative but presented primarily in graphs with a small number of repeats. Inclusion in qualitative (narrative) analysis, category 3 is recommended.
Chen, D. and Cai, X. and Ouyang, H. and Yuan, S. and Wang, X. and Lin, L. and Chen, Z. and Huang, M.	2022	Increased eEF2K Promotes Glycolysis and Aggressive Behaviors of Fibroblast-Like Synoviocytes in Rheumatoid Arthritis	J Inflamm Res	10.2147/jir.s337620	english	China	Primary RA-FLS, immortalized MH7A	Primary RA FLSs from 12 RA patients (10 F, 2 M; age 42–63 y; median disease duration 24 mo; DAS28-CRP 6.1); CIA mice (DBA/1, male, 8–9 wk) n = 8 per treatment group, n = 5 normal control	n not explicitly stated for cell samples; CIA mice n=8 per group for in vivo part	NH125 (0.1, 0.5, 1.0 μM, 24 h, selective eEF2K inhibitor); eEF2K siRNA (siRNA-3 used for knockdown)	Vehicle control (DMSO); control siRNA (si-C); untreated cells	RA FLSs pretreated with DMSO or NH125 or transfected with eEF2K siRNA, then stimulated with TNF-α (10 ng/mL) or IL-1β (10 ng/mL); multiple assays performed at 12-24 h; 3 technical replicates reported	Cell proliferation (MTT assay), migration (Transwell, wound healing), invasion (Matrigel-coated Transwell), cytokine expression (CCL-2, IL-6, IL-8, CXCL-10 by RT-qPCR and ELISA), phosphorylation of NF-κB pathway proteins (IKK, IκBα, p65 translocation), AKT phosphorylation (Western blot), glucose uptake, lactate secretion, intracellular F2,6BP levels	NH125 (0.5, 1.0 μM) inhibited RA FLS proliferation (Supplementary Figure 4); NH125 and eEF2K siRNA significantly suppressed migration and invasion (Figure 3A-C) with data as means ± SD, p<0.05 vs control; NH125 and siRNA decreased TNF-α-induced expression and secretion of CCL-2, IL-6, IL-8, CXCL-10 (Figure 2A-D); NH125 reduced phosphorylation of IKK, IκBα, and p65 nuclear translocation (Figure 4A…	MTT assay; Transwell migration and invasion assays; wound healing assay; RT-qPCR; ELISA; Western blot; immunofluorescence staining; glucose uptake assay; lactate measurement; fructose-2,6-bisphosphate (F2,6BP) assay; siRNA transfection; statistical analysis with means ± SD, p-values ​​reported	eEF2K inhibition suppresses TNF-α-induced activation of NF-κB (reduced IKK and IκBα phosphorylation, decreased p65 nuclear translocation) and AKT phosphorylation; eEF2K regulates glycolysis in RA FLSs (glucose uptake, lactate production); lactate mediates eEF2K effects on cytokine production and migration; eEF2K inhibition modulates TNF receptor expression (TNFRI and TNFRII)	Limited number of donor samples (n=12 RA patients) and absence of healthy control FLSs in functional assays; in vitro findings not confirmed in other models; no long-term treatment or safety data	In vitro assays not blinded or randomized; CIA model treatments randomized and histological scoring performed by blinded observers; potential batch effects in cell culture; off-target effects of siRNA possible	Single-center study; RA patient-derived cells but donor variability not detailed; no healthy control FLSs included	Vehicle (DMSO) used as control; control siRNA used; no mention of serum batch or medium variability	Most quantitative data presented as means ± SD with n not always specified; some data only in supplementary figures; outcomes mostly from graphical data with statistical significance indicated	Supplementary Materials include detailed methods, tables and figures, but raw numerical datasets are not provided; clinical correlation lacking	Model relevant for studying eEF2K role in RA FLS glycolysis, inflammation, and migration; supports targeting eEF2K as therapeutic strategy in RA	NH125 concentrations chosen to avoid cytotoxicity; siRNA knockdown efficiency confirmed; potential variability in reagent batches not discussed	Demonstrates that eEF2K inhibition reduces inflammatory cytokine production, migration, invasion, and glycolytic metabolism in RA FLSs; NH125 ameliorates arthritis in CIA mice; suggests eEF2K as a novel therapeutic target in RA	Further in vivo validation and clinical studies needed; potential for development of eEF2K inhibitors as RA therapeutics; requires assessment of safety and efficacy in humans	Study meets inclusion criteria for narrative synthesis; provides qualitative and some quantitative data on eEF2K inhibition effects on RA FLSs; data mostly from graphical and supplementary figures requiring digitization for meta-analysis; categorized as 3 (qualitative inclusion) due to lack of full numerical datasets in main text
Chen, J. and Lin, X. and He, J. and Liu, D. and He, L. and Zhang, M. and Luan, H. and Hu, Y. and Tao, C. and Wang, Q.	2022	Artemisitene Suppresses Rheumatoid Arthritis Progression via Modulating METTL3-mediated N6-methyladenosine Modification of ICAM2 mRNA in Fibroblast-like Synoviocytes	Clin Transl Med	10.1002/ctm2.1148	english	China	Primary RA-FLSs, immortalized MH7A cell line	Synovial tissue from RA patients (n=2 for experiments), commercial MH7A line	RA-FLSs from two patients; n=3 to 5 per assay group; passage not specified	Artemisitene (ATT) 10 μM, 24 h treatment	Vehicle control (medium only or DMSO), n=3 to 5	RA-FLSs ± ATT (10 μM) for 24 h; groups with ICAM2 overexpression or knockdown; groups with PI3K activator 740Y-P; 3 technical replicates per assay	Cell proliferation (CCK-8 assay), apoptosis (Annexin V/PI staining), migration and invasion (transwell assays), mRNA and protein expression of ICAM2, METTL3, p-PI3K, p-AKT, p300 (RT-qPCR, Western blot), m6A methylation of ICAM2 mRNA (MeRIP, RT-PCR)	ATT significantly decreased proliferation and migration/invasion, and induced apoptosis in RA-FLSs; overexpression of ICAM2 partially reversed these effects; ATT reduced p-PI3K, p-AKT, and p300 protein levels; knockdown of ICAM2 decreased p-PI3K, p-AKT, and p300; PI3K activator 740Y-P reversed ATT effects; ATT decreased METTL3 mRNA and protein expression; overexpression of METTL3 alleviated ATT i…	CCK-8 assay for proliferation; Annexin V/PI staining for apoptosis; transwell migration and invasion assays; RT-qPCR and Western blot for gene and protein expression; MeRIP and RT-PCR for m6A methylation analysis; lentiviral transfection for gene overexpression and knockdown; statistical analysis with p-values ​​reported	ATT inhibits METTL3-mediated m6A methylation of ICAM2 mRNA, leading to downregulation of ICAM2 and suppression of the ICAM2/PI3K/AKT/p300 signaling pathway; this results in decreased proliferation, migration, invasion and increased apoptosis of RA-FLSs; a positive feedback loop exists between METTL3, ICAM2, PI3K/AKT, and p300, which is disrupted by ATT	Small sample size (n=2 patients for primary cells); direct molecular target of ATT not identified; only in vitro data; no in vivo validation presented	No mention of blinding or randomization; potential batch effects; limited description of sample selection	Single-center study; only RA patient-derived cells used; no healthy controls included	Vehicle control described but composition details limited; control groups appear balanced	Quantitative data mostly from Western blot and RT-qPCR with mean±SD; some data only presented in figures requiring digitization; no raw data tables provided	No supplementary data available; limited methodological detail on passages and donor characteristics	Valid in vitro model for studying PI3K/AKT/mTOR pathway inhibition in RA-FLSs; relevant for understanding molecular mechanisms of ATT action	Potential variability in lentiviral transfection efficiency; ATT source and purity not detailed	Demonstrates ATT as a promising pharmacological inhibitor targeting METTL3/ICAM2/PI3K/AKT/p300 axis to suppress pathological functions of RA-FLSs; supports further drug development	Requires further in vivo and clinical validation; identification of direct molecular targets of ATT needed; potential biomarker development for treatment response	The article complies with the protocol on the RA-FLS model and intervention with PI3K/AKT/mTOR inhibitor (ATT). The data are presented quantitatively, but some data are presented only in graphs and Western blot, which requires additional processing for meta-analysis. Inclusion in qualitative (narrative) synthesis, category 3 is recommended.
Chen, X. and Lin, H. and Chen, J. and Wu, L. and Zhu, J. and Ye, Y. and Chen, S. and Du, H. and Li, J.	2021	Paclitaxel Inhibits Synoviocyte Migration and Inflammatory Mediator Production in Rheumatoid Arthritis	Front Pharmacol	10.3389/fphar.2021.714566	english	China	Immortalized MH7A cell line	MH7A: commercial line, derived from synovial tissue of patients with rheumatoid arthritis	n=3 per group for in vitro experiments; PTX concentrations: 2.5, 5, 10 nM; incubation times 24 and 48 h	Paclitaxel (PTX; Selleck, Shanghai, China) 2.5, 5, 10 nM for 24 h and 48 h, dissolved in DMSO	Untreated MH7A cells and vehicle control (equal volume of DMSO)	Viability, migration (scratch and transwell) and apoptosis assays: PTX (2.5, 5, 10 nM) treatment for 24 h and 48 h without TNF-α; Cytokine mRNA (qRT-PCR) and signaling (Western blot) assays: co-treatment with TNF-α (20 ng/mL) and PTX (5, 10 nM) for 24 h (qRT-PCR) or 12 h (Western blot); Three technical replicates per condition	Cell proliferation (CCK-8), migration (scratch assay, transwell), apoptosis (Annexin V-FITC/PI, flow cytometry), mRNA expression of cytokines and MMPs (qRT-PCR), protein expression and phosphorylation of MAPK and AKT/mTOR components (Western blot)	Proliferation: no significant changes with PTX up to 40 nM (24 h) and up to 10 nM (48 h); migration: significant inhibition at 2.5, 5, 10 nM PTX (p<0.05–0.001); apoptosis: no significant changes at 100 and 200 nM PTX; mRNA IL-6, IL-8, RANKL decreased, OPG increased; TNF-α induced IL-1β, IL-8, MMP-8, MMP-9 decreased by PTX; proteins p-JNK, p-ERK1/2 decreased by PTX, p-p38 unchanged; AKT, 4E-BP1, p…	CCK-8 assay, scratch assay, transwell migration assay, Annexin V-FITC/PI flow cytometry, qRT-PCR, Western blot, statistical analysis (p-values ​​are shown), 3 technical replicates	PTX inhibits RA-FLS migration, suppresses the expression of proinflammatory cytokines IL-6, IL-8, MMPs, reduces the activation of MAPK (p-JNK, p-ERK1/2) and AKT/mTOR (AKT, 4E-BP1, p70S6K, HIF-1α) pathways, does not affect apoptosis and does not change the phosphorylation of p38 and mTOR; it is suggested that PTX acts through inhibition of MAPK and AKT/mTOR pathways without activating apoptosis	No data on vehicle control; small number of replicates (n=3); no data on the origin of PTX; in vitro model without in vivo confirmation in this part; cytokines in supernatant not detected by ELISA (possibly below detection threshold)	No blinding or randomization stated; small sample size; possible cell culture variations; no details on vehicle control	Only one immortalized MH7A line used; no data on primary cells; limited representativeness for all RA-FLS	Vehicle control not explicitly described; control conditions not detailed; possible impact of absence of vehicle control on results	Data are presented as mean±SD with n=3; all key metrics are quantitative; cytokine data in supernatant were not detected by ELISA; some data are only on graphs (Figures 1-4), but with numerical values ​​in text and tables	Lack of detailed data on the origin and characteristics of PTX; in vivo data presented elsewhere, not included in extraction; limited methodological section on control	The MH7A model is relevant for studying migration inhibition and PI3K/AKT/mTOR signaling pathways in RA-FLS; limited by the lack of primary cells and in vivo confirmation	PTX manufacturers and lots are not specified; reagent variability is possible; use of a single cell line may affect reproducibility	PTX shows potential to inhibit RA-FLS migration and inflammation via suppression of MAPK and AKT/mTOR pathways, which may be promising for RA therapy	Further in vivo studies and clinical trials are required; validation in primary cells and larger models is needed; data support further preclinical study of PTX	The article complies with the protocol for the model and intervention; the data are quantitative, with a full set of metrics for narrative analysis; inhibition of the PI3K/AKT/mTOR pathway is confirmed; included in the qualitative (narrative) analysis; category 3.
Chen, Y. and Wang, Y. and Liu, M. and Zhou, B. and Yang, G.	2020	Diosmetin Exhibits Anti-Proliferative and Anti-Inflammatory Effects on TNF-α-stimulated Human Rheumatoid Arthritis Fibroblast-like Synoviocytes through Regulating the Akt and NF-κB Signaling Pathways	Phytother Res	10.1002/ptr.6596	english	China	Immortalized MH7A cell line	Human rheumatoid arthritis fibroblast-like synoviocytes MH7A cells (commercial line, Jennio Biological Technology, Guangzhou, China)	Three independent experiments performed in triplicate; MH7A cells cultured under standard conditions; passage number not specified	Diosmetin (5, 10, 20 μM), LY294002 (Akt inhibitor, 20 μM), PDTC (NF-κB inhibitor, 10 μM); all treatments in presence of TNF-α (10 ng/ml) for 24 or 48 hours; diosmetin purchased from PureOne Biotechnology (Shanghai, China)	Control cells without diosmetin treatment; vehicle control (DMSO) implied but not explicitly detailed; TNF-α stimulation alone as positive control	MH7A cells treated with diosmetin at various concentrations with TNF-α stimulation for 24 and 48 hr; additional groups treated with LY294002 or PDTC alone or combined with diosmetin in the presence of TNF-α for 24 hr; three independent experiments with triple technical replicates	Cell proliferation (CCK-8 assay), apoptosis (flow cytometry with Annexin V/PI staining), inflammatory cytokine production (IL-1β, IL-6, IL-8, MMP-1 measured by ELISA and qRT-PCR), expression levels of Akt, p-Akt, nuclear NF-κB p65 (Western blot), Bax and Bcl-2 protein expression (Western blot)	Diosmetin caused dose-dependent decrease in MH7A cell proliferation at 24 and 48 hr (p < 0.05); apoptotic rates increased dose-dependently with diosmetin (5, 10, 20 μM) at 24 hr; diosmetin significantly inhibited TNF-α-induced production of IL-1β, IL-6, IL-8, and MMP-1 at protein and mRNA levels (p < 0.05); diosmetin suppressed TNF-α-induced increase in p-Akt and nuclear NF-κB p65 expression (p <…	Cell culture of MH7A cells; CCK-8 assay for proliferation; flow cytometry with Annexin V-FITC/PI for apoptosis; ELISA for cytokine quantification; qRT-PCR for mRNA expression; Western blot for protein expression of signaling molecules and apoptosis markers; ImageJ software for protein quantification; statistical analysis with p-values ​​reported	Diosmetin inhibits TNF-α-induced activation of PI3K/Akt pathway as evidenced by decreased p-Akt levels; also suppresses NF-κB pathway activation (reduced nuclear NF-κB p65); inhibition of these pathways leads to reduced proliferation, increased apoptosis, and decreased inflammatory cytokine production in MH7A cells	Only in vitro study using immortalized MH7A cell line; no primary RA-FLS cells used; passage number and donor variability not reported; vehicle control details limited; no in vivo validation	No mention of blinding or randomization; potential batch effects not addressed; sample size limited to three independent experiments; possible selection bias due to use of single cell line	Single cell line model (MH7A) may not fully represent primary RA-FLS heterogeneity; lack of donor diversity limits generalizability	Vehicle control (DMSO) not explicitly described; control groups include TNF-α stimulation alone and untreated cells but detailed matching of conditions not fully described	Quantitative data presented with mean ± SD and statistical significance; some data only available in figure form requiring digitization for meta-analysis; no raw data tables provided	No supplementary data available; limited methodological detail on cell passage and randomization; no in vivo or clinical data	Valid in vitro model for assessing anti-proliferative and anti-inflammatory effects of PI3K/Akt pathway inhibition in RA-FLS; findings relevant for preclinical drug screening	Potential variability in diosmetin purity and source; standard reagents used but batch variability not discussed; use of commercial cell line limits variability	Demonstrates diosmetin as a potential therapeutic agent targeting PI3K/Akt and NF-κB pathways to reduce proliferation and inflammation in RA synoviocytes; supports further preclinical evaluation	Requires in vivo validation and studies in primary RA-FLS cells; candidate for preclinical development; clinical translation requires additional safety and efficacy data	The article is protocol-compliant by model (MH7A RA-FLS), intervention (PI3K/Akt/mTOR pathway inhibition via diosmetin), and contains quantitative data on key outcomes (proliferation, apoptosis, cytokines, signaling proteins). Data are presented in text and tables, but some data are only in graphs. Inclusion category: 2 (possibly included in meta-analysis, requires revision).
Cheng, Q. and Chen, M. and Liu, M. and Chen, X. and Zhu, L. and Xu, J. and Xue, J. and Wu, H. and Du, Y.	2023	Semaphorin 5A Suppresses Ferroptosis through Activation of PI3K-AKT-mTOR Signaling in Rheumatoid Arthritis	Cell Death Dis	10.1038/s41419-022-05065-4	english	China	Primary RA-FLS, MH7A cell line	Synovial tissue from RA patients; MH7A: immortalized human RA-FLS cell line	n=3 per group for most assays; primary human SFs isolated from RA patients; passage number not specified	Semaphorin 5A (1 μg/mL, 24 h); PI3K inhibitor pictilisib (10 μM); AKT inhibitor MK-2206 (5 μM); mTOR inhibitor temsirolimus (100 nM); RSL3 (GPX4 inhibitor, 150 nM)	Vehicle control (medium only or DMSO), untreated SFs	SFs treated with Semaphorin 5A alone or combined with pathway inhibitors; siRNA knockdown of Plexin-A1, Plexin-B3, SREBP1, and SCD-1; multiple replicates (n=3); assays performed at various time points, mostly 24 h	Cell proliferation (CCK-8 assay), apoptosis (Annexin V/PI flow cytometry), migration (wound healing assay), cytokine secretion (IL-6, IL-8, IL-1β by qPCR and protein array), protein phosphorylation (p-AKT, p-mTOR, 4E-BP1, BAD by Western blot), GPX4 expression (qPCR, Western blot), lipid peroxidation (MDA assay), ROS levels (flow cytometry), mitochondrial morphology (transmission electron microsco…	Semaphorin 5A significantly increased proliferation and migration, decreased apoptosis of RA SFs; increased cytokine secretion (IL-6, IL-8, IL-1β); enhanced phosphorylation of PI3K/AKT/mTOR pathway components and downstream molecules (4E-BP1, BAD); increased GPX4 mRNA and protein levels; reduced lipid peroxidation and ROS levels induced by RSL3; mitochondrial morphology improved with Semaphorin 5…	Cell Counting Kit-8 (CCK-8) assay; flow cytometry for apoptosis, ROS (DCFH-DA) and lipid peroxidation (C11-BODIPY); wound healing assay; transwell migration assay; qPCR for mRNA levels; Western blot for protein and phosphorylation levels; protein microarray; transmission electron microscopy for mitochondrial morphology; lipid oxidation (MDA) assay; siRNA transfection for gene knockdown; statistic…	Semaphorin 5A activates PI3K/AKT/mTOR signaling pathway via Plexin-A1 and Plexin-B3 receptors, leading to increased phosphorylation of downstream effectors (4E-BP1, BAD), enhanced GPX4 expression, and activation of SREBP1/SCD-1 axis; this suppresses ferroptosis by reducing lipid peroxidation and ROS, promoting SF survival and inflammatory activation	Sample size limited to in vitro experiments with n=3 replicates; passage number and donor variability not detailed; lack of in vivo validation in this study; concentration and duration details for some inhibitors not fully specified	No mention of blinding or randomization; potential batch effects in cell culture; siRNA knockdown efficiency not quantified in detail; possible selection bias in primary cell donors	Single-center study; primary cells from RA patients only, no healthy controls included; MH7A cell line used as model which may not fully represent primary SFs	Vehicle controls used but composition details limited; no mention of serum batch or culture condition standardization	Most quantitative data presented with mean±SD and n=3; some data only shown in figures without raw numerical tables; mitochondrial morphology assessed qualitatively by electron microscopy images	Only in vitro data presented; methodological details provided in Supplementary Materials rather than main text; some quantitative results shown only graphically without raw data tables.	Valid in vitro model for studying PI3K/AKT/mTOR pathway inhibition effects on RA SFs; findings relevant for understanding molecular mechanisms of SF activation and ferroptosis suppression	Potential variability in Semaphorin 5A and inhibitor batches; siRNA transfection efficiency may vary; no detailed reagent validation reported	Demonstrates that targeting PI3K/AKT/mTOR pathway via Semaphorin 5A modulation can suppress ferroptosis and promote SF activation in RA, suggesting a novel therapeutic target	Further in vivo studies are needed to validate the findings; potential candidate for preclinical drug development targeting SF ferroptosis in RA	The article is per protocol by model (RA-FLS), intervention (PI3K/AKT/mTOR pathway), and contains quantitative data, however, most data are presented graphically with limited tabular information; data on PI3K/AKT/mTOR pathway inhibition are present; inclusion in qualitative (narrative) analysis is recommended, category 3.
Deng, H. and Zheng, M. and Hu, Z. and Zeng, X. and Kuang, N. and Fu, Y.	2021	Effects of Daphnetin on the Autophagy Signaling Pathway of Fibroblast-like Synoviocytes in Rats with Collagen-Induced Arthritis (CIA) Induced by TNF-α	Cytokine	10.1016/j.cyto.2019.154952	english	China	CIA-FLS (collagen-induced arthritis fibroblast-like synoviocytes)	Synovial tissue from rats with collagen-induced arthritis	CCK-8 assay (n=3); apoptosis (Annexin V/PI; n=5); cell cycle and autophagy analyses (n=3); Western blot and RT-qPCR (n=3; three technical replicates)	Daphnetin (DAP) 30 μg/mL, 48 h; LY294002 (PI3K inhibitor) 20 μM, 1 h	Control CIA-FLS without TNF-α and without treatment; model group of CIA-FLS induced by TNF-α without inhibitors	Groups: control (CIA-FLS), model (CIA-FLS + TNF-α), DAP (CIA-FLS + TNF-α + DAP), LY294002 (CIA-FLS + TNF-α + LY294002); 3 technical replicates, experiments repeated three times	Cell viability (CCK-8 assay); cell cycle (PI staining, flow cytometry); apoptosis (Annexin V/PI flow cytometry); autophagy markers (Atg5, Beclin-1, LC3-II/I by Western blot and TEM); PI3K/AKT/mTOR proteins (Western blot); mRNA levels (PTEN, AKT, mTOR, BAD, Beclin-1 by RT-qPCR); cytokines (TNF-α, IL-6, TGF-β, IL-10, IL-17, IFN-γ by RT-qPCR and ELISA)	DAP significantly decreased the S phase of the cell cycle (p<0.001), increased G0/G1 phase (p<0.001); Atg5, Beclin-1, LC3-II levels and LC3-II/LC3-I ratio were significantly decreased after DAP (p<0.001); PI3K, p-AKT, p-mTOR levels were decreased after DAP and LY294002 (p<0.05); mRNA AKT decreased, PTEN, mTOR and BAD increased after DAP (p<0.05); TNF-α, IL-6, TGF-β, IL-17, IFN-γ decreased, IL-10 …	PI staining and flow cytometry for cell cycle; transmission electron microscopy (TEM) for autophagy; Western blot for proteins PI3K, AKT, p-AKT, mTOR, p-mTOR, Atg5, Beclin-1, LC3; RT-qPCR for mRNA Beclin-1, PTEN, AKT, mTOR, BAD, cytokines; ELISA for cytokines; statistical analysis one-way ANOVA, n=3, three replicates	DAP inhibits activation of the PI3K/AKT/mTOR signaling pathway by reducing phosphorylation of AKT and mTOR, which leads to suppression of autophagy (reduced Atg5, Beclin-1, LC3-II/I), induces cell cycle arrest in the G0/G1 phase, promotes apoptosis and reduces proinflammatory cytokines TNF-α, IL-6, TGF-β, IL-17, IFN-γ, while increasing anti-inflammatory IL-10	In vitro study in rat CIA cells; limited sample size (n=3); no long-term data; no in vivo confirmation in this publication	Lack of information on randomization and blinding; possible variations in cell culture; small sample size	Rat CIA-FLS model, which may limit direct translation to human RA-FLS; no data in human cells	Control groups are adequately described (control, model, inhibitor); vehicle for DAP is not explicitly described	Data are presented quantitatively with SEM, but all results are based on n=3; some data are presented in graphs (Western blot densitometry), which requires digitizing for meta-analysis	No supplementary data; limited methodological section on culturing details; no in vivo data in this publication	The model is relevant for studying PI3K/AKT/mTOR pathway inhibition and autophagy in CIA-FLS; translation to clinical level is limited without further studies	Potential variability in DAP and LY294002 reagents; CIA-FLS cell source not detailed for donor characteristics	DAP was shown to be a promising inhibitor of PI3K/AKT/mTOR pathway to suppress autophagy and inflammation in RA; it could potentially serve as a basis for developing new therapeutic approaches	Further in vivo studies and clinical trials are required to confirm efficacy and safety; standardization of dosages and administration regimens is necessary	The article complies with the protocol by model (CIA-FLS), intervention (DAP as a PI3K/AKT/mTOR inhibitor), contains quantitative data, but some data are presented in graphs; inclusion category 2 - possible inclusion in meta-analysis after data revision and digitalization.
Du, H. and Wang, Y. and Zeng, Y. and Huang, X. and Liu, D. and Ye, L. and Li, Y. and Chen, X. and Liu, T. and Li, H. and Wu, J. and Yu, Q. and Wu, Y. and Jie, L.	2021	Tanshinone IIA Suppresses Proliferation and Inflammatory Cytokine Production of Synovial Fibroblasts from Rheumatoid Arthritis Patients Induced by TNF-α and Attenuates the Inflammatory Response in AIA Mice	Front Pharmacol	10.3389/fphar.2020.00568	english	China	Primary RA-FLS	Synovial tissue from RA patients	Primary RA-FLS were obtained from 6 patients (2 men, 4 women), experiments were performed in three independent series with 3 technical repetitions of each condition (see Table S1 in the text).	Tanshinone IIA (Tan IIA) at concentrations 5, 10, and 20 μM for 24-48 h	Untreated RA-FLSs; vehicle control not explicitly stated	RA-FLSs treated with TNF-α (20 ng/mL) to induce activation, then co-treated with Tan IIA (5, 10, 20 μM); assays performed at 24 h and 48 h; at least 3 independent experiments	Cell viability (CCK-8 assay), migration and invasion (transwell and wound healing assays), pro-inflammatory cytokine mRNA expression (IL-6, IL-8, IL-1β by qPCR), cytokine release (ELISA), MMP mRNA expression (MMP-2, MMP-3, MMP-8, MMP-9 by qPCR), phosphorylation levels of AKT, mTOR, p70S6K, 4E-BP1, p38MAPK, JNK, ERK, NF-kB p65, Ikka (Western blot), HIF-1α expression (Western blot)	Tan IIA at 10 and 20 μM significantly inhibited TNF-α-induced RA-FLS migration and invasion; 20 μM Tan IIA inhibited mRNA upregulation of IL-6, IL-1β, IL-8, and MMPs induced by TNF-α; ELISA showed decreased IL-6, IL-1β, and IL-8 release with 20 μM Tan IIA; Western blot showed Tan IIA inhibited phosphorylation of AKT, mTOR, p70S6K, 4E-BP1, p38MAPK, JNK, NF-kB p65, Ikka, and reduced HIF-1α expressi…	CCK-8 assay for disability; transwell Boyden chamber and wound healing assay for migration/invasion; qPCR for mRNA expression; ELISA for cytokine release; Western blot for protein expression and phosphorylation; densitometric quantification; statistical analysis with significance levels indicated	Tan IIA inhibits TNF-α-induced phosphorylation activation of AKT/mTOR pathway and downstream effectors p70S6K and 4E-BP1; suppresses MAPK pathway activation by inhibiting p38MAPK and JNK phosphorylation but not ERK; reduces NF-kB p65 phosphorylation and Ikka activation; decreases HIF-1α expression; collectively these effects reduce proliferation, migration, invasion, and pro-inflammatory cytokine…	Exact sample size and donor characteristics not detailed; vehicle control composition not specified; only in vitro data presented; no direct clinical data; limited time points (mainly 24 and 48 h)	No mention of blinding or randomization; potential batch effects not addressed; control group details insufficient	Single-center study; primary cells from RA patients only; no healthy controls included	Vehicle control not explicitly described; possible variability in TNF-α stimulation conditions	Some data presented only in graphical form requiring densitometry; no raw numerical data tables; ELISA and qPCR data presented as mean ± SEM from at least 3 experiments	The publication contains in vivo data on the AIA mouse model; instead of “no in vivo validation”, it should be noted that there are no clinical trials and that “raw” data/additional materials are not available.	Valid in vitro model for assessing anti-proliferative and anti-inflammatory effects of PI3K/AKT/mTOR pathway inhibition in RA-FLS; relevant for preclinical drug screening	Potential variability in Tan IIA purity and source not detailed; TNF-α stimulation standardization unclear	Demonstrates that Tan IIA effectively inhibits key signaling pathways (PI3K/AKT/mTOR, MAPK, NF-kB, HIF-1) involved in RA-FLS pathological activation, suggesting therapeutic potential in RA treatment	Further in vivo studies and clinical trials are needed to confirm efficacy and safety; promising candidate for preclinical development targeting RA synovial pathology	The study is per protocol in terms of model (primary RA-FLS), intervention (Tan IIA - PI3K/AKT/mTOR inhibitor), and contains quantitative data on key outcomes (proliferation, migration, cytokines, phosphorylation). Data are presented primarily in densitometry graphs, which requires additional processing for meta-analysis, so inclusion category is 2. The work is relevant for qualitative and potent…
Fan, C. and Cui, X. and Chen, S. and Huang, S. and Jiang, H.	2020	LncRNA LOC100912373 Modulates PDK1 Expression by Sponging miR-17-5p to Promote the Proliferation of Fibroblast-like Synoviocytes in Rheumatoid Arthritis	Am J Transl Res	not available	english	China	Primary RA-FLS	Synovial tissue from RA model rats	FLSs were isolated from synovial tissue of adjuvant-induced arthritis (AA) model rats (number of rats not specified). Cells from passages 3–6 were used for all assays. Each condition was run with n = 3 technical replicates and all experiments were repeated three times.	lncRNA LOC100912373 overexpression (2.5 μg/5 μL, 48 h); siRNA interference (75 pmol, 48 h)	Control group (untreated FLSs); model group; pcDNA3.1-NC and siRNA-NC groups	FLSs were divided into: Control (untreated FLSs) Model (AA-FLSs + empty vector or siRNA-NC) Overexpression (AA-FLSs transfected with pcDNA3.1-LOC100912373, 2.5 µg/5 µL, 48 h) Interference (AA-FLSs transfected with siRNA-LOC100912373, 75 pmol, 48 h)	Cell proliferation (MTT assay, OD 570 nm), cell cycle distribution (flow cytometry, PI staining), ultrastructure (transmission electron microscopy), expression of lncRNA LOC100912373, miR-17-5p, PDK1, AKT (qRT-PCR, Western blot, immunofluorescence), luciferase reporter assay, RNA immunoprecipitation	Proliferation: lncRNA LOC100912373 overexpression promoted proliferation; siRNA interference inhibited proliferation (Figure 4A). Cell cycle: G0/G1 phase decreased and G2/M phase increased with overexpression; opposite with siRNA (Figure 4B,C). Ultrastructure: overexpression caused cell swelling, expanded rough ER; siRNA improved ultrastructure (Figure 5). miR-17-5p expression decreased with over…	MTT assay, flow cytometry with PI staining, transmission electron microscopy, qRT-PCR, Western blot, immunofluorescence microscopy, fluorescence in situ hybridization, luciferase reporter assay, RNA immunoprecipitation	lncRNA LOC100912373 acts as a sponge for miR-17-5p, reducing its expression; this leads to upregulation of PDK1, which promotes phosphorylation and activation of AKT, resulting in increased proliferation of RA-FLSs.	Sample size and donor characteristics not specified; only in vitro data; no direct clinical data; limited mechanistic exploration beyond miR-17-5p/PDK1/AKT axis.	No mention of blinding or randomization; potential batch effects; control groups well defined but details on replicates limited.	Single-center study using RA model rat-derived FLSs; no healthy controls included.	Vehicle controls (pcDNA3.1-NC, siRNA-NC) included; no detailed description of vehicle composition.	Quantitative data mostly from graphs and figures; some data semi-quantitative (e.g., Western blot densitometry); no raw data tables.	No in vivo validation; no supplementary data provided; limited methodological detail on sample characteristics.	Valid in vitro model for studying PI3K/AKT pathway modulation via lncRNA in RA-FLS; relevant for mechanistic insights but limited direct clinical translation.	Potential variability in transfection efficiency; reagents and siRNA sources not detailed; no mention of batch controls.	Demonstrates a novel regulatory axis (lncRNA LOC100912373 - miR-17-5p - PDK1/AKT) promoting RA-FLS proliferation; potential suggests therapeutic target in RA.	Further in vivo and clinical studies are needed to validate the findings; potential candidate for preclinical drug development targeting lncRNA or PDK1/AKT pathway.	The article complies with the RA-FLS model protocol and intervention, contains quantitative data on key outcomes, but the data are presented mainly in graphical form and require additional digital processing for meta-analysis. Inclusion in qualitative (narrative) synthesis, category 3 is recommended.
He, Y. and Fan, J. and Lin, H. and Yang, X. and Ye, Y. and Liang, L. and Zhan, Z. and Dong, X. and Sun, L. and Xu, H.	2012	The Anti-Malaria Agent Artesunate Inhibits Expression of Vascular Endothelial Growth Factor and Hypoxia-Inducible Factor-1α in Human Rheumatoid Arthritis Fibroblast-like Synoviocyte	Rheumatol Int	10.1007/s00296-009-1218-7	english	China	Primary RA-FLS	Synovial tissue from patients with active rheumatoid arthritis	Five independent experiments from five different patients; three separate experiments from three different patients for Western blot analyzes	Artesunate at concentrations 0.5, 1.0, 5.0, 10, 20 μM for 24 h; LY294002 (20 μM) added 1 h before stimulation	Vehicle control (DMSO); untreated RA FLS; TNF-α (10 ng/ml) or hypoxia stimulation without artesunate or LY294002	RA FLS pretreated with artesunate or LY294002, then stimulated with TNF-α or hypoxia for 24 h; three technical replicates; assays performed include ELISA, Western blot, immunofluorescence microscopy	VEGF and IL-8 secretion (ELISA); nuclear HIF-1α expression and translocation (Western blot, confocal immunofluorescence); phosphorylation of Akt, p38, ERK (Western blot); apoptosis (Annexin V-FITC staining, flow cytometry)	Artesunate dose-dependently inhibited VEGF and IL-8 secretion induced by TNF-α and hypoxia, significant at ≥5 μM, maximum at 10 μM; artesunate (10 μM) prevented TNF-α and hypoxia-induced nuclear HIF-1α expression and translocation; artesunate inhibited TNF-α and hypoxia-induced Akt phosphorylation but did not affect p38 or ERK phosphorylation; LY294002 (20 μM) inhibited VEGF, IL-8 secretion and H…	ELISA for VEGF and IL-8 quantification; Western blot for HIF-1α, phospho-Akt, total Akt, phospho-p38, phospho-ERK; confocal immunofluorescence microscopy for nuclear HIF-1α localization; Annexin V-FITC staining and flow cytometry for apoptosis; statistical analysis with mean ± SEM, significance at p < 0.05	Artesunate inhibits TNF-α and hypoxia-induced activation of PI3K/Akt pathway leading to decreased phosphorylation of Akt, resulting in reduced nuclear HIF-1α expression and decreased secretion of angiogenic factors VEGF and IL-8 in RA FLS; MAPK pathway (p38, ERK) not affected by artesunate; LY294002 confirms the role of PI3K/Akt pathway in regulation of these factors	In vitro study only; limited sample size; apoptosis data not shown in detail; no in vivo validation; effects on other signaling pathways not fully explored	No mention of blinding or randomization; potential batch effects; limited number of patient samples; technical replicates used	Samples derived from RA patients only; no healthy controls included; single-center study	Vehicle control (DMSO) used appropriately; control groups well defined; no mention of serum batch variability	Quantitative data presented with mean ± SEM; some data only shown in figures; apoptosis data not shown numerically	No supplementary data; limited methodological detail on patient characteristics; no in vivo or clinical data	Valid in vitro model for studying anti-angiogenic effects of PI3K/Akt pathway inhibition in RA FLS; relevant for preclinical drug evaluation	Potential variability in artesunate and LY294002 batches; primary cells from patients may vary; no standardization details provided	Demonstrates artesunate as a potential low-cost therapeutic agent targeting PI3K/Akt pathway to inhibit angiogenesis in RA synovium; supports further preclinical development	Requires further in vivo validation and clinical studies; promising candidate for preclinical testing in RA models	Study confirms that artesunate inhibits PI3K/Akt/mTOR pathway activation and downstream angiogenic factors in human RA FLS in vitro; meets protocol criteria for inclusion in qualitative synthesis; data mostly quantitative but some outcomes only in figures; categorized as narrative extraction for meta-analysis consideration
Hui et al.	2017	Differential effects of inhibitor combinations on lysophosphatidic acid-mediated chemokine secretion in unprimed and tumor necrosis factor-α-primed synovial fibroblasts	Frontiers in Pharmacology	https://doi.org/10.3389/fphar.2017.00848	english	Canada	Primary RA-FLSs (fibroblast-like synoviocytes, passages 2–7)	RA-FLSs cells from ≥3 donors (passages 2–7); each experimental point was in duplicate, 3 independent replicates; pre-starvation in FBS-free DMEM for 24 h before treatment.	TNF-α 80 ng/ml (8 h priming) LPA 5 μM: 5 min for WB (p-MSK/CREB), 24 h for cytokine secretion Inhibitors (30 min pretreatment): SB203580 (p38MAPK, 10 µM), PD98059 (ERK, 10 µM), Y27632 (Rho kinase, 10 µM), wortmannin (PI3K, 200 nM), SB-747651A (MSK, 10 µM), Bay11-7082 (NF-κB, 1 µM).	Untreated control (DMEM) Vehicle controls: PBS for LPA/TNF-α, DMSO for inhibitors TNF-α alone Inhibitor alone (each separately)	Serum starvation 24 h → pre-treat 30 min inhibitor → TNF-α (8 h) → LPA (5 min/24 h) Groups: untreated; TNF-α; LPA; TNF-α+LPA; LPA+each inhibitor; TNF-α+LPA+each inhibitor; as well as key combinations ERK+p38MAPK Reads: WB (p-MSK1/2, p-MSK1, p-CREB), ELISA (IL-8), Luminex (IL-6, IP-10, MCP-1, RANTES), viability (Annexin V/PI).	Cell preparations: Primary RA-FLSs (passages 2–7) plated to subconfluence, serum-starved 24 h. Pre-treatments: Where indicated, 30 min pre-incubation with single inhibitors (SB203580 10 µM, PD98059 10 µM, Y27632 10 µM, wortmannin 200 nM, SB-747651A 10 µM, Bay11-7082 10 µM) or combinations thereof. Stimulations: LPA alone (5 µM) for 5 min (MSK/CREB phosphorylation) or 24 h (cytokine release). TNF-…	Outcome metrics: p-MSK1/2 (Ser-376/360), p-MSK1 (Ser-212), p-CREB (Ser-133) levels, IL-8 secretion (ELISA), IL-6, IP-10, RANTES, MCP-1 (Luminex), cell viability	LPA (5 μM) increases p-MSK1/2 ~6-fold and p-CREB ~5-fold in 5 min; LPA (24 h) increases IL-8 (~1,000→5,000 pg/ml), IL-6, IP-10, RANTES, MCP-1. TNF-α priming (8 h) enhances p-MSK1/2 and p-CREB by 50–60% and increases IL-8/IL-6 by another 60–80%. ERK inhibitor ↓p-MSK1/2 by ~50%; wortmannin ↓p-MSK1/2 by ~48%; MSK inhibitor completely blocks p-CREB. In secretion: single inhibition of p38, ERK, Rho, N…	Analysis methods: Western blot (p-MSK1/2, p-CREB), ELISA (IL-8), Luminex (IL-6, IP-10, MCP-1, RANTES), flow cytometry (Annexin V/PI), statistics: ANOVA, t-test, n≥3	Molecular effects: LPA activates the ERK-MSK1/2-CREB axis and induces IL-8 via MSK-dependent/independent pathways; TNF-α priming enhances LPA effect via MSK/CREB; only combined inhibition of ERK and p38MAPK blocks IL-8/IL-6 downstream of TNF-α	Limitations: in vitro only, donor variability, no OA control, patient n not disclosed; long-term effects not assessed	Risks of bias: cell lines from ≥3 donors, but donor-to-donor variation, passage effect; some cells purchased, some isolated ex vivo	Representativeness: RA-FLSs only, not all RA phenotypes included; no in vivo validation	Control: vehicle, viability control; negative and positive control conditions; no OA-FLS and in vivo	Outcome measurement: standardized, multiplexed immunoassays; results are statistically validated but limited to time points	Publication limitations: n of patients not disclosed, in vitro only, no comparisons with OA-FLS	Applicability: demonstrates potential of dual ERK/p38MAPK inhibition to reduce proinflammatory cytokines of RA-FLSs after TNF-α priming; possible combination therapy strategy	Technical limitations: applicability of inhibitors/combinations requires in vivo/clinical validation; possible cellular heterogeneity	Practical relevance: A novel strategy of co-blocking ERK and p38MAPK to reduce inflammation in RA	Feasibility of implementation: The combination MAPK targeting approach in RA is potentially promising but requires further development and in vivo confirmation	Comment: This work demonstrates the importance of cellular “inflammation priming” (TNF-α) in the RA-FLSs response and suggests that combination MAPK inhibition may be more effective than monotherapy in suppressing inflammation in RA.
Jiang, H. and Fan, C. and Lu, Y. and Cui, X. and Liu, J.	2022	Astragaloside Regulates lncRNA LOC100912373 and the miR‑17‑5p/PDK1 Axis to Inhibit the Proliferation of Fibroblast‑like Synoviocytes in Rats with Rheumatoid Arthritis	Int J Mol Med	10.3892/ijmm.2021.4963	english	China	Primary RA-FLS	Synovial tissue from rats with adjuvant arthritis (AA model)	Not explicitly stated; primary FLSs isolated and cultured, passages 3 used	Astragaloside (AST), 50 mg/l, 48 h incubation	Control group: untreated FLSs; Model group: AA model FLSs without AST; n not specified	Groups: Control, Model (AA), AST-treated; FLSs treated with AST for 48 h; rescue experiments with lncRNA LOC100912373 overexpression plasmid transfection; 3 technical replicates	Cell proliferation (MTT assay), cell cycle progression (flow cytometry), lncRNA LOC100912373 and miR-17-5p expression (RT-qPCR), PDK1 and AKT/p-AKT expression (immunofluorescence, Western blot, RT-qPCR), ultrastructural changes (transmission electron microscopy)	AST inhibited FLS proliferation with IC50 48.59 mg/l at 48 h; AST increased G0/G1 phase cell percentage and decreased G2/M phase compared to model; lncRNA LOC100912373 expression significantly increased in model vs control and decreased after AST; miR-17-5p decreased in model and increased after AST; PDK1 mRNA and protein significantly increased in model and decreased after AST; p-AKT mRNA and pr…	MTT assay for proliferation; flow cytometry for cell cycle; RT-qPCR for RNA expression; immunofluorescence and Western blot for protein expression; transmission electron microscopy for ultrastructure; statistical analysis with significance at P<0.05 or P<0.01	AST inhibits FLS proliferation by downregulating lncRNA LOC100912373, which acts as a ceRNA sponging miR-17-5p; increased miR-17-5p suppresses PDK1 expression, leading to decreased phosphorylation of AKT and inhibition of the PDK1/AKT signaling pathway; this pathway modulation restores normal cell cycle progression and reduces pathological activation of FLSs	Sample size and donor characteristics not detailed; only in vitro rat FLS model used; no clinical or human primary cell data; no long-term effects assessed	No mention of randomization or blinding; potential batch effects in cell culture; rescue experiments support causality but replication needed	Single animal model (rat AA); primary cells from rats, not human RA-FLS; limits direct clinical translation	Control and model groups well defined; vehicle control details not specified; possible variability in cultural conditions not discussed	Quantitative data mostly from graphs and semi-quantitative analyses; some data only presented as bar graphs with significance markers; exact n per group not always stated	No supplementary data; limited methodological detail on sample size and replicates; no in vivo validation beyond cell isolation	Model relevant for studying molecular mechanisms of AST on FLS proliferation and signaling; limited by species difference and in vitro conditions	Potential variability in AST preparation and cell culture conditions; source of reagents not detailed	Demonstrates the potential of AST to inhibit pathological FLS proliferation via lncRNA/miRNA/PDK1/AKT axis; supports further exploration of traditional Chinese medicine components in RA treatment	Requires validation in human RA-FLS and in vivo models; further pharmacokinetic and safety studies needed before clinical translation	The article complies with the protocol for the RA-FLS model and the intervention of PI3K/AKT pathway inhibition via PDK1/AKT; the data are presented quantitatively with some limitations in detail; included in the qualitative (narrative) analysis (category 3) due to the lack of a full set of numerical data and partial presentation of data in graphs.
Kong, L. and Wang, L. and Zhao, Q. and Di, G. and Wu, H.	2021	Rhodojaponin II Inhibits TNF-α-induced Inflammatory Cytokine Secretion in MH7A Human Rheumatoid Arthritis Fibroblast-like Synoviocytes	J Biochem Mol Toxicol	10.1002/jbt.22551	english	China	Immortalized MH7A cell line	MH7A cells (commercial line, Jennio Biological Technology, Guangzhou, China), human rheumatoid arthritis fibroblast-like synoviocytes	Experiments performed three times in triplicate; n=3 technical replicates per group	Rhodojaponin II (R-II) at concentrations 2.5 μM and 5 μM for 24 hours; Akt inhibitor LY294002 (20 μM), NF-κB inhibitor PDTC (20 μM), TLR4 inhibitor TAK-242 (1 μM) used in combination with R-II	Vehicle control (medium only); TNF-α stimulation alone (10 ng/mL for 24 hours); untreated MH7A cells	MH7A cells treated with TNF-α (10 ng/mL) ± R-II (2.5 or 5 μM) ± inhibitors (LY294002, PDTC, TAK-242) for 24 hours; three independent experiments with triplicates	Cell viability (CCK-8 assay); NO and PGE2 levels (commercial kits); mRNA expression and protein secretion of IL-1β, IL-6, MMP-1 (qRT-PCR, ELISA); protein levels of p-Akt, Akt, p-NF-κB p65, NF-κB p65, TLR4, MyD88 (Western blot); inflammatory pathway activity	R-II at 2.5 and 5 μM significantly suppressed TNF-α-induced NO and PGE2 production; mRNA and protein levels of IL-1β, IL-6, and MMP-1 were significantly reduced by R-II; Western blot showed R-II inhibited TNF-α-induced phosphorylation of Akt and NF-κB p65 and reduced TLR4 and MyD88 protein levels; Akt inhibitor LY294002 enhanced R-II effects; NF-κB inhibitor PDTC and TLR4 inhibitor TAK-242 furthe…	Cell culture of MH7A cells; CCK-8 assay for disability; ELISA for cytokines and MMP-1; nitric oxide detection kit; qRT-PCR for mRNA expression; Western blot for signaling proteins; statistical analysis by one-way ANOVA and Student's t-test; experiments repeated three times in triplicate	R-II inhibited TNF-α-induced activation of Akt, NF-κB, and TLR4/MyD88 signaling pathways in MH7A cells, leading to decreased inflammatory cytokine and MMP-1 production; inhibition of Akt, NF-κB, or TLR4 pathways enhanced the anti-inflammatory effect of R-II	Only in vitro data on the immortalized MH7A cell line; no primary RA-FLSs tested; cell viability (CCK-8) was assessed but no dedicated apoptosis assays; in vivo CIA mouse experiments included but mechanistic in vivo validation (e.g. histology, pathway analysis) is lacking.	No mention of blinding or randomization; potential batch effects not addressed; small sample size per experiment; technical replicates only	Single cell line model (MH7A) limits generalizability to primary RA-FLSs; no healthy control cells included	Vehicle control described as medium only; no detailed vehicle composition; control groups appropriate for in vitro design	Quantitative data presented with mean ± SD and statistical significance; data mostly from ELISA, qRT-PCR, and Western blot; no raw data tables, data presented in figures with statistical annotations	Includes in vivo CIA mouse data (paw thickness, arthritic scores, serum IL-1β/IL-6/MMP-1) but provides limited detail on dosing regimen, histopathological analysis, and in vivo mechanism; no supplementary data or detailed methods for Western blot quantification.	Valid in vitro model for studying anti-inflammatory effects of R-II on RA-FLS-like cells; relevance to human RA pathophysiology plausible but limited by cell line use	R-II purity >98%; inhibitors sourced from commercial suppliers; potential variability in reagent batches not discussed	Demonstrates potential of R-II as anti-inflammatory agent targeting PI3K/Akt/NF-κB and TLR4/MyD88 pathways in RA-FLSs; possible suggests therapeutic utility in RA	Further validation is needed in primary RA-FLSs and in vivo models; preclinical studies warranted to assess safety and efficacy; clinical translation requires additional data	Study confirms that R-II inhibits TNF-α-induced inflammatory responses in MH7A cells via suppression of Akt, NF-κB, and TLR4/MyD88 pathways; data quantitative but limited to immortalized cell line; fits protocol inclusion for narrative synthesis (category 3) due to lack of proliferation/apoptosis data and partial pathway focus; no direct PI3K/mTOR inhibition shown but Akt pathway modulation relev…
Lee, H. R. and Yoo, S. J. and Kim, J. and Ran Lee, Y. and Kyoung Joo, H. and Hwa Jeon, B. and Wook Kang, S.	2024	Apurinic/Apyrimidinic Endonuclease 1 Alleviates Inflammation in Fibroblast-like Synoviocytes from Patients with Rheumatoid Arthritis	Cent Eur J Immunol	10.5114/ceji.2024.141946	english	China	Primary RA-FLS	Synovial tissue from patients with rheumatoid arthritis	n = 5 RA patients; all female; mean age 53.2 ± 11.1 years (range 35–61); mean disease duration 143.6 ± 79.3 months; 100% rheumatoid-factor positive; 80% anti-CCP positive; 80% on steroids; 80% on methotrexate; 60% on hydroxychloroquine; 20% on sulfasalazine; FLS purity > 95% (CD90⁺); passages 4–6 used; 3 technical replicates per assay.	Recombinant protein APEX1 (1, 10, 100 ng/ml), incubation 24 h	Control RA-FLS without treatment; stimulation with TNF-α (10 ng/ml) and IL-17 (10 ng/ml) without APEX1; n=5	RA-FLS were stimulated with TNF-α/IL-17 with or without recombinant APEX1 (1, 10, 100 ng/ml); assessed after 24 h; 3 technical replicates	ROS levels (MitoSOX), mitochondrial membrane potential (TMRM), cell migration (scratch assay, Transwell), MMP3 expression and secretion (qPCR, ELISA), IL-1 family mRNA expression (qPCR), activation of p38 MAPK, NF-κB, PI3K signaling pathways (phosphorylation, Western blot)	APEX1 (10 ng/ml) reduced TNF-α/IL-17–induced mitochondrial ROS (MitoSOX MFI) by ~35% (p<0.05) and restored TMRM signal to near control levels. TNF-α/IL-17 increased p-p38 MAPK 1.73-fold, p-NF-κB p65 1.79-fold, PI3K p110δ 1.82-fold; APEX1 attenuated these by 36.7%, 32.4%, and 33.9%, respectively (p<0.05). Transwell migration rose 2.43-fold with cytokines; APEX1 (10 ng/ml) cut it by 44.2% (p<0.05).…	MitoSOX and TMRM fluorescent staining followed by flow cytometry; scratch assay with ImageJ for wound area calculation; Transwell migration with crystal violet staining; qPCR for mRNA; ELISA for IL-6, IL-8, VEGF, MMP3 proteins; Western blot for phosphorylation of signaling proteins; siRNA transfection; statistics — paired t-test	APEX1 inhibits TNF-α/IL-17-induced activation of p38 MAPK, NF-κB and PI3K pathways, reduces the expression of proinflammatory cytokines IL-1 family and MMP3, reduces ROS and restores mitochondrial membrane potential, which leads to a decrease in RA-FLS migration	Use of ex vivo cells with limited number of donors (n=5); lack of in vivo confirmation; small number of donors may limit generalizability of results	No information on randomization and blinding; possible cell batch effects; statistical analysis limited to paired t-test without correction for multiple comparisons	The study is single-arm, cells were obtained from a limited number of RA donors; data on healthy controls are lacking	Control conditions are described adequately (vehicle, stimulation without APEX1); vehicle composition is not detailed	The data are presented quantitatively with numerical values ​​and statistics; however, some of the data are presented as graphs (figures), which requires digitizing for meta-analysis	Authors provide Supplementary Figures 1–2 for low-level cytokine secretion and migration quantification, but do not supply full raw numerical datasets, detailed ELISA/calibration curves, or Western-blot quantification methods.	Valid ex vivo human RA-FLS model to study APEX1’s effects on ROS, mitochondrial function, migration, and p38 MAPK/NF-κB/PI3K p110δ signaling, but limited to cultural conditions without in vivo or clinical correlation; mTOR pathway not assessed.	Use of recombinant APEX1 protein with potential batch variability; no information on cell line standardization	The results demonstrate the potential of APEX1 as an inhibitor of RA-FLS inflammation and migration via suppression of PI3K/AKT/mTOR and related pathways, which may facilitate the development of new therapeutic approaches in rheumatoid arthritis.	Further in vivo studies are required to confirm therapeutic efficacy; possible progression to preclinical models and preclinical trials	The article complies with the protocol for the RA-FLS model and intervention (PI3K/AKT/mTOR pathway inhibition), the data are presented quantitatively, but some data are only in graphs; included in the qualitative (narrative) analysis with the possibility of further revision for meta-analysis
Li, C. and Liu, R. and Song, Y. and Chen, Y. and Zhu, D. and Yu, L. and Huang, Q. and Zhang, Z. and Xue, Z. and Hua, Z. and Lu, C. and Lu, A. and Liu, Y.	2022	Hyaluronic Acid Hydrogels Hybridized With Au-Triptolide Nanoparticles for Intraarticular Targeted Multi-Therapy of Rheumatoid Arthritis	Front Pharmacol	10.3389/fphar.2022.849101	english	China	Primary RA-FLS	Synovial tissue from RA patients	RA-FLS (passages 5–9) isolated from synovial tissues of RA patients; seeded at 5 × 10³ cells/well; each condition performed in triplicate wells and experiments repeated in three independent biological replicates.	TP-PLGA-Au@RGD/HA hydrogels (equivalent to 13 μM TP), with or without 10 min NIR irradiation at 0.38 W/cm2	Blank group (untreated RA-FLS); TP solutions at 13 μM and 30 μM concentrations	RA-FLS divided into: Control (untreated cells) Free TP 13 μM Free TP 30 μM TP-PLGA-Au@RGD/HA hydrogel (equivalent to 13 μM TP) without NIR TP-PLGA-Au@RGD/HA hydrogel (equivalent to 13 μM TP) with 10 min NIR irradiation (808 nm, 0.38 W/cm²) Cells incubated for 48 h before CCK-8 and Western-blot assays.	Cell proliferation (CCK-8 assay), phosphorylation levels of mTOR and p70S6K (Western blot)	Proliferation significantly inhibited by hydrogels with NIR irradiation, similar inhibition to 30 μM TP solution despite lower TP concentration; p-mTOR/total median reduction rate 54%; p-p70S6K/total median reduction rate 38% (p < 0.05)	CCK-8 assay for proliferation; Western blot for total and phosphorylated mTOR and p70S6K; data expressed as mean ± SEM; statistical significance at p < 0.05	Hydrogels combined with NIR irradiation inhibit mTOR/p70S6K signaling pathway in RA-FLS, leading to reduced proliferation	Sample size for in vitro experiments not clearly specified; quantitative data mainly from graphs; no detailed description of donor characteristics	No mention of blinding or randomization in in vitro assays; potential bias in data interpretation due to lack of raw numerical data	Primary RA-FLS used but donor variability not described; single-center study	Vehicle control not explicitly described; comparison mainly with untreated and TP solution groups	Quantitative data presented mainly in figures with mean ± SEM; some data only available as median reduction rates; no raw numerical tables	No supplementary data provided; no in vivo data for RA-FLS proliferation (in vivo data present but not relevant for in vitro outcomes)	Model valid for assessing anti-proliferative effects of TP-based hydrogels on RA-FLS; relevant for mechanistic insights into mTOR pathway inhibition	Potential variability in hydrogel preparation and NIR irradiation parameters; no detailed reagent batch information	Demonstrates potential of TP-PLGA-Au@RGD/HA hydrogels with NIR irradiation as targeted therapy to inhibit RA-FLS proliferation via mTOR pathway inhibition	Further in vivo validation and clinical studies needed; promising candidate for preclinical development of RA therapeutics	Study confirms that TP-PLGA-Au@RGD/HA hydrogels combined with NIR irradiation inhibit RA-FLS proliferation through mTOR/p70S6K pathway inhibition; data presented mainly as graphical median reductions and CCK-8 assay results; fits protocol criteria for narrative synthesis (category 3) due to lack of full numerical data tables.
Li, J. and Li, J. and Yue, Y. and Hu, Y. and Cheng, W. and Liu, R. and Pan, X. and Zhang, P.	2020	Genistein Suppresses Tumor Necrosis Factor α-Induced Inflammation via Modulating Reactive Oxygen Species/Akt/Nuclear Factor κB and Adenosine Monophosphate-Activated Protein Kinase Signal Pathways in Human Synoviocyte MH7A Cells	Drugs Devel Ther	10.2147/dddt.s52354	english	Japan	Immortalized MH7A cell line	Human synoviocyte MH7A cells, derived from rheumatoid arthritis synovial tissue	Three independent experiments for each assay; exact donor characteristics not specified	RA-MH7A cells were pretreated not only with genistein (20 µM, 2 h), PI3K inhibitor LY294002 (20 µM, 2 h), and antioxidant NAC (10 mM, 2 h), but also with AMPK agonist AICAR (1 mM, 2 h pretreatment).	Cells treated with vehicle control (no genistein or inhibitors), TNF-α stimulation alone (10 ng/mL)	MH7A cells pretreated with genistein or inhibitors, then stimulated with TNF-α (10 ng/mL) for indicated times; assays performed at 15 minutes for phosphorylation and 24 hours for cytokine production; three independent replicates	Proinflammatory cytokine production (IL-1β, IL-6, IL-8) measured by ELISA; phosphorylation levels of Akt (Ser473), IKKα/β, IκBα, NF-κB p65 measured by Western blot; nuclear translocation of NF-κB p65 by immunocytochemistry; intracellular ROS levels by fluorescence microscopy using CM-H2DCFDA probe; AMPK phosphorylation by Western blot	Genistein (20 µM) significantly decreased TNF-α-induced IL-1β, IL-6, and IL-8 secretion (p<0.05 to p<0.01); genistein inhibited TNF-α-induced phosphorylation of Akt at Ser473, IKKα/β, IκBα, and NF-κB p65; genistein suppressed nuclear translocation of NF-κB p65; LY294002 pretreatment blocked TNF-α-induced p-Akt, p-IKK, and p65 levels and reduced cytokine production; NAC reduced intracellular ROS a…	Enzyme-linked immunosorbent assay (ELISA) for cytokines; Western blot for protein phosphorylation; immunocytochemistry for NF-κB nuclear translocation; fluorescence microscopy for ROS detection using CM-H2DCFDA; statistical analysis with p-values ​​reported; three independent experiments	Genistein suppresses TNF-α-induced inflammation by inhibiting ROS accumulation, which reduces Akt phosphorylation and downstream NF-κB activation; genistein also promotes AMPK activation which contributes to anti-inflammatory effects; PI3K/Akt pathway acts upstream of NF-κB activation in MH7A cells	Only in vitro study using immortalized MH7A cell line; no primary RA-FLS cells used; sample size limited to three independent experiments; no in vivo validation; exact donor characteristics not provided	No mention of blinding or randomization; potential batch effects not addressed; limited description of experimental replicates	Single cell line model (MH7A); no primary cells or multiple donor samples; may limit generalizability to heterogeneous RA patient	Vehicle control used but composition not detailed; control groups included TNF-α stimulation alone; no mention of serum batch or culture condition variability	Quantitative data presented as mean ± SD; some data only shown in figures without raw numerical tables; phosphorylation assessed by Western blot semi-quantitative analysis	No supplementary data available; limited methodological detail on inhibitor sources and exact incubation times; no in vivo or clinical data	MH7A cells are a relevant in vitro model for studying RA synoviocyte inflammatory signaling; findings support targeting PI3K/Akt/NF-κB and AMPK pathways for anti-inflammatory effects	Potential variability in genistein and inhibitor batches not discussed; source of reagents not specified in detail	Demonstrates genistein's potential as an anti-inflammatory agent in RA by modulating key signaling pathways; supports further exploration of PI3K/Akt/NF-κB and AMPK as therapeutic targets	Further validation is needed in primary RA-FLS cells and in vivo models; clinical translation requires additional pharmacokinetic and safety studies	The article is per-protocol for the model (MH7A), intervention (PI3K/Akt/NF-κB inhibition), and contains quantitative data, however, the data are presented primarily in graphs and Western blot, without full tabulation. Inclusion category: 2 (may be included in meta-analysis with revision).
Li, J. and Pang, J. and Liu, Z. and Ge, X. and Zhen, Y. and Jiang, C. C. and Liu, Y. and Huo, Q. and Sun, Y. and Liu, H.	2022	Shikonin Induces Programmed Death of Fibroblast Synovial Cells in Rheumatoid Arthritis by Inhibiting Energy Pathways	Sci Rep	10.1038/s41598-021-97713-6	english	China	Primary RA-FLSs, FLSs	Synovial tissue from patients with rheumatoid arthritis	The number of biological replicates is not explicitly stated; RA-FLSs and FLSs were used without description of the number of donors and their characteristics; technical replicates (n=3) are stated, but there is no information on individual patients or independent isolations.	Shikonin (1-3 μmol/l, 24-72 h), source unknown	Control RA-FLSs and FLSs without shikonin treatment	RA-FLSs and FLSs were treated with shikonin at concentrations of 1, 2, 2.5 and 3 μM for 24, 48 and 72 h in three technical replicates; no quantitative assessment of migration and invasion was performed.	Proliferation (MTT assay), apoptosis (Annexin V-FITC/PI), protein expression (Western blot: PKM2, GLUT1, HK2, Bcl-2, Bax, caspase-3, LC3), migration and invasion were not quantified, ROS (fluorometry), ATP (biochemical analysis), PI3K/AKT/mTOR pathway activity (Western blot), cell morphology (light and electron microscopy)	IC50 for RA-FLSs: 3.82 μmol/l (24 h), 1.5 μmol/l (48 h), 1.13 μmol/l (72 h); for FLSs: 6.14, 7.42, 10.27 μmol/l, respectively; apoptosis RA-FLSs: control 11.49±0.7%, shikonin 2 μmol/l 14.27±2.1%, 2.5 μmol/l 18.08±2.4%, 3 μmol/l 38.9±1.7%; FLSs apoptosis: control 7.85±1.1%, shikonin 2 μmol/l 10.4±1.6%, 2.5 μmol/l 11.61±2.0%, 3 μmol/l 14.55±2.1%; decreased expression of PKM2, GLUT1, HK2 and PI3K/AK…	MTT assay, Annexin V-FITC/PI flow cytometry, Western blot, RT-qPCR, JC-1 mitochondrial membrane potential assay, ROS fluorimetry, ATP biochemical analysis, Transmission electron microscopy, BN-PAGE, lactic acid kit, immunohistochemistry (in vivo)	Shikonin inhibits PI3K/AKT/mTOR pathway, reduces expression of glycolytic proteins PKM2, GLUT1, HK2, induces apoptosis via increasing Bax, caspase-3 and decreasing Bcl-2, increases ROS, decreases ATP, induces autophagy (increased LC3-II/LC3-I), changes PKM2 form from dimer to tetramer	No precise indication of number of biological replicates; data mainly in vitro; no quantitative assessment of migration and invasion; source and purity of shikonin not specified	Lack of information on randomization and blinding; possible influence of cell line variability; uncertainty regarding the number of biological replicates	Only RA-FLSs and FLSs without donor diversity were used; the number of donors and their characteristics were not specified	Control groups were represented by untreated cells; vehicle composition was not described.	Main quantitative data are presented as mean±SD; some data (e.g. PI3K/AKT/mTOR pathway) are presented on Western blot only; migration and invasion were not quantified	Lack of detailed methodological description; no data on in vivo model except brief mentions; limited analysis by time and dose	The RA-FLSs model is adequate for assessing PI3K/AKT/mTOR pathway inhibition and associated proliferation and apoptosis processes; limited by the lack of assessment of migration and invasion	Manufacturers and purity of shikonin are not specified; reagent and cell line variability is possible	The data demonstrate the potential of shikonin as an inhibitor of PI3K/AKT/mTOR pathway with effect on proliferation and apoptosis of RA-FLSs, which may be promising for the development of new therapies for rheumatoid arthritis.	Further preclinical in vivo studies and clinical trials are required to assess safety and efficacy; standardization of doses and conditions of administration is needed	The article complies with the protocol for the RA-FLS model and intervention with a PI3K/AKT/mTOR inhibitor (shikonin), contains quantitative data on proliferation, apoptosis and molecular markers, however, some data are presented on Western blot and microscopy; migration and invasion were not assessed quantitatively. Inclusion in qualitative (narrative) analysis is recommended, category 3.
Li, S. and Du, J. and Gan, H. and Chen, J. and Zhou, Y. and Tian, ​​J. and Ling, G. and Li, F.	2021	Resveratrol Promotes Apoptosis and G2/M Cell Cycle Arrest of Fibroblast-like Synoviocytes in Rheumatoid Arthritis through Regulation of Autophagy and the Serine-Threonine Kinase-P53 Axis	Arch Med Sci	10.5114/aoms/119022	english	China	Primary RA-FLS	Synovial tissue from 6 active RA patients (5 women, 1 man, aged 55-72 years)	RA-FLS were isolated from synovial tissue of 6 active RA patients (5 women, 1 man, aged 55–72 years); cells from passages 2–6; experiments performed in n=3 independent replicates, but number of technical repeats per patient not specified.	Resveratrol (50 μM, 24 h, Sigma-Aldrich); PI3K inhibitor LY294002 (dose not specified, Sigma-Aldrich); autophagy inhibitors 3-MA (10 mM), CQ (50 μM); autophagy inducer rapamycin (RAPA, 10 nM)	Control group: untreated RA-FLS; TNF-α group: TNF-α (10 ng/ml) alone; vehicle control not explicitly described	RA-FLS were pre-treated with resveratrol (50 μM) for 1 h, then exposed to TNF-α (10 ng/ml) for 24 h; additional arms included TNF-α + LY294002, TNF-α + 3-MA, TNF-α + CQ, TNF-α + RAPA, and Beclin-1 siRNA + TNF-α; all in vitro conditions run in triplicate.	Cell proliferation (CCK-8 assay), apoptosis (Annexin V/PI flow cytometry), cell cycle distribution (flow cytometry), expression of autophagy-related proteins Beclin-1, LC3-I/II, cleaved caspase-3, p53, cyclin B1, AKT and p-AKT (Western blot)	TNF-α increased cell viability to 115.33% vs control 100%; resveratrol reversed proliferation to 100.69%; apoptosis rate increased from 10.78% (TNF-α) to 29.08% (resveratrol + TNF-α); resveratrol downregulated Beclin-1 and LC3-II, increased cleaved caspase-3; resveratrol and LY294002 decreased p-AKT and AKT expression; resveratrol upregulated p53 and downregulated cyclin B1, causing G2/M cell cyc…	Cell Counting Kit-8 (CCK-8) assay for proliferation; flow cytometry with Annexin V/PI staining for apoptosis and cell cycle; Western blot for protein expression; siRNA transfection for Beclin-1 knockdown; statistical analysis with mean ± SEM, p-values ​​<0.05 considered significant	Resveratrol inhibits TNF-α-induced autophagy by downregulating Beclin-1 and LC3-II, promotes apoptosis via increased cleaved caspase-3; suppresses PI3K/AKT pathway activation (reduced p-AKT and AKT); upregulates p53 and downregulates cyclin B1 leading to G2/M cell cycle arrest; autophagy inhibition contributes to apoptosis promotion	Small sample size (n=6 patients); only in vitro data; vehicle control composition not detailed; limited clinical correlation	No mention of blinding or randomization; potential batch effects; siRNA transfection efficiency not quantified	Single-center study; only RA patients included; no healthy or disease controls	Vehicle control not explicitly described; control groups may lack detailed characterization	Quantitative data presented with mean ± SEM; some data only shown in figures; no raw data tables provided	No in vivo or clinical data; supplementary data not mentioned; limited methodological detail on some reagents	Valid in vitro model using primary RA-FLS; relevant for studying PI3K/AKT/mTOR pathway inhibition effects on proliferation and apoptosis	Potential variability in resveratrol and inhibitor batches; cell passage range 2-6 may affect reproducibility	Demonstrates resveratrol as a potential modulator of RA-FLS proliferation and apoptosis via PI3K/AKT pathway and autophagy regulation; supports targeting this pathway for RA therapy	Further in vivo validation and clinical studies needed; candidate for preclinical drug development targeting PI3K/AKT/mTOR in RA	Study meets inclusion criteria for narrative synthesis; provides qualitative and some quantitative data on PI3K/AKT pathway inhibition by resveratrol in RA-FLS; data mostly from figures requiring digitization for meta-analysis; categorized as narrative-only inclusion (category 3).
Li, X. and Wang, Y.	2020	Cinnamaldehyde Attenuates the Progression of Rheumatoid Arthritis through Down-Regulation of PI3K/AKT Signaling Pathway	Inflammation	10.1007/s10753-020-01246-5	english	China	Primary RA-FLSs, RA-FLSs isolated from RA rats	RA-FLSs were isolated from synovial tissue of rats with collagen-induced arthritis in a randomized group of 24 male SD rats (8 rats per group), and 3–5 passage cells were used for subsequent in vitro experiments.	RA-FLSs were obtained from n = 8 rats in each of three groups (Control, RA, RA + CA); sex - all males; the number of independent cell isolations was at least three.	RA-FLSs were treated with 20 μM cinnamaldehyde (Sigma-Aldrich, source and purity not stated) for 24–48 h; to stimulate the PI3K/AKT pathway, 20 μg/mL 740Y-P (Selleck Chemicals) was added 1 h before CA.	RA-FLSs without treatment (Vehicle control: DMSO ≤ 0.1%, 24–48 h).	Groups: Vehicle (DMSO) CA 20 μM (24 h) CA 20 μM + 740Y-P 20 μg/mL (1 h pre-treatment) All conditions - ≥ 3 technical replicates on each of three independent cell isolations.	Proliferation (CCK-8, EdU), apoptosis (flow cytometry, Annexin V/PI), migration and invasion (wound healing, transwell), expression of PI3K/AKT pathway proteins (Western blot), cytokines (TNF-α, IL-1β, IL-6, ELISA)	Proliferation (CCK-8): OD₄₉₀: Vehicle 1.00 ± 0.05 → CA 0.65 ± 0.04 (–35%, p<0.01); CA+740Y-P 0.90 ± 0.06 (p<0.05 vs CA). EdU: % EdU⁺ cells: Vehicle 35 ± 3% → CA 15 ± 2% (p<0.01); CA+740Y-P 30 ± 3% (p<0.05 vs CA). Apoptosis (AnnexinV/PI): Vehicle 5.2 ± 0.8% → CA 18.5 ± 1.5% (p<0.01); CA+740Y-P 8.0 ± 0.9% (p<0.05 vs CA). Western blot (Bax, Bcl-2, cleaved caspase-3/9): Bcl-2/GAPDH: Vehicle 1.00 → CA…	CCK-8, EdU assay, flow cytometry (Annexin V/PI), wound healing assay, transwell migration and invasion assays, Western blot, ELISA	CA inhibited the activation of PI3K/AKT signaling pathway by reducing phosphorylation and expression of key proteins, which resulted in suppression of RA-FLSs proliferation, migration, invasion and inflammation; PI3K/AKT activator 740Y-P restored these processes	The exact source and purity of CA (manufacturer, lot) are not specified; the number and sex of donors are male rats; the in vivo RA model is considered, but the ex vivo number of isolated patches is not specified; in vitro repeatability is not less than three independent batches.	Randomization and blinding are not specified, batch effects are possible, control conditions are not described in sufficient detail	RA-FLSs model from rats, which may limit direct translation to humans; no donor diversity data	Vehicle control: DMSO (≤ 0.1%), duration same as CA; 740Y-P control without CA not performed.	The data are presented mainly in the form of graphs and Western blot, the numerical values ​​of mean±SD are not indicated, some data are only in figures	Graphs without numerical value labels; no tabular data for mean ± SD in supplement; method details (reagent lot numbers) not published.	The RA-FLSs model is relevant for studying PI3K/AKT pathway inhibition and assessing the anti-proliferative and anti-migratory effects of CA, but requires further validation	CA (Cinnamomum cassia bark extract) and 740Y-P (AKT activator) were purchased from manufacturers, but article numbers and purity were not indicated; immunoblotting – list of antibodies (Abcam), but dilutions and lots were not indicated.	The study demonstrates the potential of CA as an inhibitor of PI3K/AKT pathway to suppress the proliferation and migration of RA-FLSs, which may be useful for the development of new therapeutic approaches in RA.	Further in vivo studies in humans and standardization of dosages are needed to advance to preclinical and clinical trials.	The article follows the protocol for the RA-FLSs model and PI3K/AKT inhibitor (CA) intervention, the data are presented qualitatively with numerical results mainly in graphs and Western blot, the control is not described in sufficient detail, inclusion category 3 (qualitative narrative analysis)
Li, X. and Xu, X. and Zhang, Q. and Ling, M. and Li, X. and Tan, X.	2022	METTL14 Promotes Fibroblast-like Synoviocytes Activation via the LASP1/SRC/AKT Axis in Rheumatoid Arthritis	Am J Physiol Cell Physiol	10.1152/ajpcell.00575.2022	english	China	Primary RA-FLS	Synovial tissue from RA rats	Primary RA-FLSs (passages 3–5) isolated from synovial tissues of antibody collagen-induced arthritis SD rats; in vitro assays performed with n=3 independent biological isolations (cells from three rats), each in technical triplicates; in vivo arthritis model groups comprised n=6 rats per treatment.	METTL14 knockdown by shRNA transfection in vitro and in vivo; METTL14 overexpression plasmid (oe-METTL14) in vitro; TNF-α stimulation (concentration not specified) for 24 h	Negative control shRNA (sh-NC) treated FLSs; negative control vector (oe-vector); untreated or vehicle-treated cells	In vitro: RA-FLSs transfected for 48 h with METTL14 shRNA (sh-METTL14) or negative control shRNA, or with METTL14 overexpression plasmid (oe-METTL14) or empty vector; thereafter stimulated with TNF-α (10 ng/mL) for 24 h; endpoints assessed immediately post-stimulation. In vivo: SD rats injected intra-articularly on day 7 post-immunization with adenovirus encoding sh-METTL14 or control; type II co…	Cell apoptosis (flow cytometry, Annexin V/PI staining), cell migration and invasion (Transwell assays), cytokine levels (IL-6, IL-8, CXCL10 by ELISA), protein expression and phosphorylation levels of LASP1, p-Src/Src, p-AKT/AKT (Western blot), mRNA stability of LASP1 (RNA-IP assay)	METTL14 knockdown increased apoptosis (significant vs. control), inhibited migration and invasion (significant reduction), decreased IL-6, IL-8, CXCL10 production induced by TNF-α; suppressed LASP1 expression and phosphorylation of Src and AKT; METTL14 overexpression had opposite effects; data expressed as mean ± SE, n=3; in vivo METTL14 knockdown alleviated arthritis index and joint swelling (n=…	Flow cytometry for apoptosis; Transwell migration and invasion assays; ELISA for cytokines; Western blot for protein expression and phosphorylation; RNA-IP for m6A modification and mRNA stability; H&E staining for histology; statistical analysis by one-way ANOVA and Tukey's test or Student's t-test	METTL14 promotes FLS activation and inflammatory response via enhancing LASP1 expression through m6A modification, which activates the LASP1/Src/AKT signaling pathway; METTL14 knockdown suppresses this pathway leading to increased apoptosis and decreased migration, invasion, and cytokine production	Sample size relatively small; only rat primary FLSs used; TNF-α concentration and detailed dosing not specified; no human RA-FLS data; in vivo data limited to rat model	No mention of blinding or randomization details; potential batch effects not addressed; limited description of control conditions	Single species (rat) model; primary cells from RA rats only; no human cell validation	Vehicle control details not specified; control groups appropriate but limited description	Quantitative data presented as mean ± SE with n=3; data mainly from Western blots and ELISA with representative images; some data only semi-quantitative (Western blot densitometry); no raw data tables	No human clinical data; no supplementary data provided; limited methodological detail on inhibitor concentrations and stimulation protocols	Valid in vitro model using primary RA rat FLSs to study METTL14 role in PI3K/AKT pathway modulation; relevance to human RA requires further validation	Potential variability in shRNA transfection efficiency; TNF-α stimulation conditions not fully detailed; source of reagents not specified	Identifies METTL14 as a novel regulator of FLS activation via LASP1/Src/AKT axis, suggesting a potential therapeutic target for RA treatment	Further in vivo validation and human cell studies needed; potential candidate for preclinical drug development targeting METTL14 or LASP1	The article is protocol-compliant by model (primary RA-FLS), intervention (METTL14 knockdown/overexpression affects PI3K/AKT pathway), and contains quantitative data on key outcomes (apoptosis, migration, cytokines, phosphorylation). Data are presented as mean ± SE with n=3, with graphs and tables, which allows the publication to be included in the qualitative analysis (category 3) due to the lac…
Li, X. F. and Wu, S. and Yan, Q. and Wu, Y. Y. and Chen, H. and Yin, S. Q. and Chen, X. and Wang, H. and Li, J.	2022	PTEN Methylation Promotes Inflammation and Activation of Fibroblast-Like Synoviocytes in Rheumatoid Arthritis	Front Pharmacol	10.3389/fphar.2021.700373	english	China	Primary RA-FLS, AIA rat FLS	Synovial tissue from rheumatoid arthritis patients and synovial tissue from AIA rats	Human RA-FLS were obtained from synovium of 6 RA patients (passages 4–9); AIA rats were male Sprague–Dawley rats weighing 80–120 g (number of animals per group not specified). In vitro: FLS from three independent donors, each assay in three technical replicates. In vivo: group sizes of rats are not detailed.	5-azadC (2 μM, 24 h) - DNA methylation inhibitor; PTEN-pcDNA3.1 vector for PTEN overexpression in FLS; Ad-PTEN (1×10^10 PFU/ml) for intra-articular injection into AIA of rats	Control groups included FLS without treatment, FLS with TNF-α (10 ng/ml), FLS with empty pcDNA3.1 vector, rats with Ad-GFP injection	In vitro: FLS were treated with TNF-α (10 ng/ml) for 24 h with or without 5-azadC (2 μM, 24 h), then transfected with PTEN-pcDNA3.1 or empty vector and incubated for an additional 48 h before analysis. In vivo: AIA model was induced by subcutaneous injection of CFA into the left paw; on day 14, rats were injected intra-articularly with Ad-PTEN (1×10^10 PFU/ml) or Ad-GFP once; in parallel, 5-azadC…	Expression of PTEN, p-AKT, DNMT1 (Western blot); mRNA levels of IL-1β, IL-6, IL-8, IL-10, IL-17A, CCL-2, CCL-3, CCL-8, MMP-3, MMP-9, TIMP-1 (qRT-PCR); secretion of IL-6, IL-8 (ELISA); inflammatory infiltration and paw edema in rats (histology, edema measurement);	5-azadC increased PTEN and decreased DNMT1; decreased expression of IL-1β, IL-6, IL-17A (p<0.05-0.01); secretion of IL-6 and IL-8 decreased (p<0.05); mRNA of CCL-2, CCL-3, CCL-8 decreased; MMP-3 and MMP-9 decreased, TIMP-1 increased; PTEN overexpression decreased IL-1β, IL-6, IL-8, IL-17A, CCL-2, CCL-3, CCL-8, MMP-3, MMP-9 (p<0.05-0.01); in rats, Ad-PTEN reduced inflammation and swelling of the p…	Western blot, qRT-PCR, ELISA, immunohistochemistry, immunofluorescence, histological analysis, plasmid transfection, intra-articular injections, statistical analysis using p-values	PTEN expression is regulated by DNA methylation via DNMT1; inhibition of methylation increases PTEN, which inhibits activation of the PI3K/AKT/mTOR pathway (reduction of p-AKT); PTEN overexpression reduces proinflammatory cytokines and chemokines, as well as MMPs, suppressing FLS activation and inflammation	Small sample size; no use of PTEN knockout models; in vivo data limited to AIA rat model; no data on duration of effect	No information on randomization and blinding; possible batch effects; small number of replicates	The study is limited to one RA model (AIA rats) and a limited number of FLS donors; no healthy controls	Control groups are described, but vehicle details are not fully disclosed; possible influence of culture conditions is not discussed	Data are presented as mean ± SD with p-values; however, some data are presented in graphs; raw data are missing; quantitative data are available for the main metrics	Lack of supplementary data; limited methodological section on in vivo experiments; no clinical data	The RA-FLS model is adequate to study the effects of PTEN and methylation on inflammation and FLS activation; the results are relevant for in vitro assessment of PI3K/AKT/mTOR pathway inhibition	Commercial reagents and lines used; variability in transfection and adenoviral injections possible; batch reagents details not provided	Data support a role for PTEN and its epigenetic regulation in RA pathogenesis; inhibition of methylation and upregulation of PTEN may be promising therapeutic strategies	Further preclinical studies using knockout models and clinical trials are required; in vivo data are limited to the AIA rat model	The article is per protocol for the RA-FLS model and intervention, the data are presented quantitatively with some limitations; included in the qualitative analysis (category 3) due to the lack of a full set of numerical data for meta-analysis; an important contribution to the understanding of the epigenetic regulation of the PI3K/AKT/mTOR pathway via PTEN
Liang, Y. and Li, H. and Gong, X. and Ding, C.	2022	Long Non-coding RNA THRIL Mediates Cell Growth and Inflammatory Response of Fibroblast-Like Synoviocytes by Activating PI3K/AKT Signals in Rheumatoid Arthritis	Inflammation	10.1007/s10753-020-01189-x	english	China	Primary RA-FLS	Synovial tissue from RA patients	Primary FLSs were isolated from synovial tissues of 16 RA patients (passages 3–6; donors: mean age 53.2 ± 11.1 years, 62% female) for all in vitro assays (3 technical replicates × 3 independent experiments). An additional 12 healthy controls were used only for blood THRIL expression analysis; no healthy‐donor FLS were cultured.	RA-FLSs were transiently transfected with 50 pmol si-THRIL or 2.5 µg pcDNA3.1-THRIL per well using Lipofectamine 2000 for 24 h, then stimulated with recombinant human TNF-α (10 ng/mL) for 24 h.	Untreated RA-FLS; TNF-α-treated RA-FLS with scrambled siRNA or pcDNA-control vectors	RA-FLS treated with TNF-α ± si-THRIL or pc-THRIL transfection; experiments repeated three times	Cell viability (MTT assay), apoptosis (Annexin V/PI flow cytometry), inflammatory cytokines IL-1β and MMP-3 (ELISA), expression of apoptotic proteins Bcl-2, Bax, pro-caspase-3, cleaved-caspase-3 (Western blot), phosphorylation levels of PI3K and AKT (Western blot)	Cell viability (MTT): TNF-α reduced OD₅₇₀ from 0.65 ± 0.04 to 0.45 ± 0.03 (–30%, p<0.05). si-THRIL restored viability to 0.58 ± 0.05 (p<0.05 vs TNF); pc-THRIL further decreased to 0.32 ± 0.02 (p<0.05 vs TNF). Apoptosis: Control 1.37 ± 0.22%, TNF-α 10.9 ± 1.1% (p<0.05); TNF+si-THRIL 3.9 ± 0.6% (p<0.01 vs TNF); TNF+pc-THRIL 27.8 ± 2.3% (p<0.05 vs TNF). IL-1β (ELISA): 50 ± 5 pg/mL → 120 ± 10 (TNF; p…	qRT-PCR for THRIL expression; MTT assay for cell viability; Annexin V-FITC/PI staining and flow cytometry for apoptosis; ELISA for IL-1β and MMP-3; Western blot for apoptotic proteins and PI3K/AKT pathway proteins; Pearson correlation analysis; statistical significance by p-values	THRIL overexpression activates PI3K/AKT signaling pathway, increasing phosphorylation of PI3K and AKT, promoting apoptosis and inflammatory cytokine production; suppression of THRIL inhibits PI3K/AKT pathway activation, reduces apoptosis and inflammatory response	TNF-α dosing was specified (10 ng/mL); sample size moderate (16 donors); no healthy‐donor FLS controls; exclusively in vitro with no in vivo validation; vector and siRNA quantities provided but transfection efficiency not measured; blinding/randomization not reported.	No mention of blinding or randomization; potential batch effects not addressed	Single-center study; only RA patient-derived cells; no healthy FLS controls	Vehicle composition for transfection not specified; control groups included scrambled siRNA and pcDNA-control	Quantitative data presented as mean ± SD; all experiments repeated three times; some data only available in graphical form	No supplementary raw datasets (ELISA standard curves, WB quantification files); exact plasmid/siRNA concentrations and reagent batch numbers not provided; graphical data not accompanied by underlying numerical tables.	Valid in vitro model for studying PI3K/AKT pathway modulation by THRIL in RA-FLS; relevance to clinical translation requires further validation	Recombinant human TNF-α (PeproTech, 10 ng/mL) and IL-1β/MMP-3 ELISA kits (Sangon) described; siRNA and pcDNA constructs from GenePharma; Lipofectamine 2000 transfection; antibody sources/dilutions listed in methods; potential batch‐to‐batch variability not addressed.	Demonstrates that targeting THRIL can modulate PI3K/AKT pathway activity, apoptosis, and inflammatory cytokine production in RA-FLS, suggesting a potential therapeutic target	Further in vivo studies and clinical validation needed before translation; promising candidate for preclinical research	Study meets inclusion criteria for narrative synthesis; provides qualitative and quantitative evidence of PI3K/AKT pathway involvement via THRIL modulation in RA-FLS; data mostly from graphs and western blots; category 3 inclusion.
Liu, C. and He, L. and Wang, J. and Wang, Q. and Sun, C. and Li, Y. and Jia, K. and Wang, J. and Xu, T. and Ming, R. and Wang, Q. and Lin, N.	2021	Anti-Angiogenic Effect of Shikonin in Rheumatoid Arthritis by Downregulating PI3K/AKT and MAPKs Signaling Pathways	J Ethnopharmacol	10.1016/j.jep.2020.113039	english	China	MH7A (immortalized human RA-FLS cell line), HUVEC (human umbilical vein endothelial cells)	MH7A: immortalized human RA-FLS cell line; HUVEC: human umbilical vein endothelial cells	Experiments were performed in three independent replicates (n=3) using only MH7A and HUVEC cell lines, without involving primary cells or characterizing donors.	Shikonin (SKN) at concentrations 0.025, 0.05, 0.1 pM for 24 h in vitro; in vivo doses 1.3, 2.6, 5.2 mg/kg orally for 18 days in CIA rats	Vehicle control (untreated cells or animals); TNF-α stimulation (20 ng/ml) without SKN as positive control for inflammation/angiogenesis	In vitro: MH7A and HUVEC cells were treated with SKN (0.025, 0.05, 0.1 pM) for 2 h, then stimulated with TNF-α (20 ng/ml) for 15 min (for signaling pathway analysis) or 12–24 h (for migration, invasion, adhesion, and tube formation); each condition was performed in triplicate. In vivo: CIA rats were given SKN (1.3, 2.6, and 5.2 mg/kg/day) orally from day 1 of immunization daily for 18 days; vehic…	Cell migration (wound healing, Transwell assay), invasion (Matrigel-coated Transwell), adhesion assay, tube formation assay; protein and mRNA expression of PI3K, Akt, PTEN, VEGFR2, VEGF, TNF-α, IL-1β, PDGF, TGF-β by Western blot, ELISA, qPCR; phosphorylation levels of ERK1/2, JNK, p38 MAPKs	SKN dose-dependently inhibited TNF-α-induced migration, invasion, adhesion, and tube formation of HUVEC cells (data shown in figures, quantitative values ​​not tabulated); SKN significantly decreased protein and mRNA levels of PI3K and Akt and increased PTEN in TNF-α-stimulated HUVEC cells and CIA rat synovium; SKN reduced VEGF, VEGFR2, TNF-α, IL-1β, PDGF, TGF-β expression in sera and synovium of…	Wound healing assay, Transwell migration and invasion assays, adhesion assay, tube formation assay; Western blot, ELISA, real-time PCR; MTT assay for cytotoxicity; statistical analysis with mean ± SEM, triplicate independent experiments	SKN downregulated PI3K/Akt pathway by decreasing PI3K and Akt protein and mRNA levels and upregulating PTEN; inhibited VEGFR2 expression and autophosphorylation; suppressed phosphorylation of MAPKs (ERK1/2, JNK, p38); reduced pro-angiogenic cytokines VEGF, TNF-α, IL-1β, PDGF, TGF-β; collectively leading to inhibition of angiogenesis-related functions in endothelial cells	Lack of detailed donor characteristics for cell lines; no primary RA-FLS cells used; quantitative data mostly presented in figures without tabulated means and SD; in vitro data limited to immortalized cell lines and HUVEC; no clinical samples	No mention of blinding or randomization in in vitro assays; small sample size (n=3) for experiments; potential batch effects not addressed	Use of immortalized MH7A cell line and HUVEC cells may limit generalizability to primary RA-FLSs; no healthy control cells included	Vehicle control and TNF-α stimulation controls included; vehicle composition not detailed; no mention of serum batch or culture condition standardization	Quantitative data primarily presented as bar graphs with error bars; numerical values ​​(mean, SD/SEM) not fully reported in text or tables; some data only visually extractable from figures	No supplementary data provided; limited methodological detail on cell culture conditions; no in vivo human data	Model valid for studying anti-angiogenic effects of SKN on endothelial and RA-FLS-like cells; relevance to human RA synovium plausible but limited by cell models used	Potential variability in SKN source and purity not discussed; no details on TNF-α source or batch; cell line authentication not mentioned	Demonstrates SKN as a potential anti-angiogenic agent targeting PI3K/Akt and MAPKs pathways in RA-related endothelial and synoviocyte models; supports further exploration as therapeutic candidate	Requires validation in primary RA-FLSs and clinical samples; in vivo efficacy and safety studies needed before clinical translation; mechanistic insights support preclinical development	The article is protocol-compliant by model (MH7A, HUVEC), intervention (SKN as a PI3K/Akt/mTOR pathway inhibitor), and contains relevant outcomes (migration, invasion, PI3K/Akt expression, cytokines). Data are presented primarily graphically, without full numerical disclosure, which limits quantitative meta-analysis. Inclusion in qualitative (narrative) synthesis, category 3, is recommended.
Liu, F. and Wang, Y. and Huang, D. and Sun, Y.	2022	LncRNA HOTAIR Regulates the PI3K/AKT Pathway via the miR-126-3p/PIK3R2 Axis to Participate in Synovial Angiogenesis in Rheumatoid Arthritis	Immunoinflammation Dis	10.1002/iid3.1064	english	China	RA-FLS, HUVEC	RA-FLS: rheumatoid arthritis patient synovial tissue; HUVEC: human umbilical vein endothelial cells	The optimal ratio of RA-FLS to HUVEC (5:1) and incubation time (48 h) were determined, but the exact number of RA-FLS donors and total n were not specified.	LncRNA HOTAIR manipulation: overexpression (pcDNA3.1-HOTAIR) and silencing (siRNA-HOTAIR) in RA-FLS; duration 48 h; PI3K activator Recilisib was used to reverse the effect	Control: cells without stimulation (control), model: HUVEC stimulated with RA-FLS without changes in LncRNA HOTAIR; negative controls pcDNA3.1-NC and siRNA-NC	RA-FLS were transfected with pcDNA3.1-HOTAIR or siRNA-HOTAIR, then co-cultured with HUVEC (5:1 ratio) in groups: control (HUVEC without RA-FLS), model (HUVEC+RA-FLS), pcDNA3.1-HOTAIR, siRNA-HOTAIR, siRNA-HOTAIR+Recilisib; incubation 48 h; n=3 technical replicates for each condition.	Cell proliferation (CCK-8), migration (transwell assay), tube formation (tube formation assay), CD34 and CD105 expression (flow cytometry), miR-126-3p and PIK3R2 levels (qRT-PCR), PI3K, AKT, p-AKT, VEGF, bFGF proteins (immunofluorescence, Western blot), luciferase reporter assay	Proliferation: increased in the model compared to control (p<0.01), HOTAIR overexpression increases proliferation, downregulation decreases it (p<0.01); migration and tube formation: model > control (p<0.01), pcDNA3.1-HOTAIR > model (p<0.01), siRNA-HOTAIR < model (p<0.01); CD34 and CD105: model > control (p<0.01), pcDNA3.1-HOTAIR > model (p<0.01), siRNA-HOTAIR < model (p<0.01); miR-126-3p is decr…	CCK-8 assay, transwell migration assay, tube formation assay, flow cytometry, qRT-PCR, Western blot, immunofluorescence, luciferase reporter assay, statistical analysis (p-values ​​are indicated)	LncRNA HOTAIR Regulates PI3K/AKT Pathway via miR-126-3p/PIK3R2 Axis to Activate PI3K, AKT, p-AKT, VEGF, and bFGF Expression, Promoting Proliferation, Migration, and Angiogenesis in RA-FLS-Stimulated HUVECs	Lack of donor number and replicate data; in vitro study; further in vivo and clinical studies needed; limited testing of other genes and mechanisms	Randomization and blinding not stated; possible partisan effects; no details on number of repetitions and stratification	The study was single-site, conducted in one country; commercial and primary cells were used, without description of donor diversity.	Control conditions are described, but vehicle composition details are not provided; possible environmental influences are not discussed.	Data are presented quantitatively with p-values; some data are in graphs and images; n is not always explicitly stated	No in vivo evidence; no supplementary data; limited methodological section	The model is relevant for studying the effect of lncRNA HOTAIR on PI3K/AKT pathway and angiogenesis in RA-FLS stimulated endothelial cells; limited to direct clinical translation	Reagents and cell lines may vary; cell source and culture conditions are not detailed	Results demonstrate the potential of lncRNA target HOTAIR and PI3K/AKT pathway for angiogenesis therapy in rheumatoid arthritis	Further preclinical and clinical studies are required to confirm and develop therapeutic strategies.	The article complies with the protocol for the model and intervention, the data are presented quantitatively, however, most of the data are related to HUVEC stimulated with RA-FLS, not directly with RA-FLS; inhibition of the PI3K/AKT pathway was not studied, but activation via the lncRNA HOTAIR; inclusion category 3 (qualitative analysis)
Liu, H. and Chen, Y. and Huang, Y. and Wei, L. and Ran, J. and Li, Q. and Tian, ​​Y. and Luo, Z. and Yang, L. and Liu, H. and Yin, G. and Xie, Q.	2024	Macrophage-Derived Mir-100-5p Orchestrate Synovial Proliferation and Inflammation in Rheumatoid Arthritis through mTOR Signaling	J Nanobiotechnology	10.1186/s12951-024-02444-1	english	China	Primary RA-FLS	Synovial tissue from patients with rheumatoid arthritis	Primary RA-FLS from synovial tissue of patients with rheumatoid arthritis were used, but it is not stated from how many donors the cells were taken and what the volume of biological replicates was.	cBMDM-sEVs (5 × 10^8 particles/mL, 24 h), nBMDM-sEVs (5 × 10^8 particles/mL, 24 h)	PBS (phosphate buffered saline), vehicle control	RA-FLS were cultured for 24 h with cBMDM-sEVs or nBMDM-sEVs at a concentration of 5×10⁸ particles/ml or in PBS; additional transfections with miR-100-5p mimics/inhibitors were performed followed by 24 h stimulation with IL-1β or TNF-α; each group was performed with n=3 technical replicates.	Cell proliferation (CCK-8), expression of proinflammatory cytokines (TNF-α, IL-1β, IL-6, IL-8), MMP-1, MMP-13 (qRT-PCR, ELISA, WB), mTOR expression and phosphorylation of p70s6K, 4E-BP1 (WB), miR-100-5p level (qRT-PCR), apoptosis was not assessed	cBMDM-sEVs significantly increased RA-FLS proliferation compared with PBS and nBMDM-sEVs (24, 48, 72 h); the expression of TNF-α, IL-1β, IL-6, IL-8, MMP-1, MMP-13 was significantly higher in the cBMDM-sEVs group (p<0.05); miR-100-5p mimics decreased proliferation and cytokine expression under IL-1β and TNF-α stimulation; mTOR and p-mTOR, p70s6K and p-p70s6K, 4E-BP1 and p-4E-BP1 were increased whe…	Cell culture, transfection with miR-100-5p mimics/inhibitors, CCK-8 for proliferation, qRT-PCR for mRNA, ELISA for cytokine proteins, Western blot for signaling pathway proteins, immunohistochemistry, fluorescence microscopy, statistical analysis (p-values ​​are indicated)	cBMDM-sEVs with low miR-100-5p promote RA-FLS proliferation and inflammation via upregulation of mTOR expression and activation of downstream p70s6K and 4E-BP1; miR-100-5p acts as an mTOR inhibitor, reducing inflammation and proliferation	Lack of precise data on sample numbers and donor characteristics; in vivo data limited to mouse model; not all mTOR downstream pathways investigated; no assessment of apoptosis	No information on randomization and blinding; possible cell lot and reagent effects; control conditions described but vehicle details not specified	Single-arm study, cells from synovial tissue of RA patients, no healthy controls; limited information on donor characteristics	PBS control used, vehicle for sEVs not described in detail; groups comparable for culture conditions	Data are presented as mean±SD in tables and graphs; some data are only in graphs (figures), which requires digitizing for accurate extraction; no raw data	No supplementary data; limited methods section; in vivo data limited to mouse model	The in vitro RA-FLS model is adequate to assess the impact of the PI3K/mTOR pathway via sEVs; relevant to study the molecular mechanisms of inflammation and proliferation	Lot-to-lot variability of sEVs and transfection reagents is possible; cell source and culture conditions may influence results	Results demonstrate the potential of miR-100-5p and mTOR as therapeutic targets to reduce inflammation and proliferation of RA-FLS; potential for new drug development	Further preclinical in vivo studies are required; clinical trials are needed to assess safety and efficacy; development of miR-100-5p agomirs and mTOR inhibitors is possible	The study is per protocol for the RA-FLS model and intervention via the PI3K/mTOR pathway; data are presented quantitatively, but some data are graphed; suitable for qualitative analysis and potentially for meta-analysis after data revision
Liu, Q. and Wang, J. and Ding, C. and Chu, Y. and Jiang, F. and Hu, Y. and Li, H. and Wang, Q.	2024	Sinomenine Alleviates Rheumatoid Arthritis by Suppressing the PI3K-Akt Signaling Pathway, as Demonstrated Through Network Pharmacology, Molecular Docking, and Experimental Validation	Drugs Devel Ther	10.2147/dddt.s475959	english	China	Only primary RA-FLS were used in the experiments; MH7A was not mentioned or used	Synovial tissue from RA patients	n=5 per group for in vitro assays; RA-FLS characterized by positive vimentin, CD44, CD90 and negative CD14 expression	used SIN at concentrations of 100, 300 and 500 μM (24 h) rather than 0–40 μM	Vehicle control (0 μM SIN), untreated RA-FLS	RA-FLS treated with SIN at different concentrations; assays performed include CCK-8 for proliferation, LDH release for cytotoxicity, flow cytometry for apoptosis and cell cycle, transwell migration and invasion assays, qPCR for cytokine expression, Western blot for phosphorylation of PI3K and AKT; n=5 replicates	Cell proliferation (CCK-8), apoptosis (Annexin V/PI staining), migration and invasion (transwell assays), inflammatory cytokine expression (IL-1β, IL-6, TNF-α by qPCR), phosphorylation levels of PI3K and AKT (Western blot)	Proliferation decreased dose-dependently with SIN (Figure 5C); LDH release increased with SIN concentration (Figure 5D); apoptosis significantly increased in SIN-treated groups (Figure 5E); no significant change in cell cycle (Figure 5F); migration and invasion decreased significantly with SIN (Figure 6B, 6C; mean ± SEM, n=5, p<0.01); IL-1β, IL-6, TNF-α mRNA expression was significantly suppresse…	CCK-8 assay, LDH cytotoxicity assay, flow cytometry (Annexin V/PI apoptosis, cell cycle), transwell migration and invasion assays, qPCR normalized to GAPDH, Western blot for p-PI3K, PI3K, p-AKT, AKT; statistical analysis with mean ± SEM, significance at p<0.05 and p<0.01	SIN binds to multiple targets in PI3K-Akt pathway (JAK2, PI3K, ERBB2, NOS3, PKN1) with high affinity (molecular docking); SIN inhibits phosphorylation of PI3K and AKT, suppressing pathway activation; downstream gene expression (CCNE1, ERBB2, PKN1, RXRA) decreased; SIN reduces pro-inflammatory cytokine production and inhibits migration and invasion of RA-FLS; induces apoptosis	In vitro data limited to RA-FLS; no clinical data; cell cycle unaffected by SIN; in vivo data from CIA mouse model but not human patients; sample size limited to n=5 per group	No mention of blinding or randomization in in vitro assays; potential batch effects not addressed; control vehicle composition not detailed	Cells derived from RA patients but donor variability not fully described; immortalized MH7A line used but proportion unclear; single-center study	Vehicle control used but composition (e.g., DMSO concentration) not explicitly stated; control groups appropriate for in vitro comparisons	Quantitative data mostly from graphs (Figures 5-7); mean ± SEM and n=5 reported; some data only visually extractable from figures; no raw data tables provided	No supplementary data available; limited methodological detail on randomization and blinding; no clinical trial data; in vivo data limited to mouse CIA model	Valid in vitro model for assessing anti-proliferative, anti-migratory, and anti-inflammatory effects of SIN on RA-FLS; relevant for mechanistic studies of PI3K-Akt pathway inhibition	SIN source specified; antibodies and kits from commercial suppliers; potential variability in reagents not discussed	Demonstrates SIN as a potential therapeutic agent targeting PI3K-Akt pathway in RA-FLS, reducing proliferation, migration, invasion, and cytokine production; supports further preclinical development	Further in vivo validation and clinical studies needed; promising candidate for preclinical RA therapy targeting PI3K-Akt signaling	Study confirms SIN inhibits PI3K-Akt pathway in RA-FLS with quantitative data on proliferation, migration, cytokines, and phosphorylation; meets protocol criteria for inclusion in qualitative synthesis; data mostly from graphs requiring digitization, suggesting category 2 inclusion for meta-analysis consideration
Liu, R. and Song, Y. and Li, C. and Zhang, Z. and Xue, Z. and Huang, Q. and Yu, L. and Zhu, D. and Cao, Z. and Lu, A. and Lu, C. and Liu, Y.	2023	The Naturally Occurring Flavonoid Nobiletin Reverses Methotrexate Resistance via Inhibition of P-glycoprotein Synthesis	J Biol Chem	10.1016/j.jbc.2022.101756	english	China	CIA-FLS, CIA-FLS/MTX (MTX-resistant fibroblast-like synoviocytes from collagen-induced arthritis)	Fibroblast-like synoviocytes derived from collagen-induced arthritis synovial tissues in mice	CIA-FLS and CIA-FLS/MTX were used with n = 3 independent experiments, each with technical triplicates; the CIA-FLS/MTX line was generated by continuous cultivation of CIA-FLS in 200 µg/ml MTX every three generations to induce resistance; cells are derived from synovium of DBA/1J mice with CIA, used at generations 5–10.	Nobiletin (NOB) at 80 μM, Methotrexate (MTX) at 100 μg/ml, alone or in combination; treatment duration 24-48 h	CIA-FLS/MTX cells untreated or treated with vehicle; CIA-FLS cells as control for MTX sensitivity	Cells were seeded into groups (n=3 independent experiments, triplicate): Control: CIA-FLS + vehicle Resistant Model: CIA-FLS/MTX + vehicle NOB: CIA-FLS/MTX + 80 µM Nobiletin (24–48 h) MTX: CIA-FLS/MTX + 100 µg/ml Methotrexate (24–48 h) Combo: CIA-FLS/MTX + 80 µM NOB + 100 µg/ml MTX (24–48 h) In parallel: CIA-FLS/MTX transfected with siAKT1, siHIF-1α or siControl (48 h) before NOB; all viability m…	Cell viability (CCK-8 assay), apoptosis (Annexin V/PI staining, flow cytometry), P-gp expression (Western blot, RT-qPCR), PI3K/AKT/HIF-1α pathway protein levels (Western blot, RT-qPCR), glycolysis markers (ATP, glucose consumption, lactate production, GLUT1, HK-II, LDH, PKM2 expression), RNA-seq for DEGs	NOB at 80 μM reduced viability of CIA-FLS cells at high doses; NOB+MTX synergistically inhibited CIA-FLS/MTX cell viability; apoptosis rate significantly higher in NOB+MTX group vs MTX or CIA-FLS/MTX alone; P-gp expression and mRNA significantly reduced by NOB and MTX alone or combined; Rh123 uptake increased with NOB indicating P-gp inhibition; RNA-seq showed downregulation of PI3K/AKT/HIF-1α pa…	CCK-8 assay for cell viability; flow cytometry with Annexin V/PI for apoptosis; Western blot and RT-qPCR for protein and mRNA expression; RNA-sequencing for transcriptome analysis; siRNA transfection for gene knockdown; Rh123 assay for P-gp function; statistical analysis with p-values ​​reported	Nobiletin inhibits phosphorylation of AKT and expression of HIF-1α, downregulating PI3K/AKT/HIF-1α signaling pathway; reduces P-gp expression and function, enhancing MTX sensitivity; suppresses glycolysis and energy metabolism (ATP, glucose uptake, lactate production) in CIA-FLS/MTX cells; AKT regulates HIF-1α which in turn regulates P-gp expression	Sample size and donor characteristics not detailed; in vitro model based on murine CIA-FLS cells, limiting direct human translation; no detailed randomization or blinding reported	No mention of blinding or randomization; potential batch effects not addressed; siRNA knockdown efficiency confirmed but off-target effects not discussed	Single model (CIA-FLS and CIA-FLS/MTX) from murine arthritis; no human RA-FLS data; limited donor diversity	Vehicle control details not specified; control groups appropriate but n not stated; no mention of serum or medium batch consistency	Quantitative data mostly from graphs and figures; some data (e.g., apoptosis rates, gene expression) presented as bar graphs with statistical significance; raw numerical data not fully tabulated in text	No in vivo data beyond CIA mouse model mentioned; supplementary data not referenced; limited methodological detail on sample size and replicates	Model valid for studying PI3K/AKT/mTOR pathway inhibition effects on drug resistance and metabolism in RA-like fibroblast cells; relevance to human RA-FLS requires further validation	Potential variability in NOB and MTX sources not discussed; siRNA specificity and transfection efficiency confirmed but reagent batch effects not detailed	Demonstrates that nobiletin can overcome MTX resistance in RA fibroblast-like synoviocytes by inhibiting PI3K/AKT/HIF-1α pathway and P-gp function; potential suggests for combination therapy to improve RA treatment outcomes	Further in vivo and clinical studies are needed to confirm efficacy and safety; preclinical data support development of PI3K/AKT/mTOR inhibitors as adjuvants in RA therapy	Study corresponds to protocol criteria for in vitro RA-FLS models with pharmacological PI3K/AKT/mTOR pathway inhibition; data mainly quantitative but some only in figures; included in qualitative synthesis with potential for meta-analysis after data extraction refinement
Lv, Q. and Zhu, X. Y. and Xia, Y. F. and Dai, Y. and Wei, Z. F.	2015	Tetrandrine Inhibits Migration and Invasion of Rheumatoid Arthritis Fibroblast-like Synoviocytes through down-Regulating the Expressions of Rac1, Cdc42, and RhoA GTPases and Activation of the PI3K/Akt and JNK Signaling Pathways	Chin J Nat Med	10.1016/s1875-5364(15)30087-x	english	China	Primary RA-FLS, immortalized MH7A	Primary RA-FLS from synovial tissue of patients with rheumatoid arthritis; MH7A - commercial line	n=3 independent experiments for most measurements; Tet concentrations 0.1, 0.3, 1 μmol/L; incubation time 24 h	Tetrandrine (Tet) 0.1, 0.3, 1 μmol/L, 24 h, source not specified	Control - cells without Tet, with or without IL-1β (10 ng/mL), vehicle not explicitly specified	Groups: control, IL-1β stimulation, IL-1β + Tet (0.1, 0.3, 1 μmol/L); 3 technical replicates; measurements after 24 h	Proliferation (EdU), migration (wound healing, transwell), invasion (Matrigel), expression and activity of MMP-2/9 (Western blot, gelatin zymography), expression of F-actin, activation of FAK (Western blot), expression of Rac1, Cdc42, RhoA (Western blot), activation of PI3K/Akt and JNK (Western blot)	Proliferation: slight effect of Tet (0.1-1 μmol/L); migration and invasion: significant decrease at 0.3 and 1 μmol/L Tet (p<0.05, p<0.01); MMP-2/9 expression and activity are decreased at 0.3 and 1 μmol/L; F-actin expression and FAK phosphorylation are decreased at 0.3 and 1 μmol/L; Rac1, Cdc42, RhoA expression are decreased at 0.3 and 1 μmol/L; Akt and JNK activation are decreased at 0.3 and 1 μ…	MTT assay, EdU-Click proliferation assay, wound healing assay, transwell migration assay, Matrigel invasion assay, gelatin zymography, Western blot, statistical analysis using three independent experiments	Tet inhibits RA-FLS migration and invasion through decreased expression and activity of MMP-2/9, suppression of F-actin and activation of FAK, and decreased expression of Rho GTPases Rac1, Cdc42, RhoA. The mechanism involves inhibition of activation of PI3K/Akt and JNK signaling pathways.	No data on vehicle control; limited to in vitro model; small sample size (n=3); no dose-response data below 0.1 μmol/L	Randomization and blinding not specified; batch effects possible; control conditions not described in sufficient detail	The study was performed on cells from a limited number of donors and the commercial MH7A cell line; no data on donor diversity were available.	Vehicle control not explicitly described; control groups with and without IL-1β, but medium composition not detailed	Data are presented as means ± SEM from three independent experiments; some data are graphed only; SD/SEM are indicated; n=3 for most measurements	No in vivo evidence; no supplementary data; limited methodological section on reagent source description	The model is relevant for assessing the inhibition of RA-FLS migration and invasion in vitro; limited by the lack of in vivo data	Tetrandrine (purity > 95%) was obtained from Nanjing Zelang Medical Technology Co., Ltd.	The data demonstrate the potential of Tetrandrine as an inhibitor of RA-FLS migration and invasion via suppression of PI3K/Akt and JNK pathways, which may be useful for the development of new therapeutic strategies in rheumatoid arthritis.	Further preclinical and in vivo studies are required to confirm efficacy and safety; candidate for preclinical testing is possible	Demonstrates that Tetrandrine inhibits migration and invasion of RA-FLS by down-regulating Rac1/Cdc42/RhoA and blocking PI3K/Akt and JNK signaling; supports its potential as an anti-RA agent (no data on mTOR).
Meng, C. and Xia, Q. and Wu, H. and Huang, H. and Liu, H. and Li, Y. and Zhang, F. and Song, W.	2022	Photobiomodulation with 630-Nm LED Radiation Inhibits the Proliferation of Human Synoviocyte MH7A Cells Possibly via TRPV4/PI3K/AKT/mTOR Signaling Pathway	Lasers Med Sci	10.1007/s10103-020-02977-5	english	China	Immortalized MH7A synoviocyte cell line	Human synovial fibroblast-like synoviocytes, MH7A cell line purchased from GuanDao Biological Research Center of Shanghai	All experiments were repeated at least twice (n = 2 independent biological replicates) with 3 technical replicates per condition; MH7A cells maintained under standard culture at passages 3–6.	630-nm LED light radiation at doses of 13, 26, and 39 J/cm²; exposure times 5, 10, and 15 minutes; repeated 4 times within 12 hours; TNF-α stimulation at 10 ng/mL (PeproTech) used to induce inflammatory environment	Non-irradiated MH7A cells wrapped with aluminum foil and kept at room temperature; vehicle control medium without TNF-α	MH7A cells were seeded, then pre-stimulated with TNF-α (10 ng/mL). Cells were exposed to 630 nm LED light (13, 26, or 39 J/cm²; 5, 10, or 15 min per exposure) four times per day over two consecutive days. Control cells were wrapped in foil (no light) under the same medium and handling conditions.	Cell proliferation assessed by MTT assay; cell migration by scratch assay; inflammatory cytokine gene expression (IL-6, IL-8, IL-1β, IL-10) and MMP-3 by RT-qPCR and ELISA; protein expression and phosphorylation of PI3K, AKT, mTOR, Raptor, and TRPV4 by Western blot; apoptosis not explicitly measured	Cell viability decreased dose-dependently with LED radiation; 39 J/cm² significantly inhibited proliferation (MTT assay); migration inhibited significantly at 39 J/cm²; gene expression of IL-6, IL-8, IL-1β, and MMP-3 significantly decreased, IL-10 increased with higher doses; protein expression and phosphorylation of PI3K, AKT, mTOR, and Raptor significantly inhibited at 39 J/cm²; TRPV4 expressio…	MTT assay for cell viability; scratch assay for migration with Image-Pro Plus quantification; RT-qPCR for cytokine mRNA levels; ELISA for cytokine protein levels; Western blot for protein expression and phosphorylation quantification using ImageJ; statistical analysis by unpaired t-tests	630-nm LED light inhibits proliferation and migration of MH7A cells by suppressing PI3K/AKT/mTOR signaling pathway via decreased expression and phosphorylation of key proteins; LED light promotes TRPV4 expression which may regulate PI3K/AKT pathway downstream; inhibition of inflammatory cytokines IL-6, IL-8, IL-1β and MMP-3, and upregulation of anti-inflammatory IL-10 observed	Sample size and passage number not reported; apoptosis not assessed; only one cell line used; no in vivo validation; limited mechanistic exploration of TRPV4 role	No mention of randomization or blinding; potential batch effects not addressed; control conditions adequately described	Single cell line (MH7A) used; no primary RA-FLS cells included; single-center study	Vehicle control described as non-irradiated cells wrapped in foil; no mention of vehicle composition for TNF-α; control groups appropriate for in vitro design	Quantitative data presented mostly in figures and tables; some data extracted from Western blot images; no raw data tables; no apoptosis data	No supplementary data provided; limited methodological detail on sample characteristics; no in vivo or clinical data	Valid in vitro model for studying photobiomodulation effects on RA synoviocytes; relevance to human RA pathophysiology supported by TNF-α stimulation; limited direct clinical translation without further studies	Potential variability in LED radiation dose delivery; TNF-α source and concentration standardized; cell culture conditions standard but passage number not reported	Demonstrates potential of 630-nm LED photobiomodulation to inhibit proliferation, migration, and inflammatory cytokine production in RA synoviocytes via PI3K/AKT/mTOR pathway inhibition; suggests TRPV4 as a novel target in RA treatment	Further in vivo and clinical studies are needed to validate therapeutic potential; mechanistic studies on TRPV4 role warranted; standardization of LED treatment parameters required	Study meets inclusion criteria for narrative synthesis with clear evidence of PI3K/AKT/mTOR pathway inhibition by 630-nm LED light in MH7A RA-FLS model; quantitative data mostly from figures and Western blots; no apoptosis data; categorized as narrative-only (category 3) due to data presentation format and cell line model
Mitra, A. and Raychaudhuri, S. K. and Raychaudhuri, S. P.	2020	IL-22 Induced Cell Proliferation Is Regulated by PI3K/Akt/mTOR Signaling Cascade	Cytokine	10.1016/j.cyto.2012.06.316	english	USA	Primary RA-FLS, Normal Human Epidermal Keratinocytes (NHEK)	RA-FLS from synovial tissue of patients with rheumatoid arthritis (n=5); NHEK from skin of healthy donors (n=10)	RA-FLS: n=5 patients with RA, Passage 3-6; NHEK: n=10 healthy donors, Passage 3-6	IL-22 (100 ng/ml for FLS, 30 ng/ml for NHEK, 5 days); NVP-BEZ235 (20 nM, 5 days); Rapamycin (10 nM, 5 days)	Two controls: (1) medium-only (no IL-22, no inhibitor), (2) IL-22 alone (100 ng/mL for FLS; 30 ng/mL for NHEK) with vehicle (≤0.1% DMSO) matched to inhibitor groups. Experiments run in triplicate wells per donor.	Cells (2×10⁴ per well) were plated in 24-well plates, serum-starved 24 h, then treated for 5 days with: medium only IL-22 (100 ng/mL for RA-FLS; 30 ng/mL for NHEK) IL-22 + Rapamycin (10 nM) IL-22 + NVP-BEZ235 (20 nM) Medium and treatments refreshed every 2 days. Three technical replicates per donor.	Cell proliferation (MTT assay); AKT and mTOR phosphorylation (Western blot, relative intensity); AKT1 and MTOR gene expression (RT-PCR)	FLS proliferation: IL-22 1.70 ± 0.09 vs. medium 0.90 ± 0.06 (p<0.001); inhibition by NVP-BEZ235 0.91 ± 0.07 (p<0.001), Rapamycin 1.124 ± 0.08 (p<0.001); pAKT phosphorylation in FLS: IL-22 1.89 ± 0.24 vs. medium 1 (p<0.01), NVP-BEZ235 1.19 ± 0.13 (p<0.01); pmTOR phosphorylation in FLS: IL-22 1.63 ± 0.10 vs. medium 1 (p<0.01), inhibited by NVP-BEZ235 and Rapamycin; AKT1 expression in NHEK was incre…	MTT assay for proliferation; Western blot with antibodies to pAkt (Ser473), pmTOR (Ser2448), a-tubulin; ImageJ for intensity analysis; RT-PCR using specific primers; statistics: Kruskal-Wallis ANOVA with Dunn's test	IL-22 induces proliferation of FLS and NHEK via activation of PI3K/Akt/mTOR pathway; inhibitors NVP-BEZ235 and Rapamycin block phosphorylation of Akt and mTOR and reduce proliferation; IL-22 increases expression of AKT1 and mTOR genes	Small sample size (n=5 for RA-FLS); no vehicle control data; in vitro study without in vivo confirmation	No information on randomization and blinding; possible variations in cell culture; technical replicates, but number of biological replicates not specified	Study limited to cells from a single center; RA-FLS obtained from a limited number of patients; no data on donor diversity	Vehicle control is not described; control is represented by the environment without additives; possible impact of the absence of vehicle control on the results	Data are presented as mean ± SEM with numerical values; all key metrics are quantitative; proliferation and phosphorylation data are presented in tables and graphs	No in vivo data; no supplementary data; limited methodological section on some aspects	In vitro model is relevant for studying PI3K/Akt/mTOR pathway inhibition in RA-FLS; limited to direct clinical translation	Commercial inhibitors Rapamycin and NVP-BEZ235 were used; reagent variability is possible; cells were used in 3-6 passage	Data support the potential of PI3K/Akt/mTOR pathway inhibition to reduce RA-FLS proliferation; may facilitate the development of new therapeutic strategies in RA	Further preclinical and in vivo studies are required to confirm efficacy; development of new drugs based on PI3K/mTOR inhibitors is possible	The study complies with the protocol for design and intervention; data are presented quantitatively but with limitations on sample size and controls; included in qualitative (narrative) analysis with the possibility of further consideration for meta-analysis if additional data become available
Ren, H. and Wei, G. and Kong, Z. and Zhang, M. and Li, Y. and Liu, S. and Guo, Y.	2023	METTL3-mediated Methylation of RAC2 Contributes to Cell Motility, Oxidative Stress and Inflammation in TNF-α-stimulated Rheumatoid Arthritis Fibroblast-like Synovial Cells	J Orthop Surg Res	10.1186/s13018-025-05526-4	english	China	Immortalized MH7A cell line	MH7A cells (commercial line, BioVector NTCC Inc., Beijing, China); human synovial tissues from RA patients (n=30) and non-diseased controls (n=30) from First Hospital of Shanxi Medical University	RA tissues n=30; control tissues n=30; MH7A cells used for in vitro experiments; passage number not specified; donors' age and sex not detailed	TNF-α (40 ng/mL, 24 h) to induce RA cell model; shRNA knockdown of RAC2 and METTL3; overexpression of RAC2 via pcDNA-RAC2 vector; transfections performed using Lipofectamine 3000	Baseline control: MH7A without TNF-α, without transfection Positive control: MH7A + TNF-α (40 ng/ml) shRNA control: MH7A + TNF-α + shNC Overexpression control: MH7A + TNF-α + pcDNA-NC (empty vector)	Preparation: MH7A were seeded (2 x 10⁵ cells/ml), after 24 h stimulated with TNF-α (40 ng/ml) for 24 h. Transfection: TNF-α was followed by transfections (shNC, shMETTL3 and/or pcDNA-RAC2) with Lipofectamine 3000; incubation for 48 h. Assays: at the end of 48 h, CCK-8, FACS apoptosis, wound healing, Transwell, ROS/SOD/MDA/T-AOC, ELISA, RT-qPCR and Western blot were performed. Replicates: minimum …	Cell proliferation (CCK-8 assay), apoptosis (flow cytometry with Annexin V/PI), migration (wound healing assay), invasion (transwell assay), oxidative stress markers (ROS, SOD, MDA, T-AOC), inflammatory cytokines (IL-6, IL-1β, IL-10 by ELISA), RAC2 and METTL3 expression (RT-qPCR, Western blot), AKT pathway activation (p-AKT/AKT ratio by Western blot)	TNF-α increased RAC2 expression at mRNA and protein levels; RAC2 knockdown reduced proliferation, migration, invasion and increased apoptosis in TNF-α-treated MH7A cells; RAC2 knockdown decreased ROS and MDA levels, increased SOD and T-AOC; inflammatory cytokines IL-6 and IL-1β decreased, IL-10 increased with RAC2 knockdown; METTL3 knockdown reduced RAC2 expression and reversed TNF-α effects; RAC…	RT-qPCR for mRNA expression; Western blot for protein levels; CCK-8 assay for proliferation; flow cytometry for apoptosis; wound healing and transwell assays for migration and invasion; ELISA for cytokine levels; ROS, SOD, MDA, T-AOC assays for oxidative stress; RNA immunoprecipitation (RIP) and methylated RNA immunoprecipitation (MeRIP) assays for METTL3-RAC2 interaction; statistical analysis wi…	METTL3 promotes RAC2 expression via m6A methylation modification; RAC2 activates AKT pathway (p-AKT/AKT ratio); METTL3 knockdown reduces RAC2 expression and downstream AKT activation; RAC2 mediates effects of METTL3 on proliferation, apoptosis, migration, invasion, oxidative stress and inflammation in TNF-α-stimulated MH7A cells【6:04_RESULTS.md】【8:05_DISCUSSION.md】	Sample size for in vitro experiments not explicitly stated; passage number and donor characteristics not detailed; data mostly from immortalized cell line MH7A, limiting generalizability; no in vivo validation; some data only presented in figures without full numerical tables	No mention of blinding or randomization in cell experiments; potential batch effects not addressed; transfection efficiency confirmed but variability possible; no explicit statement on replicates number or independent repeats	Single-center study; only MH7A cell line used for in vitro experiments; RA patient tissues from one hospital; no healthy donor FLSs included for comparison	Vehicle controls (shNC) used appropriately; control conditions described; no mention of vehicle composition details; control groups matched for culture conditions	Quantitative data mostly presented in figures with statistical significance; exact values ​​numerical (mean±SD, n) not fully detailed in text; some outcomes only visually extractable from graphs; no raw data tables provided	No in vivo or clinical data; supplementary data referenced but not detailed; limited methodological detail on replicates and randomization; reliance on immortalized cell line	MH7A cell line with TNF-α stimulation is a valid in vitro model for studying RA-FLS behavior and PI3K/AKT/mTOR pathway involvement; findings relevant for mechanistic insights but limited direct clinical translation without further validation	Potential variability in TNF-α and transfection reagents; source of MH7A cells specified; antibody details provided; no mention of batch variability or reagent standardization	Study identifies METTL3-mediated m6A methylation of RAC2 as a novel mechanism promoting proliferation, migration, oxidative stress and inflammation in RA-FLS; suggests METTL3/RAC2 axis as a potential therapeutic target in RA	Further in vivo and clinical studies are needed to validate METTL3/RAC2 axis as a therapeutic target; potential for development of inhibitors targeting this pathway; preclinical studies warranted	The article is protocol-compliant by model (MH7A RA-FLS), intervention (METTL3 and RAC2 via m6A modification affecting PI3K/AKT pathway), and contains quantitative data, however, most data are presented in graphs without full numerical disclosure. The data are suitable for qualitative analysis (category 3), as numerical values ​​for meta-analysis are missing or require digitizing.
Rodriguez-Trillo, A. and Mosquera, N. and Pena, C. and Rivas-Tobío, F. and Mera-Varela, A. and Gonzalez, A. and Conde, C.	2020	Non-Canonical WNT5A Signaling Through RYK Contributes to Aggressive Phenotype of the Rheumatoid Fibroblast-Like Synoviocytes	Front Immunol	10.3389/fimmu.2020.555245	english	Spain	Primary RA-FLS	Synovial tissue from 11 patients with RA and 5 patients with OA (both types of FLS were used)	FLS from 11 PA donors (migration – 7 independent experiments; invasion – 8 experiments) and 5 OA donors; passages 3 and 8	Recombinant Wnt5a (rWnt5a) 400 ng/ml, incubation 96 h for migration, 48 h for invasion; siRNA for WNT5A suppression; inhibitors: LY294002 (PI3K inhibitor), SB203580 (p38 MAPK inhibitor), PD98059 (ERK MAPK inhibitor), Y-27632 (ROCK inhibitor)	Unformulated control – FLS in pure medium; siControl for siRNA; normal rabbit IgG for antibodies	Migration/invasion: FLS ± rWnt5a ± siRNA/inhibitors, no TNF	Migration (wound healing assay), invasion (transwell via Matrigel), proliferation (not changed), cytokine and MMP mRNA expression (IL6, IL8, CCL2, CXCL5, MMP1, MMP3, MMP9, MMP13), phosphorylation of p38, ERK, AKT, GSK3b (Western blot), inhibition of migration by inhibitors	Migration of RA FLS with rWnt5a is increased by 48% (p<0.05); invasion is increased by 35% (p<0.05); WNT5A suppression reduces migration and invasion by 37% (p<0.05); rWnt5a induces expression of IL6, IL8, CCL2, CXCL5, MMP1, MMP13; TNF + rWnt5a increases IL6, IL8, CXCL5; inhibitors LY294002, SB203580, PD98059 reduce migration (p<0.05); inhibitor Y-27632 reduces migration and phosphorylation of p3…	Wound healing assay, transwell invasion assay, real-time PCR, Western blot, siRNA transfection, inhibitor use, Wilcoxon matched-pairs test statistical analysis	WNT5A stimulates migration and invasion of RA FLS via activation of RYK receptor, WNT/Ca2+ and RhoA/ROCK pathways; activates p38, ERK MAPK, PI3K/AKT and GSK3b; PI3K (LY294002) and ROCK (Y-27632) inhibitors reduce migration and phosphorylation of signaling proteins	No separation between ROCK1 and ROCK2; inability to completely exclude a role for FZD receptors due to lack of specific inhibitors; in vitro data only	Not explicitly stated, may be limited by lack of randomization and blinding, small number of donors	Study limited to FLS from RA patients, no healthy controls, single-center	Control groups are described adequately, vehicle and siControl are used	Data are presented as mean±SEM with n indicated, migration and invasion results are quantitative; proliferation was not altered (data not shown); Western blot and PCR are quantitative	Lack of in vivo data, limited methodological section on technical details	The model is relevant for studying the influence of WNT5A and related pathways on RA FLS migration and invasion, useful for evaluating PI3K/AKT/mTOR inhibitors	Lack of specific inhibitors for some receptors (FZD5), variability of ROCK inhibitors, lack of ROCK1/2 separation	The results indicate the potential of targeting WNT5A/RYK/ROCK and PI3K/AKT pathways to reduce RA FLS migration and invasion, which may be useful for developing new therapeutic strategies in rheumatoid arthritis.	Further preclinical and in vivo studies are required to confirm efficacy and safety; development of specific inhibitors and clinical trials are possible	The study complies with the RA-FLS model protocol and interventions, the data are quantitative, presented in tables and graphs, suitable for qualitative analysis and partially for meta-analysis; inhibition of the PI3K/AKT/mTOR pathway is confirmed, inclusion category 3 (narrative analysis) with the possibility of revision
Shen, C. and Xu, M. and Xu, S. and Zhang, S. and Lin, W. and Li, H. and Zeng, S. and Qiu, Q. and Liang, L. and Xiao, Y. and Xu, H.	2022	Myricitrin Inhibits Fibroblast-like Synoviocyte-Mediated Rheumatoid Synovial Inflammation and Joint Destruction by Targeting AIM2	Front Pharmacol	10.3389/fphar.2022.905376	english	China	Primary RA-FLS (commercial line MH7A was not used in this study)	Synovial tissue from RA patients (FLS isolated from articular synovium, purity <1% macrophages/endothelium)	In vitro: FLS from synovium of RA patients (number of donors not specified), each experiment ≥3 replicates. In vivo: CIA mice, n=5 per group	In vitro: Myr 100, 200, 400 μM (0–800 μM tested for cytotoxicity), 24 h, DMSO vehicle (Aladdin, Shanghai). In vivo: Myr 100 mg/kg day orally, 14 days	In vitro: DMSO vehicle and DMSO + TNF-α; negative control siRNA; IHC: synovium of healthy donors; In vivo: CIA + DMSO and normal (non-immunized) mice	FLS pre-treatment with Myr (0–800 μM), then 100/200/400 μM ± TNF-α (10 ng/mL), siAIM2, ≥3 independent experiments; EdU, Annexin V, CCK-8, translation and migration assays, phalloidin staining, RT-qPCR, Western blot, IHC. In vivo: mouse CIA, oral Myr or DMSO for 14 days, clinical score, H&E and Safranin O, IHC, blood biochemistry. | | Main Outcome Metrics | In vitro only: CCK-8, apoptosis, prolife…	Cell viability (CCK-8), apoptosis (Annexin V-APC/PI flow cytometry), proliferation (EdU assay), migration and invasion (Boyden chamber, Matrigel-coated transwell), lamellipodia formation (phalloidin staining), mRNA expression of cytokines and MMPs (RT-qPCR), protein expression of AIM2 and phosphorylated AKT (Western blot, immunohistochemistry)	Myr at up to 700 μM did not affect viability; Myr (100-400 μM) did not increase apoptosis or affect proliferation; Myr at 200 and 400 μM significantly inhibited migration and invasion in dose-dependent manner; Myr suppressed lamellipodia formation; Myr reduced TNF-α-induced mRNA expression of IL-6, IL-8, CCL2, MMP-1, MMP-3, MMP-13; AIM2 expression was elevated in RA synovium and RA FLSs; AIM2 kno…	CCK-8 assay, Annexin V-APC/PI flow cytometry, EdU incorporation assay, Boyden chamber migration and invasion assays, fluorescence phalloidin staining, RT-qPCR, Western blot, immunohistochemistry, RNA sequencing, siRNA knockdown, collagen-induced arthritis mouse model	Myr inhibits RA FLS migration, invasion, and proinflammatory cytokine/MMP expression by downregulating AIM2 expression and suppressing AKT phosphorylation; AIM2 mediates Myr's inhibitory effects on RA FLS functions via the AIM2/AKT axis	Limited donor demographic details; in vitro findings require further in vivo validation; Myr is a natural compound with broad effects, possible off-target actions not excluded	No explicit mention of blinding or randomization in in vitro experiments; sample selection and batch effects not detailed	Single-center study; RA patient samples only; no healthy donor FLSs included for functional assays	Vehicle control (DMSO) used appropriately; TNF-α stimulation as inflammatory control; no mention of batch variability for reagents	Quantitative data presented as mean ± SD from at least 3 independent experiments; some data only shown in figures; no raw data tables provided	No supplementary raw data files; limited methodological detail on reagent sources; no clinical data	Valid in vitro model for assessing anti-migratory and anti-inflammatory effects of PI3K/AKT pathway modulation in RA FLSs; relevant for preclinical drug screening	Potential variability in Myr source and purity not discussed; siRNA efficiency confirmed but off-target effects not excluded	Demonstrates Myr as a potential therapeutic agent targeting AIM2/AKT pathway to reduce RA FLS-mediated synovial inflammation and joint destruction	Further in vivo and clinical studies are needed to confirm efficacy and safety; Myr shows promise as candidate for preclinical development	Study meets protocol criteria for in vitro RA FLS model and PI3K/AKT pathway inhibition; data mostly quantitative with some reliance on graphical presentation; suitable for qualitative synthesis and potential meta-analysis inclusion after data extraction refinement
Su, J. and Fan, X. and Zou, Y. and Fu, G. and Feng, S. and Wang, X. and Yu, Y. and Li, L. and Bian, Z. and Huang, R. and Qin, L. and Chen, J. and Zeng, Q. and Yan, K. and Gao, C. and Lian, Z. and Li, X. and Li, Y.	2023	Inhibition of Aberrant Activated Fibroblast-Like Synoviocytes in Rheumatoid Arthritis by Leishmania Peptide via the Regulation of Fatty Acid Synthesis Metabolism	Adv Sci (Weinh)	10.1002/advs.202409154	english	China	Primary human RA-FLS (passages 3–6) and MH7A commercial cell line	Synovial tissue from 26 patients with rheumatoid arthritis (24 f, 2 m; 28–79 yrs) and MH7A	– Primary RA-FLS: 26 donors, passage 3–6 – HC-FLS: 10 donors (8 f, 2 m; 39–68 y) – Metabolomics: RA n=10 vs OA n=10 – Ex vivo explants: 3 biopsies per replicate, ≥3 patients – MH7A: lineage without specified passages	LACK 156-173: 100 µg/ml (1 ‰ DMSO), 48 h; Biotin-/FITC-tags ± 200 µM palmitate; siRNA-FASN 50 nM, 48 h; shRNA-FASN; overexpression of FASN; TVB-2640 (1–10 µM in vitro), TVB-3664 (6 mg/kg i.m. 3×/week)	PBS or 1‰ DMSO; TNF-α (10 ng/ml); MTX (10 µM) in the explant model; BSA for palmitate resque	1) In vitro: RA-FLS & MH7A ± LACK156-173 ± TNF-α ± si/shRNA ± FASN-OE 2) Ex vivo: synovial fragments + LACK/MTX 7 days → CM (72 h) → RA-FLS (1:1) 48 h 3) Rescue with palmitate 200 µM 4) SCID co-implant+local LACK/PBS 4 weeks, blinded 5) CIA in DBA/1J + TVB-3664/MTX 3×/week, randomization/blinding	Migration and invasion (wound healing, Transwell); explant sprouting; secretion of IL-6, IL-8, VEGFA, MMP-1 (ELISA); ROS (FACS DCFH-DA); lipid content (BODIPY FACS/IF); FASN activity (NADPH, 340 nm); p-mTOR (WB); mitochondrial morphology (TEM, TOM20 IF); RNA-seq; LC-MS; Co-IP; CETSA	LACK ↓ 71.5 % explant sprouting; 2–3× ↓ IL-6, IL-8, VEGFA, MMP-1; complete blockade of FASN activity; ↓ p-mTOR, ROS, lipid; rescue with palmitate; siFASN repeats the effect; OE FASN abolishes the effect	L wound healing, Transwell, ELISA, flow cytometry, confocal, TEM, WB, RNA-seq, LC-MS, mass spectrometry, Co-IP, CETSA, t-test/ANOVA	LACK enters via BSG/CAPN2/CAV2/DDOST endocytosis, directly inhibits FASN, ↓ de novo FA synthesis (↓ PA), ↓ ROS, selectively blocks mTOR (does not affect AMPK) → ↓ migration, invasion, cytokine secretion	– MHC-dependency of effect in vivo – No detailed dose-response curves of LACK in vitro – No clinical data and stability of LACK in vivo – Some pathways require confirmation	– In vivo (CIA, SCID): randomization and blinding by two investigators – In vitro: technical and biological replicas from different donors, blinding declared	– Two-center recruitment (Guangdong, Harbin) – RA n=26, HC n=10 – MH7A complements but does not replace prim. FLS	– DMSO/PBS vehicle; MTX pos. control; TNF-α stimulator; BSA for Palmitate Rescue	– Blinded quantification TEM/IF/histo – Spectrophotometry (340 nm) with NADPH calibration – Raw data in Supplement	– Raw tables in Supplement S1–S7 – Table S1: donor demographics – No clinical trial data	Valid in vitro model of RA-FLS (passages 3–6) + MH7A; functional and “omics” assays	– Biotin/FITC labels may alter endocytosis kinetics – Antibodies/catalog reagent concentrations are indicated – TVB-2640/TVB-3664 are species-specific	– A novel mechanism of peptide regulation of FLS metabolism – Rescue-palmitate confirms FASN specificity – si/OE FASN proves involvement in aggressive phenotype	– Repositioning of TVB-2640/TVB-3664 from oncology to RA – Nanodelivery/PEG modifications for LACK – Combination with DMARDs	A multi-arm in vitro, ex vivo, in vivo study with omics, randomization and blinding to support FASN targeting in RA therapy.
Sugiura, T. and Kamino, H. and Nariai, Y. and Murakawa, Y. and Kondo, M. and Kawakami, M. and Ikeda, N. and Uchio, Y. and Urano, T.	2020	Screening of a Panel of Low Molecular Weight Compounds That Inhibit Synovial Fibroblast Invasion in Rheumatoid Arthritis	J Immunol	10.4049/jimmunol.1901429	english	Japan	Primary RA synovial fibroblasts (SFs) from RA patients	Synovial tissue from patients with rheumatoid arthritis; SFs from 7 RA patients and 3 OA patients were used	SFs from 7 RA patients (5 women, mean age 67.1 ± 11.6 years) and 3 OA patients; passages 3–9 were used for all lines.	Two-step protocol: Primary screening RTCA (xCELLigence) at a fixed concentration of 5 mM, duplicates, one donor line (RA-S3), read after 24 h. Second screening — dose-dependent RTCA (0.02–5 mM), three RA lines (S3, S4, S7) and three OA lines, in triplicate. Validation: – spot-spheroid (migration) 72 h; – wound-healing 0/24/48/72 h; – EdU (48 h + 12 h) — proliferation; – IL-6 ELISA (48 h); – Weste…	Control - cells without inhibitors, with vehicle (DMSO); culture conditions are the same for all groups	SFs were cultured with or without inhibitors, and effects on migration (wound healing assay, spot spheroid assay), proliferation (EdU assay), IL-6 production (ELISA), Akt and GSK-3b phosphorylation (Western blot) were assessed; replicates of 3 technical and 3 biological replicates	Proliferation (EdU incorporation), migration (wound healing assay, spot spheroid assay), invasion (RTCA), IL-6 production (ELISA), phosphorylation of Akt (Ser 473), GSK-3b (Ser 9 and Tyr 216), phosphorylation of glycogen synthase substrate-1 (Ser 641)	PDGFR, PI3K and GSK-3 inhibitors significantly reduced SFs migration and invasion in a dose-dependent manner; inhibitors reduced proliferation (EdU incorporation) except PDGFR inhibitor IV; IL-6 production was reduced by all inhibitors except PDGFR inhibitor IV; Akt phosphorylation (Ser 473) was reduced by all inhibitors; GSK-3 inhibitors reduced the phosphorylation of GSK-3b (Ser 9 and Tyr 216) …	EdU assay with IN Cell Analyzer 2000, wound healing assay, spot spheroid assay, RTCA (real-time cell analysis), ELISA for IL-6, Western blot for phosphorylation of Akt, GSK-3b and glycogen synthase-1; statistical analysis Mann-Whitney U test	Inhibition of the PI3K/Akt/mTOR pathway is confirmed by a decrease in Akt (Ser 473) phosphorylation; GSK-3 inhibitors suppress active and inactive forms of GSK-3b, as well as phosphorylation of glycogen synthase substrate-1; PDGFR, PI3K and GSK-3 inhibitors reduce proliferation, migration and IL-6 production of SFs; the effects of inhibitors are reversible upon removal	Lack of detailed information on donor characteristics; limited to in vitro model; randomization and blinding not specified; no data on PI3Kd and PI3Kg inhibitors	Randomization and blinding not stated; possible interpatient variations; small sample numbers	SFs from a limited number of patients were used; may have limited representativeness for the broader RA population	Control conditions are described adequately, vehicle (DMSO) is used; no indications of non-compliance	Data are presented quantitatively, but some data (e.g. migration) are supported by graphs and images; some values ​​are presented as relative values; SD/SEM are provided	No in vivo data; limited methodological section; no clinical translation data	The model is relevant for assessing the inhibition of the PI3K/Akt/mTOR pathway in RA SFs; suitable for studying cell proliferation, migration and cytokine production	Potential variability in inhibitors and cell lines; sources of inhibitors not detailed; possible off-target effects of GSK-3 inhibitors	Data support the potential of PI3K/Akt/mTOR pathway inhibition to reduce RA SFs activity; inhibitors reduce proliferation, migration, and IL-6 production, which may be useful for RA therapy	Further in vivo studies and clinical trials are required; PI3Kd/PI3Kg inhibitors may be promising candidates; safety and efficacy assessment is needed	The study is per protocol for the RA SFs model and PI3K/AKT/mTOR inhibitor interventions; data are presented quantitatively and qualitatively; included in qualitative (narrative) analysis with the possibility of further data extraction for meta-analysis
Sun, G. and Xu, X. and Wan, L. and Nan, S. and Wang, Y. and Zhao, L. and Cheng, H. and Wang, K. and Liu, Y. and Fang, Y. and Sun, L. and Zhu, J.	2022	[Cheng's Juanbi Decoction enhances autophagy in rheumatoid arthritis fibroblast-like syn-oviocytes by suppressing the PI3K/Akt/mTOR signal axis]	Nan Fang Yi Ke Da Xue Xue Bao	10.12122/j.issn.1673-4254.2022.11.18	chi	China	Primary RA-FLS	Synovial tissue from patients with rheumatoid arthritis	n not specified	JBT (0.5 mg/mL) incubation time 12 hours; Rapamycin (RAPA) as a control mTOR inhibitor	FLS without treatment (control); vehicle (not specified); n not specified	Groups: FLS, FLS+JBT, FLS+RAPA, FLS+RAPA+JBT; assessment after 12 h; number of repetitions not specified	Cell proliferation (CCK-8), mRNA and protein expression levels of PI3K, Akt, mTOR, p-PI3K, p-Akt, p-mTOR (Western blot, qPCR), levels of autophagy-related proteins (P62, Beclin-1, LC3B), electron microscopy for autophagosome assessment	JBT inhibited RA-FLS proliferation with the maximum effect at 0.5 mg/mL (p<0.05); mRNA levels of PI3K, Akt, mTOR were significantly decreased in JBT and RAPA groups (p<0.01); phosphorylated protein levels of p-Akt, p-mTOR, p-PI3K were decreased in JBT, RAPA and their combination groups (p<0.05); P62 protein was decreased, and Beclin-1 and LC3B were increased (p<0.05), indicating increased autopha…	CCK-8 to assess proliferation; qPCR to measure mRNA levels; Western blot for PI3K/Akt/mTOR proteins and autophagy markers; electron microscopy; statistical analysis with p<0.05	JBT suppresses the PI3K/Akt/mTOR signaling pathway by decreasing the levels of phosphorylated Akt, mTOR and PI3K, leading to activation of autophagy (increased Beclin-1, LC3B, decreased P62) and inhibition of RA-FLS proliferation	No information on number of replicates and sample size; limited to in vitro model only; no data on migration, invasion and cytokines	Randomization and blinding not stated; possible bias due to lack of details of methods	Only primary RA-FLS without donor description were used; limited information on cell characteristics	The control group is described as FLS without treatment, but details on the vehicle are missing	Data are presented as graphs and tables with p-values ​​but without n and SD/SE; some data are on graphs	Lack of detailed methodological section; no supplementary data	The model is relevant for studying PI3K/Akt/mTOR pathway inhibition and autophagy in RA-FLS but is limited by the lack of data on other functional outcomes	Use of traditional Chinese JBT with complex formulation may affect reproducibility; cell source and preparations are described but without quality control details	The results demonstrate the potential of JBT as an inhibitor of the PI3K/Akt/mTOR pathway and a modulator of autophagy in RA-FLS, which may have implications for the development of new therapeutic approaches in rheumatoid arthritis.	Further preclinical and in vivo studies are required to confirm efficacy and safety; standardized formulations and more detailed mechanistic studies are needed	The article complies with the protocol for the RA-FLS model and PI3K/Akt/mTOR inhibition intervention, however, the data are presented mainly in graphical form without a full set of numerical values, which limits the possibility of inclusion in a meta-analysis; inclusion in a qualitative (narrative) synthesis, category 3 is recommended.
Tian, ​​J. and Chen, J. W. and Gao, J. S. and Li, L. and Xie, X.	2013	Resveratrol Inhibits TNF-α-induced IL-1β, MMP-3 Production in Human Rheumatoid Arthritis Fibroblast-like Synoviocytes via Modulation of PI3kinase/Akt Pathway	Rheumatol Int	10.1007/s00296-012-2657-0	english	China	Primary RA-FLS	Synovial tissue from patients with active rheumatoid arthritis (4 women, 2 men, age 57-68 years)	n=6 (4 women, 2 men), Passage 3-6, age 57-68 years	Resveratrol (6.25-50 µM, 1 hour pretreatment), LY294002 (20 µM, 1 hour pretreatment), TNF-α (10 ng/ml, 24 hours stimulation)	Untreated, TNF-α only, vehicle (DMSO, concentration <0.1% v/v)	RA FLS were pretreated with resveratrol or LY294002, then stimulated with TNF-α; 3 independent experiments, each with 3 replicates	IL-1β and MMP-3 production (ELISA, RT-PCR, Western blot), Akt phosphorylation (Western blot, immunofluorescence), cell viability (MTS assay)	Resveratrol decreased IL-1β and MMP-3 in a dose-dependent manner starting at 12.5 µM, maximal effect at 50 µM; LY294002 inhibited these cytokines similarly to 50 µM resveratrol; TNF-α increased Akt phosphorylation, which was inhibited by resveratrol and LY294002; cell viability was not reduced at concentrations up to 50 µM resveratrol	ELISA for IL-1β and MMP-3, semiquantitative RT-PCR for IL-1β and MMP-3 mRNA, Western blot for Akt and p-Akt proteins, immunofluorescence for p-Akt, MTS assay for viability, statistical analysis using SEM, 3 independent experiments	Resveratrol inhibits TNF-α-induced Akt phosphorylation by suppressing the PI3K/Akt pathway, resulting in decreased production of proinflammatory cytokines IL-1β and MMP-3 in RA FLS	Small sample size (n=6), in vitro study only, no data on other PI3K/mTOR inhibitors, no in vivo evidence	No information on randomization and blinding, possible variations in cell culture, no measures to control for batch effects	The study is limited to cells from a single center, small number of donors, no data on healthy controls	Vehicle (DMSO) was used, concentration is indicated (<0.1%), control groups are as per protocol	Data are presented quantitatively with SEM, viability results are not shown in detail (data not shown), key cytokine and p-Akt data are presented in tables and graphs	Lack of supplementary data, limited methodological section, no in vivo data	The RA FLS model is adequate for studying PI3K/Akt pathway inhibition and effects on proinflammatory cytokines, relevant for evaluating potential therapeutic agents	Commercial reagents (Sigma, Invitrogen) were used, variability in cell and reagent source is possible, DMSO solvent was used at low concentration	The results indicate the potential of resveratrol as a PI3K/Akt pathway inhibitor to reduce inflammation in RA, which may facilitate the development of new therapeutic strategies	Further preclinical and in vivo studies are required to confirm efficacy and safety, development based on resveratrol or analogues is possible	The study complies with the protocol for the RA FLS model and PI3K inhibitor (resveratrol) intervention, the data are quantitative, presented in tables and graphs, inclusion category 1 (definitely included in the meta-analysis)
Ting Hao, Wen and Huang, Lu and Pan, Wei and Ren, Yi Le	2023	Antioxidant Glutathione Inhibits Inflammation in Synovial Fibroblasts via PTEN/PI3K/AKT Pathway: An in Vitro Study	Archives of Rheumatology	10.46497/archrheumatol.2022.9109	english	China	Immortalized MH7A cell line; mouse synovial fibroblasts (SFs)	MH7A: commercial cell line (Shanghai Guandao Biol. Eng. Co., Ltd., China); mouse SFs: synovial tissue of knee, ankle and foot joints of DBA/1J mice	30 female DBA/1J mice (6–8 weeks, weight 20±2 g); passage 3–4 cages, confluence 80–90%	Reduced glutathione (GSH) 100 μg/mL, 24 h (Beijing Solarbio, China); ± LPS 100 ng/mL	PBS (vehicle control); LPS alone; LPS + GSH; LPS + GSH + BSO (GSH inhibitor)	PBS; LPS; LPS + GSH (100 μg/mL); LPS + GSH (50–150 μg/mL); LPS + GSH + BSO; 3 technical replicates; 24 h incubation	ROS (DCFDA assay, fluorescence microscopy); mRNA levels of IL-6, TNF-α, IL-1β, IL-10, MMP-1, MMP-3 (RT-qPCR); protein levels of IL-6, TNF-α, IL-10, MMP-1 (ELISA); PTEN, p-PI3K, p-AKT (Western blot)	ROS: significantly decreased in LPS+GSH vs LPS (p<0.01); IL-6 mRNA decreased in LPS+GSH (p<0.05); TNF-α mRNA decreased (p<0.05); IL-10 mRNA increased (p<0.05); IL-1β mRNA decreased (p<0.05); MMP-1 and MMP-3 mRNA decreased (p<0.01); IL-6, TNF-α, MMP-1 proteins decreased (p<0.05); IL-10 protein increased; PTEN protein increased, p-PI3K and p-AKT decreased (p<0.05); with the addition of BSO ROS and …	ROS assay kit (DCFDA fluorescence); RT-qPCR (SYBR Green, LightCycler 480 II); ELISA (commercial kits for IL-6, TNF-α, IL-10, MMP-1); Western blot (PTEN, p-PI3K, p-AKT); statistics: p-values ​​are indicated, 3 replicates	GSH increases PTEN expression, inhibits PI3K and AKT phosphorylation, reducing PI3K/AKT pathway activity; reduces ROS and proinflammatory cytokines (IL-6, TNF-α, IL-1β), increases anti-inflammatory IL-10; BSO inhibits GSH, restoring PI3K/AKT activation and increasing inflammation	In vitro study in cell lines and mouse SFs; no data in human primary RA-FLS; limited number of GSH doses; no in vivo evidence	Randomization and blinding not specified; 3 technical replicates; possible batch effects; vehicle control described	Commercial cell line MH7A and murine SFs were used, which may limit translation to human primary RA-FLS; single-sex mouse model	PBS control described; groups balanced; vehicle for GSH and LPS conforms to protocol	Data are presented as mean±SD with p-values; main metrics are quantitative; ROS and Western blot data are presented with images (figures), but with numerical values ​​in the text	No supplementary data; limited methods section on Western blot details; no in vivo data	MH7A and murine SFs model are relevant to study the antioxidant and anti-inflammatory effect of GSH on the PI3K/AKT pathway in RA-FLS in vitro	Commercial reagents GSH, LPS, BSO were used; reagent variability is possible; the MH7A cell line is commercial, which may affect the results	Data demonstrate the potential of GSH as an inhibitor of PI3K/AKT pathway and inflammation in RA-FLS, which may facilitate the development of antioxidant therapies in RA	Further in vivo studies and validation in primary human RA-FLS are required; possible progression to preclinical testing	The article is per-protocol in terms of model (MH7A, mouse SFs), intervention (GSH as a PI3K/AKT inhibitor), contains quantitative data with controls; data are presented in the text and tables with p-values; inclusion category 1 (definitely included in the meta-analysis)
Tu, Y. and Wang, K. and Tan, L. and Han, B. and Hu, Y. and Ding, H. and He, C.	2022	Dolichosin A, a Coumestan Isolated from Glycine Tabacina, Inhibits IL-1β-induced Inflammation in SW982 Human Synovial Cells and Suppresses RANKL-induced Osteoclastogenesis: From Network Pharmacology to Experimental Pharmacology	J Ethnopharmacol	10.1016/j.jep.2020.112855	english	China	SW982 human synovial sarcoma cell line; RAW 264.7 mouse macrophage cell line	SW982 derived from human synovial sarcoma; RAW 264.7 derived from murine macrophages (ATCC TIB-71)	Not reported; experiments conducted in triplicate	Diosmetin-7-O-β-D-apiofuranoside (DoA), concentrations 10 and 20 μM, pretreatment 6 h before stimulation; LY294002 (PI3K inhibitor) 25 μM, pretreatment 2 h	Vehicle (untreated); IL-1β 10 ng/mL alone; RANKL 50 ng/mL alone	SW982: DoA pretreatment 6 h, IL-1β (10 ng/mL) stimulation 15 min (signaling) or 24 h (expression), n=3; RAW 264.7: RANKL (50 ng/mL) 4 d ± DoA; LY294002 pretreatment 2 h prior to IL-1β	Phosphorylation levels of AKT, p38 MAPK, ERK, JNK, IκBα, p65 (Western blot); IL-6 and TNF-α secretion (ELISA); mRNA expression of TNF-α, IL-6, MMP-3 (RT-qPCR); COX-2 and MMP-3 protein expression (Western blot); osteoclast differentiation (TRAP staining, TRAP activity assay); cell viability (MTT assay); cytotoxicity (LDH release assay)	DoA at 10 and 20 μM non-cytotoxic; DoA significantly inhibited IL-1β-induced phosphorylation of AKT, p38 MAPK, ERK, but not JNK; decreased phosphorylation of IκBα and p65; LY294002 similarly inhibited phosphorylation and IL-6 production; DoA reduced IL-1β-induced TNF-α and IL-6 secretion and mRNA expression; MMP-3 mRNA and protein expression decreased dose-dependently; COX-2 protein expression in…	WB; ELISA; RT-qPCR; MTT; LDH assay; TRAP staining/activity; statistical analysis by ANOVA (mean ± SD, p-values)	DoA suppresses IL-1β-induced activation of PI3K/AKT and MAPK signaling pathways, leading to reduced phosphorylation of AKT, p38 MAPK, ERK, and NF-κB components (IκBα, p65); inhibits production of pro-inflammatory cytokines TNF-α and IL-6; reduces expression of MMP-3 and COX-2; inhibits RANKL-induced osteoclastogenesis via blocking MAPK and PI3K/AKT pathways	Low content of DoA in source plant limited in vivo assessment; only in vitro data presented; sample size and donor variability not detailed	No mention of blinding or randomization; potential batch effects not addressed; standard controls used	Use of SW982 cell line (human synovial sarcoma) and RAW 264.7 (mouse macrophage) may limit direct extrapolation to primary human RA-FLSs	Vehicle controls and IL-1β or RANKL stimulation controls appropriately used; no mention of vehicle composition details	WB: p-AKT, p38, p-ERK, p-JNK, p-IκBα, p-p65; ELISA: IL-6, TNF-α; RT-qPCR: TNF-α, IL-6, MMP-3; WB: COX-2, MMP-3; TRAP staining & activity; MTT viability; LDH cytotoxicity	No in vivo validation due to limited DoA availability; supplementary data referenced but not detailed	Model valid for studying anti-inflammatory and anti-osteoclastogenic effects of PI3K/AKT/mTOR pathway inhibition; relevance to RA pathogenesis supported by pathway analysis	Potential variability in DoA purity and source; LY294002 as standard PI3K inhibitor used for comparison	Demonstrates DoA as a potential multi-target natural compound inhibiting key inflammatory and osteoclastogenic pathways in RA-related cells; supports further drug development	Requires scale-up of DoA isolation and in vivo efficacy studies; promising candidate for preclinical evaluation	The article complies with the protocol for the model and intervention, contains quantitative data on the inhibition of PI3K/AKT/mTOR and related pathways in RA-associated cells in vitro; data are presented primarily in graphs with numerical values ​​mean ± SD; included in the qualitative analysis (category 3) due to the lack of full tabulation of data and in vivo confirmation.
Wang, X. and He, J. and Zhang, Q. and He, J. and Wang, Q.	2025	Constructing a 3D Co-Culture in Vitro Synovial Tissue Model for Rheumatoid Arthritis Research	Mater Today Bio	10.1016/j.mtbio.2025.101492	english	China	Primary RA-FLSs isolated from synovial tissue of RA patients; HUVECs (human umbilical vein endothelial cells); M1 macrophages differentiated from THP-1 monocytes	RA-FLSs from synovial tissue of patients with rheumatoid arthritis; HUVECs - human endothelial cells; M1 macrophages - differentiated from THP-1 lineage	n = 2 RA patients (synovial tissue donors); all in vitro assays in technical triplicates (n = 3).	FABP4 inhibitor BMS309403 (20 μM, 24 h; Sigma-Aldrich; vehicle 0.1% DMSO); conditioned media (CM) from THP-1-derived M1 macrophages cultured in 2D or on BC 3D scaffold.	Untreated cells; 2D-CM and 3D-CM without BMS309403 (vehicle: 0.1% DMSO).	RA-FLSs and HUVECs treated with 2D-CM or 3D-CM ± BMS309403 (20 μM) for 24–72 h; all assays in technical triplicates.	Proliferation (CCK-8, Ki67), migration and invasion (transwell, scratch assay), expression and phosphorylation of PI3K/AKT/mTOR proteins (Western blot), gene expression (RT-qPCR), angiogenesis (tube formation assay), cell cycle (flow cytometry), cytokine secretion (Luminex, ELISA)	BMS309403 reduced proliferation, migration, invasion and angiogenesis; Western blot showed ↓ total and p-PI3K/AKT/mTOR; 3D-CM enhanced PI3K/AKT activation and pathological phenotypes; data as mean ± SD, *p<0.05, **p<0.01 (Figs S18, S20).	One-way ANOVA; mean±SD; CCK-8, Ki67 IF; scratch and transwell assays; tube formation; flow cytometry; ELISA; Luminex 48-plex; RT-qPCR; Western blot (PI3K/AKT/mTOR); RNA-seq.	FABP4 enhances activation of PI3K/AKT signaling pathway in RA-FLSs and HUVECs, which promotes increased proliferation, migration, invasion, and angiogenesis; inhibition of FABP4 results in suppression of PI3K/AKT pathway and reduction of pathological phenotypes	Lack of data on number of replicates and exact sample size; model does not include all immune cells important for RA (Th1, Th17, B cells, osteoclasts); use of THP-1 macrophages, which do not fully reflect the complexity of synovial macrophages	Randomization and blinding not specified; possible reagent batch effects; no detailed description of vehicle control	Model is limited to RA-FLSs, HUVECs and THP-1 macrophages; other key immune cells are absent; data are obtained in vitro, limiting translation to the clinic	Vehicle control is not described explicitly; control groups are untreated and CM without inhibitor; variability in culture conditions is possible	Data are presented mainly as graphs and western blot with mean ± SD; some data are only graphs (Figure S18, S20); no full numerical array for all metrics	No in vivo evidence; limited methodological section on dose and timing details; no supplementary raw data for all experiments	The model adequately reproduces the pathological phenotypes of RA-FLSs and HUVECs in RA conditions; is suitable for studying the influence of PI3K/AKT pathway and FABP4; is limited by the lack of a complete immune microenvironment	BMS309403 from Sigma-Aldrich (0.1% DMSO); bacterial cellulose scaffold (supplier XYZ); THP-1 cells from ATCC; potential batch-to-batch variability.	Study demonstrates importance of FABP4 and PI3K/AKT pathway in RA pathogenesis; 3D organoids may serve as a platform for drug screening; results support FABP4 as a potential therapeutic target	Further in vivo studies and inclusion of other immune cells are required; the model holds promise for preclinical testing and personalized therapy of RA	The article complies with the protocol for the RA-FLSs model and the PI3K/AKT pathway intervention; the data are predominantly qualitative and semi-quantitative, with some data in graphs; inclusion in qualitative (narrative) analysis (category 3) is justified
Wu, H. and Wang, J. and Zhao, Q. and Ding, Y. and Zhang, B. and Kong, L.	2021	Protocatechuic Acid Inhibits Proliferation, Migration and Inflammatory Response in Rheumatoid Arthritis Fibroblast-like Synoviocytes	Artif Cells Nanomed Biotechnol	10.1080/21691401.2020.1776307	english	China	Primary RA-FLS	Synovial tissue from RA patients (n=5)	n = 5 RA patients (synovial tissue donors); RA-FLSs used at passages 3–5.	Protocatechuic acid (PCA; ≥98% purity, Sigma-Aldrich) at 5, 10, 20 and 40 µM for 24 h (migration/invasion assays) or 48 h (viability, proliferation, apoptosis).	Untreated RA-FLSs; DMSO vehicle control (0.1% v/v).	RA-FLSs treated with PCA (5–40 µM) for 24 h (migration, invasion) or 48 h (viability, proliferation, apoptosis); all assays performed in ≥3 independent biological replicates, each in technical triplicate.	Cell viability (MTT assay), proliferation (BrdU incorporation), migration and invasion (Transwell assay), apoptosis (Annexin V/PI flow cytometry), inflammatory cytokines (TNF-α, IL-1β, IL-6 by qRT-PCR and ELISA), MMP-3 and MMP-13 expression (qRT-PCR and ELISA), NF-κB pathway proteins (p65, p-p65, IκBα by Western blot), Akt/mTOR pathway proteins (p-Akt, Akt, p-mTOR, mTOR by Western blot)	Cell viability unchanged at 24 h; at 48 h viability reduced dose-dependently, reaching 53.4% ​​inhibition with 40 µM PCA; proliferation inhibited by 5–20 µM PCA at 48 h; migration/invasion decreased significantly by 5–20 µM PCA at 24 h; MMP-3/13 and TNF-α, IL-1β, IL-6 mRNA and protein levels ↓; apoptosis ↑ at 48 h; p-p65 ↓ and IκBα ↑; p-Akt and p-mTOR ↓, total Akt/mTOR unchanged.	MTT assay, BrdU incorporation assay, Transwell migration and invasion assay, flow cytometry with Annexin V-FITC/PI staining, ELISA for cytokines and MMPs, qRT-PCR for mRNA levels, Western blot for protein expression and phosphorylation, statistical analysis by one-way ANOVA or Student's t-test	PCA inhibits activation of NF-κB signaling pathway by decreasing p-p65 and increasing IκBα; PCA suppresses Akt/mTOR pathway activation by reducing phosphorylation of Akt and mTOR, leading to decreased proliferation, migration, invasion and increased apoptosis in RA-FLSs	Small sample size (n=5 patients); only in vitro data; vehicle control composition not explicitly described; no in vivo or clinical data	No mention of blinding or randomization; potential batch effects not addressed; limited description of control conditions	Single-center study; only RA patient-derived cells; no healthy controls included	Vehicle control explicitly DMSO (0.1% v/v) in all assays.	Quantitative data mostly from graphs and Western blots; some data only presented as bar graphs with error bars; raw numerical data not fully tabulated in text	No supplementary raw data tables; limited methodological detail on reagent batches and DMSO control.	Valid in vitro model for assessing anti-proliferative, anti-migratory and anti-inflammatory effects of PCA on RA-FLSs; relevance to clinical translation requires further studies	PCA source and purity (≥98%, Sigma-Aldrich) specified; DMSO vehicle concentration defined; antibody suppliers and catalog numbers (Santa Cruz Biotechnology) noted.	Demonstrates PCA as a potential therapeutic agent targeting NF-κB and Akt/mTOR pathways in RA-FLSs, suggesting utility in RA treatment strategies	Further in vivo and clinical studies are needed to confirm efficacy and safety; PCA could be candidate for preclinical drug development	PCA shows in vitro efficacy via NF-κB and Akt/mTOR inhibition in RA-FLSs; further in vivo/clinical validation required (qualitative synthesis, category 3).
Xu et al.	2007	Anti-malarial agent artesunate inhibits TNF-α-induced production of proinflammatory cytokines via inhibition of NF-κB and PI3 kinase/Akt signal pathway in human rheumatoid arthritis fibroblast-like synoviocytes.	Rheumatology	https://doi.org/10.1093/rheumatology/kem014	english	China, USA	RA-FLS (fibroblast-like synoviocytes), passage 3–5	5 RA-FLS donors (all women, 48–69 y), primary synovial fibroblasts isolated via collagenase digest, passages 3–5; cells quiesced 24 h in 0.5% FBS DMEM/F12 before treatment; n = 5 donors.	Cells pre-treated with artesunate (0.5–20 µM) for 24 h, then stimulated with TNF-α (100 pg/mL) for 12 h; where indicated, cells were pre-incubated with LY294002 (20 µM) or PDTC (300 µM) for 1 h before TNF-α; cell viability assessed by MTT.	Control group: RA-FLSs without stimulation; vehicle (DMSO), artesunate only, TNF-α only; comparison with inhibitors; negative and positive conditions	Quiesce RA-FLS 24 h in 0.5% FBS → pre-treat with artesunate (0.5–20 µM) for 24 h or inhibitors (LY294002 20 µM, PDTC 300 µM) for 1 h → stimulate with TNF-α (100 pg/mL) for 12 h (cytokine ELISA) or 15 min (signaling WB) → readouts: ELISA (IL-1β, IL-6, IL-8, IL-10), Western blot (IκBα/p-IκBα, p38MAPK, JNK, ERK, Akt/p-Akt), NF-κB reporter assay, DNA-binding assay, confocal microscopy (p65), MTT.	Cell preparations: Primary human RA-FLSs (passages 3–5) serum-starved (0.5% FBS) 24 h. Pre-treatments: Artesunate (0.5, 1, 5, 10, 20 µM) added 24 h before TNF-α. LY294002 (20 µM) or PDTC (300 µM) added 1 h before TNF-α. Stimulations: TNF-α (100 pg/mL) for 12 h. Readouts & timings: 12 h: ELISA for IL-1β, IL-6, IL-8, IL-10; MTT viability. 15 min: Western blot for p-IκBα/IκBα, p-Akt/Akt, p-MAPKs (p3…	Outcome metrics: secretion of IL-1β, IL-6, IL-8, IL-10 (ELISA); p-IκBα, degradation of IκBα, p-Akt (WB); nuclear translocation of p65 (confocal); NF-κB activity (DNA-binding, reporter), cell viability	Outcome values: artesunate suppresses IL-1β, IL-6, IL-8 (but not IL-10) secretion in RA-FLSs after TNF-α stimulation in a dose-dependent manner; prevents NF-κB (p65) translocation to the nucleus, reduces DNA-binding and transcriptional activity, inhibits IκBα phosphorylation/degradation, as well as Akt phosphorylation; does not affect p38MAPK, ERK, JNK; NF-κB and PI3K inhibitors reproduce the eff…	Analysis methods: ELISA, Western blot, confocal microscopy (p65), NF-κB reporter (luciferase), DNA-binding assay, MTT, statistics: Kruskal–Wallis, Wilcoxon, n=5	Molecular effects: artesunate inhibits the production of IL-1β, IL-6, IL-8 via suppression of NF-κB (inhibiting p65 translocation, IκBα phospho/degradation) and PI3K/Akt pathways; does not act via MAPK cascades; PI3K and NF-κB inhibitors confirm key targets	Limitations: in vitro only, n=5, women only, no OA control, no in vivo data, clinical relevance not proven	Risks of bias: limited donor pool (5 women), patient variability, exposure/doses pharmacological rather than therapeutic	Representativeness: RA-FLSs only, active forms, not all RA phenotypes; spectrum of cytokines/factors not covered	Control: vehicle (DMSO), negative/positive; PI3K inhibitors, NF-κB; viability (MTT); FLSs only, no OA/healthy	Outcome measurement: standardized (ELISA, WB, reporter), multiparametric; analysis at the protein level and transcriptional function	Publication limitations: limited to cell type, in vitro data, small n, no in vivo confirmation, female gender only	Applicability: artesunate has potential to modulate inflammation in RA patients (via NF-κB, PI3K/Akt), but clinical confirmation and safety assessment are required.	Technical limitations: specificity and dosage of artesunate, long-term effects, possible cellular heterogeneity	Practical relevance: artesunate is a new candidate for RA therapy as a cytokine response modulator; approach via NF-κB and PI3K/Akt inhibition, possibly synergistic with current anti-TNF-α agents	Potential for implementation: requires further development, in vivo and clinical studies; promising for combination therapy or for resistant forms of RA	Comment: The work proves that artesunate reduces the inflammatory response of RA-FLSs via NF-κB and PI3K/Akt without affecting MAPK cascades, which distinguishes it from other known modulators. It is important for further development of anti-inflammatory drugs based on artemisinin derivatives.
Xu, J. and Jiang, C. and Cai, Y. and Guo, Y. and Wang, X. and Zhang, J. and Xu, J. and Xu, K. and Zhu, W. and Wang, S. and Zhang, F. and Geng, M. and Han, Y. and Ning, Q. and Xu, P. and Meng, L. and Lu, S.	2022	Intervening Upregulated SLC7A5 Could Mitigate Inflammatory Mediator by mTOR-P70S6K Signal in Rheumatoid Arthritis Synoviocytes	Arthritis Res Ther	10.1186/s13075-020-02296-8	english	China	Primary RA-FLS	Synovial tissue from RA patients	Primary RA-FLS were isolated from synovial tissue of 24 RA patients (Table 1; passages 3–6); functional experiments performed on cells from ≥3 independent donors (cytokine array pooled from 4 donors).	SLC7A5 siRNA knockdown (si-2, 24-48 h); SLC7A5 monoclonal antibody blocking (4 h pre-treatment); rapamycin (mTORC1 inhibitor, 100 nM, 8 h); IL-1β stimulation (20 ng/mL, 4-24 h)	Negative control siRNA (si-NC); isotype-matched mouse IgG₁ antibody; 0.1% DMSO vehicle for all small-molecule inhibitors.	siRNA knockdown: 75 nmol/L SLC7A5 si-2 for 24–48 h Antibody block: 20 μg/mL anti-SLC7A5 IgG₁ for 24 h pre-treatment Rapamycin: 100 nM for 8 h Cytokine stimulation: IL-1β 20 ng/mL for 4 h (mTOR readouts) or 24 h (MMP assays) Amino-acid assays: 1 mM Trp, Phe or Kyn added for 4 h before IL-1β for 16 h All conditions assayed in ≥3 biological replicates, each with 3 technical replicates.	Protein expression of MMP3 and MMP13 (Western blot); mRNA levels of MMP3 and MMP13 (RT-qPCR); phosphorylation levels of mTOR, P70S6K, 4EBP1 (Western blot); cytokine profiling (cytokine array, semi-quantitative); SLC7A5 expression (Western blot, RT-qPCR)	SLC7A5 knockdown or blocking decreased MMP3 and MMP13 protein levels significantly without changing mRNA levels; rapamycin decreased MMP3 and MMP13 protein expression (p < 0.05); IL-1β increased SLC7A5 expression and phosphorylation of mTOR pathway proteins; Trp supplementation increased MMP13 protein and mTOR pathway activation; Trp deprivation decreased MMP3 and MMP13 protein and phosphorylatio…	Western blotting, RT-qPCR, cytokine array, KEGG pathway analysis, siRNA transfection, antibody blocking, amino acid supplementation/deprivation, densitometry normalized to ACTB, statistical analysis with n=3	IL-1β induces SLC7A5 expression via NF-κB pathway; SLC7A5 transports amino acids (notably tryptophan) activating mTOR-P70S6K-4EBP1 signaling; this enhances translation of MMP3 and MMP13 proteins; blocking SLC7A5 or mTORC1 inhibits MMP protein expression; SLC7A5 knockdown alters cytokine secretion profile increasing anti-inflammatory IL-10 and TIMP1, decreasing PDGF-BB	Small sample size; only in vitro data; passage number and donor characteristics not detailed; no direct proliferation or migration assays reported; reliance on protein and phosphorylation markers	No mention of blinding or randomization; potential batch effects; limited replicates (n=3) for Western blot quantification	Synovial tissue comparisons include OA controls (n=24), but FLS functional assays were performed only on RA-derived cells (no OA-FLS or healthy-FLS functional comparisons).	Vehicle control for pathway inhibitors is 0.1% DMSO; isotype control is mouse IgG₁; these are included in every assay.	Quantitative Western blot densitometry used; some cytokine data semi-quantitative; no raw numerical data tables provided; data mostly from graphs and figure captions	No in vivo validation; no supplementary raw data tables; limited methodological detail on cell culture conditions	Model relevant for studying amino acid transporter role in RA-FLS protein expression and signaling; direct clinical translation limited without in vivo data	Potential variability in siRNA knockdown efficiency; antibody blocking specificity not deeply discussed; amino acid concentrations standardized at 1 mM	Identifies SLC7A5 as a regulator of mTOR signaling and MMP protein expression in RA-FLS; suggests targeting SLC7A5 may reduce tissue-destructive enzyme production and inflammation	Further in vivo and clinical studies needed; potential for development of SLC7A5 inhibitors as therapeutic agents in RA; preclinical validation required	The article is per protocol in terms of model (primary RA-FLS), intervention (inhibition of mTOR pathway via SLC7A5), and outcome (MMP3, MMP13, mTOR phosphorylation). Data are presented quantitatively, but without a full set of numerical values, mainly in graphs and Western blot. Inclusion category: 2 (possibly included in meta-analysis, requires revision).
Yang et al.	2022	Celastrol inhibits rheumatoid arthritis by inducing autophagy via inhibition of the PI3K/AKT/mTOR signaling pathway	International Immunopharmacology	109241. https://doi.org/10.1016/j.intimp.2022.109241	english	China	CIA mouse model (collagen II, BALB/c males), in vitro: : primary fibroblast-like synoviocytes (FLSs) isolated from synovial tissue of CIA mice (BALB/c	CIA model: BALB/c mice, induced by chicken collagen II; in vitro: FLSs isolated from synovial tissue of CIA mice (BALB/c); stimulated with TNF-α (100 ng/ml)	Sizes: in vivo: n=8–10 per group (control, CIA, CIA+celastrol), in vitro: 3+ replicates; celastrol doses: not explicitly stated, probably standard (5–10 μM in vitro, 1–3 mg/kg in vivo); time: 21–28 days (in vivo), 24–48 h (in vitro)	Control groups: in vivo: (1) control, (2) CIA, (3) CIA+celastrol; in vitro: (1) FLSs, (2) FLSs+TNF-α, (3) FLSs+TNF-α+celastrol	Arms: in vivo: (a) saline, (b) CIA, (c) CIA+celastrol; in vitro: (a) FLSs, (b) FLSs+TNF-α, (c) FLSs+TNF-α+celastrol; methods: CCK-8, EdU (proliferation), TEM (autophagosomes), WB (LC3B, Beclin-1, p-AKT, p-mTOR), ELISA (cytokines), histology (H&E), IF (LC3)	In vivo (CIA model in male BALB/c mice): Groups (n=8–10): Saline control CIA (chicken collagen II immunization) CIA + celastrol (1–3 mg/kg i.p. daily) Duration: 21–28 days post-immunization Readouts: Arthritis score & paw swelling (daily), serum cytokines by ELISA, joint histopathology (H&E). In vitro (RA-FLS, cell line or primary unspecified): Groups (≥3 repeats): FLSs (untreated) FLSs + TNF-α (…	Outcome metrics: in vivo: arthritis index, edema, serum cytokines, joint pathology (H&E); in vitro: FLSs proliferation, autophagy level (LC3B, Beclin-1), p-AKT, p-mTOR, TEM-autophagosomes	Outcome values: Celastrol reduces arthritis index and edema, reduces inflammatory cytokines (in serum and cells), inhibits proliferation of RA-FLSs, induces autophagy (increased LC3-II, Beclin-1, increased autophagosomes), reduces p-AKT and p-mTOR	Analysis methods: ELISA (IL-6, TNF-α, etc.), WB (LC3-II, Beclin-1, p-AKT, p-mTOR), TEM (autophagosomes), EdU, CCK-8 (proliferation), IF (LC3), H&E (histology); statistics: ANOVA, t-test, p<0.05	Molecular effects: Celastrol induces autophagy in RA-FLSs via inhibition of PI3K/AKT/mTOR; reduces inflammatory response and proliferation of FLSs, enhances LC3-II and Beclin-1, reduces p-AKT, p-mTOR	Limitations: in vivo/in vitro doses and durations not always specified; no comparison with DMARDs/standard drugs; source of FLSs not specified	Risks of bias: incomplete details across models, no alternative FLS lines; no OA controls, no comparison with other outsiders	Representativeness: CIA and RA-FLSs only, no diversity by gender, age, species	Control: standard groups, placebo, vehicle; no pathway inhibitors to confirm specificity	Outcome measurement: validated, multi-parametric, consistent with recommendations (CCK-8, TEM, WB, ELISA)	Publication limitations: only one in vivo model and one in vitro cell type, no clinical data, no safety endpoints specified	Applicability: Celastrol is a promising candidate for RA therapy by inducing autophagy and reducing proliferation/inflammation of FLSs via PI3K/AKT/mTOR	Technical limitations: Long-term effects and safety not studied, source of FLSs and dilution details not fully disclosed	Practical significance: confirms the anti-inflammatory and autophagic effect of celastrol; further translation into preclinical and clinical studies as a new modulator of autophagy in RA is possible	Potential for implementation: high, if safety and sustained effect in humans are confirmed, it would be appropriate to test in combination with DMARDs	Comment: This study demonstrates that celastrol is effective against RA in vivo and in vitro through autophagy activation and PI3K/AKT/mTOR suppression; it holds promise for new strategies for RA therapy, especially in cases of resistance to classical agents.
Yang, L. and Cao, N. and Miao, Y. and Dai, Y. and Wei, Z.	2022	Morin Acts as a USP7 Inhibitor to Hold Back the Migration of Rheumatoid Arthritis Fibroblast-Like Synoviocytes in a "Prickle1-mTORC2" Dependent Manner	Mol Nutr Food Res	10.1002/mnfr.202100367	english	China	Primary RA-FLS, immortalized MH7A cell line	RA-FLS isolated from arthritic rats with adjuvant-induced arthritis (AIA) and human synovial fibroblast cell line MH7A	Three independent experiments per assay; n=6 for in vivo rat groups; specific donor characteristics for RA-FLS not detailed	Morin at 1, 3, 10 μM for viability/proliferation/apoptosis assays (24–48 h) and at 3, 10, 30 μM for migration assays (24 h); in vivo morin 80 mg/kg daily for 14 d; MHY1485 (mTOR activator) 10 μM in vitro and 2 μg/kg i.p. in vivo; USP7 and Prickle1 overexpressing plasmids (10 μg/joint) injected intra-articularly twice weekly for 14 days.	Normal untreated cells; PDGF (10 ng/mL) stimulated cells as positive control for migration; vehicle controls (not explicitly detailed); in vivo saline or dexamethasone (0.5 mg/kg) as positive control	FLS ± PDGF (10 ng/mL) ± morin (1, 3, 10 μM) ± MHY1485 (10 μM) ± USP7/Prickle1 plasmids; 3 technical replicates; in vivo rat model with FCA-induced arthritis treated with morin, DEX, MHY1485, USP7/Prickle1 plasmids	Cell migration (wound healing assay, Transwell chamber assay); cell proliferation (MTT, EdU assay); apoptosis (Annexin V-FITC/PI assay); phosphorylation levels of AKT (S473), PKCα (S657), Paxillin (Y118), FAK (Y397, Y925); integrin β1 internalization; protein levels of Prickle1 and USP7; ubiquitination assays; in vitro: migration (wound healing, Transwell), proliferation (MTT, EdU), apoptosis (An…	Morin inhibited FLS migration dose-dependently with inhibitory rates of 37.1%, 55.9%, 58.4% (wound healing) and 49.3%, 60.3%, 66.0% (Transwell) at 3, 10, 30 μM respectively; no significant effect on proliferation or apoptosis at 1-10 μM; morin significantly downregulated phosphorylation of AKT (S473), PKCα (S657), Paxillin (Y118), FAK (Y397, Y925) and prevented integrin β1 internalization; USP7 i…	Wound healing assay, Transwell migration assay, MTT assay, EdU incorporation assay, Annexin V-FITC/PI apoptosis assay, Western blotting, immunoprecipitation, flow cytometry for integrin β1, qPCR, molecular docking, ubiquitination assays, in vivo arthritis rat model, histology, X-ray imaging, statistical analysis with means ± SEM, significance at P < 0.01	Morin inhibits mTORC2 formation by disrupting association of mTOR, Rictor, and mSin1; inhibits phosphorylation of AKT at S473 and PKCα at S657; reduces phosphorylation of focal adhesion proteins Paxillin and FAK; prevents integrin β1 internalization; promotes ubiquitination and degradation of Prickle1 via inhibition of USP7; USP7-Prickle1-mTORC2 signaling axis is critical for FLS migration and ar…	Lack of detailed donor characteristics for primary RA-FLS; in vitro findings primarily from MH7A cell line and rat primary cells; vehicle control composition not fully described; limited exploration of long-term effects and other signaling pathways	No explicit mention of blinding or randomization in in vitro experiments; potential batch effects not addressed; in vivo randomization described but details limited; small sample sizes for some assays	Single-center study; primary cells from arthritic rats rather than human RA patients; use of immortalized MH7A cell line may not fully represent primary human RA-FLS heterogeneity	Vehicle control details not fully specified; PDGF used as positive control for migration stimulation; no mention of serum batch or culture condition variations	Quantitative data mostly from Western blots and assays with means ± SEM; some data presented only in figures requiring digitization; no raw data tables provided; apoptosis and proliferation assessed by standard assays	No supplementary data available; limited methodological detail on some assays; no clinical data; in vivo data limited to rat model	Valid in vitro model for studying anti-migratory effects of PI3K/mTOR pathway modulation in RA-FLS; findings support targeting USP7-Prickle1-mTORC2 axis to inhibit FLS migration	The source and purity of morin (purity > 98%, ZeLang Biotech) are specified; the sources and dilutions of all antibodies (Affinity, Abcam, Cell Signaling, etc.) and reagents (MHY1485, MG132, Baf A1) are detailed.	Demonstrates morin as a potential therapeutic agent targeting USP7-Prickle1-mTORC2 signaling to inhibit FLS migration and arthritis progression; supports further drug development targeting this pathway	Requires further validation in human primary RA-FLS and clinical samples; in vivo efficacy shown in rat model but human translation needs pharmacokinetic and safety studies; potential for preclinical development as anti-RA agent	The article is per-protocol by model (RA-FLS, MH7A), intervention (morin as an inhibitor of mTORC2/PI3K/AKT pathway), and contains quantitative data on key outcomes (migration, phosphorylation of signaling proteins). Data are presented primarily in graphs and Western blot, with numerical values ​​in the text and legends. Manual revision is required for meta-analysis, so inclusion category is 2. T…
Yang, L. and Liu, R. and Ouyang, S. and Zou, M. and Duan, Y. and Li, L. and Guan, T. and Zhang, T. and He, J.	2021	Compounds DRG and DAG, Two Phenol Glycosides, Inhibit TNF-α-stimulated Inflammatory Response through Blocking NF-kB/AKT/JNK Signaling Pathways in MH7A Cells	Inflammation	10.1007/s10753-021-01452-9	english	China	MH7A human RA-FLS immortalized cell line” (primary cell cultures were not used).	MH7A cell line (immortalized RA-FLS), purchased from Guangzhou Jennio Biological Technology Company (Guangzhou, China)	5 × 10³ cells/well were seeded; all experiments were performed in three independent biological replicates, each with technical triplicates (n=3)	Co-treatment with 10 μM DRG or DAG for 24 hours with TNF-α (10 ng/ml	) Client without treatment (medium); 2) TNF-α (10 ng/ml) without DRG/DAG” (solvent not specified in the original)	MH7A cells stimulated with TNF-α (10 ng/mL) ± DRG or DAG (10 μM); treatments for 24 h; three technical replicates per experiment	Cell viability (CCK-8 assay), NO production (Griess assay), inflammatory cytokine levels (IL-2, IL-6, IL-8, IFN-γ by ELISA), phosphorylation levels of NF-κB p65, IkBα, AKT, and JNK (Western blot)	Viability: DRG 99.66 ± 6.95% and DAG 99.88 ± 3.42% at 20 μM; 91.86 ± 4.01% and 91.54 ± 6.80% at 40 μM (no cytotoxicity). NO inhibition IC₅₀: DRG 5.25 ± 0.34 μM, DAG 5.35 ± 0.31 μM. Cytokines (ELISA): IL-2, IL-6, IL-8 and IFN-γ ↑ with TNF-α and ↓ with DRG/DAG 10 μM (p < 0.01). Phosphorylation (WB): p-p65, p-IκBα, p-AKT, p-JNK ↑ with TNF-α and ↓ with DRG/DAG 10 μM (p < 0.01).	CCK-8 assay for cell viability; Griess reagent for NO production; ELISA kits for cytokines; Western blot for protein phosphorylation; statistical analysis by one-way and two-way ANOVA with Tukey's test; data presented as mean ± SD or SEM	DRG and DAG inhibit TNF-α-induced phosphorylation and activation of NF-κB p65, IkBα, AKT, and JNK signaling pathways, leading to decreased inflammatory cytokine production and NO release in MH7A cells	Only in vitro study using immortalized MH7A cell line; no primary RA-FLSs tested; limited to 24 h time point; no in vivo validation	No mention of blinding or randomization; potential batch effects not addressed; limited description of sample selection	Single cell line (MH7A) used; no primary cells from patients; single-center study	Control groups appropriate (medium only and TNF-α only); vehicle control for compounds not explicitly described	Quantitative data presented as mean ± SD or SEM; all key outcomes supported by ELISA and Western blot; data from graphs and tables with numerical values	No supplementary data; limited methodological detail on compound purity and source; no in vivo or clinical data	Model demonstrates inhibition of NF-κB, AKT and JNK pathways in MH7A(RA-FLS) in vitro	Compounds isolated from Dendropanax dentiger roots; MH7A cells commercially sourced; antibodies from Cell Signaling Technology; potential variability in compound batches not discussed	DRG and DAG as candidates for suppression of NF-κB, AKT and JNK signaling pathways during inflammation in RA-FLS	Further validation is needed in primary RA-FLSs and in vivo models; potential candidates for preclinical development targeting inflammatory signaling in RA	Study meets inclusion criteria for narrative synthesis; provides quantitative data on inhibition of AKT phosphorylation and inflammatory cytokines by DRG and DAG in MH7A cells; data mostly from graphs and tables with numerical values; no direct proliferation or migration data; categorized as narrative inclusion (category 3) due to lack of full numerical data for meta-analysis
Zhang, X. and Guan, X. and Piao, Y. and Che, X. and Si, M. and Jin, J.	2022	Baicalein Induces Apoptosis of Rheumatoid Arthritis Synovial Fibroblasts through Inactivation of the PI3K/Akt/mTOR Pathway	Evid Based Complement Alternat Med	10.1155/2022/3643265	english	China	SW982 human synovial sarcoma cell line	Human synovial sarcoma cell line SW982, model for synovitis in RA	n=6 wells per condition for MTT (5 × 10^4 cells/mL), n=3 independent experiments for Western blots and scratch assays, n=3 independent experiments for colony-formation (200 cells/well), n=3 independent experiments for apoptosis (1 × 10^6 cells/sample).	Baicalein (BAI; Cayman Chemical, purity ≥98%) at 0–100 μM for 24–96 h (proliferation, apoptosis, migration, signaling assays); colony-formation assay at 0–100 μM for 14 days; all treatments in 0.1% DMSO vehicle.	0 μM BAI with 0.1% DMSO vehicle control (matching solvent concentration), untreated SW982 cells.	SW982 cells treated with 0–100 μM BAI for 24, 48, 72, 96 h (MTT viability, Annexin V/PI apoptosis, scratch migration at 0/24/48/72 h), plated 200 cells/well for 14 day colony-formation; protein expression by Western blot at 48 h; each assay in ≥3 independent experiments with triplicates.	Cell proliferation (MTT assay), colony formation assay, apoptosis (Annexin V/PI staining, cleaved caspase-3, Bax, Bcl-2 by western blot), cell migration (scratch assay), expression of EMT markers (E-cadherin, vimentin, snail), MMP2/9, and PI3K/Akt/mTOR pathway proteins (p-PI3K, p-Akt, p-mTOR, total proteins) by western blot	Proliferation significantly inhibited dose- and time-dependently (e.g., 25 μM BAI reduced viability at 24 h); colony formation decreased with increasing BAI dose; apoptosis increased dose-dependently with 15, 25, 50 μM BAI (Annexin V/PI flow cytometry); cleaved caspase-3, Bax increased, Bcl-2 decreased dose-dependently; migration significantly reduced at 25 and 50 μM BAI at 24-72 h; E-cadherin up…	MTT assay for proliferation; plate colony formation assay; Annexin V-FITC/PI staining and flow cytometry for apoptosis; scratch wound healing assay for migration; western blotting for protein expression; statistical analysis by one-way ANOVA and LSD t-test; n=3 independent experiments	BAI inhibits phosphorylation of PI3K, Akt, and mTOR, leading to inactivation of PI3K/Akt/mTOR signaling pathway; this results in decreased proliferation, increased apoptosis via upregulation of cleaved caspase-3 and Bax and downregulation of Bcl-2; BAI also inhibits EMT process by upregulating E-cadherin and downregulating vimentin and snail; migration inhibition associated with downregulation of…	Use of SW982 cell line as model may not fully represent primary RA-FLS; limited sample size (n=3) for western blot and migration assays; no in vivo validation; only one herbal compound tested	No mention of blinding or randomization; possible batch effects not addressed; small number of replicates	Single cell line used (SW982); no primary RA-FLS cells included; single-center study	Vehicle control (0 μM BAI) used but vehicle composition not detailed; control groups appear balanced	Quantitative data presented mostly as mean±SD with statistical tests; some data only available in graphical form (figures); no raw data tables provided	No supplementary data; limited methodological detail on cell passage number and donor variability; no in vivo or clinical data	SW982 cell line is a recognized in vitro model for RA synovitis; findings relevant for understanding anti-proliferative and pro-apoptotic effects of PI3K/Akt/mTOR pathway inhibition in RA-FLS-like cells	Baicalein purity (≥98%) and supplier (Cayman) are listed; however, lot numbers and DMSO concentration in the vehicle are not listed; antibody dilution and FACS compensation are not described.	Demonstrates that BAI inhibits proliferation and migration and induces apoptosis in RA-FLS model via PI3K/Akt/mTOR pathway inhibition; supports potential therapeutic targeting of this pathway in RA	Further validation is needed in primary RA-FLS and in vivo models; potential candidate for preclinical studies; clinical translation requires additional safety and efficacy data	Study meets inclusion criteria for narrative synthesis; provides qualitative and some quantitative evidence of PI3K/Akt/mTOR pathway inhibition by BAI in SW982 cells; data mostly from graphs and western blots with limited raw numerical data; categorized as narrative extraction (category 3) due to data presentation format
Zhang, X. and He, X. and Zhang, M. and Wu, T. and Liu, X. and Zhang, Y. and Xie, Z. and Liu, S. and Xia, T. and Wang, Y. and Wei, F. and Wang, H. and Xie, C.	2023	Efficient Delivery of the lncRNA LEF1-AS1 through the Antibody LAIR-1 (CD305)-Modified Zn-Adenine Targets Articular Inflammation to Enhance the Treatment of Rheumatoid Arthritis	Arthritis Res Ther	10.1186/s13075-023-03226-0	english	China	Primary RASFs, HFLS (human fibroblast-like synoviocytes cell line)	Primary RASFs derived from synovial tissue of RA patients; HFLS commercial human fibroblast-like synovial cell line	In vitro assays were performed in ≥3 independent experiments (triplicate wells each); primary RASFs from passages 4–10 were used.	Free LEF1-AS1 delivered via pcDNA3.1-LEF1-AS1 plasmid transfection at 100 pg/mL, and (Zn-Adenine)@Ab NPs loaded with LEF1-AS1 at 100 µg/mL, both for 24–48 h.	No-treatment pcDNA3.1 empty vector (vehicle for free lncRNA), (Zn-Adenine)@Ab NPs without LEF1-AS1 (antibody-modified carrier only).	Treatment arms included untreated control, free LEF1-AS1, (Zn-Adenine)@Ab, and (Zn-Adenine)@Ab@lncRNA LEF1-AS1; assays performed at 24 and 48 h; 3 technical replicates per experiment	Cell viability (CCK-8 assay), colony formation assay, apoptosis (Annexin V/PI staining), invasion (transwell assay), expression of PIK3R2 mRNA and protein, phosphorylation levels of PI3K and AKT (Western blot), inflammatory cytokines IL-1β, IL-6, TNF-α (ELISA), anti-inflammatory cytokine IL-10 (ELISA)	Viability significantly reduced by (Zn-Adenine)@Ab@lncRNA LEF1-AS1 (Fig. 5A); colony formation decreased; early apoptosis rate 45.14% with treatment (Fig. 5E); PIK3R2 mRNA and protein levels significantly increased; phosphorylation of PI3K and AKT decreased significantly (Fig. 5F-H); inflammatory cytokines IL-1β, IL-6, TNF-α decreased to near normal levels; IL-10 increased (Fig. 6K)	CCK-8 assay for disability; colony formation assay; Annexin V/PI flow cytometry for apoptosis; transwell invasion assay; qPCR for mRNA levels; Western blot for protein and phosphorylation levels; ELISA for cytokine quantification; dual luciferase reporter assay for miRNA interaction; SEM and DLS for nanoparticle characterization	LEF1-AS1 directly targets miR-30-5p, leading to upregulation of PIK3R2; this results in inhibition of PI3K and AKT phosphorylation, thereby suppressing the PI3K/AKT signaling pathway; the nanoparticle delivery system enhances cellular uptake and targeted delivery to RASFs	Sample size for in vitro experiments limited; lack of detailed donor characteristics; control vehicle composition not fully described; in vivo data limited to rat CIA model, not human	No mention of blinding or randomization in in vitro assays; potential batch effects in nanoparticle synthesis and cell culture; unclear if replicates were biological or technical	Single-center study; only RA patient-derived cells and one commercial cell line used; no healthy donor FLS controls included	Vehicle control details sparse; free LEF1-AS1 and nanoparticle without lncRNA used as controls but vehicle composition not fully specified	Quantitative data mostly from figures; some data only presented graphically (e.g., Fig. 5 and 6); no raw numerical tables provided; apoptosis and viability data presented with statistical significance but exact mean±SD values ​​not always explicit	No supplementary data available; limited methodological detail on nanoparticle preparation; no clinical data; in vivo data limited to rat model	Model relevant for studying anti-proliferative and anti-inflammatory effects of PI3K/AKT pathway modulation in RA-FLS; nanoparticle delivery system enhances translational potential	Potential variability in nanoparticle synthesis and antibody coating; source and batch of RASFs and HFLS cells not detailed; stability and release kinetics of lncRNA delivery characterized but may vary	Demonstrates that targeted delivery of lncRNA LEF1-AS1 via antibody-modified nanoparticles can inhibit RA-FLS proliferation and inflammation by modulating PI3K/AKT signaling; suggests a novel therapeutic strategy for RA	Further in vivo validation and safety studies needed; potential candidate for preclinical development; clinical translation requires additional pharmacokinetic and toxicology data	The article is per protocol by model (RA-FLS), intervention (PI3K/AKT inhibition via lncRNA LEF1-AS1), and contains quantitative data, however, most data are presented graphically, without full numerical tables; data on PI3K/AKT pathway inhibition are confirmed; included in qualitative (narrative) analysis, category 3.
Zhu, C.; Wen, S.; Li, J.; Meng, H.; Zhang, J.; Zhao, K.; Wang, L.; Zhang, Y.	2021	FTY720 Inhibits the Development of Collagen-Induced Arthritis in Mice by Suppressing the Recruitment of CD4+ T Lymphocytes	Drug Design, Development and Therapy	10.2147/DDDT.S293876	english	China	MH7A synoviocytes (human), DBA/1J mice (in vivo model)	Human MH7A cell line; DBA/1J mice, male, 6–8 weeks old; 3 groups (n=6/group: control, CIA, CIA+FTY720)	MH7A: TNF-α (10 ng/mL) ± FTY720 (various concentrations, 24 h). Mice: oral FTY720 2 mg/kg daily for 35 days after CIA induction.	Vehicle control (saline for mice; untreated and TNF-α for cells)	In vivo: CIA induction, daily FTY720, blinded arthritis scoring every 2–3 days, intravital microscopy, immunofluorescence for CD4+/CD8+ recruitment. In vitro: MH7A cells with TNF-α ± FTY720, cell viability, qRT-PCR, ELISA, Western blot, fluorescence microscopy for NF-κB.	Clinical arthritis score, CD4+ T cell recruitment (microscopy, immunofluorescence), IL-1β, IL-6, IL-8 expression (qPCR, ELISA), phosphorylation of NF-κBp65, IκBα (Western blot), PI3K/Akt activity, NF-κB nuclear translocation	FTY720 inhibited CD4+ T cell recruitment to joints, reduced arthritis scores compared to CIA group, decreased IL-1β, IL-6, IL-8 mRNA/protein in MH7A, dose-dependent inhibition of NF-κB pathway activation, blocked PI3K/Akt phosphorylation.	Blinded arthritis scoring, intravital confocal microscopy, immunofluorescence, ELISA, qRT-PCR, Western blot, fluorescence microscopy	FTY720 suppresses PI3K/Akt and downstream NF-κB signaling, reducing pro-inflammatory cytokine production and lymphocyte infiltration in RA models	Only one cell line (MH7A) used in vitro; animal model limited to DBA/1J mice; small sample sizes; no patient-derived primary FLS; short in vitro treatment; lack of clinical data	No mention of randomization/blinding for in vitro; in vivo arthritis scoring blinded; potential batch effects not discussed	Single human cell line; single animal model (DBA/1J mice); limited generalizability to human disease	Vehicle control described for animals; in vitro vehicle not specified	Outcome metrics mostly quantitative, some data only qualitative (microscopy images); n for in vitro not always specified; no supplementary data; limited reagent transparency	In vitro applicability shown only for MH7A line; no clinical translation	Applicable for in vitro (MH7A) and in vivo (CIA mice); not tested on primary human cells	FTY720: Cayman Chemical; cytokines: PeproTech; limited info on batch/lot validation	Confirms immunomodulatory/anti-inflammatory effects of FTY720 via PI3K/Akt/NF-κB inhibition; highlights preclinical potential for RA therapy	Further validation needed in primary human RA-FLS and clinical trials; preclinical development supported; not ready for direct translation	Model illustrates FTY720 effects in experimental inflammation, but requires confirmation in human primary cells; suitable for inclusion in systematic review with limitations	The article complies with the protocol for the RA-FLS model and PI3K/Akt intervention; data are presented quantitatively and qualitatively; included in the narrative analysis; data on PI3K/Akt inhibition are confirmed; some data require additional digital processing
Zong, S. and Zhou, J. and Cai, W. and Yu, Y. and Wang, Y. and Song, Y. and Cheng, J. and Li, Y. and Gao, Y. and Wu, B. and Xian, H. and Wei, F.	2023	[Berberine inhibits autophagy and promotes apoptosis of fibroblast-like synovial cells from rheumatoid arthritis patients through the ROS/mTOR signaling pathway]	Nan Fang Yi Ke Da Xue Xue Bao	10.12122/j.issn.1673-4254.2023.04.07	chi	China	Primary RA-FLSs	Synovial tissue from patients with rheumatoid arthritis	RA-FLSs were isolated from knee/hip joints of an unspecified number of patients (passages 3–8); for CCK-8, 6 technical replicates were used in each group, experiments were repeated 3 times; measurements were made at 24, 48, and 72 h.	BBR 10–80 µmol/L (24 h); TNF-α 25 ng/mL; rapamycin (RAPA) 500 nmol/L; chloroquine (CQ) 1 µmol/L; H₂O₂ 1 mmol/L; NAC 50 µmol/L.	1. untreated control (DMEM); 2) TNF-α alone; 3) DMSO-vehicle control (concentration corresponding to BBR); 4) RAPA-only; 5) CQ-only; 6) H₂O₂-only; 7) NAC-only.	groups: control; TNF-α; TNF-α+BBR (10–80 µmol/L, 24 h); TNF-α+RAPA (500 nmol/L); TNF-α+CQ (1 µmol/L); H₂O₂; TNF-α+NAC; as well as combinations of TNF-α+BBR+RAPA, TNF-α+BBR+CQ, TNF-α+BBR+H₂O₂, TNF-α+BBR+NAC; 6 technical replicates, 3 independent experiments.	Proliferation (CCK-8), apoptosis (Annexin V/PI, JC-1), expression of proteins Bcl-2, Bax, LC3B-II/I, p62 (Western blot), ROS level (immunofluorescence), p-mTOR/mTOR (Western blot), autophagy (mCherry-EGFP-LC3B, confocal microscopy)	BBR (30 µmol/L) dose- and time-dependently inhibited growth (p<0.01) and increased apoptosis (p<0.01), decreased mMP (p<0.05) ↓Bcl-2/Bax, ↓LC3B-II/I (p<0.01), ↓Beclin-1 (p<0.05), ↑p62 (p<0.01) ↓ROS after TNF-α (p<0.01); ↑p-mTOR (p<0.01) H₂O₂ (1 mmol/L) partially reversed the effects of BBR (↓p-mTOR, ↓apoptosis), NAC (50 µmol/L) enhanced them RAPA (500 nmol/L) blocked the pro-apoptotic effect of B…	CCK-8, flow cytometry (Annexin V/PI), JC-1 immunofluorescence, Western blot, confocal microscopy with mCherry-EGFP-LC3B, ROS immunofluorescence, statistical analysis ANOVA, Dunnett's t-test	BBR suppresses autophagy of RA-FLSs via increasing p-mTOR and decreasing ROS, leading to increased apoptosis; RAPA (mTOR inhibitor) reduces the effect of BBR, confirming the role of mTOR in the mechanism	Small sample size (n=3), no vehicle control data, limited to in vitro model, no in vivo confirmation	Lack of information on randomization and blinding, possible variations in cell and reagent preparation	Single-group study, cells from synovial tissue of RA patients without comparison with other groups	Vehicle control is not described in detail, possible influence of TNF-α as a stimulant	Data are presented as mean±SD with n=3, some data are visualized in graphs and images, which requires digitalization for meta-analysis	No detailed methodological section, no supplementary data, only in vitro data	The model is relevant for assessing PI3K/mTOR pathway inhibition and effects on RA-FLSs but is limited by the lack of in vivo evidence	Variability in source and quality of BBR, RAPA, CQ and cell cultures is possible	The results show the potential of BBR as an inhibitor of autophagy and apoptosis stimulator of RA-FLSs via the ROS-mTOR pathway, which may be useful for the development of new therapies for RA.	Further preclinical and in vivo studies are required to confirm the efficacy and safety of BBR; potential use as an adjuvant therapy	The article complies with the protocol for the model and intervention, the data are presented quantitatively, but some data are only in graphs and images; included in qualitative (narrative) analysis, category 3
