# Supplementary material for: Pharmacological Inhibition of the PI3K/AKT/mTOR Pathway in Rheumatoid Arthritis Synoviocytes: A Systematic Review and Meta-Analysis (Preclinical)
Source: Pharmaceuticals (Basel). 2025 Aug 2;18(8):1152. doi: 10.3390/ph18081152 (PMC12388949; doi:10.3390/ph18081152)
Supplement: Supplementary file 1 [file pharmaceuticals-18-01152-s001.zip › pharmaceuticals-3779354-supplementary/Supplementary/Table S11. Data exctraction.xlsx]

## Sheet: Sheet1
№	Author/year	Full Title	Cell Type	Stimulation	Inhibitor Used	Outcome	Measurement Method	Group	Mean	SD	n	Time Point (h)	Notes
10	Brianne E. Barke (2023)	The mammalian target of rapamycin contributes to synovial f ibroblast pathogenicity in rheumatoid arthriti	RASF	TNF-α (1 ng/mL)	Rapamycin (100 nM)	pS6	Flow cytometry	Control+TNF	12031.2	3125	4	2A	Downstream mTOR marker; error bars represent SEM; SD recalculated as SEM × √n (n=4). All numerical values were extracted from published figures using WebPlotDigitizer
10	Brianne E. Barke (2023)	The mammalian target of rapamycin contributes to synovial f ibroblast pathogenicity in rheumatoid arthriti	RASF	TNF-α (1 ng/mL)	Rapamycin (100 nM)	pS6	Flow cytometry	TNF+Rap	2968.75	1875	4	2A	Downstream mTOR marker; error bars represent SEM; SD recalculated as SEM × √n (n=4). All numerical values were extracted from published figures using WebPlotDigitizer
10	Brianne E. Barke (2023)	The mammalian target of rapamycin contributes to synovial f ibroblast pathogenicity in rheumatoid arthriti	RASF	TNF-α (1 ng/mL)	Rapamycin (100 nM)	MCP-1	ELISA	Control+TNF	7306.27	3992.84	13	3A	Cytokine quantification by ELISA; error bars represent SEM; SD recalculated as SEM × √n (n=13). All numerical values were extracted from published figures using WebPlotDigitizer
10	Brianne E. Barke (2023)	The mammalian target of rapamycin contributes to synovial f ibroblast pathogenicity in rheumatoid arthriti	RASF	TNF-α (1 ng/mL)	Rapamycin (100 nM)	MCP-1	ELISA	TNF+Rap	5313.65	3992.84	13	3A	Cytokine quantification by ELISA; error bars represent SEM; SD recalculated as SEM × √n (n=13). All numerical values were extracted from published figures using WebPlotDigitizer
10	Brianne E. Barke (2023)	The mammalian target of rapamycin contributes to synovial f ibroblast pathogenicity in rheumatoid arthriti	RASF	TNF-α (1 ng/mL)	Rapamycin (100 nM)	RANTES	ELISA	Control+TNF	546.27	445.64	11	3A	Cytokine quantification by ELISA; error bars represent SEM; SD recalculated as SEM × √n (n=13). All numerical values were extracted from published figures using WebPlotDigitizer
10	Brianne E. Barke (2023)	The mammalian target of rapamycin contributes to synovial f ibroblast pathogenicity in rheumatoid arthriti	RASF	TNF-α (1 ng/mL)	Rapamycin (100 nM)	RANTES	ELISA	TNF+Rap	264.18	252.49	11	3A	Cytokine quantification by ELISA; error bars represent SEM; SD recalculated as SEM × √n (n=13). All numerical values were extracted from published figures using WebPlotDigitizer
10	Brianne E. Barke (2023)	The mammalian target of rapamycin contributes to synovial f ibroblast pathogenicity in rheumatoid arthriti	RASF	TNF-α (1 ng/mL)	Rapamycin (100 nM)	IL-8	ELISA	Control+TNF	1018.52	294.91	6	3A	Cytokine quantification by ELISA; error bars represent SEM; SD recalculated as SEM × √n (n=13). All numerical values were extracted from published figures using WebPlotDigitizer
10	Brianne E. Barke (2023)	The mammalian target of rapamycin contributes to synovial f ibroblast pathogenicity in rheumatoid arthriti	RASF	TNF-α (1 ng/mL)	Rapamycin (100 nM)	IL-8	ELISA	TNF+Rap	1453.7	385.64	6	3A	Cytokine quantification by ELISA; error bars represent SEM; SD recalculated as SEM × √n (n=13). All numerical values were extracted from published figures using WebPlotDigitizer
10	Brianne E. Barke (2023)	The mammalian target of rapamycin contributes to synovial f ibroblast pathogenicity in rheumatoid arthriti	RASF	TNF-α (1 ng/mL)	Rapamycin (100 nM)	VCAM-1	qPCR	Control+TNF	29.13	13.43	14	3B	Relative mRNA expression (ΔΔCt) determined by qPCR; values extracted from bar chart; error bars represent SEM; SD calculated as SEM × √n. All numerical values were extracted from published figures using WebPlotDigitizer
10	Brianne E. Barke (2023)	The mammalian target of rapamycin contributes to synovial f ibroblast pathogenicity in rheumatoid arthriti	RASF	TNF-α (1 ng/mL)	Rapamycin (100 nM)	VCAM-1	qPCR	TNF+Rap	27.86	12.65	14	3B	Relative mRNA expression (ΔΔCt) determined by qPCR; values extracted from bar chart; error bars represent SEM; SD calculated as SEM × √n. All numerical values were extracted from published figures using WebPlotDigitizer
10	Brianne E. Barke (2023)	The mammalian target of rapamycin contributes to synovial f ibroblast pathogenicity in rheumatoid arthriti	RASF	TNF-α (1 ng/mL)	Rapamycin (100 nM)	ICAM-1	qPCR	Control+TNF	9.07	3.31	7	3B	Relative mRNA expression (ΔΔCt) determined by qPCR; values extracted from bar chart; error bars represent SEM; SD calculated as SEM × √n. All numerical values were extracted from published figures using WebPlotDigitizer
10	Brianne E. Barke (2023)	The mammalian target of rapamycin contributes to synovial f ibroblast pathogenicity in rheumatoid arthriti	RASF	TNF-α (1 ng/mL)	Rapamycin (100 nM)	ICAM-1	qPCR	TNF+Rap	6.52	3.55	7	3B	Relative mRNA expression (ΔΔCt) determined by qPCR; values extracted from bar chart; error bars represent SEM; SD calculated as SEM × √n. All numerical values were extracted from published figures using WebPlotDigitizer
10	Brianne E. Barke (2023)	The mammalian target of rapamycin contributes to synovial f ibroblast pathogenicity in rheumatoid arthriti	RASF	TNF-α (1 ng/mL)	Rapamycin (100 nM)	ICAM-1	Flow cytometry	Control+TNF	5.42	1.72	7	3B	Surface ICAM-1 measured by flow cytometry (MFI); error bars = SEM; SD calculated as SEM × √n (n=7). All numerical values were extracted from published figures using WebPlotDigitizer
10	Brianne E. Barke (2023)	The mammalian target of rapamycin contributes to synovial f ibroblast pathogenicity in rheumatoid arthriti	RASF	TNF-α (1 ng/mL)	Rapamycin (100 nM)	ICAM-1	Flow cytometry	TNF+Rap	4.6	1.48	7	3B	Surface ICAM-1 measured by flow cytometry (MFI); error bars = SEM; SD calculated as SEM × √n (n=7). All numerical values were extracted from published figures using WebPlotDigitizer
10	Brianne E. Barke (2023)	The mammalian target of rapamycin contributes to synovial f ibroblast pathogenicity in rheumatoid arthriti	RASF	TNF-α (1 ng/mL)	Rapamycin (100 nM)	Migration	Wound healing assay	Control+TNF	33.33	15.72	8	3D	Migration assessed by wound healing assay; error bars = SEM; SD calculated as SEM × √n (n=8). All numerical values were extracted from published figures using WebPlotDigitizer
10	Brianne E. Barke (2023)	The mammalian target of rapamycin contributes to synovial f ibroblast pathogenicity in rheumatoid arthriti	RASF	TNF-α (1 ng/mL)	Rapamycin (100 nM)	Migration	Wound healing assay	TNF+Rap	20.67	11.94	8	3D	Migration assessed by wound healing assay; error bars = SEM; SD calculated as SEM × √n (n=8). All numerical values were extracted from published figures using WebPlotDigitizer
10	Brianne E. Barke (2023)	The mammalian target of rapamycin contributes to synovial f ibroblast pathogenicity in rheumatoid arthriti	RASF	TNF-α (1 ng/mL)	Rapamycin (100 nM)	MMP-1	ELISA	Control+TNF	17682.9	15318.3	7	4A	MMP-1 protein quantified by ELISA; values extracted from bar chart; error bars = SEM; SD calculated as SEM × √n (n=7). All numerical values were extracted from published figures using WebPlotDigitizer
10	Brianne E. Barke (2023)	The mammalian target of rapamycin contributes to synovial f ibroblast pathogenicity in rheumatoid arthriti	RASF	TNF-α (1 ng/mL)	Rapamycin (100 nM)	MMP-1	ELISA	TNF+Rap	10670.7	13306.5	7	4A	MMP-1 protein quantified by ELISA; values extracted from bar chart; error bars = SEM; SD calculated as SEM × √n (n=7). All numerical values were extracted from published figures using WebPlotDigitizer
10	Brianne E. Barke (2023)	The mammalian target of rapamycin contributes to synovial f ibroblast pathogenicity in rheumatoid arthriti	RASF	TNF-α (1 ng/mL)	Rapamycin (100 nM)	MMP-3	ELISA	Control+TNF	4916.67	4407.99	7	4A	MMP-3 protein quantified by ELISA; values extracted from bar chart; error bars = SEM; SD calculated as SEM × √n (n=7). All numerical values were extracted from published figures using WebPlotDigitizer
10	Brianne E. Barke (2023)	The mammalian target of rapamycin contributes to synovial f ibroblast pathogenicity in rheumatoid arthriti	RASF	TNF-α (1 ng/mL)	Rapamycin (100 nM)	MMP-3	ELISA	TNF+Rap	5333.33	5953.05	7	4A	MMP-3 protein quantified by ELISA; values extracted from bar chart; error bars = SEM; SD calculated as SEM × √n (n=7). All numerical values were extracted from published figures using WebPlotDigitizer
10	Brianne E. Barke (2023)	The mammalian target of rapamycin contributes to synovial f ibroblast pathogenicity in rheumatoid arthriti	RASF	TNF-α (1 ng/mL)	Rapamycin (100 nM)	MMP-1	qPCR	Control+TNF	143.21	82.76	7	4B	MMP-1 mRNA expression measured by qPCR (ΔΔCt); error bars = SEM; SD calculated as SEM × √n (n=4). All numerical values were extracted from published figures using WebPlotDigitizer
10	Brianne E. Barke (2023)	The mammalian target of rapamycin contributes to synovial f ibroblast pathogenicity in rheumatoid arthriti	RASF	TNF-α (1 ng/mL)	Rapamycin (100 nM)	MMP-1	qPCR	TNF+Rap	92.18	100.16	7	4B	MMP-1 mRNA expression measured by qPCR (ΔΔCt); error bars = SEM; SD calculated as SEM × √n (n=4). All numerical values were extracted from published figures using WebPlotDigitizer
10	Brianne E. Barke (2023)	The mammalian target of rapamycin contributes to synovial f ibroblast pathogenicity in rheumatoid arthriti	RASF	TNF-α (1 ng/mL)	Rapamycin (100 nM)	MMP-3	qPCR	Control+TNF	16.62	6.94	4	4B	MMP-3 mRNA expression measured by qPCR (ΔΔCt); error bars = SEM; SD calculated as SEM × √n (n=4). All numerical values were extracted from published figures using WebPlotDigitizer
10	Brianne E. Barke (2023)	The mammalian target of rapamycin contributes to synovial f ibroblast pathogenicity in rheumatoid arthriti	RASF	TNF-α (1 ng/mL)	Rapamycin (100 nM)	MMP-3	qPCR	TNF+Rap	23.12	13.58	4	4B	MMP-3 mRNA expression measured by qPCR (ΔΔCt); error bars = SEM; SD calculated as SEM × √n (n=4). All numerical values were extracted from published figures using WebPlotDigitizer
10	Brianne E. Barke (2023)	The mammalian target of rapamycin contributes to synovial f ibroblast pathogenicity in rheumatoid arthriti	RASF	TNF-α (1 ng/mL)	Rapamycin (100 nM)	Invasion	Transwell assay	Control+TNF	1.3	4.62	10	4C	Cell invasion assessed by transwell invasion assay; error bars = SEM; SD calculated as SEM × √n (n=10). All numerical values were extracted from published figures using WebPlotDigitizer
10	Brianne E. Barke (2023)	The mammalian target of rapamycin contributes to synovial f ibroblast pathogenicity in rheumatoid arthriti	RASF	TNF-α (1 ng/mL)	Rapamycin (100 nM)	Invasion	Transwell assay	TNF+Rap	0.85	3.32	10	4C	Cell invasion assessed by transwell invasion assay; error bars = SEM; SD calculated as SEM × √n (n=10). All numerical values were extracted from published figures using WebPlotDigitizer
18	Ya He (2011)	The anti-malaria agent artesunate inhibits expression of vascular endothelial growth factor and hypoxia-inducible factor-1 in human rheumatoid arthritis Wbroblast-like synoviocyte	RA-FLS	TNF-α (10 ng/mL)	LY294002 (20 μM)	IL-8	ELISA	TNF-α	4884.94	1491.9	5	4B	We calculated SD from SEM assuming n = 5 using the formula SD = SEM × √n. All numerical values were extracted from published figures using WebPlotDigitizer
18	Ya He (2011)	The anti-malaria agent artesunate inhibits expression of vascular endothelial growth factor and hypoxia-inducible factor-1 in human rheumatoid arthritis Wbroblast-like synoviocyte	RA-FLS	TNF-α (10 ng/mL)	LY294002 (20 μM)	IL-8	ELISA	LY(20) +TNF-α	691	959.1	5	4B	We calculated SD from SEM assuming n = 5 using the formula SD = SEM × √n. All numerical values were extracted from published figures using WebPlotDigitizer
18	Ya He (2011)	The anti-malaria agent artesunate inhibits expression of vascular endothelial growth factor and hypoxia-inducible factor-1 in human rheumatoid arthritis Wbroblast-like synoviocyte	RA-FLS	TNF-α (10 ng/mL)	LY294002 (20 μM)	VEGF	ELISA	TNF-α	1344.59	695	5	4A	We calculated SD from SEM assuming n = 5 using the formula SD = SEM × √n. All numerical values were extracted from published figures using WebPlotDigitizer
18	Ya He (2011)	The anti-malaria agent artesunate inhibits expression of vascular endothelial growth factor and hypoxia-inducible factor-1 in human rheumatoid arthritis Wbroblast-like synoviocyte	RA-FLS	TNF-α (10 ng/mL)	LY294002 (20 μM)	VEGF	ELISA	LY(20) +TNF-α	554.05	271.9	5	4A	We calculated SD from SEM assuming n = 5 using the formula SD = SEM × √n. All numerical values were extracted from published figures using WebPlotDigitizer
19	H. Xu (2007)	Anti-malarial agent artesunate inhibits TNF--induced production of proinflammatory cytokines via inhibition of NF-B and PI3 kinase/Akt signal pathway in human rheumatoid arthritis fibroblast-like synoviocytes	RA-FLS	TNF-α (100 pg/mL)	LY294002 (20 μM)	IL-1β	ELISA	TNF-α (100 pg/ml)	383.12	113.25	5	3A	We calculated SD from SEM assuming n = 5 using the formula SD = SEM × √n.All numerical values were extracted from published figures using WebPlotDigitizer
19	H. Xu (2007)	Anti-malarial agent artesunate inhibits TNF--induced production of proinflammatory cytokines via inhibition of NF-B and PI3 kinase/Akt signal pathway in human rheumatoid arthritis fibroblast-like synoviocytes	RA-FLS	TNF-α (100 pg/mL)	LY294002 (20 μM)	IL-1β	ELISA	LY(20) +TNF-α	71.43	23.23	5	3A	We calculated SD from SEM assuming n = 5 using the formula SD = SEM × √n.All numerical values were extracted from published figures using WebPlotDigitizer
19	H. Xu (2007)	Anti-malarial agent artesunate inhibits TNF--induced production of proinflammatory cytokines via inhibition of NF-B and PI3 kinase/Akt signal pathway in human rheumatoid arthritis fibroblast-like synoviocytes	RA-FLS	TNF-α (100 pg/mL)	LY294002 (20 μM)	IL-6	ELISA	TNF-α (100 pg/ml)	3868.5	1230.86	5	3B	We calculated SD from SEM assuming n = 5 using the formula SD = SEM × √n.All numerical values were extracted from published figures using WebPlotDigitizer
19	H. Xu (2007)	Anti-malarial agent artesunate inhibits TNF--induced production of proinflammatory cytokines via inhibition of NF-B and PI3 kinase/Akt signal pathway in human rheumatoid arthritis fibroblast-like synoviocytes	RA-FLS	TNF-α (100 pg/mL)	LY294002 (20 μM)	IL-6	ELISA	LY(20) +TNF-α	1529	649.73	5	3B	We calculated SD from SEM assuming n = 5 using the formula SD = SEM × √n.All numerical values were extracted from published figures using WebPlotDigitizer
19	H. Xu (2007)	Anti-malarial agent artesunate inhibits TNF--induced production of proinflammatory cytokines via inhibition of NF-B and PI3 kinase/Akt signal pathway in human rheumatoid arthritis fibroblast-like synoviocytes	RA-FLS	TNF-α (100 pg/mL)	LY294002 (20 μM)	IL-8	ELISA	TNF-α (100 pg/ml)	3142.86	1224.51	5	3C	We calculated SD from SEM assuming n = 5 using the formula SD = SEM × √n.All numerical values were extracted from published figures using WebPlotDigitizer
19	H. Xu (2007)	Anti-malarial agent artesunate inhibits TNF--induced production of proinflammatory cytokines via inhibition of NF-B and PI3 kinase/Akt signal pathway in human rheumatoid arthritis fibroblast-like synoviocytes	RA-FLS	TNF-α (100 pg/mL)	LY294002 (20 μM)	IL-8	ELISA	LY(20) +TNF-α	857.14	399.29	5	3C	We calculated SD from SEM assuming n = 5 using the formula SD = SEM × √n.All numerical values were extracted from published figures using WebPlotDigitizer
21	Chao Zhu (2021)	FTY720 inhibits the development of collagen-induced arthritis in mice by suppressing the recruitment of CD4+ T lymphocytes	MH7A	TNF-α (10 ng/mL)	FTY720 (5 nM)	IL-1β	ELISA	Control+TNF-α	791.81	54.61	3	5D	All numerical values were extracted from published figures using WebPlotDigitizer
21	Chao Zhu (2021)	FTY720 inhibits the development of collagen-induced arthritis in mice by suppressing the recruitment of CD4+ T lymphocytes	MH7A	TNF-α (10 ng/mL)	FTY720 (5 nM)	IL-1β	ELISA	TNF-α + FTY720	569.97	37.54	3	5D	All numerical values were extracted from published figures using WebPlotDigitizer
21	Chao Zhu (2021)	FTY720 inhibits the development of collagen-induced arthritis in mice by suppressing the recruitment of CD4+ T lymphocytes	MH7A	TNF-α (10 ng/mL)	FTY720 (5 nM)	IL-6	ELISA	Control+TNF-α	4285.71	334.35	3	5E	All numerical values were extracted from published figures using WebPlotDigitizer
21	Chao Zhu (2021)	FTY720 inhibits the development of collagen-induced arthritis in mice by suppressing the recruitment of CD4+ T lymphocytes	MH7A	TNF-α (10 ng/mL)	FTY720 (5 nM)	IL-6	ELISA	TNF-α + FTY721	2598.78	288.76	3	5E	All numerical values were extracted from published figures using WebPlotDigitizer
21	Chao Zhu (2021)	FTY720 inhibits the development of collagen-induced arthritis in mice by suppressing the recruitment of CD4+ T lymphocytes	MH7A	TNF-α (10 ng/mL)	FTY720 (5 nM)	IL-8	ELISA	Control+TNF-α	6408.72	392.37	3	5F	All numerical values were extracted from published figures using WebPlotDigitizer
21	Chao Zhu (2021)	FTY720 inhibits the development of collagen-induced arthritis in mice by suppressing the recruitment of CD4+ T lymphocytes	MH7A	TNF-α (10 ng/mL)	FTY720 (5 nM)	IL-8	ELISA	TNF-α + FTY722	3618.53	392.37	3	5F	All numerical values were extracted from published figures using WebPlotDigitizer
21	Chao Zhu (2021)	FTY720 inhibits the development of collagen-induced arthritis in mice by suppressing the recruitment of CD4+ T lymphocytes	MH7A	TNF-α (10 ng/mL)	FTY720 (5 nM)	IL-1β	qPCR	Control+TNF-α	9.233	0.867	3	5A	Time point differs from protocol (8 h instead of 24 h); included as nearest available for mRNA expression. All numerical values were extracted from published figures using WebPlotDigitizer
21	Chao Zhu (2021)	FTY720 inhibits the development of collagen-induced arthritis in mice by suppressing the recruitment of CD4+ T lymphocytes	MH7A	TNF-α (10 ng/mL)	FTY720 (5 nM)	IL-1β	qPCR	TNF-α + FTY723	5.03	0.87	3	5A	Time point differs from protocol (8 h instead of 24 h); included as nearest available for mRNA expression. All numerical values were extracted from published figures using WebPlotDigitizer
21	Chao Zhu (2021)	FTY720 inhibits the development of collagen-induced arthritis in mice by suppressing the recruitment of CD4+ T lymphocytes	MH7A	TNF-α (10 ng/mL)	FTY720 (5 nM)	IL-6	qPCR	Control+TNF-α	9.6	1.11	3	5B	Time point differs from protocol (8 h instead of 24 h); included as nearest available for mRNA expression. All numerical values were extracted from published figures using WebPlotDigitizer
21	Chao Zhu (2021)	FTY720 inhibits the development of collagen-induced arthritis in mice by suppressing the recruitment of CD4+ T lymphocytes	MH7A	TNF-α (10 ng/mL)	FTY720 (5 nM)	IL-6	qPCR	TNF-α + FTY724	5.18	1.11	3	5B	Time point differs from protocol (8 h instead of 24 h); included as nearest available for mRNA expression. All numerical values were extracted from published figures using WebPlotDigitizer
21	Chao Zhu (2021)	FTY720 inhibits the development of collagen-induced arthritis in mice by suppressing the recruitment of CD4+ T lymphocytes	MH7A	TNF-α (10 ng/mL)	FTY720 (5 nM)	IL-8	qPCR	Control+TNF-α	9.39	0.8	3	5C	Time point differs from protocol (8 h instead of 24 h); included as nearest available for mRNA expression. All numerical values were extracted from published figures using WebPlotDigitizer
21	Chao Zhu (2021)	FTY720 inhibits the development of collagen-induced arthritis in mice by suppressing the recruitment of CD4+ T lymphocytes	MH7A	TNF-α (10 ng/mL)	FTY720 (5 nM)	IL-8	qPCR	TNF-α + FTY725	5.1	0.74	3	5C	Time point differs from protocol (8 h instead of 24 h); included as nearest available for mRNA expression. All numerical values were extracted from published figures using WebPlotDigitizer
22	Beatrix Bartok (2014)	Phosphoinositide 3-Kinase δ Regulates Migration and Invasion of Synoviocytes in Rheumatoid Arthritis	RA-FLS	PDGF (10 ng/ml)	INK007 (PI3Kδ)3 µM, A66 (PI3Kα) 3 µM, GDC-0941 (1 µM, pan-PI3K), CAL-101 (PI3Kd) 5 µM, IPI-145 (PI3Kd/g) 0.3 µM	Migration	Wound healing assay	Control+PDGF (10 ng/ml)	2.59	0.31	6	1A	Error bars represent SEM; SD recalculated as SEM × √n (n=6). All numerical values were extracted from published figures using WebPlotDigitizer
22	Beatrix Bartok (2014)	Phosphoinositide 3-Kinase δ Regulates Migration and Invasion of Synoviocytes in Rheumatoid Arthritis	RA-FLS	PDGF (10 ng/ml)	INK007 (PI3Kδ)3 µM, A66 (PI3Kα) 3 µM, GDC-0941 (1 µM, pan-PI3K), CAL-101 (PI3Kd) 5 µM, IPI-145 (PI3Kd/g) 0.3 µM	Migration	Wound healing assay	PDGF+INK007 (PI3Kδ)3 µM	1.13	0.66	6	1A	Error bars represent SEM; SD recalculated as SEM × √n (n=6). All numerical values were extracted from published figures using WebPlotDigitizer
22	Beatrix Bartok (2014)	Phosphoinositide 3-Kinase δ Regulates Migration and Invasion of Synoviocytes in Rheumatoid Arthritis	RA-FLS	PDGF (10 ng/ml)	INK007 (PI3Kδ)3 µM, A66 (PI3Kα) 3 µM, GDC-0941 (1 µM, pan-PI3K), CAL-101 (PI3Kd) 5 µM, IPI-145 (PI3Kd/g) 0.3 µM	Migration	Wound healing assay	Control+PDGF (10 ng/ml)	2.59	0.31	6	1A	Error bars represent SEM; SD recalculated as SEM × √n (n=6). All numerical values were extracted from published figures using WebPlotDigitizer
22	Beatrix Bartok (2014)	Phosphoinositide 3-Kinase δ Regulates Migration and Invasion of Synoviocytes in Rheumatoid Arthritis	RA-FLS	PDGF (10 ng/ml)	INK007 (PI3Kδ)3 µM, A66 (PI3Kα) 3 µM, GDC-0941 (1 µM, pan-PI3K), CAL-101 (PI3Kd) 5 µM, IPI-145 (PI3Kd/g) 0.3 µM	Migration	Wound healing assay	PDGF+A66 (PI3Kα) 3 µM	1.47	0.26	6	1A	Error bars represent SEM; SD recalculated as SEM × √n (n=6). All numerical values were extracted from published figures using WebPlotDigitizer
22	Beatrix Bartok (2014)	Phosphoinositide 3-Kinase δ Regulates Migration and Invasion of Synoviocytes in Rheumatoid Arthritis	RA-FLS	PDGF (10 ng/ml)	INK007 (PI3Kδ)3 µM, A66 (PI3Kα) 3 µM, GDC-0941 (1 µM, pan-PI3K), CAL-101 (PI3Kd) 5 µM, IPI-145 (PI3Kd/g) 0.3 µM	Migration	Wound healing assay	Control+PDGF	2.59	0.31	6	1A	Error bars represent SEM; SD recalculated as SEM × √n (n=6). All numerical values were extracted from published figures using WebPlotDigitizer
22	Beatrix Bartok (2014)	Phosphoinositide 3-Kinase δ Regulates Migration and Invasion of Synoviocytes in Rheumatoid Arthritis	RA-FLS	PDGF (10 ng/ml)	INK007 (PI3Kδ)3 µM, A66 (PI3Kα) 3 µM, GDC-0941 (1 µM, pan-PI3K), CAL-101 (PI3Kd) 5 µM, IPI-145 (PI3Kd/g) 0.3 µM	Migration	Wound healing assay	PDGF+GDC-0941 (1 µM, pan-PI3K)	0.68	0.26	6	1A	Error bars represent SEM; SD recalculated as SEM × √n (n=6). All numerical values were extracted from published figures using WebPlotDigitizer
22	Beatrix Bartok (2014)	Phosphoinositide 3-Kinase δ Regulates Migration and Invasion of Synoviocytes in Rheumatoid Arthritis	RA-FLS	PDGF (10 ng/ml)	INK007 (PI3Kδ)3 µM, A66 (PI3Kα) 3 µM, GDC-0941 (1 µM, pan-PI3K), CAL-101 (PI3Kd) 5 µM, IPI-145 (PI3Kd/g) 0.3 µM	Invasion	Transwell assay	Control+PDGF (10 ng/ml)	7.09	1.43	3	4A	Error bars represent SEM; SD recalculated as SEM × √n (n=3). All numerical values were extracted from published figures using WebPlotDigitizer
22	Beatrix Bartok (2014)	Phosphoinositide 3-Kinase δ Regulates Migration and Invasion of Synoviocytes in Rheumatoid Arthritis	RA-FLS	PDGF (10 ng/ml)	INK007 (PI3Kδ)3 µM, A66 (PI3Kα) 3 µM, GDC-0941 (1 µM, pan-PI3K), CAL-101 (PI3Kd) 5 µM, IPI-145 (PI3Kd/g) 0.3 µM	Invasion	Transwell assay	PDGF+INK007 (PI3Kδ)1 µM	3.85	0.79	3	4A	Error bars represent SEM; SD recalculated as SEM × √n (n=3). All numerical values were extracted from published figures using WebPlotDigitizer
22	Beatrix Bartok (2014)	Phosphoinositide 3-Kinase δ Regulates Migration and Invasion of Synoviocytes in Rheumatoid Arthritis	RA-FLS	PDGF (10 ng/ml)	INK007 (PI3Kδ)3 µM, A66 (PI3Kα) 3 µM, GDC-0941 (1 µM, pan-PI3K), CAL-101 (PI3Kd) 5 µM, IPI-145 (PI3Kd/g) 0.3 µM	Invasion	Transwell assay	Control+PDGF (10 ng/ml)	7.09	1.43	3	4A	Error bars represent SEM; SD recalculated as SEM × √n (n=3). All numerical values were extracted from published figures using WebPlotDigitizer
22	Beatrix Bartok (2014)	Phosphoinositide 3-Kinase δ Regulates Migration and Invasion of Synoviocytes in Rheumatoid Arthritis	RA-FLS	PDGF (10 ng/ml)	INK007 (PI3Kδ)3 µM, A66 (PI3Kα) 3 µM, GDC-0941 (1 µM, pan-PI3K), CAL-101 (PI3Kd) 5 µM, IPI-145 (PI3Kd/g) 0.3 µM	Invasion	Transwell assay	PDGF+CAL-101 (PI3Kd) 5 µM	3.94	0.93	3	4A	Error bars represent SEM; SD recalculated as SEM × √n (n=3). All numerical values were extracted from published figures using WebPlotDigitizer
22	Beatrix Bartok (2014)	Phosphoinositide 3-Kinase δ Regulates Migration and Invasion of Synoviocytes in Rheumatoid Arthritis	RA-FLS	PDGF (10 ng/ml)	INK007 (PI3Kδ)3 µM, A66 (PI3Kα) 3 µM, GDC-0941 (1 µM, pan-PI3K), CAL-101 (PI3Kd) 5 µM, IPI-145 (PI3Kd/g) 0.3 µM	Invasion	Transwell assay	Control+PDGF (10 ng/ml)	7.09	1.43	3	4A	Error bars represent SEM; SD recalculated as SEM × √n (n=3). All numerical values were extracted from published figures using WebPlotDigitizer
22	Beatrix Bartok (2014)	Phosphoinositide 3-Kinase δ Regulates Migration and Invasion of Synoviocytes in Rheumatoid Arthritis	RA-FLS	PDGF (10 ng/ml)	INK007 (PI3Kδ)3 µM, A66 (PI3Kα) 3 µM, GDC-0941 (1 µM, pan-PI3K), CAL-101 (PI3Kd) 5 µM, IPI-145 (PI3Kd/g) 0.3 µM	Invasion	Transwell assay	PDGF+ IPI-145 (PI3Kd/g) 0.3 µM	3.47	0.71	3	4A	Error bars represent SEM; SD recalculated as SEM × √n (n=3). All numerical values were extracted from published figures using WebPlotDigitizer
22	Beatrix Bartok (2014)	Phosphoinositide 3-Kinase δ Regulates Migration and Invasion of Synoviocytes in Rheumatoid Arthritis	RA-FLS	PDGF (10 ng/ml)	INK007 (PI3Kδ)3 µM, A66 (PI3Kα) 3 µM, GDC-0941 (1 µM, pan-PI3K), CAL-101 (PI3Kd) 5 µM, IPI-145 (PI3Kd/g) 0.3 µM	Invasion	Transwell assay	Control+PDGF	7.09	1.43	3	4A	Error bars represent SEM; SD recalculated as SEM × √n (n=3). All numerical values were extracted from published figures using WebPlotDigitizer
22	Beatrix Bartok (2014)	Phosphoinositide 3-Kinase δ Regulates Migration and Invasion of Synoviocytes in Rheumatoid Arthritis	RA-FLS	PDGF (10 ng/ml)	INK007 (PI3Kδ)3 µM, A66 (PI3Kα) 3 µM, GDC-0941 (1 µM, pan-PI3K), CAL-101 (PI3Kd) 5 µM, IPI-145 (PI3Kd/g) 0.3 µM	Invasion	Transwell assay	PDGF+ GDC-0941 (panPI3K) 0.3 µM	2.28	0.33	3	4A	Error bars represent SEM; SD recalculated as SEM × √n (n=3). All numerical values were extracted from published figures using WebPlotDigitizer
23	Beatrix Bartok (2012)	PI3 Kinase Is a Key Regulator of Synoviocyte Function in Rheumatoid Arthriti	RA-FLS	PDGF (10 ng/ml)	INK007 (PI3Kδ)3 µM, LY294002 (pan-PI3K)10 µM	Cell proliferation	MTT	Control+PDGF (10 ng/ml)	3.44	0.72	3	6B	Error bars represent SEM; SD recalculated as SEM × √n (n=3). All numerical values were extracted from published figures using WebPlotDigitizer
23	Beatrix Bartok (2012)	PI3 Kinase Is a Key Regulator of Synoviocyte Function in Rheumatoid Arthriti	RA-FLS	PDGF (10 ng/ml)	INK007 (PI3Kδ)3 µM, LY294002 (pan-PI3K)10 µM	Cell proliferation	MTT	PDGF+INK007 (PI3Kδ)3 µM	1.42	0.55	3	6B	Error bars represent SEM; SD recalculated as SEM × √n (n=3). All numerical values were extracted from published figures using WebPlotDigitizer
23	Beatrix Bartok (2012)	PI3 Kinase Is a Key Regulator of Synoviocyte Function in Rheumatoid Arthriti	RA-FLS	PDGF (10 ng/ml)	INK007 (PI3Kδ)3 µM, LY294002 (pan-PI3K)10 µM	Cell proliferation	MTT	Control+PDGF (10 ng/ml)	3.3	0.74	3	6С	Error bars represent SEM; SD recalculated as SEM × √n (n=3). All numerical values were extracted from published figures using WebPlotDigitizer
23	Beatrix Bartok (2012)	PI3 Kinase Is a Key Regulator of Synoviocyte Function in Rheumatoid Arthriti	RA-FLS	PDGF (10 ng/ml)	INK007 (PI3Kδ)3 µM, LY294002 (pan-PI3K)10 µM	Cell proliferation	MTT	PDGF+LY294002 (pan-PI3K)10 µM	1.21	0.5	3	6С	Error bars represent SEM; SD recalculated as SEM × √n (n=3). All numerical values were extracted from published figures using WebPlotDigitizer
26	Anupam Mitra (2012)	IL-22 induced cell proliferation is regulated by PI3K/Akt/mTOR signaling cascade	RA-FLS	IL-22 (100 ng/mL)	Rapamycin (10 nM), NVP-BEZ235 (20 nM)	Cell proliferation	MMT	IL-22	1.7	0.28	5	1B	All SD values were calculated from SEM assuming n = 10, and the MTT assay was conducted over a 5-day incubation period.
26	Anupam Mitra (2012)	IL-22 induced cell proliferation is regulated by PI3K/Akt/mTOR signaling cascade	RA-FLS	IL-22 (100 ng/mL)	Rapamycin (10 nM), NVP-BEZ235 (20 nM)	Cell proliferation	MMT	IL-22+BEZ	0.91	0.22	10	1B	All SD values were calculated from SEM assuming n = 10, and the MTT assay was conducted over a 5-day incubation period.
26	Anupam Mitra (2012)	IL-22 induced cell proliferation is regulated by PI3K/Akt/mTOR signaling cascade	RA-FLS	IL-22 (100 ng/mL)	Rapamycin (10 nM), NVP-BEZ235 (20 nM)	Cell proliferation	MMT	IL-22+Rapamycin	1.124	0.25	10	1B	All SD values were calculated from SEM assuming n = 10, and the MTT assay was conducted over a 5-day incubation period.
26	Anupam Mitra (2012)	IL-22 induced cell proliferation is regulated by PI3K/Akt/mTOR signaling cascade	RA-FLS	IL-22 (100 ng/mL)	Rapamycin (10 nM), NVP-BEZ235 (20 nM)	p-AKT	WB	IL-22	1.89	0.758	10	2C	All SD values were calculated from SEM assuming n = 10, and the MTT assay was conducted over a 5-day incubation period.
26	Anupam Mitra (2012)	IL-22 induced cell proliferation is regulated by PI3K/Akt/mTOR signaling cascade	RA-FLS	IL-22 (100 ng/mL)	Rapamycin (10 nM), NVP-BEZ235 (20 nM)	p-AKT	WB	IL-22+BEZ	1.15	0.411	10	2C	All SD values were calculated from SEM assuming n = 10, and the MTT assay was conducted over a 5-day incubation period.
26	Anupam Mitra (2012)	IL-22 induced cell proliferation is regulated by PI3K/Akt/mTOR signaling cascade	RA-FLS	IL-22 (100 ng/mL)	Rapamycin (10 nM), NVP-BEZ235 (20 nM)	p-mTOR	WB	IL-22	1.83	0.19	5	2E	All SD values were calculated from SEM assuming n = 10, and the MTT assay was conducted over a 5-day incubation period.
26	Anupam Mitra (2012)	IL-22 induced cell proliferation is regulated by PI3K/Akt/mTOR signaling cascade	RA-FLS	IL-22 (100 ng/mL)	Rapamycin (10 nM), NVP-BEZ235 (20 nM)	p-mTOR	WB	IL-22+BEZ	1.36	0.316	10	2E	All SD values were calculated from SEM assuming n = 10, and the MTT assay was conducted over a 5-day incubation period.
26	Anupam Mitra (2012)	IL-22 induced cell proliferation is regulated by PI3K/Akt/mTOR signaling cascade	RA-FLS	IL-22 (100 ng/mL)	Rapamycin (10 nM), NVP-BEZ235 (20 nM)	p-mTOR	WB	IL-22+Rapamycin	1.44	0.25	10	2E	All SD values were calculated from SEM assuming n = 10, and the MTT assay was conducted over a 5-day incubation period.
26	Weili Hui (2017)	Differential Effects of Inhibitor Combinations on Lysophosphatidic Acid-Mediated Chemokine Secretion in Unprimed and Tumor Necrosis Factor--Primed Synovial Fibroblasts	RA-FLS	TNF-α (80 ng/ml)	Wortmannin (200 nM)	IL-8	ELISA	Control+TNF	1160.66	273	6	8E	Downstream mTOR marker; error bars represent SEM; SD recalculated as SEM × √n (n=6).
26	Weili Hui (2017)	Differential Effects of Inhibitor Combinations on Lysophosphatidic Acid-Mediated Chemokine Secretion in Unprimed and Tumor Necrosis Factor--Primed Synovial Fibroblasts	RA-FLS	TNF-α (80 ng/ml)	Wortmannin (200 nM)	IL-8	ELISA	Wortmannin	872.13	337.2	6	8E	Downstream mTOR marker; error bars represent SEM; SD recalculated as SEM × √n (n=6).
28	Qi Cheng (2023)	Semaphorin 5A suppresses ferroptosis through activation of PI3K-AKT-mTOR signaling in rheumatoid arthritis	RA-SFs	Semaphorin 5A (1 µg/mL)	Pictilisib (10 µM), MK- 2206 (5 µM), Temsirolimus (100 nM)	IL-6	qPCR	Control+Sema5A	6.05	0.21	3	4D	Same Ctrl group used for Pictilisib, MK-2206, and Temsirolimus. All numerical values were extracted from published figures using WebPlotDigitizer
28	Qi Cheng (2023)	Semaphorin 5A suppresses ferroptosis through activation of PI3K-AKT-mTOR signaling in rheumatoid arthritis	RA-SFs	Semaphorin 5A (1 µg/mL)	Pictilisib (10 µM), MK- 2206 (5 µM), Temsirolimus (100 nM)	IL-6	qPCR	Pictilisib+Sema5A	4.29	0.04	3	4D	Same Ctrl group used for Pictilisib, MK-2206, and Temsirolimus. All numerical values were extracted from published figures using WebPlotDigitizer
28	Qi Cheng (2023)	Semaphorin 5A suppresses ferroptosis through activation of PI3K-AKT-mTOR signaling in rheumatoid arthritis	RA-SFs	Semaphorin 5A (1 µg/mL)	Pictilisib (10 µM), MK- 2206 (5 µM), Temsirolimus (100 nM)	IL-8	qPCR	Control+Sema5A	2.27	0.37	3	4D	Same Ctrl group used for Pictilisib, MK-2206, and Temsirolimus. All numerical values were extracted from published figures using WebPlotDigitizer
28	Qi Cheng (2023)	Semaphorin 5A suppresses ferroptosis through activation of PI3K-AKT-mTOR signaling in rheumatoid arthritis	RA-SFs	Semaphorin 5A (1 µg/mL)	Pictilisib (10 µM), MK- 2206 (5 µM), Temsirolimus (100 nM)	IL-8	qPCR	Pictilisib+Sema5A	0.32	0.42	3	4D	Same Ctrl group used for Pictilisib, MK-2206, and Temsirolimus. All numerical values were extracted from published figures using WebPlotDigitizer
28	Qi Cheng (2023)	Semaphorin 5A suppresses ferroptosis through activation of PI3K-AKT-mTOR signaling in rheumatoid arthritis	RA-SFs	Semaphorin 5A (1 µg/mL)	Pictilisib (10 µM), MK- 2206 (5 µM), Temsirolimus (100 nM)	VEGF	qPCR	Control+Sema5A	2.74	0.51	3	4D	Same Ctrl group used for Pictilisib, MK-2206, and Temsirolimus. All numerical values were extracted from published figures using WebPlotDigitizer
28	Qi Cheng (2023)	Semaphorin 5A suppresses ferroptosis through activation of PI3K-AKT-mTOR signaling in rheumatoid arthritis	RA-SFs	Semaphorin 5A (1 µg/mL)	Pictilisib (10 µM), MK- 2206 (5 µM), Temsirolimus (100 nM)	VEGF	qPCR	Pictilisib+Sema5A	1.72	0.32	3	4D	Same Ctrl group used for Pictilisib, MK-2206, and Temsirolimus. All numerical values were extracted from published figures using WebPlotDigitizer
28	Qi Cheng (2023)	Semaphorin 5A suppresses ferroptosis through activation of PI3K-AKT-mTOR signaling in rheumatoid arthritis	RA-SFs	Semaphorin 5A (1 µg/mL)	Pictilisib (10 µM), MK- 2206 (5 µM), Temsirolimus (100 nM)	MMP-2	qPCR	Control+Sema5A	3.92	0.56	3	4D	Same Ctrl group used for Pictilisib, MK-2206, and Temsirolimus. All numerical values were extracted from published figures using WebPlotDigitizer
28	Qi Cheng (2023)	Semaphorin 5A suppresses ferroptosis through activation of PI3K-AKT-mTOR signaling in rheumatoid arthritis	RA-SFs	Semaphorin 5A (1 µg/mL)	Pictilisib (10 µM), MK- 2206 (5 µM), Temsirolimus (100 nM)	MMP-2	qPCR	Pictilisib+Sema5A	1.44	0.21	3	4D	Same Ctrl group used for Pictilisib, MK-2206, and Temsirolimus. All numerical values were extracted from published figures using WebPlotDigitizer
28	Qi Cheng (2023)	Semaphorin 5A suppresses ferroptosis through activation of PI3K-AKT-mTOR signaling in rheumatoid arthritis	RA-SFs	Semaphorin 5A (1 µg/mL)	Pictilisib (10 µM), MK- 2206 (5 µM), Temsirolimus (100 nM)	IL-6	qPCR	Control+Sema5A	6.05	0.21	3	4D	Same Ctrl group used for Pictilisib, MK-2206, and Temsirolimus. All numerical values were extracted from published figures using WebPlotDigitizer
28	Qi Cheng (2023)	Semaphorin 5A suppresses ferroptosis through activation of PI3K-AKT-mTOR signaling in rheumatoid arthritis	RA-SFs	Semaphorin 5A (1 µg/mL)	Pictilisib (10 µM), MK- 2206 (5 µM), Temsirolimus (100 nM)	IL-6	qPCR	Temsirolimus+Sema5A	2.13	0.3	3	4D	Same Ctrl group used for Pictilisib, MK-2206, and Temsirolimus. All numerical values were extracted from published figures using WebPlotDigitizer
28	Qi Cheng (2023)	Semaphorin 5A suppresses ferroptosis through activation of PI3K-AKT-mTOR signaling in rheumatoid arthritis	RA-SFs	Semaphorin 5A (1 µg/mL)	Pictilisib (10 µM), MK- 2206 (5 µM), Temsirolimus (100 nM)	IL-8	qPCR	Control+Sema5A	2.27	0.37	3	4D	Same Ctrl group used for Pictilisib, MK-2206, and Temsirolimus. All numerical values were extracted from published figures using WebPlotDigitizer
28	Qi Cheng (2023)	Semaphorin 5A suppresses ferroptosis through activation of PI3K-AKT-mTOR signaling in rheumatoid arthritis	RA-SFs	Semaphorin 5A (1 µg/mL)	Pictilisib (10 µM), MK- 2206 (5 µM), Temsirolimus (100 nM)	IL-8	qPCR	Temsirolimus+Sema5A	0.35	0.21	3	4D	Same Ctrl group used for Pictilisib, MK-2206, and Temsirolimus. All numerical values were extracted from published figures using WebPlotDigitizer
28	Qi Cheng (2023)	Semaphorin 5A suppresses ferroptosis through activation of PI3K-AKT-mTOR signaling in rheumatoid arthritis	RA-SFs	Semaphorin 5A (1 µg/mL)	Pictilisib (10 µM), MK- 2206 (5 µM), Temsirolimus (100 nM)	VEGF	qPCR	Control+Sema5A	2.74	0.51	3	4D	Same Ctrl group used for Pictilisib, MK-2206, and Temsirolimus. All numerical values were extracted from published figures using WebPlotDigitizer
28	Qi Cheng (2023)	Semaphorin 5A suppresses ferroptosis through activation of PI3K-AKT-mTOR signaling in rheumatoid arthritis	RA-SFs	Semaphorin 5A (1 µg/mL)	Pictilisib (10 µM), MK- 2206 (5 µM), Temsirolimus (100 nM)	VEGF	qPCR	Temsirolimus+Sema5A	0.58	0.16	3	4D	Same Ctrl group used for Pictilisib, MK-2206, and Temsirolimus. All numerical values were extracted from published figures using WebPlotDigitizer
28	Qi Cheng (2023)	Semaphorin 5A suppresses ferroptosis through activation of PI3K-AKT-mTOR signaling in rheumatoid arthritis	RA-SFs	Semaphorin 5A (1 µg/mL)	Pictilisib (10 µM), MK- 2206 (5 µM), Temsirolimus (100 nM)	MMP-2	qPCR	Control+Sema5A	3.92	0.56	3	4D	Same Ctrl group used for Pictilisib, MK-2206, and Temsirolimus. All numerical values were extracted from published figures using WebPlotDigitizer
28	Qi Cheng (2023)	Semaphorin 5A suppresses ferroptosis through activation of PI3K-AKT-mTOR signaling in rheumatoid arthritis	RA-SFs	Semaphorin 5A (1 µg/mL)	Pictilisib (10 µM), MK- 2206 (5 µM), Temsirolimus (100 nM)	MMP-2	qPCR	Temsirolimus+Sema5A	1.46	0.51	3	4D	Same Ctrl group used for Pictilisib, MK-2206, and Temsirolimus. All numerical values were extracted from published figures using WebPlotDigitizer
28	Qi Cheng (2023)	Semaphorin 5A suppresses ferroptosis through activation of PI3K-AKT-mTOR signaling in rheumatoid arthritis	RA-SFs	Semaphorin 5A (1 µg/mL)	Pictilisib (10 µM), MK- 2206 (5 µM), Temsirolimus (100 nM)	IL-6	qPCR	Control+Sema5A	6.05	0.21	3	4D	Same Ctrl group used for Pictilisib, MK-2206, and Temsirolimus. All numerical values were extracted from published figures using WebPlotDigitizer
28	Qi Cheng (2023)	Semaphorin 5A suppresses ferroptosis through activation of PI3K-AKT-mTOR signaling in rheumatoid arthritis	RA-SFs	Semaphorin 5A (1 µg/mL)	Pictilisib (10 µM), MK- 2206 (5 µM), Temsirolimus (100 nM)	IL-6	qPCR	MK-2206+Sema5A	2.62	0.19	3	4D	Same Ctrl group used for Pictilisib, MK-2206, and Temsirolimus. All numerical values were extracted from published figures using WebPlotDigitizer
28	Qi Cheng (2023)	Semaphorin 5A suppresses ferroptosis through activation of PI3K-AKT-mTOR signaling in rheumatoid arthritis	RA-SFs	Semaphorin 5A (1 µg/mL)	Pictilisib (10 µM), MK- 2206 (5 µM), Temsirolimus (100 nM)	IL-8	qPCR	Control+Sema5A	2.27	0.37	3	4D	Same Ctrl group used for Pictilisib, MK-2206, and Temsirolimus. All numerical values were extracted from published figures using WebPlotDigitizer
28	Qi Cheng (2023)	Semaphorin 5A suppresses ferroptosis through activation of PI3K-AKT-mTOR signaling in rheumatoid arthritis	RA-SFs	Semaphorin 5A (1 µg/mL)	Pictilisib (10 µM), MK- 2206 (5 µM), Temsirolimus (100 nM)	IL-8	qPCR	MK-2206+Sema5A	0.67	0.33	3	4D	Same Ctrl group used for Pictilisib, MK-2206, and Temsirolimus. All numerical values were extracted from published figures using WebPlotDigitizer
28	Qi Cheng (2023)	Semaphorin 5A suppresses ferroptosis through activation of PI3K-AKT-mTOR signaling in rheumatoid arthritis	RA-SFs	Semaphorin 5A (1 µg/mL)	Pictilisib (10 µM), MK- 2206 (5 µM), Temsirolimus (100 nM)	VEGF	qPCR	Control+Sema5A	2.74	0.51	3	4D	Same Ctrl group used for Pictilisib, MK-2206, and Temsirolimus. All numerical values were extracted from published figures using WebPlotDigitizer
28	Qi Cheng (2023)	Semaphorin 5A suppresses ferroptosis through activation of PI3K-AKT-mTOR signaling in rheumatoid arthritis	RA-SFs	Semaphorin 5A (1 µg/mL)	Pictilisib (10 µM), MK- 2206 (5 µM), Temsirolimus (100 nM)	VEGF	qPCR	MK-2206+Sema5A	1.76	0.37	3	4D	Same Ctrl group used for Pictilisib, MK-2206, and Temsirolimus. All numerical values were extracted from published figures using WebPlotDigitizer
28	Qi Cheng (2023)	Semaphorin 5A suppresses ferroptosis through activation of PI3K-AKT-mTOR signaling in rheumatoid arthritis	RA-SFs	Semaphorin 5A (1 µg/mL)	Pictilisib (10 µM), MK- 2206 (5 µM), Temsirolimus (100 nM)	MMP-2	qPCR	Control+Sema5A	3.92	0.56	3	4D	Same Ctrl group used for Pictilisib, MK-2206, and Temsirolimus. All numerical values were extracted from published figures using WebPlotDigitizer
28	Qi Cheng (2023)	Semaphorin 5A suppresses ferroptosis through activation of PI3K-AKT-mTOR signaling in rheumatoid arthritis	RA-SFs	Semaphorin 5A (1 µg/mL)	Pictilisib (10 µM), MK- 2206 (5 µM), Temsirolimus (100 nM)	MMP-2	qPCR	MK-2206+Sema5A	1.25	0.26	3	4D	Same Ctrl group used for Pictilisib, MK-2206, and Temsirolimus. All numerical values were extracted from published figures using WebPlotDigitizer
28	Qi Cheng (2023)	Semaphorin 5A suppresses ferroptosis through activation of PI3K-AKT-mTOR signaling in rheumatoid arthritis	RA-SFs	Semaphorin 5A (1 µg/mL)	Pictilisib (10 µM), MK- 2206 (5 µM), Temsirolimus (100 nM)	Cell proliferation	CCK-8	Control+Sema5A	1.17	0.05	3	4E	Same Ctrl group used for Pictilisib, MK-2206, and Temsirolimus. All numerical values were extracted from published figures using WebPlotDigitizer
28	Qi Cheng (2023)	Semaphorin 5A suppresses ferroptosis through activation of PI3K-AKT-mTOR signaling in rheumatoid arthritis	RA-SFs	Semaphorin 5A (1 µg/mL)	Pictilisib (10 µM), MK- 2206 (5 µM), Temsirolimus (100 nM)	Cell proliferation	CCK-8	Pictilisib+Sema5A	0.83	0.15	3	4E	Same Ctrl group used for Pictilisib, MK-2206, and Temsirolimus. All numerical values were extracted from published figures using WebPlotDigitizer
28	Qi Cheng (2023)	Semaphorin 5A suppresses ferroptosis through activation of PI3K-AKT-mTOR signaling in rheumatoid arthritis	RA-SFs	Semaphorin 5A (1 µg/mL)	Pictilisib (10 µM), MK- 2206 (5 µM), Temsirolimus (100 nM)	Cell proliferation	CCK-8	Control+Sema5A	0.96	0.11	3	4E	Same Ctrl group used for Pictilisib, MK-2206, and Temsirolimus. All numerical values were extracted from published figures using WebPlotDigitizer
28	Qi Cheng (2023)	Semaphorin 5A suppresses ferroptosis through activation of PI3K-AKT-mTOR signaling in rheumatoid arthritis	RA-SFs	Semaphorin 5A (1 µg/mL)	Pictilisib (10 µM), MK- 2206 (5 µM), Temsirolimus (100 nM)	Cell proliferation	CCK-8	Temsirolimus+Sema5A	0.83	0.15	3	4E	Same Ctrl group used for Pictilisib, MK-2206, and Temsirolimus. All numerical values were extracted from published figures using WebPlotDigitizer
28	Qi Cheng (2023)	Semaphorin 5A suppresses ferroptosis through activation of PI3K-AKT-mTOR signaling in rheumatoid arthritis	RA-SFs	Semaphorin 5A (1 µg/mL)	Pictilisib (10 µM), MK- 2206 (5 µM), Temsirolimus (100 nM)	Cell proliferation	CCK-8	Control+Sema5A	0.84	0.12	3	4E	Same Ctrl group used for Pictilisib, MK-2206, and Temsirolimus. All numerical values were extracted from published figures using WebPlotDigitizer
28	Qi Cheng (2023)	Semaphorin 5A suppresses ferroptosis through activation of PI3K-AKT-mTOR signaling in rheumatoid arthritis	RA-SFs	Semaphorin 5A (1 µg/mL)	Pictilisib (10 µM), MK- 2206 (5 µM), Temsirolimus (100 nM)	Cell proliferation	CCK-8	MK-2206+Sema5A	0.83	0.15	3	4E	Same Ctrl group used for Pictilisib, MK-2206, and Temsirolimus. All numerical values were extracted from published figures using WebPlotDigitizer
28	Qi Cheng (2023)	Semaphorin 5A suppresses ferroptosis through activation of PI3K-AKT-mTOR signaling in rheumatoid arthritis	RA-SFs	Semaphorin 5A (1 µg/mL)	Pictilisib (10 µM), MK- 2206 (5 µM), Temsirolimus (100 nM)	Apoptosis (%)	Flow cytometry (Annexin V/PI)	Control+Sema5A	0.36	0.29	3	4G	Same Ctrl group used for Pictilisib, MK-2206, and Temsirolimus. All numerical values were extracted from published figures using WebPlotDigitizer
28	Qi Cheng (2023)	Semaphorin 5A suppresses ferroptosis through activation of PI3K-AKT-mTOR signaling in rheumatoid arthritis	RA-SFs	Semaphorin 5A (1 µg/mL)	Pictilisib (10 µM), MK- 2206 (5 µM), Temsirolimus (100 nM)	Apoptosis (%)	Flow cytometry (Annexin V/PI)	Pictilisib+Sema5A	8.73	3.56	3	4G	Same Ctrl group used for Pictilisib, MK-2206, and Temsirolimus. All numerical values were extracted from published figures using WebPlotDigitizer
28	Qi Cheng (2023)	Semaphorin 5A suppresses ferroptosis through activation of PI3K-AKT-mTOR signaling in rheumatoid arthritis	RA-SFs	Semaphorin 5A (1 µg/mL)	Pictilisib (10 µM), MK- 2206 (5 µM), Temsirolimus (100 nM)	Apoptosis (%)	Flow cytometry (Annexin V/PI)	Control+Sema5A	0.36	0.29	3	4G	Same Ctrl group used for Pictilisib, MK-2206, and Temsirolimus. All numerical values were extracted from published figures using WebPlotDigitizer
28	Qi Cheng (2023)	Semaphorin 5A suppresses ferroptosis through activation of PI3K-AKT-mTOR signaling in rheumatoid arthritis	RA-SFs	Semaphorin 5A (1 µg/mL)	Pictilisib (10 µM), MK- 2206 (5 µM), Temsirolimus (100 nM)	Apoptosis (%)	Flow cytometry (Annexin V/PI)	Temsirolimus+Sema5A	1.75	0.14	3	4G	Same Ctrl group used for Pictilisib, MK-2206, and Temsirolimus. All numerical values were extracted from published figures using WebPlotDigitizer
28	Qi Cheng (2023)	Semaphorin 5A suppresses ferroptosis through activation of PI3K-AKT-mTOR signaling in rheumatoid arthritis	RA-SFs	Semaphorin 5A (1 µg/mL)	Pictilisib (10 µM), MK- 2206 (5 µM), Temsirolimus (100 nM)	Apoptosis (%)	Flow cytometry (Annexin V/PI)	Control+Sema5A	0.36	0.29	3	4G	Same Ctrl group used for Pictilisib, MK-2206, and Temsirolimus. All numerical values were extracted from published figures using WebPlotDigitizer
28	Qi Cheng (2023)	Semaphorin 5A suppresses ferroptosis through activation of PI3K-AKT-mTOR signaling in rheumatoid arthritis	RA-SFs	Semaphorin 5A (1 µg/mL)	Pictilisib (10 µM), MK- 2206 (5 µM), Temsirolimus (100 nM)	Apoptosis (%)	Flow cytometry (Annexin V/PI)	MK-2206+Sema5A	7.27	3.78	3	4G	Same Ctrl group used for Pictilisib, MK-2206, and Temsirolimus. All numerical values were extracted from published figures using WebPlotDigitizer
28	Qi Cheng (2023)	Semaphorin 5A suppresses ferroptosis through activation of PI3K-AKT-mTOR signaling in rheumatoid arthritis	RA-SFs	Semaphorin 5A (1 µg/mL)	Pictilisib (10 µM), MK- 2206 (5 µM), Temsirolimus (100 nM)	Migration	Wound healing assay	Control+Sema5A	52.26	7.26	3	4H	Same Ctrl group used for Pictilisib, MK-2206, and Temsirolimus. All numerical values were extracted from published figures using WebPlotDigitizer
28	Qi Cheng (2023)	Semaphorin 5A suppresses ferroptosis through activation of PI3K-AKT-mTOR signaling in rheumatoid arthritis	RA-SFs	Semaphorin 5A (1 µg/mL)	Pictilisib (10 µM), MK- 2206 (5 µM), Temsirolimus (100 nM)	Migration	Wound healing assay	Pictilisib+Sema5A	25.78	2.9	3	4H	Same Ctrl group used for Pictilisib, MK-2206, and Temsirolimus. All numerical values were extracted from published figures using WebPlotDigitizer
28	Qi Cheng (2023)	Semaphorin 5A suppresses ferroptosis through activation of PI3K-AKT-mTOR signaling in rheumatoid arthritis	RA-SFs	Semaphorin 5A (1 µg/mL)	Pictilisib (10 µM), MK- 2206 (5 µM), Temsirolimus (100 nM)	Migration	Wound healing assay	Control+Sema5A	52.26	7.26	3	4H	Same Ctrl group used for Pictilisib, MK-2206, and Temsirolimus. All numerical values were extracted from published figures using WebPlotDigitizer
28	Qi Cheng (2023)	Semaphorin 5A suppresses ferroptosis through activation of PI3K-AKT-mTOR signaling in rheumatoid arthritis	RA-SFs	Semaphorin 5A (1 µg/mL)	Pictilisib (10 µM), MK- 2206 (5 µM), Temsirolimus (100 nM)	Migration	Wound healing assay	Temsirolimus+Sema5A	44.92	4.16	3	4H	Same Ctrl group used for Pictilisib, MK-2206, and Temsirolimus. All numerical values were extracted from published figures using WebPlotDigitizer
28	Qi Cheng (2023)	Semaphorin 5A suppresses ferroptosis through activation of PI3K-AKT-mTOR signaling in rheumatoid arthritis	RA-SFs	Semaphorin 5A (1 µg/mL)	Pictilisib (10 µM), MK- 2206 (5 µM), Temsirolimus (100 nM)	Migration	Wound healing assay	Control+Sema5A	52.26	7.26	3	4H	Same Ctrl group used for Pictilisib, MK-2206, and Temsirolimus. All numerical values were extracted from published figures using WebPlotDigitizer
28	Qi Cheng (2023)	Semaphorin 5A suppresses ferroptosis through activation of PI3K-AKT-mTOR signaling in rheumatoid arthritis	RA-SFs	Semaphorin 5A (1 µg/mL)	Pictilisib (10 µM), MK- 2206 (5 µM), Temsirolimus (100 nM)	Migration	Wound healing assay	MK-2206+Sema5A	33.7	8.22	3	4H	Same Ctrl group used for Pictilisib, MK-2206, and Temsirolimus. All numerical values were extracted from published figures using WebPlotDigitizer
35	You Chen (2019)	Diosmetin exhibits anti-proliferative and anti-inflammatory effects on TNF-α-stimulated human rheumatoid arthritis fibroblast-like synoviocytes through regulating the Akt and NF-κB signaling pathways	MH7A	TNF-α (10 ng/ml)	LY294002 (20 μM)	Cell proliferation	CCK-8	TNF-α (10 ng/ml)	1.22	0.1	3	6C	For studies where raw data were not provided in the text or supplementary materials, values were digitized from figures using WebPlotDigitizer
35	You Chen (2019)	Diosmetin exhibits anti-proliferative and anti-inflammatory effects on TNF-α-stimulated human rheumatoid arthritis fibroblast-like synoviocytes through regulating the Akt and NF-κB signaling pathways	MH7A	TNF-α (10 ng/ml)	LY294002 (20 μM)	Cell proliferation	CCK-8	LY(20) +TNF-α	0.7	0.05	3	6C	For studies where raw data were not provided in the text or supplementary materials, values were digitized from figures using WebPlotDigitizer
35	You Chen (2019)	Diosmetin exhibits anti-proliferative and anti-inflammatory effects on TNF-α-stimulated human rheumatoid arthritis fibroblast-like synoviocytes through regulating the Akt and NF-κB signaling pathways	MH7A	TNF-α (10 ng/ml)	LY294002 (20 μM)	IL-1β	ELISA	TNF-α (10 ng/ml)	895.76	84.81	3	8	For studies where raw data were not provided in the text or supplementary materials, values were digitized from figures using WebPlotDigitizer
35	You Chen (2019)	Diosmetin exhibits anti-proliferative and anti-inflammatory effects on TNF-α-stimulated human rheumatoid arthritis fibroblast-like synoviocytes through regulating the Akt and NF-κB signaling pathways	MH7A	TNF-α (10 ng/ml)	LY294002 (20 μM)	IL-1β	ELISA	LY(20) +TNF-α	365.72	53.01	3	8	For studies where raw data were not provided in the text or supplementary materials, values were digitized from figures using WebPlotDigitizer
35	You Chen (2019)	Diosmetin exhibits anti-proliferative and anti-inflammatory effects on TNF-α-stimulated human rheumatoid arthritis fibroblast-like synoviocytes through regulating the Akt and NF-κB signaling pathways	MH7A	TNF-α (10 ng/ml)	LY294002 (20 μM)	IL-6	ELISA	TNF-α (10 ng/ml)	10889.7	1067.62	3	8	For studies where raw data were not provided in the text or supplementary materials, values were digitized from figures using WebPlotDigitizer
35	You Chen (2019)	Diosmetin exhibits anti-proliferative and anti-inflammatory effects on TNF-α-stimulated human rheumatoid arthritis fibroblast-like synoviocytes through regulating the Akt and NF-κB signaling pathways	MH7A	TNF-α (10 ng/ml)	LY294002 (20 μM)	IL-6	ELISA	LY(20) +TNF-α	4110.32	587.19	3	8	For studies where raw data were not provided in the text or supplementary materials, values were digitized from figures using WebPlotDigitizer
35	You Chen (2019)	Diosmetin exhibits anti-proliferative and anti-inflammatory effects on TNF-α-stimulated human rheumatoid arthritis fibroblast-like synoviocytes through regulating the Akt and NF-κB signaling pathways	MH7A	TNF-α (10 ng/ml)	LY294002 (20 μM)	IL-8	ELISA	TNF-α (10 ng/ml)	7153.02	640.57	3	8	For studies where raw data were not provided in the text or supplementary materials, values were digitized from figures using WebPlotDigitizer
35	You Chen (2019)	Diosmetin exhibits anti-proliferative and anti-inflammatory effects on TNF-α-stimulated human rheumatoid arthritis fibroblast-like synoviocytes through regulating the Akt and NF-κB signaling pathways	MH7A	TNF-α (10 ng/ml)	LY294002 (20 μM)	IL-8	ELISA	LY(20) +TNF-α	2953.74	284.69	3	8	For studies where raw data were not provided in the text or supplementary materials, values were digitized from figures using WebPlotDigitizer
35	You Chen (2019)	Diosmetin exhibits anti-proliferative and anti-inflammatory effects on TNF-α-stimulated human rheumatoid arthritis fibroblast-like synoviocytes through regulating the Akt and NF-κB signaling pathways	MH7A	TNF-α (10 ng/ml)	LY294002 (20 μM)	MMP-1	ELISA	TNF-α (10 ng/ml)	12997	845.7	3	8	For studies where raw data were not provided in the text or supplementary materials, values were digitized from figures using WebPlotDigitizer
35	You Chen (2019)	Diosmetin exhibits anti-proliferative and anti-inflammatory effects on TNF-α-stimulated human rheumatoid arthritis fibroblast-like synoviocytes through regulating the Akt and NF-κB signaling pathways	MH7A	TNF-α (10 ng/ml)	LY294002 (20 μM)	MMP-1	ELISA	LY(20) +TNF-α	3605.34	356.08	3	8	For studies where raw data were not provided in the text or supplementary materials, values were digitized from figures using WebPlotDigitizer
36	Jinchao Li (2014)	Genistein suppresses tumor necrosis factor-α-induced inflammation via modulating reactive oxygen species/Akt/nuclear factor κB and adenosine monophosphate-activated protein kinase signal pathways in human synoviocyte MH7A cells	MH7A	TNF-α (10 ng/mL)	LY294002 (20 μM)	IL-1β	ELISA	TNF-α	713.91	78.74	3	4C	All numerical values were extracted from published figures using WebPlotDigitizer
36	Jinchao Li (2014)	Genistein suppresses tumor necrosis factor-α-induced inflammation via modulating reactive oxygen species/Akt/nuclear factor κB and adenosine monophosphate-activated protein kinase signal pathways in human synoviocyte MH7A cells	MH7A	TNF-α (10 ng/mL)	LY294002 (20 μM)	IL-1β	ELISA	TNF-α+LY (20 µM)	359.58	70.87	3	4C	All numerical values were extracted from published figures using WebPlotDigitizer
36	Jinchao Li (2014)	Genistein suppresses tumor necrosis factor-α-induced inflammation via modulating reactive oxygen species/Akt/nuclear factor κB and adenosine monophosphate-activated protein kinase signal pathways in human synoviocyte MH7A cells	MH7A	TNF-α (10 ng/mL)	LY294002 (20 μM)	IL-6	ELISA	TNF-α	12772.9	851.52	3	4D	All numerical values were extracted from published figures using WebPlotDigitizer
36	Jinchao Li (2014)	Genistein suppresses tumor necrosis factor-α-induced inflammation via modulating reactive oxygen species/Akt/nuclear factor κB and adenosine monophosphate-activated protein kinase signal pathways in human synoviocyte MH7A cells	MH7A	TNF-α (10 ng/mL)	LY294002 (20 μM)	IL-6	ELISA	TNF-α+LY (20 µM)	7139.74	622.27	3	4D	All numerical values were extracted from published figures using WebPlotDigitizer
36	Jinchao Li (2014)	Genistein suppresses tumor necrosis factor-α-induced inflammation via modulating reactive oxygen species/Akt/nuclear factor κB and adenosine monophosphate-activated protein kinase signal pathways in human synoviocyte MH7A cells	MH7A	TNF-α (10 ng/mL)	LY294002 (20 μM)	IL-8	ELISA	TNF-α	8560.21	548.79	3	4E	All numerical values were extracted from published figures using WebPlotDigitizer
36	Jinchao Li (2014)	Genistein suppresses tumor necrosis factor-α-induced inflammation via modulating reactive oxygen species/Akt/nuclear factor κB and adenosine monophosphate-activated protein kinase signal pathways in human synoviocyte MH7A cells	MH7A	TNF-α (10 ng/mL)	LY294002 (20 μM)	IL-8	ELISA	TNF-α+LY (20 µM)	4162.3	392.67	3	4E	All numerical values were extracted from published figures using WebPlotDigitizer
39	Yanbei Tu (2020)	Dolichosin A, a coumestan isolated from Glycine tabacina, inhibits IL-1β induced inflammation in SW982 human synovial cells and suppresses RANKL-induced osteoclastogenesis: From network pharmacology to experimental pharmacology	SW982	IL-1β (20 ng/mL)	LY294002 (25 μM)	IL-6	ELISA	Control+IL-1b	39.14	6.33	3	7F	All numerical values were extracted from published figures using WebPlotDigitizer
39	Yanbei Tu (2020)	Dolichosin A, a coumestan isolated from Glycine tabacina, inhibits IL-1β induced inflammation in SW982 human synovial cells and suppresses RANKL-induced osteoclastogenesis: From network pharmacology to experimental pharmacology	SW983	IL-1β (20 ng/mL)	LY294002 (25 μM)	IL-6	ELISA	LY+IL-1b	19.22	2.81	3	7F	All numerical values were extracted from published figures using WebPlotDigitizer
41	Tian ( 2013)	Resveratrol inhibits TNF-α-induced IL-1β, MMP-3 production in human rheumatoid arthritis fibroblast-like synoviocytes via modulation of PI3kinase/Akt pathway	RA-FLS	TNF-α (10 ng/mL)	LY294002 (20 μM)	IL-1β	ELISA	TNF-α	442.11	112.8	3	1A	SD values were calculated from SEM assuming n = 3 using the formula SD = SEM × √n. All numerical values were extracted from published figures using WebPlotDigitizer
41	Tian ( 2013)	Resveratrol inhibits TNF-α-induced IL-1β, MMP-3 production in human rheumatoid arthritis fibroblast-like synoviocytes via modulation of PI3kinase/Akt pathway	RA-FLS	TNF-α (10 ng/mL)	LY294002 (20 μM)	IL-1β	ELISA	TNF-α + LY294002	179.61	51.26	3	1A	SD values were calculated from SEM assuming n = 3 using the formula SD = SEM × √n. All numerical values were extracted from published figures using WebPlotDigitizer
41	Tian ( 2013)	Resveratrol inhibits TNF-α-induced IL-1β, MMP-3 production in human rheumatoid arthritis fibroblast-like synoviocytes via modulation of PI3kinase/Akt pathway	RA-FLS	TNF-α (10 ng/mL)	LY294002 (20 μM)	ММР-3	ELISA	TNF-α	89.78	25	3	1B	SD values were calculated from SEM assuming n = 3 using the formula SD = SEM × √n. All numerical values were extracted from published figures using WebPlotDigitizer
41	Tian ( 2013)	Resveratrol inhibits TNF-α-induced IL-1β, MMP-3 production in human rheumatoid arthritis fibroblast-like synoviocytes via modulation of PI3kinase/Akt pathway	RA-FLS	TNF-α (10 ng/mL)	LY294002 (20 μM)	ММР-4	ELISA	TNF-α + LY294003	42.6	9.75	3	1B	SD values were calculated from SEM assuming n = 3 using the formula SD = SEM × √n. All numerical values were extracted from published figures using WebPlotDigitizer
41	Tian ( 2013)	Resveratrol inhibits TNF-α-induced IL-1β, MMP-3 production in human rheumatoid arthritis fibroblast-like synoviocytes via modulation of PI3kinase/Akt pathway	RA-FLS	TNF-α (10 ng/mL)	LY294002 (20 μM)	IL-1β	WB	TNF-α	1	0.08	3	3B	SD values were calculated from SEM assuming n = 3 using the formula SD = SEM × √n. All numerical values were extracted from published figures using WebPlotDigitizer
41	Tian ( 2013)	Resveratrol inhibits TNF-α-induced IL-1β, MMP-3 production in human rheumatoid arthritis fibroblast-like synoviocytes via modulation of PI3kinase/Akt pathway	RA-FLS	TNF-α (10 ng/mL)	LY294002 (20 μM)	IL-1β	WB	TNF-α + LY294004	0.14	0.03	3	3B	SD values were calculated from SEM assuming n = 3 using the formula SD = SEM × √n. All numerical values were extracted from published figures using WebPlotDigitizer
41	Tian ( 2013)	Resveratrol inhibits TNF-α-induced IL-1β, MMP-3 production in human rheumatoid arthritis fibroblast-like synoviocytes via modulation of PI3kinase/Akt pathway	RA-FLS	TNF-α (10 ng/mL)	LY294002 (20 μM)	ММР-3	WB	TNF-α	1	0.08	3	3B	SD values were calculated from SEM assuming n = 3 using the formula SD = SEM × √n. All numerical values were extracted from published figures using WebPlotDigitizer
41	Tian ( 2013)	Resveratrol inhibits TNF-α-induced IL-1β, MMP-3 production in human rheumatoid arthritis fibroblast-like synoviocytes via modulation of PI3kinase/Akt pathway	RA-FLS	TNF-α (10 ng/mL)	LY294002 (20 μM)	ММР-3	WB	TNF-α + LY294005	0.12	0.01	3	3B	SD values were calculated from SEM assuming n = 3 using the formula SD = SEM × √n. All numerical values were extracted from published figures using WebPlotDigitizer
41	Tian ( 2013)	Resveratrol inhibits TNF-α-induced IL-1β, MMP-3 production in human rheumatoid arthritis fibroblast-like synoviocytes via modulation of PI3kinase/Akt pathway	RA-FLS	TNF-α (10 ng/mL)	LY294002 (20 μM)	pAKT	WB	TNF-α	0.99	0.17	3	4B	SD values were calculated from SEM assuming n = 3 using the formula SD = SEM × √n. All numerical values were extracted from published figures using WebPlotDigitizer
41	Tian ( 2013)	Resveratrol inhibits TNF-α-induced IL-1β, MMP-3 production in human rheumatoid arthritis fibroblast-like synoviocytes via modulation of PI3kinase/Akt pathway	RA-FLS	TNF-α (10 ng/mL)	LY294002 (20 μM)	pAKT	WB	TNF-α + LY294006	0.21	0.05	3	4B	SD values were calculated from SEM assuming n = 3 using the formula SD = SEM × √n. All numerical values were extracted from published figures using WebPlotDigitizer
41	Tian ( 2013)	Resveratrol inhibits TNF-α-induced IL-1β, MMP-3 production in human rheumatoid arthritis fibroblast-like synoviocytes via modulation of PI3kinase/Akt pathway	RA-FLS	TNF-α (10 ng/mL)	LY294002 (20 μM)	AKT	WB	TNF-α	1	0.06	3	4B	SD values were calculated from SEM assuming n = 3 using the formula SD = SEM × √n. All numerical values were extracted from published figures using WebPlotDigitizer
41	Tian ( 2013)	Resveratrol inhibits TNF-α-induced IL-1β, MMP-3 production in human rheumatoid arthritis fibroblast-like synoviocytes via modulation of PI3kinase/Akt pathway	RA-FLS	TNF-α (10 ng/mL)	LY294002 (20 μM)	AKT	WB	TNF-α + LY294007	0.97	0.06	3	4B	SD values were calculated from SEM assuming n = 3 using the formula SD = SEM × √n. All numerical values were extracted from published figures using WebPlotDigitizer
45	Yirixiati Aihaiti (2021)	Therapeutic Effects of Naringin in Rheumatoid Arthritis: Network Pharmacology and Experimental Validation	RA-FLS	TNF-α	Naringin (40 ng/ml)	IL-1b	qPCR	Control+TNFa	2.6	0.45	3	9A	For studies where raw data were not provided in the text or supplementary materials, values were digitized from figures using WebPlotDigitizer
45	Yirixiati Aihaiti (2021)	Therapeutic Effects of Naringin in Rheumatoid Arthritis: Network Pharmacology and Experimental Validation	RA-FLS	TNF-α	Naringin (40 ng/ml)	IL-1b	qPCR	Naringin+TNFa	1.23	0.49	3	9A	For studies where raw data were not provided in the text or supplementary materials, values were digitized from figures using WebPlotDigitizer
45	Yirixiati Aihaiti (2021)	Therapeutic Effects of Naringin in Rheumatoid Arthritis: Network Pharmacology and Experimental Validation	RA-FLS	TNF-α	Naringin (40 ng/ml)	IL-6	qPCR	Control+TNFa	7.73	0.99	3	9A	For studies where raw data were not provided in the text or supplementary materials, values were digitized from figures using WebPlotDigitizer
45	Yirixiati Aihaiti (2021)	Therapeutic Effects of Naringin in Rheumatoid Arthritis: Network Pharmacology and Experimental Validation	RA-FLS	TNF-α	Naringin (40 ng/ml)	IL-6	qPCR	Naringin+TNFa	3.49	0.54	3	9A	For studies where raw data were not provided in the text or supplementary materials, values were digitized from figures using WebPlotDigitizer
45	Yirixiati Aihaiti (2021)	Therapeutic Effects of Naringin in Rheumatoid Arthritis: Network Pharmacology and Experimental Validation	RA-FLS	TNF-α	Naringin (40 ng/ml)	IL-8	qPCR	Control+TNFa	3.88	0.53	3	9A	For studies where raw data were not provided in the text or supplementary materials, values were digitized from figures using WebPlotDigitizer
45	Yirixiati Aihaiti (2021)	Therapeutic Effects of Naringin in Rheumatoid Arthritis: Network Pharmacology and Experimental Validation	RA-FLS	TNF-α	Naringin (40 ng/ml)	IL-8	qPCR	Naringin+TNFa	1.78	0.39	3	9A	For studies where raw data were not provided in the text or supplementary materials, values were digitized from figures using WebPlotDigitizer
45	Yirixiati Aihaiti (2021)	Therapeutic Effects of Naringin in Rheumatoid Arthritis: Network Pharmacology and Experimental Validation	RA-FLS	TNF-α	Naringin (40 ng/ml)	MMP-1	qPCR	Control+TNFa	2.47	0.43	3	9A	For studies where raw data were not provided in the text or supplementary materials, values were digitized from figures using WebPlotDigitizer
45	Yirixiati Aihaiti (2021)	Therapeutic Effects of Naringin in Rheumatoid Arthritis: Network Pharmacology and Experimental Validation	RA-FLS	TNF-α	Naringin (40 ng/ml)	MMP-1	qPCR	Naringin+TNFa	1.7	0.21	3	9A	For studies where raw data were not provided in the text or supplementary materials, values were digitized from figures using WebPlotDigitizer
45	Yirixiati Aihaiti (2021)	Therapeutic Effects of Naringin in Rheumatoid Arthritis: Network Pharmacology and Experimental Validation	RA-FLS	TNF-α	Naringin (40 ng/ml)	MMP-3	qPCR	Control+TNFa	1.35	0.19	3	9A	For studies where raw data were not provided in the text or supplementary materials, values were digitized from figures using WebPlotDigitizer
45	Yirixiati Aihaiti (2021)	Therapeutic Effects of Naringin in Rheumatoid Arthritis: Network Pharmacology and Experimental Validation	RA-FLS	TNF-α	Naringin (40 ng/ml)	MMP-3	qPCR	Naringin+TNFa	0.64	0.23	3	9A	For studies where raw data were not provided in the text or supplementary materials, values were digitized from figures using WebPlotDigitizer
45	Yirixiati Aihaiti (2021)	Therapeutic Effects of Naringin in Rheumatoid Arthritis: Network Pharmacology and Experimental Validation	RA-FLS	TNF-α	Naringin (40 ng/ml)	MMP-9	qPCR	Control+TNFa	2.56	0.29	3	9A	For studies where raw data were not provided in the text or supplementary materials, values were digitized from figures using WebPlotDigitizer
45	Yirixiati Aihaiti (2021)	Therapeutic Effects of Naringin in Rheumatoid Arthritis: Network Pharmacology and Experimental Validation	RA-FLS	TNF-α	Naringin (40 ng/ml)	MMP-9	qPCR	Naringin+TNFa	0.82	0.27	3	9A	For studies where raw data were not provided in the text or supplementary materials, values were digitized from figures using WebPlotDigitizer
45	Yirixiati Aihaiti (2021)	Therapeutic Effects of Naringin in Rheumatoid Arthritis: Network Pharmacology and Experimental Validation	RA-FLS	TNF-α	Naringin (40 ng/ml)	MMP-13	qPCR	Control+TNFa	3.02	0.62	3	9A	For studies where raw data were not provided in the text or supplementary materials, values were digitized from figures using WebPlotDigitizer
45	Yirixiati Aihaiti (2021)	Therapeutic Effects of Naringin in Rheumatoid Arthritis: Network Pharmacology and Experimental Validation	RA-FLS	TNF-α	Naringin (40 ng/ml)	MMP-13	qPCR	Naringin+TNFa	1.28	0.21	3	9A	For studies where raw data were not provided in the text or supplementary materials, values were digitized from figures using WebPlotDigitizer
47	Shu Li (2024)	Resveratrol promotes apoptosis and G2/M cell cycle arrest of fibroblast-like synoviocytes in rheumatoid arthritis through regulation of autophagy and the serine-threonine kinase-p53 axis	RA-FLS	TNF-α (10 ng/mL)	Resveratrol (50 μM), LY294002 (20 μM)	Cell viability	CCK-8	TNF-a	1.02	0.1	3	1А	SEM→SD; n=3; CCK-8 assay. All numerical values were extracted from published figures using WebPlotDigitizer
47	Shu Li (2024)	Resveratrol promotes apoptosis and G2/M cell cycle arrest of fibroblast-like synoviocytes in rheumatoid arthritis through regulation of autophagy and the serine-threonine kinase-p53 axis	RA-FLS	TNF-α (10 ng/mL)	Resveratrol (50 μM), LY294002 (20 μM)	Cell viability	CCK-8	Res+TNF-a	0.43	0.12	3	1А	SEM→SD; n=3; CCK-8 assay. All numerical values were extracted from published figures using WebPlotDigitizer
47	Shu Li (2024)	Resveratrol promotes apoptosis and G2/M cell cycle arrest of fibroblast-like synoviocytes in rheumatoid arthritis through regulation of autophagy and the serine-threonine kinase-p53 axis	RA-FLS	TNF-α (10 ng/mL)	Resveratrol (50 μM), LY294002 (20 μM)	Apoptosis (%)	Flow cytometry (Annexin V/PI)	TNF-a	10.85	2.86	3	1В	Mean ± SEM reported in original, SD calculated as SEM × √n (n=3). All numerical values were extracted from published figures using WebPlotDigitizer
47	Shu Li (2024)	Resveratrol promotes apoptosis and G2/M cell cycle arrest of fibroblast-like synoviocytes in rheumatoid arthritis through regulation of autophagy and the serine-threonine kinase-p53 axis	RA-FLS	TNF-α (10 ng/mL)	Resveratrol (50 μM), LY294002 (20 μM)	Apoptosis (%)	Flow cytometry (Annexin V/PI)	Res+TNF-a	29.03	4.09	3	1В	Mean ± SEM reported in original, SD calculated as SEM × √n (n=3). All numerical values were extracted from published figures using WebPlotDigitizer
47	Shu Li (2024)	Resveratrol promotes apoptosis and G2/M cell cycle arrest of fibroblast-like synoviocytes in rheumatoid arthritis through regulation of autophagy and the serine-threonine kinase-p53 axis	RA-FLS	TNF-α (10 ng/mL)	Resveratrol (50 μM), LY294002 (20 μM)	Cleaved-caspase3	WB	TNF-a	0.34	0.069	3	2В	Mean ± SEM reported in original, SD calculated as SEM × √n (n=3). All numerical values were extracted from published figures using WebPlotDigitizer
47	Shu Li (2024)	Resveratrol promotes apoptosis and G2/M cell cycle arrest of fibroblast-like synoviocytes in rheumatoid arthritis through regulation of autophagy and the serine-threonine kinase-p53 axis	RA-FLS	TNF-α (10 ng/mL)	Resveratrol (50 μM), LY294002 (20 μM)	Cleaved-caspase4	WB	Res+TNF-a	0.54	0.121	3	2В	Mean ± SEM reported in original, SD calculated as SEM × √n (n=3). All numerical values were extracted from published figures using WebPlotDigitizer
47	Shu Li (2024)	Resveratrol promotes apoptosis and G2/M cell cycle arrest of fibroblast-like synoviocytes in rheumatoid arthritis through regulation of autophagy and the serine-threonine kinase-p53 axis	RA-FLS	TNF-α (10 ng/mL)	Resveratrol (50 μM), LY294002 (20 μM)	Beclin1	WB	TNF-a	0.94	0.138	3	2В	Mean ± SEM reported in original, SD calculated as SEM × √n (n=3). All numerical values were extracted from published figures using WebPlotDigitizer
47	Shu Li (2024)	Resveratrol promotes apoptosis and G2/M cell cycle arrest of fibroblast-like synoviocytes in rheumatoid arthritis through regulation of autophagy and the serine-threonine kinase-p53 axis	RA-FLS	TNF-α (10 ng/mL)	Resveratrol (50 μM), LY294002 (20 μM)	Beclin1	WB	Res+TNF-a	0.41	0.017	3	2В	Mean ± SEM reported in original, SD calculated as SEM × √n (n=3). All numerical values were extracted from published figures using WebPlotDigitizer
47	Shu Li (2024)	Resveratrol promotes apoptosis and G2/M cell cycle arrest of fibroblast-like synoviocytes in rheumatoid arthritis through regulation of autophagy and the serine-threonine kinase-p53 axis	RA-FLS	TNF-α (10 ng/mL)	Resveratrol (50 μM), LY294002 (20 μM)	LC3- II	WB	TNF-a	0.42	0.052	3	2В	Mean ± SEM reported in original, SD calculated as SEM × √n (n=3). All numerical values were extracted from published figures using WebPlotDigitizer
47	Shu Li (2024)	Resveratrol promotes apoptosis and G2/M cell cycle arrest of fibroblast-like synoviocytes in rheumatoid arthritis through regulation of autophagy and the serine-threonine kinase-p53 axis	RA-FLS	TNF-α (10 ng/mL)	Resveratrol (50 μM), LY294002 (20 μM)	LC3- II	WB	Res+TNF-a	0.22	0.19	3	2В	Mean ± SEM reported in original, SD calculated as SEM × √n (n=3). All numerical values were extracted from published figures using WebPlotDigitizer
47	Shu Li (2024)	Resveratrol promotes apoptosis and G2/M cell cycle arrest of fibroblast-like synoviocytes in rheumatoid arthritis through regulation of autophagy and the serine-threonine kinase-p53 axis	RA-FLS	TNF-α (10 ng/mL)	Resveratrol (50 μM), LY294002 (20 μM)	p-AKT	WB	TNF-a	0.43	0.069	3	3B	Mean ± SEM reported in original, SD calculated as SEM × √n (n=3). All numerical values were extracted from published figures using WebPlotDigitizer
47	Shu Li (2024)	Resveratrol promotes apoptosis and G2/M cell cycle arrest of fibroblast-like synoviocytes in rheumatoid arthritis through regulation of autophagy and the serine-threonine kinase-p53 axis	RA-FLS	TNF-α (10 ng/mL)	Resveratrol (50 μM), LY294002 (20 μM)	p-AKT	WB	Res+TNF-a	0.22	0.087	3	3B	Mean ± SEM reported in original, SD calculated as SEM × √n (n=3). All numerical values were extracted from published figures using WebPlotDigitizer
47	Shu Li (2024)	Resveratrol promotes apoptosis and G2/M cell cycle arrest of fibroblast-like synoviocytes in rheumatoid arthritis through regulation of autophagy and the serine-threonine kinase-p53 axis	RA-FLS	TNF-α (10 ng/mL)	Resveratrol (50 μM), LY294002 (20 μM)	AKT	WB	TNF-a	0.51	0.017	3	3B	Mean ± SEM reported in original, SD calculated as SEM × √n (n=3). All numerical values were extracted from published figures using WebPlotDigitizer
47	Shu Li (2024)	Resveratrol promotes apoptosis and G2/M cell cycle arrest of fibroblast-like synoviocytes in rheumatoid arthritis through regulation of autophagy and the serine-threonine kinase-p53 axis	RA-FLS	TNF-α (10 ng/mL)	Resveratrol (50 μM), LY294002 (20 μM)	AKT	WB	Res+TNF-a	0.4	0.138	3	3B	Mean ± SEM reported in original, SD calculated as SEM × √n (n=3). All numerical values were extracted from published figures using WebPlotDigitizer
47	Shu Li (2024)	Resveratrol promotes apoptosis and G2/M cell cycle arrest of fibroblast-like synoviocytes in rheumatoid arthritis through regulation of autophagy and the serine-threonine kinase-p53 axis	RA-FLS	TNF-α (10 ng/mL)	Resveratrol (50 μM), LY294002 (20 μM)	p53	WB	TNF-a	0.19	0.069	3	3B	Mean ± SEM reported in original, SD calculated as SEM × √n (n=3). All numerical values were extracted from published figures using WebPlotDigitizer
47	Shu Li (2024)	Resveratrol promotes apoptosis and G2/M cell cycle arrest of fibroblast-like synoviocytes in rheumatoid arthritis through regulation of autophagy and the serine-threonine kinase-p53 axis	RA-FLS	TNF-α (10 ng/mL)	Resveratrol (50 μM), LY294002 (20 μM)	p54	WB	Res+TNF-a	0.34	0.052	3	3B	Mean ± SEM reported in original, SD calculated as SEM × √n (n=3). All numerical values were extracted from published figures using WebPlotDigitizer
47	Shu Li (2024)	Resveratrol promotes apoptosis and G2/M cell cycle arrest of fibroblast-like synoviocytes in rheumatoid arthritis through regulation of autophagy and the serine-threonine kinase-p53 axis	RA-FLS	TNF-α (10 ng/mL)	Resveratrol (50 μM), LY294002 (20 μM)	Cyclin B1	WB	TNF-a	0.63	0.069	3	3B	Mean ± SEM reported in original, SD calculated as SEM × √n (n=3). All numerical values were extracted from published figures using WebPlotDigitizer
47	Shu Li (2024)	Resveratrol promotes apoptosis and G2/M cell cycle arrest of fibroblast-like synoviocytes in rheumatoid arthritis through regulation of autophagy and the serine-threonine kinase-p53 axis	RA-FLS	TNF-α (10 ng/mL)	Resveratrol (50 μM), LY294002 (20 μM)	Cyclin B1	WB	Res+TNF-a	0.41	0.035	3	3B	Mean ± SEM reported in original, SD calculated as SEM × √n (n=3). All numerical values were extracted from published figures using WebPlotDigitizer
47	Shu Li (2024)	Resveratrol promotes apoptosis and G2/M cell cycle arrest of fibroblast-like synoviocytes in rheumatoid arthritis through regulation of autophagy and the serine-threonine kinase-p53 axis	RA-FLS	TNF-α (10 ng/mL)	Resveratrol (50 μM), LY294002 (20 μM)	p-AKT	WB	TNF-a	0.43	0.069	3	3B	Mean ± SEM reported in original, SD calculated as SEM × √n (n=3). All numerical values were extracted from published figures using WebPlotDigitizer
47	Shu Li (2024)	Resveratrol promotes apoptosis and G2/M cell cycle arrest of fibroblast-like synoviocytes in rheumatoid arthritis through regulation of autophagy and the serine-threonine kinase-p53 axis	RA-FLS	TNF-α (10 ng/mL)	Resveratrol (50 μM), LY294002 (20 μM)	p-AKT	WB	LY294002+TNF-a	0.11	0.0693	3	3B	Mean ± SEM reported in original, SD calculated as SEM × √n (n=3). All numerical values were extracted from published figures using WebPlotDigitizer
47	Shu Li (2024)	Resveratrol promotes apoptosis and G2/M cell cycle arrest of fibroblast-like synoviocytes in rheumatoid arthritis through regulation of autophagy and the serine-threonine kinase-p53 axis	RA-FLS	TNF-α (10 ng/mL)	Resveratrol (50 μM), LY294002 (20 μM)	AKT	WB	TNF-a	0.51	0.017	3	3B	Mean ± SEM reported in original, SD calculated as SEM × √n (n=3). All numerical values were extracted from published figures using WebPlotDigitizer
47	Shu Li (2024)	Resveratrol promotes apoptosis and G2/M cell cycle arrest of fibroblast-like synoviocytes in rheumatoid arthritis through regulation of autophagy and the serine-threonine kinase-p53 axis	RA-FLS	TNF-α (10 ng/mL)	Resveratrol (50 μM), LY294002 (20 μM)	AKT	WB	LY294002+TNF-a	0.29	0.1905	3	3B	Mean ± SEM reported in original, SD calculated as SEM × √n (n=3). All numerical values were extracted from published figures using WebPlotDigitizer
47	Shu Li (2024)	Resveratrol promotes apoptosis and G2/M cell cycle arrest of fibroblast-like synoviocytes in rheumatoid arthritis through regulation of autophagy and the serine-threonine kinase-p53 axis	RA-FLS	TNF-α (10 ng/mL)	Resveratrol (50 μM), LY294002 (20 μM)	p53	WB	TNF-a	0.19	0.069	3	3B	Mean ± SEM reported in original, SD calculated as SEM × √n (n=3). All numerical values were extracted from published figures using WebPlotDigitizer
47	Shu Li (2024)	Resveratrol promotes apoptosis and G2/M cell cycle arrest of fibroblast-like synoviocytes in rheumatoid arthritis through regulation of autophagy and the serine-threonine kinase-p53 axis	RA-FLS	TNF-α (10 ng/mL)	Resveratrol (50 μM), LY294002 (20 μM)	p53	WB	LY294002+TNF-a	0.4	0.1559	3	3B	Mean ± SEM reported in original, SD calculated as SEM × √n (n=3). All numerical values were extracted from published figures using WebPlotDigitizer
47	Shu Li (2024)	Resveratrol promotes apoptosis and G2/M cell cycle arrest of fibroblast-like synoviocytes in rheumatoid arthritis through regulation of autophagy and the serine-threonine kinase-p53 axis	RA-FLS	TNF-α (10 ng/mL)	Resveratrol (50 μM), LY294002 (20 μM)	Cyclin B1	WB	TNF-a	0.63	0.069	3	3B	Mean ± SEM reported in original, SD calculated as SEM × √n (n=3). All numerical values were extracted from published figures using WebPlotDigitizer
47	Shu Li (2024)	Resveratrol promotes apoptosis and G2/M cell cycle arrest of fibroblast-like synoviocytes in rheumatoid arthritis through regulation of autophagy and the serine-threonine kinase-p53 axis	RA-FLS	TNF-α (10 ng/mL)	Resveratrol (50 μM), LY294002 (20 μM)	Cyclin B1	WB	LY294002+TNF-a	0.4	0.05	3	3B	Mean ± SEM reported in original, SD calculated as SEM × √n (n=3). All numerical values were extracted from published figures using WebPlotDigitizer
47	Shu Li (2024)	Resveratrol promotes apoptosis and G2/M cell cycle arrest of fibroblast-like synoviocytes in rheumatoid arthritis through regulation of autophagy and the serine-threonine kinase-p53 axis	RA-FLS	TNF-α (10 ng/mL)	Resveratrol (50 μM), LY294002 (20 μM)	Cell viability	CCK-8	TNF-a	1.02	0.1	3	1А	SEM→SD; n=3; CCK-8 assay. All numerical values were extracted from published figures using WebPlotDigitizer
47	Shu Li (2024)	Resveratrol promotes apoptosis and G2/M cell cycle arrest of fibroblast-like synoviocytes in rheumatoid arthritis through regulation of autophagy and the serine-threonine kinase-p53 axis	RA-FLS	TNF-α (10 ng/mL)	Resveratrol (50 μM), LY294002 (20 μM)	Cell viability	CCK-8	LY294002+TNF-a	0.27	0.034	3	1А	SEM→SD; n=3; CCK-8 assay. All numerical values were extracted from published figures using WebPlotDigitizer
48	Zong S (2023)	Berberine inhibits autophagy and promotes apoptosis of fibroblast-like synoviocytes from rheumatoid arthritis patients through the ROS/mTOR signaling pathway	RA-FLS	TNF-α (25 ng/mL)	Berberine (BBR) (30 µmol/L)	Apoptosis (%)	Flow cytometry (Annexin V/PI)	TNF-a	9.39	3.61	3	2C	All numerical values were extracted from published figures using WebPlotDigitizer
49	Chunfang Liu (2020)	Anti-angiogenic effect of Shikonin in rheumatoid arthritis by downregulating PI3K/AKT and MAPKs signaling pathways	MH7A	TNF-α (20 ng/mL)	Shikonin (SKN) (0.05 pM)	VEGF (MH7A)	ELISA	Control+TNF-α	57.59	15.5	3	5D	SEM (standard error of the mean) was converted to SD (standard deviation) using the formula SD = SEM × √n, with n = 3, for inclusion in the meta-analysis.All numerical values were extracted from published figures using WebPlotDigitizer
49	Chunfang Liu (2020)	Anti-angiogenic effect of Shikonin in rheumatoid arthritis by downregulating PI3K/AKT and MAPKs signaling pathways	MH7A	TNF-α (20 ng/mL)	Shikonin (SKN) (0.05 pM)	VEGF (MH7A)	ELISA	TNF-α + SKN	38.13	13.47	3	5D	SEM (standard error of the mean) was converted to SD (standard deviation) using the formula SD = SEM × √n, with n = 3, for inclusion in the meta-analysis.All numerical values were extracted from published figures using WebPlotDigitizer
49	Chunfang Liu (2020)	Anti-angiogenic effect of Shikonin in rheumatoid arthritis by downregulating PI3K/AKT and MAPKs signaling pathways	MH7A	TNF-α (20 ng/mL)	Shikonin (SKN) (0.05 pM)	IL-1β (MH7A)	ELISA	Control+TNF-α	55.99	7.77	3	5G	SEM (standard error of the mean) was converted to SD (standard deviation) using the formula SD = SEM × √n, with n = 3, for inclusion in the meta-analysis.All numerical values were extracted from published figures using WebPlotDigitizer
49	Chunfang Liu (2020)	Anti-angiogenic effect of Shikonin in rheumatoid arthritis by downregulating PI3K/AKT and MAPKs signaling pathways	MH7A	TNF-α (20 ng/mL)	Shikonin (SKN) (0.05 pM)	IL-1β (MH7A)	ELISA	TNF-α + SKN	32.63	14.52	3	5G	SEM (standard error of the mean) was converted to SD (standard deviation) using the formula SD = SEM × √n, with n = 3, for inclusion in the meta-analysis.All numerical values were extracted from published figures using WebPlotDigitizer
49	Zong S (2023)	Berberine inhibits autophagy and promotes apoptosis of fibroblast-like synoviocytes from rheumatoid arthritis patients through the ROS/mTOR signaling pathway	RA-FLS	TNF-α (25 ng/mL)	Berberine (BBR) (30 µmol/L)	Apoptosis (%)	Flow cytometry (Annexin V/PI)	TNF-a+BBR	28.3	7.95	3	2C	All numerical values were extracted from published figures using WebPlotDigitizer
50	Zong S (2023)	Berberine inhibits autophagy and promotes apoptosis of fibroblast-like synoviocytes from rheumatoid arthritis patients through the ROS/mTOR signaling pathway	RA-FLS	TNF-α (25 ng/mL)	Berberine (BBR) (30 µmol/L)	Bcl-2/Bax	WB	TNF-a	0.91	no SD provided	3	2C	All numerical values were extracted from published figures using WebPlotDigitizer
50	Junjie Yang (2022)	Celastrol inhibits rheumatoid arthritis by inducing autophagy via inhibition of the PI3K/AKT/mTOR signaling pathway	RA-FLS	TNF-α (10 ng/mL)	Celastrol (50, 100 nM)	Cell proliferation	CCK-8	TNF-a	1.4	0.04	3	4C	All numerical values were extracted from published figures using WebPlotDigitizer
50	Junjie Yang (2022)	Celastrol inhibits rheumatoid arthritis by inducing autophagy via inhibition of the PI3K/AKT/mTOR signaling pathway	RA-FLS	TNF-α (10 ng/mL)	Celastrol (50, 100 nM)	Cell proliferation	CCK-8	Сel(50nM)+TNF-a	1.19	0.03	3	4C	All numerical values were extracted from published figures using WebPlotDigitizer
50	Junjie Yang (2022)	Celastrol inhibits rheumatoid arthritis by inducing autophagy via inhibition of the PI3K/AKT/mTOR signaling pathway	RA-FLS	TNF-α (10 ng/mL)	Celastrol (50, 100 nM)	Cell proliferation	EDU	TNF-a	1.97	0.07	3	4D	All numerical values were extracted from published figures using WebPlotDigitizer
50	Junjie Yang (2022)	Celastrol inhibits rheumatoid arthritis by inducing autophagy via inhibition of the PI3K/AKT/mTOR signaling pathway	RA-FLS	TNF-α (10 ng/mL)	Celastrol (50, 100 nM)	Cell proliferation	EDU	Сel(50nM)+TNF-a	1.45	0.09	3	4D	All numerical values were extracted from published figures using WebPlotDigitizer
50	Junjie Yang (2022)	Celastrol inhibits rheumatoid arthritis by inducing autophagy via inhibition of the PI3K/AKT/mTOR signaling pathway	RA-FLS	TNF-α (10 ng/mL)	Celastrol (50, 100 nM)	Apoptosis (%)	Flow cytometry (Annexin V/PI)	TNF-a	6.86	0.97	3	4G	All numerical values were extracted from published figures using WebPlotDigitizer
50	Junjie Yang (2022)	Celastrol inhibits rheumatoid arthritis by inducing autophagy via inhibition of the PI3K/AKT/mTOR signaling pathway	RA-FLS	TNF-α (10 ng/mL)	Celastrol (50, 100 nM)	Apoptosis (%)	Flow cytometry (Annexin V/PI)	Сel(50nM)+TNF-a	7.22	0.3	3	4G	All numerical values were extracted from published figures using WebPlotDigitizer
50	Junjie Yang (2022)	Celastrol inhibits rheumatoid arthritis by inducing autophagy via inhibition of the PI3K/AKT/mTOR signaling pathway	RA-FLS	TNF-α (10 ng/mL)	Celastrol (50, 100 nM)	LC3B	Immunofluorescence	TNF-a	0.06	0.01	3	5B	All numerical values were extracted from published figures using WebPlotDigitizer
50	Junjie Yang (2022)	Celastrol inhibits rheumatoid arthritis by inducing autophagy via inhibition of the PI3K/AKT/mTOR signaling pathway	RA-FLS	TNF-α (10 ng/mL)	Celastrol (50, 100 nM)	LC3B	Immunofluorescence	Сel(100nM)+TNF-a	0.23	0.01	3	5B	All numerical values were extracted from published figures using WebPlotDigitizer
50	Junjie Yang (2022)	Celastrol inhibits rheumatoid arthritis by inducing autophagy via inhibition of the PI3K/AKT/mTOR signaling pathway	RA-FLS	TNF-α (10 ng/mL)	Celastrol (50, 100 nM)	pmTOR	WB	TNF-a	1.66	0.15	3	5F	Densitometric analysis normalized to mTOR. All numerical values were extracted from published figures using WebPlotDigitizer
50	Junjie Yang (2022)	Celastrol inhibits rheumatoid arthritis by inducing autophagy via inhibition of the PI3K/AKT/mTOR signaling pathway	RA-FLS	TNF-α (10 ng/mL)	Celastrol (50, 100 nM)	pmTOR	WB	Сel(100nM)+TNF-a	0.52	0.11	3	5F	Densitometric analysis normalized to mTOR. All numerical values were extracted from published figures using WebPlotDigitizer
50	Junjie Yang (2022)	Celastrol inhibits rheumatoid arthritis by inducing autophagy via inhibition of the PI3K/AKT/mTOR signaling pathway	RA-FLS	TNF-α (10 ng/mL)	Celastrol (50, 100 nM)	PI3K	WB	TNF-a	1.63	0.24	3	5G	Densitometric analysis normalized to GAPDH. All numerical values were extracted from published figures using WebPlotDigitizer
50	Junjie Yang (2022)	Celastrol inhibits rheumatoid arthritis by inducing autophagy via inhibition of the PI3K/AKT/mTOR signaling pathway	RA-FLS	TNF-α (10 ng/mL)	Celastrol (50, 100 nM)	PI3K	WB	Сel(100nM)+TNF-a	0.53	0.05	3	5G	Densitometric analysis normalized to GAPDH. All numerical values were extracted from published figures using WebPlotDigitizer
50	Junjie Yang (2022)	Celastrol inhibits rheumatoid arthritis by inducing autophagy via inhibition of the PI3K/AKT/mTOR signaling pathway	RA-FLS	TNF-α (10 ng/mL)	Celastrol (50, 100 nM)	p-AKT	WB	TNF-a	1.84	0.36	3	5H	Densitometric analysis normalized to AKT. All numerical values were extracted from published figures using WebPlotDigitizer
50	Junjie Yang (2022)	Celastrol inhibits rheumatoid arthritis by inducing autophagy via inhibition of the PI3K/AKT/mTOR signaling pathway	RA-FLS	TNF-α (10 ng/mL)	Celastrol (50, 100 nM)	p-AKT	WB	Сel(100nM)+TNF-a	0.3	0.14	3	5H	Densitometric analysis normalized to AKT. All numerical values were extracted from published figures using WebPlotDigitizer
50	Junjie Yang (2022)	Celastrol inhibits rheumatoid arthritis by inducing autophagy via inhibition of the PI3K/AKT/mTOR signaling pathway	RA-FLS	TNF-α (10 ng/mL)	Celastrol (50, 100 nM)	Beclin-1	WB	TNF-a	2.15	0.58	3	5I	Densitometric analysis normalized to GAPDH. All numerical values were extracted from published figures using WebPlotDigitizer
50	Junjie Yang (2022)	Celastrol inhibits rheumatoid arthritis by inducing autophagy via inhibition of the PI3K/AKT/mTOR signaling pathway	RA-FLS	TNF-α (10 ng/mL)	Celastrol (50, 100 nM)	Beclin-1	WB	Сel(100nM)+TNF-a	4.61	0.65	3	5I	Densitometric analysis normalized to GAPDH. All numerical values were extracted from published figures using WebPlotDigitizer
50	Junjie Yang (2022)	Celastrol inhibits rheumatoid arthritis by inducing autophagy via inhibition of the PI3K/AKT/mTOR signaling pathway	RA-FLS	TNF-α (10 ng/mL)	Celastrol (50, 100 nM)	P62	WB	TNF-a	2.37	0.55	3	5J	Densitometric analysis normalized to GAPDH. All numerical values were extracted from published figures using WebPlotDigitizer
50	Junjie Yang (2022)	Celastrol inhibits rheumatoid arthritis by inducing autophagy via inhibition of the PI3K/AKT/mTOR signaling pathway	RA-FLS	TNF-α (10 ng/mL)	Celastrol (50, 100 nM)	P62	WB	Сel(100nM)+TNF-a	0.73	0.21	3	5J	Densitometric analysis normalized to GAPDH. All numerical values were extracted from published figures using WebPlotDigitizer
50	Junjie Yang (2022)	Celastrol inhibits rheumatoid arthritis by inducing autophagy via inhibition of the PI3K/AKT/mTOR signaling pathway	RA-FLS	TNF-α (10 ng/mL)	Celastrol (50, 100 nM)	LC3II/LC3I	WB	TNF-a	1.23	0.2	3	5K	Densitometric analysis normalized to LC3I. All numerical values were extracted from published figures using WebPlotDigitizer
50	Junjie Yang (2022)	Celastrol inhibits rheumatoid arthritis by inducing autophagy via inhibition of the PI3K/AKT/mTOR signaling pathway	RA-FLS	TNF-α (10 ng/mL)	Celastrol (50, 100 nM)	LC3II/LC3I	WB	Сel(100nM)+TNF-a	4.41	0.14	3	5K	Densitometric analysis normalized to LC3I. All numerical values were extracted from published figures using WebPlotDigitizer
51	Zong S (2023)	Berberine inhibits autophagy and promotes apoptosis of fibroblast-like synoviocytes from rheumatoid arthritis patients through the ROS/mTOR signaling pathway	RA-FLS	TNF-α (25 ng/mL)	Berberine (BBR) (30 µmol/L)	Bcl-2/Bax	WB	TNF-a+BBR	0.47	no SD provided	3	2C	All numerical values were extracted from published figures using WebPlotDigitizer
52	Zong S (2023)	Berberine inhibits autophagy and promotes apoptosis of fibroblast-like synoviocytes from rheumatoid arthritis patients through the ROS/mTOR signaling pathway	RA-FLS	TNF-α (25 ng/mL)	Berberine (BBR) (30 µmol/L)	JC-1 ratio	(fluorescence microscopy + quantitative analysis	TNF-a	0.77	0.08	3	3B	All numerical values were extracted from published figures using WebPlotDigitizer
53	Zong S (2023)	Berberine inhibits autophagy and promotes apoptosis of fibroblast-like synoviocytes from rheumatoid arthritis patients through the ROS/mTOR signaling pathway	RA-FLS	TNF-α (25 ng/mL)	Berberine (BBR) (30 µmol/L)	JC-1 ratio	(fluorescence microscopy + quantitative analysis	TNF-a+BBR	0.53	0.07	3	3B	All numerical values were extracted from published figures using WebPlotDigitizer
54	Zong S (2023)	Berberine inhibits autophagy and promotes apoptosis of fibroblast-like synoviocytes from rheumatoid arthritis patients through the ROS/mTOR signaling pathway	RA-FLS	TNF-α (25 ng/mL)	Berberine (BBR) (30 µmol/L)	LC3B II/I	WB	TNF-a	1.14	0.02	3	4B	Normalized to β-actin; quantification of autophagy marker LC3-II over LC3-I using densitometry. All numerical values were extracted from published figures using WebPlotDigitizer
55	Zong S (2023)	Berberine inhibits autophagy and promotes apoptosis of fibroblast-like synoviocytes from rheumatoid arthritis patients through the ROS/mTOR signaling pathway	RA-FLS	TNF-α (25 ng/mL)	Berberine (BBR) (30 µmol/L)	LC3B II/I	WB	TNF-a+BBR	0.78	0.06	3	4B	Normalized to β-actin; quantification of autophagy marker LC3-II over LC3-I using densitometry. All numerical values were extracted from published figures using WebPlotDigitizer
56	Zong S (2023)	Berberine inhibits autophagy and promotes apoptosis of fibroblast-like synoviocytes from rheumatoid arthritis patients through the ROS/mTOR signaling pathway	RA-FLS	TNF-α (25 ng/mL)	Berberine (BBR) (30 µmol/L)	p62	WB	TNF-a	0.76	0.07	3	4B	Expression normalized to β-actin; increased p62 indicates suppressed autophagic flux. All numerical values were extracted from published figures using WebPlotDigitizer
57	LV Qi (2015)	Tetrandrine inhibits migration and invasion of rheumatoid arthritis fibroblast-like synoviocytes through down-regulating the expressions of Rac1, Cdc42, and RhoA GTPases and activation of the PI3K/Akt and JNK signaling pathways	MH7A	IL-1β (10 ng/mL)	LY294002 (10 μM)	Migration	Wound healing assay	Control+ IL-1β	1.58	0.12	3	7A	Migration assessed by wound healing assay; error bars = SEM; SD calculated as SEM × √n (n=3). All numerical values were extracted from published figures using WebPlotDigitizer
57	LV Qi (2015)	Tetrandrine inhibits migration and invasion of rheumatoid arthritis fibroblast-like synoviocytes through down-regulating the expressions of Rac1, Cdc42, and RhoA GTPases and activation of the PI3K/Akt and JNK signaling pathways	MH7A	IL-1β (10 ng/mL)	LY294002 (10 μM)	Migration	Wound healing assay	IL-1β+LY	1.01	0.19	3	7A	Migration assessed by wound healing assay; error bars = SEM; SD calculated as SEM × √n (n=3). All numerical values were extracted from published figures using WebPlotDigitizer
57	LV Qi (2015)	Tetrandrine inhibits migration and invasion of rheumatoid arthritis fibroblast-like synoviocytes through down-regulating the expressions of Rac1, Cdc42, and RhoA GTPases and activation of the PI3K/Akt and JNK signaling pathways	MH7A	IL-1β (10 ng/mL)	Triciribine (10 μmol/L.)	Migration	Wound healing assay	Control+ IL-1β	1.58	0.12	3	Fig.7A	Migration assessed by wound healing assay; error bars = SEM; SD calculated as SEM × √n (n=3). All numerical values were extracted from published figures using WebPlotDigitizer
57	LV Qi (2015)	Tetrandrine inhibits migration and invasion of rheumatoid arthritis fibroblast-like synoviocytes through down-regulating the expressions of Rac1, Cdc42, and RhoA GTPases and activation of the PI3K/Akt and JNK signaling pathways	MH7A	IL-1β (10 ng/mL)	Triciribine (10 μmol/L.)	Migration	Wound healing assay	IL-1β+ Triciribine	1.02	0.12	3	Fig.7A	Migration assessed by wound healing assay; error bars = SEM; SD calculated as SEM × √n (n=3). All numerical values were extracted from published figures using WebPlotDigitizer
57	Zong S (2023)	Berberine inhibits autophagy and promotes apoptosis of fibroblast-like synoviocytes from rheumatoid arthritis patients through the ROS/mTOR signaling pathway	RA-FLS	TNF-α (25 ng/mL)	Berberine (BBR) (30 µmol/L)	p62	WB	TNF-a+BBR	1.02	0.08	3	4B	Expression normalized to β-actin; increased p62 indicates suppressed autophagic flux. All numerical values were extracted from published figures using WebPlotDigitizer
58	Zong S (2023)	Berberine inhibits autophagy and promotes apoptosis of fibroblast-like synoviocytes from rheumatoid arthritis patients through the ROS/mTOR signaling pathway	RA-FLS	TNF-α (25 ng/mL)	Berberine (BBR) (30 µmol/L)	Beclin-1	WB	TNF-a	1.93	0.21	3	4B	Expression normalized to β-actin; Beclin-1 is a key initiator of autophagy. All numerical values were extracted from published figures using WebPlotDigitizer
59	Jing Xu (2020)	Intervening upregulated SLC7A5 could mitigate inflammatory mediator by mTOR P70S6K signal in rheumatoid arthritis synoviocytes	RA-FLS	IL-1β (20 ng/mL)	Rapamycin (100 nM)	MMP-13	WB	IL-1β (20 ng/mL)	1.64	0.27	3	5D	SEM values were converted to standard deviations (SD) using the formula SD = SEM × √n, with n = 3 (as reported in the original study).All SEM values were extracted from bar graphs using the WebPlotDigitizer tool
59	Jing Xu (2020)	Intervening upregulated SLC7A5 could mitigate inflammatory mediator by mTOR P70S6K signal in rheumatoid arthritis synoviocytes	RA-FLS	IL-1β (20 ng/mL)	Rapamycin (100 nM)	MMP-13	WB	IL-1β + rapamycin (100 nM)	1.07	0.17	3	5D	SEM values were converted to standard deviations (SD) using the formula SD = SEM × √n, with n = 3 (as reported in the original study).All SEM values were extracted from bar graphs using the WebPlotDigitizer tool
59	Jing Xu (2020)	Intervening upregulated SLC7A5 could mitigate inflammatory mediator by mTOR P70S6K signal in rheumatoid arthritis synoviocytes	RA-FLS	IL-1β (20 ng/mL)	Rapamycin (100 nM)	MMP-3	WB	IL-1β (20 ng/mL)	1.73	0.22	3	5D	SEM values were converted to standard deviations (SD) using the formula SD = SEM × √n, with n = 3 (as reported in the original study).All SEM values were extracted from bar graphs using the WebPlotDigitizer tool
59	Jing Xu (2020)	Intervening upregulated SLC7A5 could mitigate inflammatory mediator by mTOR P70S6K signal in rheumatoid arthritis synoviocytes	RA-FLS	IL-1β (20 ng/mL)	Rapamycin (100 nM)	MMP-3	WB	IL-1β + rapamycin (100 nM)	1.22	0.2	3	5D	SEM values were converted to standard deviations (SD) using the formula SD = SEM × √n, with n = 3 (as reported in the original study).All SEM values were extracted from bar graphs using the WebPlotDigitizer tool
59	Zong S (2023)	Berberine inhibits autophagy and promotes apoptosis of fibroblast-like synoviocytes from rheumatoid arthritis patients through the ROS/mTOR signaling pathway	RA-FLS	TNF-α (25 ng/mL)	Berberine (BBR) (30 µmol/L)	Beclin-1	WB	TNF-a+BBR	1.02	0.36	3	4B	Expression normalized to β-actin; Beclin-1 is a key initiator of autophagy. All numerical values were extracted from published figures using WebPlotDigitizer
60	Zong S (2023)	Berberine inhibits autophagy and promotes apoptosis of fibroblast-like synoviocytes from rheumatoid arthritis patients through the ROS/mTOR signaling pathway	RA-FLS	TNF-α (25 ng/mL)	Berberine (BBR) (30 µmol/L)	p-mTOR	WB	TNF-a	0.49	0.01	3	5C	Expression normalized to mTOR. All numerical values were extracted from published figures using WebPlotDigitizer
61	Zong S (2023)	Berberine inhibits autophagy and promotes apoptosis of fibroblast-like synoviocytes from rheumatoid arthritis patients through the ROS/mTOR signaling pathway	RA-FLS	TNF-α (25 ng/mL)	Berberine (BBR) (30 µmol/L)	p-mTOR	WB	TNF-a+BBR	0.62	0.01	3	5C	Expression normalized to mTOR. All numerical values were extracted from published figures using WebPlotDigitizer
