# Supplementary material for: Pharmacological Inhibition of the PI3K/AKT/mTOR Pathway in Rheumatoid Arthritis Synoviocytes: A Systematic Review and Meta-Analysis (Preclinical)
Source: Pharmaceuticals (Basel). 2025 Aug 2;18(8):1152. doi: 10.3390/ph18081152 (PMC12388949; doi:10.3390/ph18081152)
Supplement: Supplementary file 1 [file pharmaceuticals-18-01152-s001.zip › pharmaceuticals-3779354-supplementary/Supplementary/Table S12. SciRAP.xlsx]

## Sheet: 12 А. Criteria
no.	REPORTING QUALITY	SELECTION
	Test compound and controls
1	The chemical name or other identification, such as CAS-number, of the test compound was given.
2	The purity of the test compound was stated or is traceable according to information given regarding manufacturer and lot/batch number. In case of mixtures, the composition of different constituents was stated.
3	The solubility of the test compound was described.
4	The solvent (vehicle) was described.
5	It was stated that a solvent (vehicle) control was included.
	Test System
6	The test system (e.g., cell line / cells/ tissue / organ / embryo / sub-cellular fractions) was described.
7	The source of the test system was stated.
8	The metabolic competence, i.e., competence of the test system to metabolize the test compound into an active metabolite was described.
9	The number of cell passages of the cell line used, was stated. (Remove this criterion if the study was not conducted in a cell line.)
10	Composition of media was described, including use of serum, antibiotics, etc.
11	Incubation temperature, humidity, and CO2 concentration were described.
12	Measures taken for avoiding or screening for contamination by mycoplasma, bacteria, fungi and virus were described.
	Administration of test compound
13	The administered dose levels or concentrations were stated.
14	Cell density or number of cells used during treatment was described. (Remove this criterion if the study was not conducted in a cell line.)
15	The duration of treatment was stated.
16	The number of replicates per dose level/concentration or the number of times the experiment was repeated was stated.
	Data collection and analysis
17	The tests and/or analytical methods used were sufficiently described to allow for evaluation of reliability of results.
18	The time points for data collection were stated.
19	It was stated that the effect of the test compound on cytotoxicity was measured.
20	All results were clearly presented.
21	The statistical methods and software used were described.
	Funding and competing interests
22	The funding sources for the study were stated.
23	Any competing interests were disclosed or it was explicitly stated that the authors did not have any competing interests.
	Other
24	Was all information that is indispensable for evaluating the reliability of data given? This includes information on the test compound and controls, test system, study design or study performance.
	METHODOLOGICAL QUALITY	SELECTION
	Test compound and controls
1	The test compound or mixture was unlikely to contain any impurities that may significantly have affected the results of the study.
2	It was likely that the test compound was soluble at the concentrations used.
3	An appropriate solvent (vehicle) was used that is not expected to interfere with the results of the study at the concentration used.
4	A solvent (vehicle) control was included.
5	An appropriate positive control was included, and the expected result was observed from this treatment.
	Test System
6	A reliable and sensitive test system (e.g., cell line / cells/ tissue / organ / embryo / sub-cellular fractions) with metabolic competence, if relevant, was used for investigating the test compound and endpoints.
7	Conditions for cultivation and/or maintenance of the cell line / cells / tissue / organ /embryo / sub-cellular fractions (incubation temperature, humidity, CO2 concentration, media used, number of cell passages, control of contamination) were appropriate.
	Administration of the test compound
8	The duration of exposure was suitable for the test system and investigated endpoints.
9	The concentrations used were suitable for the test system and investigated endpoints.
10	The test conditions during and after exposure to the test compound were suitable (media and serum used, cell density, incubation temperature, humidity, CO2 concentration).
	Data collection and analysis
11	Reliable and sensitive tests and/or analytical methods were used for investigating the endpoints.
12	Sufficient numbers of replicates or repetitions of the experiment were used to generate reliable and valid results.
13	Measurements were collected at suitable time points in order to generate sensitive, valid and reliable data.
14	Cytotoxicity was measured and the test compound did not cause cytotoxicity that significantly affected the results.
15	The statistical methods were clearly described and do not seem inappropriate, unusual or unfamiliar.
	Other
16	Are there any other aspects of study design, performance or reporting that influence reliability?
	RELEVANCE	SELECTION
1	The identity of the tested substance
2	The test system used
3	The endpoint studied
4	The concentrations used

## Sheet: 12 В. heatmap
In the SciRAP assessment table, criteria in the main blocks (e.g., REPORTING QUALITY, METHODOLOGICAL QUALITY) are rated as follows: 1 — fully satisfied, 0.5 — partially satisfied (some information is missing or questionable), 0 — not satisfied (no data or information is clearly incorrect), note — not applicable or excluded (with an explanation required). For the RELEVANCE block, the possible valu…
	1	2	3	4	5	6	7	8	9	10	11	12	13	14	15	16	17	18	19	20
Criterion	Aihaiti et al.	Barker et al.	Bartok et al.	Bartok et al.	Chen et al.	Cheng et al.	He et al.	Li et al.	Li et al.	Liu et al.	Qi et al.	Mitra et al.	Tian et al.	Tu et al.	Xu et al.	Zhang et al.	Zong et al.	Hui et al.	Xu et al.	Yang et al.
REPORTING QUALITY
TEST COMPOUND AND CONTROLS
Chemical Identification	1	1	0.5	0.5	0.5	1	0.5	0.5	1	0.5	1	0.5	1	1	0.5	1	0.5	1	1	1
Purity Stated	0.5	0.5	0	0	0	0.5	0	0	0.5	0	0.5	0	0.5	0.5	0	0.5	0	0.5	0.5	1
Solubility Described	0.5	1	0.5	0.5	0.5	0.5	0.5	0.5	0.5	0.5	0.5	0.5	0.5	0.5	0.5	0.5	0	0.5	0.5	0.5
Vehicle Described	1	1	1	0.5	1	1	1	0.5	0.5	0.5	0.5	1	1	0.5	0.5	1	0	1	0.5	1
Vehicle Control Included	1	1	1	1	1	1	1	1	1	1	1	1	1	1	1	1	0	1	1	1
TEST SYSTEM
Test System Described	1	1	1	1	1	1	1	1	1	1	1	1	1	1	1	1	1	1	1	1
Test System Source	1	1	1	1	1	1	1	1	1	1	1	1	1	1	1	1	0	1	1	1
Metabolic Competence Described	0.5	0.5	0.5	0	0.5	0	0.5	0	0	0	0.5	0.5	0	0	0	0.5	0	0.5	0	0.5
Passage Number Stated	1	1	1	0	0.5	1	0	0.5	0.5	0	1	1	0.5	1	0.5	1	0	0.5	0.5	1
Media Composition Described	1	1	1	1	1	1	1	1	1	1	1	1	1	1	1	1	0	1	1	1
Incubation Conditions Described	1	1	1	1	1	1	1	1	1	1	1	1	1	1	1	1	0	1	1	1
Contamination Control Described	0.5	0.5	0	0	0.5	0.5	0	0.5	0.5	0	0.5	0.5	0.5	0.5	0.5	0.5	0	0	0.5	0.5
ADMINISTRATION OF TEST COMPOUND
Dose Levels Stated	1	1	1	1	1	1	1	1	1	1	1	1	1	1	1	1	1	1	1	1
Cell Density Stated	1	1	1	1	1	1	1	1	1	1	1	1	1	1	1	1	0	1	1	1
Exposure Duration Stated	1	1	1	1	1	1	1	1	1	1	1	1	1	1	1	1	0.5	1	1	1
Replicates Stated	1	1	1	1	1	1	1	1	1	1	1	1	1	1	1	1	0	1	1	1
DATA COLLECTION AND ANALYSIS
Methods Sufficiently Described	1	1	1	1	1	1	1	1	1	1	1	1	1	1	1	1	0.5	1	1	1
Time Points Stated	1	1	1	1	1	1	1	1	1	1	1	1	1	1	1	1	0.5	1	1	1
Cytotoxicity Measured	1	1	1	1	1	1	1	1	1	1	1	1	1	1	1	1	0.5	1	1	1
Results Clearly Presented	1	1	1	1	1	1	1	1	1	1	1	1	1	1	1	1	1	1	1	1
Statistics Described	1	1	1	1	1	1	1	1	1	1	1	1	1	1	1	1	0.5	1	1	1
FUNDING AND COMPETING INTERESTS
Funding Stated	1	1	1	1	1	1	1	1	1	1	1	1	1	1	1	1	0	1	1	1
Competing Interests Disclosed	1	1	1	1	1	1	1	1	1	1	1	1	1	1	1	1	0	1	1	1
OTHER REPORTING QUALITY
Indispensable Information	1	1	0.5	0.5	1	1	0.5	0.5	1	0.5	1	1	1	1	0.5	1	0.5	1	1	1
METHODOLOGICAL QUALITY
TEST COMPOUND AND CONTROLS
Impurities Unlikely	0.5	0.5	0.5	0.5	0.5	0.5	0.5	0.5	0.5	0.5	0.5	0.5	0.5	0.5	0.5	0.5	0.5	0.5	0.5	1
Solubility Likely	1	1	1	0.5	1	1	1	1	1	1	1	1	1	1	1	1	0.5	1	1	1
Appropriate Vehicle	1	1	1	1	1	1	1	1	1	1	1	1	1	1	1	1	0.5	1	1	1
Vehicle Control Included Mq	1	1	1	1	1	1	1	1	1	1	1	1	1	1	1	1	0	1	1	1
Positive Control Appropriate	0	0	0	0	0	0	0	0	0	0	0	0	0	0	0	0	0	0	0	0.5
TEST SYSTEM
Test System Reliable	1	1	1	1	1	1	1	1	1	1	1	1	1	1	1	1	1	1	1	1
Cultivation Conditions Appropriate	1	1	1	1	1	1	1	1	1	1	1	1	1	1	1	1	0.5	1	1	1
ADMINISTRATION OF TEST COMPOUND
Exposure Duration Suitable	1	1	1	1	1	1	1	1	1	1	1	1	1	1	1	1	1	1	1	1
Concentrations Suitable	1	1	1	1	1	1	1	1	1	1	1	1	1	1	1	1	1	1	1	1
Test Conditions Suitable	1	1	1	1	1	1	1	1	1	1	1	1	1	1	1	1	0.5	1	1	1
DATA COLLECTION AND ANALYSIS MQ
Assays Reliable Sensitive	1	1	1	1	1	1	1	1	1	1	1	1	1	1	1	1	1	1	1	1
Replicates Sufficient	1	1	1	1	1	1	1	1	1	1	1	1	1	1	1	1	0	1	1	1
Measurement Times Suitable	1	1	1	1	1	1	1	1	1	1	1	1	1	1	1	1	0.5	1	1	1
Cytotoxicity Not Confounded	1	1	1	1	1	1	1	1	1	1	1	1	1	1	1	1	0.5	1	1	1
Statistics Appropriate Mq	1	1	1	1	1	1	1	1	1	1	1	1	1	1	1	1	0.5	1	1	1
OTHER METHODOLOGICAL QUALITY
Other Design Issues	1	1	1	1	1	1	1	1	1	1	1	1	1	1	1	1	0.5	1	1	1
RELEVANCE
Identity Of Tested Substance	1	1	1	1	1	1	1	1	1	1	1	1	1	1	1	1	1	1	1	1
Test System Used	1	1	1	1	1	1	1	1	1	1	1	1	1	1	1	1	1	1	1	1
Endpoint Studied	1	1	1	1	1	1	1	1	1	1	1	1	1	1	1	1	1	1	1	1
Concentrations Used	1	1	1	1	1	1	1	1	1	1	1	1	1	1	1	1	1	1	1	1

## Sheet: 12 С. result
Study (ID)	ft1001	ft1002	ft1003	ft1004	ft1005	ft1006	ft1007	ft1008	ft1009	ft1010	ft1011	ft1012	ft1013	ft1014	ft1015	ft1016	ft1017	ft1018	ft1019	ft1020
Reporting Quality (%)	75.8621	77.5862	68.9655	62.069	70.6897	74.1379	65.5172	65.5172	70.6897	62.069	74.1379	72.4138	72.4138	72.4138	65.5172	75.8621	22.4138	72.4138	70.6897	77.5862
Methodological Quality (%)	72.5	72.5	72.5	70	72.5	72.5	72.5	72.5	72.5	72.5	72.5	72.5	72.5	72.5	72.5	72.5	42.5	72.5	72.5	77.5
Relevance (%)	100	100	100	100	100	100	100	100	100	100	100	100	100	100	100	100	100	100	100	100
Overall Assessment	Moderate	Moderate	Moderate	Moderate	Moderate	Moderate	Moderate	Moderate	Moderate	Moderate	Moderate	Moderate	Moderate	Moderate	Moderate	Moderate	Low	Moderate	Moderate	High
