# Supplementary material for: Pharmacological Inhibition of the PI3K/AKT/mTOR Pathway in Rheumatoid Arthritis Synoviocytes: A Systematic Review and Meta-Analysis (Preclinical)
Source: Pharmaceuticals (Basel). 2025 Aug 2;18(8):1152. doi: 10.3390/ph18081152 (PMC12388949; doi:10.3390/ph18081152)
Supplement: Supplementary file 1 [file pharmaceuticals-18-01152-s001.zip › pharmaceuticals-3779354-supplementary/Supplementary/Table S13. Meta-analysis result.xlsx]

## Sheet: 13А. Outcome
outcome_id	method	study_id	cell_type	stimulation	arm_id	mean	sd	n
AKT	WB	Shu et al. 2024	RA-FLS	TNF-α	Ctrl_TNFα	0.51	0.017	3
AKT	WB	Shu et al. 2024	RA-FLS	TNF-α	LY294002_TNFa	0.29	0.1905	3
AKT	WB	Shu et al. 2024	RA-FLS	TNF-α	Resveratrol_TNFa	0.4	0.138	3
AKT	WB	Tian et al. 2013	RA-FLS	TNF-α	Ctrl_TNFα	1	0.06	3
AKT	WB	Tian et al. 2013	RA-FLS	TNF-α	LY294007_TNFα	0.97	0.06	3
Apoptosis_(%)	Flow cytometry (Annexin V/PI)	Qi et al. 2023	RA-FLS	Semaphorin 5A	Ctrl_Sema5A	0.36	0.29	3
Apoptosis_(%)	Flow cytometry (Annexin V/PI)	Qi et al. 2023	RA-FLS	Semaphorin 5A	Pictilisib_Sema5A	8.73	3.56	3
Apoptosis_(%)	Flow cytometry (Annexin V/PI)	Qi et al. 2023	RA-FLS	Semaphorin 5A	Temsirolimus_Sema5A	1.75	0.14	3
Apoptosis_(%)	Flow cytometry (Annexin V/PI)	Qi et al. 2023	RA-FLS	Semaphorin 5A	MK2206_Sema5A	7.27	3.78	3
Apoptosis_(%)	Flow cytometry (Annexin V/PI)	Shu et al. 2024	RA-FLS	TNF-α	Ctrl_TNFα	10.85	2.86	3
Apoptosis_(%)	Flow cytometry (Annexin V/PI)	Shu et al. 2024	RA-FLS	TNF-α	Resveratrol_TNFa	29.03	4.09	3
Apoptosis_(%)	Flow cytometry (Annexin V/PI)	Junjie et al. 2022	RA-FLS	TNF-α	Ctrl_TNFα	6.86	0.97	3
Apoptosis_(%)	Flow cytometry (Annexin V/PI)	Junjie et al. 2022	RA-FLS	TNF-α	Celastrol(50nM)_TNFa	7.22	0.3	3
Apoptosis_(%)	Flow cytometry (Annexin V/PI)	Zong et al. 2023	RA-FLS	TNF-α	Ctrl_TNFα	9.39	3.61	3
Apoptosis_(%)	Flow cytometry (Annexin V/PI)	Zong et al. 2023	RA-FLS	TNF-α	Berberine_TNFa	28.3	7.95	3
Cell_proliferation	CCK-8	Qi et al. 2023	RA-FLS	Semaphorin 5A	Ctrl_Sema5A	1.17	0.05	3
Cell_proliferation	CCK-8	Qi et al. 2023	RA-FLS	Semaphorin 5A	Pictilisib_Sema5A	0.83	0.15	3
Cell_proliferation	CCK-8	Qi et al. 2023	RA-FLS	Semaphorin 5A	Temsirolimus_Sema5A	0.96	0.08	3
Cell_proliferation	CCK-8	Qi et al. 2023	RA-FLS	Semaphorin 5A	MK2206_Sema5A	0.83	0.08	3
Cell_proliferation	CCK-8	Shu et al. 2024	RA-FLS	TNF-α	Ctrl_TNFα	1.02	0.1	3
Cell_proliferation	CCK-8	Shu et al. 2024	RA-FLS	TNF-α	Resveratrol_TNFa	0.43	0.12	3
Cell_proliferation	CCK-8	Shu et al. 2024	RA-FLS	TNF-α	LY294002_TNFa	0.27	0.034	3
Cell_proliferation	CCK-8	Junjie et al. 2022	RA-FLS	TNF-α	Ctrl_TNFα	1.4	0.04	3
Cell_proliferation	CCK-8	Junjie et al. 2022	RA-FLS	TNF-α	Celastrol(50nM)_TNFa	1.19	0.03	3
IL-1β	ELISA	Jinchao et al. 2014	MH7A	TNF-α	Ctrl_TNFα	713.91	78.74	3
IL-1β	ELISA	Jinchao et al. 2014	MH7A	TNF-α	LY294002_TNFα	359.58	70.87	3
IL-1β	ELISA	Chunfang et al. 2020	MH7A	TNF-α	Ctrl_TNFα	55.99	7.77	3
IL-1β	ELISA	Chunfang et al. 2020	MH7A	TNF-α	Shikonin_TNFα	32.63	14.52	3
IL-1β	ELISA	Chao et al. 2021	MH7A	TNF-α	Ctrl_TNFα	791.81	54.61	3
IL-1β	ELISA	Chao et al. 2021	MH7A	TNF-α	FTY720_TNFα	569.97	37.54	3
IL-6	ELISA	Jinchao et al. 2014	MH7A	TNF-α	Ctrl_TNFα	12772.9	851.52	3
IL-6	ELISA	Jinchao et al. 2014	MH7A	TNF-α	LY294002_TNFα	7139.74	622.27	3
IL-6	ELISA	Chao et al. 2021	MH7A	TNF-α	Ctrl_TNFα	4285.71	334.35	3
IL-6	ELISA	Chao et al. 2021	MH7A	TNF-α	FTY721_TNFα	2598.78	288.76	3
IL-6	ELISA	You et al. 2019	MH7A	TNF-α	Ctrl_TNFα	10889.7	1067.62	3
IL-6	ELISA	You et al. 2019	MH7A	TNF-α	LY294002_TNFα	4110.32	587.19	3
IL-6	qPCR	Qi et al. 2023	RA-FLS	Semaphorin 5A	Ctrl_Sema5A	6.05	0.21	3
IL-6	qPCR	Qi et al. 2023	RA-FLS	Semaphorin 5A	Pictilisib_Sema5A	4.29	0.04	3
IL-6	qPCR	Qi et al. 2023	RA-FLS	Semaphorin 5A	Temsirolimus_Sema5A	2.13	0.3	3
IL-6	qPCR	Qi et al. 2023	RA-FLS	Semaphorin 5A	MK2206_Sema5A	2.62	0.19	3
IL-8	ELISA	Chao et al. 2021	MH7A	TNF-α	Ctrl_TNFα	6408.72	392.37	3
IL-8	ELISA	Chao et al. 2021	MH7A	TNF-α	FTY722_TNFα	3618.53	392.37	3
IL-8	ELISA	You et al. 2019	MH7A	TNF-α	Ctrl_TNFα	7153.02	640.57	3
IL-8	ELISA	You et al. 2019	MH7A	TNF-α	LY294002_TNFα	2953.74	284.69	3
IL-8	ELISA	Jinchao et al. 2014	MH7A	TNF-α	Ctrl_TNFα	8560.21	548.79	3
IL-8	ELISA	Jinchao et al. 2014	MH7A	TNF-α	LY294002_TNFα	4162.3	392.67	3
IL-8	ELISA	Brianne et al. 2023	RA-FLS	TNF-α	Ctrl_TNFα	1018.52	294.91	6
IL-8	ELISA	Brianne et al. 2023	RA-FLS	TNF-α	Rap_TNFα	1453.7	385.64	6
IL-8	ELISA	Weili et al. 2017	RA-FLS	TNF-α	Ctrl_TNFα	1160.66	273	6
IL-8	ELISA	Weili et al. 2017	RA-FLS	TNF-α	Wortmannin_TNFα	872.13	337.2	6
IL-8	ELISA	Xu et al. 2007	RA-FLS	TNF-α	Ctrl_TNFα	3142.86	1224.51	5
IL-8	ELISA	Xu et al. 2007	RA-FLS	TNF-α	LY294002_TNFα	857.14	399.29	5
IL-8	ELISA	Ya et al. 2011	RA-FLS	TNF-α	Ctrl_TNFα	4884.94	1491.9	5
IL-8	ELISA	Ya et al. 2011	RA-FLS	TNF-α	LY294002_TNFα	691	959.1	5
IL-8	qPCR	Qi et al. 2023	RA-FLS	Semaphorin 5A	Ctrl_Sema5A	2.27	0.37	3
IL-8	qPCR	Qi et al. 2023	RA-FLS	Semaphorin 5A	Pictilisib_Sema5A	0.32	0.42	3
IL-8	qPCR	Qi et al. 2023	RA-FLS	Semaphorin 5A	MK2206_Sema5A	0.67	0.33	3
IL-8	qPCR	Qi et al. 2023	RA-FLS	Semaphorin 5A	Temsirolimus_Sema5A	0.35	0.21	3
Invasion	Transwell assay	Beatrix et al. 2014	RA-FLS	PDGF	Ctrl_PDGF	7.09	1.43	3
Invasion	Transwell assay	Beatrix et al. 2014	RA-FLS	PDGF	INK007(PI3Kδ)_PDGF	3.85	0.79	3
Invasion	Transwell assay	Beatrix et al. 2014	RA-FLS	PDGF	CAL101_PDGF	3.94	0.93	3
Invasion	Transwell assay	Beatrix et al. 2014	RA-FLS	PDGF	IPI145_PDGF	3.47	0.71	3
Invasion	Transwell assay	Beatrix et al. 2014	RA-FLS	PDGF	GDC0941_PDGF	2.28	0.33	3
LC3II/LC3I	WB	Junjie et al. 2022	RA-FLS	TNF-α	Ctrl_TNFα	1.23	0.2	3
LC3II/LC3I	WB	Junjie et al. 2022	RA-FLS	TNF-α	Celastrol(100nM)_TNFa	4.41	0.14	3
LC3II/LC3I	WB	Zong et al. 2023	RA-FLS	TNF-α	Ctrl_TNFα	1.14	0.02	3
LC3II/LC3I	WB	Zong et al. 2023	RA-FLS	TNF-α	Berberine_TNFa	0.78	0.06	3
LC3II/LC3I	WB	Shu et al. 2024	RA-FLS	TNF-α	Ctrl_TNFα	0.42	0.052	3
LC3II/LC3I	WB	Shu et al. 2024	RA-FLS	TNF-α	Resveratrol_TNFa	0.22	0.19	3
Migration	Wound healing assay	Beatrix et al. 2014	RA-FLS	PDGF	Ctrl_PDGF	2.59	0.31	6
Migration	Wound healing assay	Beatrix et al. 2014	RA-FLS	PDGF	INK007(PI3Kδ)_PDGF	1.13	0.66	6
Migration	Wound healing assay	Beatrix et al. 2014	RA-FLS	PDGF	A66(PI3Kα)_PDGF	1.47	0.26	6
Migration	Wound healing assay	Beatrix et al. 2014	RA-FLS	PDGF	GDC0941_PDGF	0.68	0.26	6
Migration	Wound healing assay	Qi et al. 2023	RA-FLS	Semaphorin 5A	Ctrl_Sema5A	52.26	7.26	3
Migration	Wound healing assay	Qi et al. 2023	RA-FLS	Semaphorin 5A	Pictilisib_Sema5A	25.78	2.9	3
Migration	Wound healing assay	Qi et al. 2023	RA-FLS	Semaphorin 5A	Temsirolimus_Sema5A	44.92	4.16	3
Migration	Wound healing assay	Qi et al. 2023	RA-FLS	Semaphorin 5A	MK2206_Sema5A	33.7	8.22	3
VEGF	qPCR	Qi et al. 2023	RA-FLS	Semaphorin 5A	Ctrl_Sema5A	2.74	0.51	3
VEGF	qPCR	Qi et al. 2023	RA-FLS	Semaphorin 5A	Pictilisib_Sema5A	1.72	0.32	3
VEGF	qPCR	Qi et al. 2023	RA-FLS	Semaphorin 5A	Temsirolimus_Sema5A	0.58	0.16	3
VEGF	qPCR	Qi et al. 2023	RA-FLS	Semaphorin 5A	MK2206_Sema5A	1.76	0.37	3
pAKT	WB	Shu et al. 2024	RA-FLS	TNF-α	Ctrl_TNFα	0.43	0.069	3
pAKT	WB	Shu et al. 2024	RA-FLS	TNF-α	Resveratrol_TNFa	0.22	0.087	3
pAKT	WB	Shu et al. 2024	RA-FLS	TNF-α	LY294002_TNFa	0.11	0.0693	3
pAKT	WB	Junjie et al. 2022	RA-FLS	TNF-α	Ctrl_TNFα	1.84	0.36	3
pAKT	WB	Junjie et al. 2022	RA-FLS	TNF-α	Celastrol(100nM)_TNFa	0.3	0.14	3
pAKT	WB	Tian et al. 2013	RA-FLS	TNF-α	Ctrl_TNFα	0.99	0.17	3
pAKT	WB	Tian et al. 2013	RA-FLS	TNF-α	LY294006_TNFα	0.21	0.05	3

## Sheet: 13B. Summary
outcome_id	method	cell_type	stimulator	pooled_g	se	ci_low	ci_high	tau2	Q	I2_pct	p	k	pi_low	pi_high	tau2_lo	tau2_hi
AKT	WB	RA_FLS	TNF_α	-0.816166	0.259697	-1.93355	0.301218	0.0414771	0.768307	7.2385	0.0880749	3	-2.23617	0.603836	0.0414771	0.203659
Apoptosis	Flow_cytometry_Annexin_V_PI	RA_FLS	Semaphorin_5A	2.80661	0.72759	-0.32396	5.93717	0.823443	1.82366	34.2519	0.0611105	3	-2.19786	7.81107	0.823443	0.907437
Apoptosis	Flow_cytometry_Annexin_V_PI	RA_FLS	TNF_α	1.97359	1.05609	-2.57038	6.51756	2.20885	6.05263	66.3926	0.202595	3	-5.87114	9.81831	2.20885	1.48622
Cell_proliferation	CCK_8	RA_FLS	Semaphorin_5A	-2.8016	0.45738	-4.76955	-0.833656	0.185938	0.83145	10.9454	0.0256324	3	-5.50624	-0.0969661	0.185938	0.431206
Cell_proliferation	CCK_8	RA_FLS	TNF_α	-5.1263	0.968407	-9.29302	-0.95958	1.25773	1.29715	23.4271	0.0338835	3	-11.5017	1.24909	1.25773	1.12148
IL_1β	ELISA	MH7A	TNF_α	-2.69698	0.771072	-6.01463	0.620676	0.730066	2.5604	31.4746	0.0729129	3	-7.64899	2.25503	0.730066	0.854439
IL_6	ELISA	MH7A	TNF_α	-5.2866	0.654475	-8.10258	-2.47062	0.203517	0.641917	4.59599	0.0149826	3	-8.70674	-1.86645	0.203517	0.451128
IL_6	qPCR	RA_FLS	Semaphorin_5A	-11.1539	1.30064	-16.7502	-5.55773	0.842429	0.620699	4.6616	0.0133263	3	-18.0033	-4.30462	0.842429	0.917839
IL_8	ELISA	MH7A	TNF_α	-6.47207	0.502539	-8.63432	-4.30982	0.0591235	0.264781	1.00111	0.00597511	3	-8.87413	-4.07002	0.0591235	0.243153
IL_8	ELISA	RA_FLS	TNF_α	-1.15291	0.919856	-4.08031	1.77448	2.79312	19.8023	85.0811	0.298863	4	-7.22401	4.91819	2.79312	1.67126
IL_8	qPCR	RA_FLS	Semaphorin_5A	-4.09577	0.404553	-5.83642	-2.35512	0.0667563	0.381308	2.47839	0.0096157	3	-6.16113	-2.03041	0.0667563	0.258372
Invasion	Transwell_assay	RA_FLS	PDGF	-2.49379	0.311208	-3.48419	-1.50339	0.0994276	0.918636	7.29577	0.00405709	4	-3.90372	-1.08386	0.0994276	0.315321
LC3II_LC3I	WB	RA_FLS	TNF_α	1.57111	6.11414	-24.7359	27.8781	98.3097	14.0711	95.0115	0.821227	3	-48.5492	51.6914	98.3097	9.91512
Migration	Wound_healing_assay	RA_FLS	PDGF	-3.84912	0.988451	-8.10208	0.403843	1.9681	4.51494	64.8408	0.0600656	3	-11.2331	3.53484	1.9681	1.40289
Migration	Wound_healing_assay	RA_FLS	Semaphorin_5A	-1.91058	0.752104	-5.14663	1.32546	1.00624	2.96901	49.9183	0.12627	3	-7.30505	3.48388	1.00624	1.00311
VEGF	qPCR	RA_FLS	Semaphorin_5A	-2.35195	0.757919	-5.61302	0.909107	1.04853	2.17747	45.7731	0.0900405	3	-7.83336	3.12945	1.04853	1.02398
pAKT	WB	RA_FLS	TNF_α	-3.41317	0.659981	-5.51353	-1.31281	0.614084	2.71341	22.4161	0.0140288	4	-6.67368	-0.152662	0.614084	0.783635

## Sheet: 13C. Effects
outcome_id	method	cell_type	stimulator	study_id	treat_arm	ctrl_arm	g	se	var_g	conc_nM	outcome_stim	stimulation
AKT	WB	RA_FLS	TNF_α	Shu et al. 2024	LY294002_TNFa	Ctrl_TNFα	-1.3014	0.798981	0.638371		AKT | TNF-α	TNF-α
AKT	WB	RA_FLS	TNF_α	Shu et al. 2024	Resveratrol_TNFa	Ctrl_TNFα	-0.895052	0.725814	0.526806		AKT | TNF-α	TNF-α
AKT	WB	RA_FLS	TNF_α	Tian et al. 2013	LY294007_TNFα	Ctrl_TNFα	-0.4	0.668331	0.446667		AKT | TNF-α	TNF-α
Apoptosis	Flow_cytometry_Annexin_V_PI	RA_FLS	Semaphorin_5A	Qi et al. 2023	MK2206_Sema5A	Ctrl_Sema5A	2.06213	0.978885	0.958216		Apoptosis | Semaphorin 5A	Semaphorin 5A
Apoptosis	Flow_cytometry_Annexin_V_PI	RA_FLS	Semaphorin_5A	Qi et al. 2023	Pictilisib_Sema5A	Ctrl_Sema5A	2.65121	1.14249	1.30528		Apoptosis | Semaphorin 5A	Semaphorin 5A
Apoptosis	Flow_cytometry_Annexin_V_PI	RA_FLS	Semaphorin_5A	Qi et al. 2023	Temsirolimus_Sema5A	Ctrl_Sema5A	4.88349	1.846	3.40773		Apoptosis | Semaphorin 5A	Semaphorin 5A
Apoptosis	Flow_cytometry_Annexin_V_PI	RA_FLS	TNF_α	Junjie et al. 2022	Celastrol(50nM)_TNFa	Ctrl_TNFα	0.401143	0.668417	0.446781		Apoptosis | TNF-α	TNF-α
Apoptosis	Flow_cytometry_Annexin_V_PI	RA_FLS	TNF_α	Shu et al. 2024	Resveratrol_TNFa	Ctrl_TNFα	4.12128	1.5968	2.54978		Apoptosis | TNF-α	TNF-α
Apoptosis	Flow_cytometry_Annexin_V_PI	RA_FLS	TNF_α	Zong et al. 2023	Berberine_TNFa	Ctrl_TNFα	2.45031	1.08497	1.17717		Apoptosis | TNF-α	TNF-α
Cell_proliferation	CCK_8	RA_FLS	Semaphorin_5A	Qi et al. 2023	MK2206_Sema5A	Ctrl_Sema5A	-4.07745	1.58268	2.50487		Cell_proliferation | Semaphorin 5A	Semaphorin 5A
Cell_proliferation	CCK_8	RA_FLS	Semaphorin_5A	Qi et al. 2023	Pictilisib_Sema5A	Ctrl_Sema5A	-2.43284	1.08005	1.16651		Cell_proliferation | Semaphorin 5A	Semaphorin 5A
Cell_proliferation	CCK_8	RA_FLS	Semaphorin_5A	Qi et al. 2023	Temsirolimus_Sema5A	Ctrl_Sema5A	-2.51843	1.1043	1.21948		Cell_proliferation | Semaphorin 5A	Semaphorin 5A
Cell_proliferation	CCK_8	RA_FLS	TNF_α	Junjie et al. 2022	Celastrol(50nM)_TNFa	Ctrl_TNFα	-4.75176	1.80252	3.24907		Cell_proliferation | TNF-α	TNF-α
Cell_proliferation	CCK_8	RA_FLS	TNF_α	Shu et al. 2024	LY294002_TNFa	Ctrl_TNFα	-8.03363	2.91446	8.49407		Cell_proliferation | TNF-α	TNF-α
Cell_proliferation	CCK_8	RA_FLS	TNF_α	Shu et al. 2024	Resveratrol_TNFa	Ctrl_TNFα	-4.27329	1.64599	2.70929		Cell_proliferation | TNF-α	TNF-α
IL_1β	ELISA	MH7A	TNF_α	Chao et al. 2021	FTY720_TNFα	Ctrl_TNFα	-3.78737	1.48986	2.21969		IL_1β | TNF-α	TNF-α
IL_1β	ELISA	MH7A	TNF_α	Chunfang et al. 2020	Shikonin_TNFα	Ctrl_TNFα	-1.60483	0.865219	0.748604		IL_1β | TNF-α	TNF-α
IL_1β	ELISA	MH7A	TNF_α	Jinchao et al. 2014	LY294002_TNFα	Ctrl_TNFα	-3.78414	1.48884	2.21663		IL_1β | TNF-α	TNF-α
IL_6	ELISA	MH7A	TNF_α	Chao et al. 2021	FTY721_TNFα	Ctrl_TNFα	-4.32009	1.66119	2.75957		IL_6 | TNF-α	TNF-α
IL_6	ELISA	MH7A	TNF_α	Jinchao et al. 2014	LY294002_TNFα	Ctrl_TNFα	-6.04292	2.23412	4.99128		IL_6 | TNF-α	TNF-α
IL_6	ELISA	MH7A	TNF_α	You et al. 2019	LY294002_TNFα	Ctrl_TNFα	-6.29489	2.31946	5.37987		IL_6 | TNF-α	TNF-α
IL_6	qPCR	RA_FLS	Semaphorin_5A	Qi et al. 2023	MK2206_Sema5A	Ctrl_Sema5A	-13.7029	4.88854	23.8978		IL_6 | Semaphorin 5A	Semaphorin 5A
IL_6	qPCR	RA_FLS	Semaphorin_5A	Qi et al. 2023	Pictilisib_Sema5A	Ctrl_Sema5A	-9.3145	3.35733	11.2717		IL_6 | Semaphorin 5A	Semaphorin 5A
IL_6	qPCR	RA_FLS	Semaphorin_5A	Qi et al. 2023	Temsirolimus_Sema5A	Ctrl_Sema5A	-12.1109	4.33139	18.7609		IL_6 | Semaphorin 5A	Semaphorin 5A
IL_8	ELISA	MH7A	TNF_α	Chao et al. 2021	FTY722_TNFα	Ctrl_TNFα	-5.6889	2.11474	4.47211		IL_8 | TNF-α	TNF-α
IL_8	ELISA	MH7A	TNF_α	Jinchao et al. 2014	LY294002_TNFα	Ctrl_TNFα	-7.3735	2.68751	7.22273		IL_8 | TNF-α	TNF-α
IL_8	ELISA	MH7A	TNF_α	You et al. 2019	LY294002_TNFα	Ctrl_TNFα	-6.77754	2.48365	6.16854		IL_8 | TNF-α	TNF-α
IL_8	ELISA	RA_FLS	TNF_α	Brianne et al. 2023	Rap_TNFα	Ctrl_TNFα	1.17018	0.593708	0.352489		IL_8 | TNF-α	TNF-α
IL_8	ELISA	RA_FLS	TNF_α	Weili et al. 2017	Wortmannin_TNFα	Ctrl_TNFα	-0.868153	0.567193	0.321708		IL_8 | TNF-α	TNF-α
IL_8	ELISA	RA_FLS	TNF_α	Xu et al. 2007	LY294002_TNFα	Ctrl_TNFα	-2.26689	0.804674	0.6475		IL_8 | TNF-α	TNF-α
IL_8	ELISA	RA_FLS	TNF_α	Ya et al. 2011	LY294002_TNFα	Ctrl_TNFα	-3.0205	0.946859	0.896541		IL_8 | TNF-α	TNF-α
IL_8	qPCR	RA_FLS	Semaphorin_5A	Qi et al. 2023	MK2206_Sema5A	Ctrl_Sema5A	-3.65119	1.44674	2.09306		IL_8 | Semaphorin 5A	Semaphorin 5A
IL_8	qPCR	RA_FLS	Semaphorin_5A	Qi et al. 2023	Pictilisib_Sema5A	Ctrl_Sema5A	-3.94148	1.53902	2.36858		IL_8 | Semaphorin 5A	Semaphorin 5A
IL_8	qPCR	RA_FLS	Semaphorin_5A	Qi et al. 2023	Temsirolimus_Sema5A	Ctrl_Sema5A	-5.10584	1.91973	3.68536		IL_8 | Semaphorin 5A	Semaphorin 5A
Invasion	Transwell_assay	RA_FLS	PDGF	Beatrix et al. 2014	CAL101_PDGF	Ctrl_PDGF	-2.08922	0.986038	0.972271		Invasion | PDGF	PDGF
Invasion	Transwell_assay	RA_FLS	PDGF	Beatrix et al. 2014	GDC0941_PDGF	Ctrl_PDGF	-3.70807	1.46471	2.14539		Invasion | PDGF	PDGF
Invasion	Transwell_assay	RA_FLS	PDGF	Beatrix et al. 2014	INK007(PI3Kδ)_PDGF	Ctrl_PDGF	-2.24376	1.0276	1.05597		Invasion | PDGF	PDGF
Invasion	Transwell_assay	RA_FLS	PDGF	Beatrix et al. 2014	IPI145_PDGF	Ctrl_PDGF	-2.56524	1.11769	1.24923		Invasion | PDGF	PDGF
LC3II_LC3I	WB	RA_FLS	TNF_α	Junjie et al. 2022	Celastrol(100nM)_TNFa	Ctrl_TNFα	14.737	5.2511	27.574		LC3II_LC3I | TNF-α	TNF-α
LC3II_LC3I	WB	RA_FLS	TNF_α	Shu et al. 2024	Resveratrol_TNFa	Ctrl_TNFα	-1.14867	0.769154	0.591598		LC3II_LC3I | TNF-α	TNF-α
LC3II_LC3I	WB	RA_FLS	TNF_α	Zong et al. 2023	Berberine_TNFa	Ctrl_TNFα	-6.43988	2.36868	5.61067		LC3II_LC3I | TNF-α	TNF-α
Migration	Wound_healing_assay	RA_FLS	PDGF	Beatrix et al. 2014	A66(PI3Kα)_PDGF	Ctrl_PDGF	-3.61365	0.967961	0.936948		Migration | PDGF	PDGF
Migration	Wound_healing_assay	RA_FLS	PDGF	Beatrix et al. 2014	GDC0941_PDGF	Ctrl_PDGF	-6.16257	1.47746	2.18289		Migration | PDGF	PDGF
Migration	Wound_healing_assay	RA_FLS	PDGF	Beatrix et al. 2014	INK007(PI3Kδ)_PDGF	Ctrl_PDGF	-2.6138	0.790962	0.625621		Migration | PDGF	PDGF
Migration	Wound_healing_assay	RA_FLS	Semaphorin_5A	Qi et al. 2023	MK2206_Sema5A	Ctrl_Sema5A	-1.91467	0.940697	0.884911		Migration | Semaphorin 5A	Semaphorin 5A
Migration	Wound_healing_assay	RA_FLS	Semaphorin_5A	Qi et al. 2023	Pictilisib_Sema5A	Ctrl_Sema5A	-3.83213	1.5041	2.26232		Migration | Semaphorin 5A	Semaphorin 5A
Migration	Wound_healing_assay	RA_FLS	Semaphorin_5A	Qi et al. 2023	Temsirolimus_Sema5A	Ctrl_Sema5A	-0.992456	0.741477	0.549788		Migration | Semaphorin 5A	Semaphorin 5A
VEGF	qPCR	RA_FLS	Semaphorin_5A	Qi et al. 2023	MK2206_Sema5A	Ctrl_Sema5A	-1.75969	0.90207	0.81373		VEGF | Semaphorin 5A	Semaphorin 5A
VEGF	qPCR	RA_FLS	Semaphorin_5A	Qi et al. 2023	Pictilisib_Sema5A	Ctrl_Sema5A	-1.91669	0.941211	0.885878		VEGF | Semaphorin 5A	Semaphorin 5A
VEGF	qPCR	RA_FLS	Semaphorin_5A	Qi et al. 2023	Temsirolimus_Sema5A	Ctrl_Sema5A	-4.57197	1.74343	3.03953		VEGF | Semaphorin 5A	Semaphorin 5A
pAKT	WB	RA_FLS	TNF_α	Junjie et al. 2022	Celastrol(100nM)_TNFa	Ctrl_TNFα	-4.51067	1.72335	2.96994		pAKT | TNF-α	TNF-α
pAKT	WB	RA_FLS	TNF_α	Shu et al. 2024	LY294002_TNFa	Ctrl_TNFα	-3.70209	1.46282	2.13985		pAKT | TNF-α	TNF-α
pAKT	WB	RA_FLS	TNF_α	Shu et al. 2024	Resveratrol_TNFa	Ctrl_TNFα	-2.13965	0.999465	0.998929		pAKT | TNF-α	TNF-α
pAKT	WB	RA_FLS	TNF_α	Tian et al. 2013	LY294006_TNFα	Ctrl_TNFα	-4.98006	1.87798	3.52679		pAKT | TNF-α	TNF-α

## Sheet: 13D. Leave-One-Out
outcome_id	method	cell_type	stimulator	omit_idx	omit_study_id	omit_treat_arm	omit_ctrl_arm	pooled_g	se	ci_low	ci_high	tau2	Q	I2_pct	p	k
AKT	WB	RA_FLS	TNF_α	1	Shu et al. 2024	LY294002_TNFa	Ctrl_TNFα	-0.627706	0.246731	-3.76272	2.50731	0.0137002	0.251754	2.73765	0.238424	2
AKT	WB	RA_FLS	TNF_α	2	Shu et al. 2024	Resveratrol_TNFa	Ctrl_TNFα	-0.784562	0.44582	-6.44924	4.88012	0.110673	0.748839	16.9434	0.328967	2
AKT	WB	RA_FLS	TNF_α	3	Tian et al. 2013	LY294007_TNFα	Ctrl_TNFα	-1.07895	0.202257	-3.64887	1.49097	0.00546267	0.14171	0.928944	0.11797	2
Apoptosis	Flow_cytometry_Annexin_V_PI	RA_FLS	Semaphorin_5A	1	Qi et al. 2023	Pictilisib_Sema5A	Ctrl_Sema5A	3.04945	1.34565	-14.0487	20.1476	1.898	1.82322	46.5085	0.264564	2
Apoptosis	Flow_cytometry_Annexin_V_PI	RA_FLS	TNF_α	1	Junjie et al. 2022	Celastrol(50nM)_TNFa	Ctrl_TNFα	3.03026	0.795449	-7.07688	13.1374	0.380444	0.749178	16.9544	0.163427	2
Apoptosis	Flow_cytometry_Annexin_V_PI	RA_FLS	Semaphorin_5A	2	Qi et al. 2023	Temsirolimus_Sema5A	Ctrl_Sema5A	2.312	0.291131	-1.38717	6.01116	0.012353	0.153308	1.07971	0.0797445	2
Apoptosis	Flow_cytometry_Annexin_V_PI	RA_FLS	TNF_α	2	Shu et al. 2024	Resveratrol_TNFa	Ctrl_TNFα	1.23825	1.00728	-11.5605	14.037	1.18385	2.58572	59.3164	0.43475	2
Apoptosis	Flow_cytometry_Annexin_V_PI	RA_FLS	Semaphorin_5A	3	Qi et al. 2023	MK2206_Sema5A	Ctrl_Sema5A	3.40276	1.05491	-10.0012	16.8067	0.861645	1.0573	26.7745	0.191381	2
Apoptosis	Flow_cytometry_Annexin_V_PI	RA_FLS	TNF_α	3	Zong et al. 2023	Berberine_TNFa	Ctrl_TNFα	1.95208	1.8342	-21.3536	25.2578	4.82866	4.61843	76.319	0.480186	2
Cell_proliferation	CCK_8	RA_FLS	Semaphorin_5A	1	Qi et al. 2023	Pictilisib_Sema5A	Ctrl_Sema5A	-3.06612	0.744246	-12.5227	6.39042	0.298992	0.652615	13.8348	0.151596	2
Cell_proliferation	CCK_8	RA_FLS	TNF_α	1	Junjie et al. 2022	Celastrol(50nM)_TNFa	Ctrl_TNFα	-5.50117	1.7634	-27.9073	16.9049	2.73546	1.26214	32.8105	0.19748	2
Cell_proliferation	CCK_8	RA_FLS	Semaphorin_5A	2	Qi et al. 2023	Temsirolimus_Sema5A	Ctrl_Sema5A	-3.00499	0.783332	-12.9582	6.94819	0.364053	0.736711	16.5498	0.162339	2
Cell_proliferation	CCK_8	RA_FLS	TNF_α	2	Shu et al. 2024	Resveratrol_TNFa	Ctrl_TNFα	-5.82383	1.53918	-25.3809	13.7333	1.6932	0.917191	22.3827	0.164491	2
Cell_proliferation	CCK_8	RA_FLS	Semaphorin_5A	3	Qi et al. 2023	MK2206_Sema5A	Ctrl_Sema5A	-2.47468	0.0427817	-3.01828	-1.93109	5.6129e-06	0.00306989	0.000470488	0.0110046	2
Cell_proliferation	CCK_8	RA_FLS	TNF_α	3	Shu et al. 2024	LY294002_TNFa	Ctrl_TNFα	-4.49087	0.238253	-7.51816	-1.46358	0.00215759	0.0384223	0.07237	0.0337428	2
IL_1β	ELISA	MH7A	TNF_α	1	Chao et al. 2021	FTY720_TNFα	Ctrl_TNFα	-2.37943	1.04311	-15.6334	10.8746	1.05603	1.60169	41.5982	0.263023	2
IL_1β	ELISA	MH7A	TNF_α	2	Chunfang et al. 2020	Shikonin_TNFα	Ctrl_TNFα	-3.78576	0.00161689	-3.8063	-3.76521	6.16259e-12	2.35722e-06	2.77824e-10	0.0002719	2
IL_1β	ELISA	MH7A	TNF_α	3	Jinchao et al. 2014	LY294002_TNFα	Ctrl_TNFα	-2.38064	1.04468	-15.6545	10.8933	1.06031	1.60479	41.6713	0.263255	2
IL_6	ELISA	MH7A	TNF_α	1	Chao et al. 2021	FTY721_TNFα	Ctrl_TNFα	-6.16419	0.125895	-7.76384	-4.56454	9.68638e-05	0.00612154	0.00186791	0.0130003	2
IL_6	qPCR	RA_FLS	Semaphorin_5A	1	Qi et al. 2023	Pictilisib_Sema5A	Ctrl_Sema5A	-12.8112	0.790215	-22.8518	-2.77057	0.0365565	0.0594107	0.171097	0.039218	2
IL_6	ELISA	MH7A	TNF_α	2	Jinchao et al. 2014	LY294002_TNFα	Ctrl_TNFα	-5.01656	0.943567	-17.0057	6.97259	0.37685	0.479128	8.47508	0.118359	2
IL_6	qPCR	RA_FLS	Semaphorin_5A	2	Qi et al. 2023	Temsirolimus_Sema5A	Ctrl_Sema5A	-10.8039	2.07792	-37.2064	15.5986	2.06964	0.547575	10.5302	0.120964	2
IL_6	ELISA	MH7A	TNF_α	3	You et al. 2019	LY294002_TNFα	Ctrl_TNFα	-4.94786	0.829123	-15.4829	5.58715	0.238495	0.382945	5.79727	0.105698	2
IL_6	qPCR	RA_FLS	Semaphorin_5A	3	Qi et al. 2023	MK2206_Sema5A	Ctrl_Sema5A	-10.3742	1.35661	-27.6115	6.86312	0.450399	0.26038	2.91206	0.0827794	2
IL_8	ELISA	MH7A	TNF_α	1	Chao et al. 2021	FTY722_TNFα	Ctrl_TNFα	-7.05207	0.297059	-10.8266	-3.27758	0.00232425	0.0265229	0.0347008	0.0268009	2
IL_8	ELISA	RA_FLS	TNF_α	1	Brianne et al. 2023	Rap_TNFα	Ctrl_TNFα	-1.88624	0.640802	-4.64339	0.870907	0.711192	4.58242	55.1924	0.0986327	3
IL_8	qPCR	RA_FLS	Semaphorin_5A	1	Qi et al. 2023	Pictilisib_Sema5A	Ctrl_Sema5A	-4.18884	0.702158	-13.1106	4.73293	0.163736	0.366191	5.36322	0.105731	2
IL_8	ELISA	MH7A	TNF_α	2	Jinchao et al. 2014	LY294002_TNFα	Ctrl_TNFα	-6.14694	0.537439	-12.9758	0.681874	0.0312589	0.111378	0.584105	0.0555198	2
IL_8	ELISA	RA_FLS	TNF_α	2	Weili et al. 2017	Wortmannin_TNFα	Ctrl_TNFα	-1.29299	1.3031	-6.89979	4.31381	4.31485	19.7042	87.9161	0.425649	3
IL_8	qPCR	RA_FLS	Semaphorin_5A	2	Qi et al. 2023	MK2206_Sema5A	Ctrl_Sema5A	-4.39982	0.568855	-11.6278	2.82816	0.0682578	0.223941	2.20526	0.0818548	2
IL_8	ELISA	MH7A	TNF_α	3	You et al. 2019	LY294002_TNFα	Ctrl_TNFα	-6.33816	0.819884	-16.7558	4.07946	0.153534	0.242662	2.5585	0.0818963	2
IL_8	ELISA	RA_FLS	TNF_α	3	Xu et al. 2007	LY294002_TNFα	Ctrl_TNFα	-0.817883	1.19324	-5.95198	4.31622	3.62168	15.3343	88.7952	0.563855	3
IL_8	qPCR	RA_FLS	Semaphorin_5A	3	Qi et al. 2023	Temsirolimus_Sema5A	Ctrl_Sema5A	-3.78737	0.14487	-5.62812	-1.94662	0.0003942	0.0188878	0.0176675	0.0243394	2
IL_8	ELISA	RA_FLS	TNF_α	4	Ya et al. 2011	LY294002_TNFα	Ctrl_TNFα	-0.602428	0.990269	-4.86321	3.65836	2.41048	13.0565	85.2794	0.604843	3
Invasion	Transwell_assay	RA_FLS	PDGF	1	Beatrix et al. 2014	INK007(PI3Kδ)_PDGF	Ctrl_PDGF	-2.60141	0.433797	-4.46788	-0.73493	0.150501	0.841021	9.90119	0.0266985	3
Invasion	Transwell_assay	RA_FLS	PDGF	2	Beatrix et al. 2014	CAL101_PDGF	Ctrl_PDGF	-2.67861	0.396829	-4.38602	-0.971189	0.109483	0.68311	7.21662	0.0212506	3
Invasion	Transwell_assay	RA_FLS	PDGF	3	Beatrix et al. 2014	IPI145_PDGF	Ctrl_PDGF	-2.47958	0.443103	-4.3861	-0.573058	0.185809	0.911729	12.6024	0.0304815	3
Invasion	Transwell_assay	RA_FLS	PDGF	4	Beatrix et al. 2014	GDC0941_PDGF	Ctrl_PDGF	-2.27924	0.136746	-2.86761	-1.69087	0.00197212	0.103809	0.18121	0.00358023	3
LC3II_LC3I	WB	RA_FLS	TNF_α	1	Junjie et al. 2022	Celastrol(100nM)_TNFa	Ctrl_TNFα	-3.27565	2.59427	-36.239	29.6877	9.70044	4.51397	75.7754	0.42643	2
LC3II_LC3I	WB	RA_FLS	TNF_α	2	Shu et al. 2024	Resveratrol_TNFa	Ctrl_TNFα	3.59986	10.5742	-130.758	137.958	195.323	13.5141	92.1703	0.791106	2
LC3II_LC3I	WB	RA_FLS	TNF_α	3	Zong et al. 2023	Berberine_TNFa	Ctrl_TNFα	5.88011	7.89007	-94.3727	106.133	103.151	8.95966	87.9875	0.592272	2
Migration	Wound_healing_assay	RA_FLS	PDGF	1	Beatrix et al. 2014	INK007(PI3Kδ)_PDGF	Ctrl_PDGF	-4.64131	1.25033	-20.5283	11.2457	1.65706	2.08247	51.5098	0.167523	2
Migration	Wound_healing_assay	RA_FLS	Semaphorin_5A	1	Qi et al. 2023	Pictilisib_Sema5A	Ctrl_Sema5A	-1.35871	0.451245	-7.09232	4.3749	0.0972223	0.59279	11.9354	0.204133	2
Migration	Wound_healing_assay	RA_FLS	PDGF	2	Beatrix et al. 2014	A66(PI3Kα)_PDGF	Ctrl_PDGF	-4.14828	1.75809	-26.487	18.1904	4.35465	4.48415	75.6159	0.255198	2
Migration	Wound_healing_assay	RA_FLS	Semaphorin_5A	2	Qi et al. 2023	Temsirolimus_Sema5A	Ctrl_Sema5A	-2.58013	0.912774	-14.178	9.01776	0.677846	1.16822	30.1069	0.21647	2
Migration	Wound_healing_assay	RA_FLS	PDGF	3	Beatrix et al. 2014	GDC0941_PDGF	Ctrl_PDGF	-3.02749	0.492433	-9.28445	3.22946	0.121146	0.639784	13.4244	0.10265	2
Migration	Wound_healing_assay	RA_FLS	Semaphorin_5A	3	Qi et al. 2023	MK2206_Sema5A	Ctrl_Sema5A	-2.09077	1.38295	-19.6628	15.4813	2.37522	2.86751	62.8154	0.372032	2
VEGF	qPCR	RA_FLS	Semaphorin_5A	1	Qi et al. 2023	Pictilisib_Sema5A	Ctrl_Sema5A	-2.76759	1.34857	-19.9028	14.3676	2.00287	2.05253	50.97	0.288652	2
VEGF	qPCR	RA_FLS	Semaphorin_5A	2	Qi et al. 2023	Temsirolimus_Sema5A	Ctrl_Sema5A	-1.83486	0.0784284	-2.83138	-0.838329	8.87223e-05	0.0145024	0.0104392	0.0271949	2
VEGF	qPCR	RA_FLS	Semaphorin_5A	3	Qi et al. 2023	MK2206_Sema5A	Ctrl_Sema5A	-2.85056	1.2679	-18.9608	13.2597	1.66797	1.79613	45.9411	0.266434	2
pAKT	WB	RA_FLS	TNF_α	1	Junjie et al. 2022	Celastrol(100nM)_TNFa	Ctrl_TNFα	-3.19474	0.800221	-6.63782	0.248332	0.807701	2.08257	28.9588	0.0573925	3
pAKT	WB	RA_FLS	TNF_α	2	Shu et al. 2024	Resveratrol_TNFa	Ctrl_TNFα	-4.28725	0.379283	-5.91917	-2.65533	0.0394218	0.31292	1.37748	0.00773583	3
pAKT	WB	RA_FLS	TNF_α	3	Shu et al. 2024	LY294002_TNFa	Ctrl_TNFα	-3.41003	0.923055	-7.38161	0.561558	1.07023	2.59419	32.1061	0.066091	3
pAKT	WB	RA_FLS	TNF_α	4	Tian et al. 2013	LY294006_TNFα	Ctrl_TNFα	-3.09976	0.705251	-6.1342	-0.0653071	0.526351	1.73943	21.9105	0.0480632	3

## Sheet: 13E. Summary_REML
outcome_id	method	cell_type	stimulator	model	pooled_g	se	ci_low	ci_high
AKT	WB	RA_FLS	TNF_α	REML	-0.812333	0.259526	-1.92898	0.304317
Apoptosis	Flow_cytometry_Annexin_V_PI	RA_FLS	Semaphorin_5A	REML	2.67037	0.658444	-0.162685	5.50343
Apoptosis	Flow_cytometry_Annexin_V_PI	RA_FLS	TNF_α	REML	1.97459	1.05618	-2.56979	6.51898
Cell_proliferation	CCK_8	RA_FLS	Semaphorin_5A	REML	-2.78283	0.447442	-4.70801	-0.857641
Cell_proliferation	CCK_8	RA_FLS	TNF_α	REML	-5.01575	0.903447	-8.90297	-1.12853
IL_1β	ELISA	MH7A	TNF_α	REML	-2.68574	0.771043	-6.00327	0.631793
IL_6	ELISA	MH7A	TNF_α	REML	-5.27152	0.654785	-8.08883	-2.45421
IL_6	qPCR	RA_FLS	Semaphorin_5A	REML	-11.1239	1.2992	-16.7139	-5.5339
IL_8	ELISA	MH7A	TNF_α	REML	-6.47054	0.502564	-8.6329	-4.30819
IL_8	ELISA	RA_FLS	TNF_α	REML	-1.15448	0.919892	-4.08199	1.77303
IL_8	qPCR	RA_FLS	Semaphorin_5A	REML	-4.0928	0.403448	-5.8287	-2.35691
Invasion	Transwell_assay	RA_FLS	PDGF	REML	-2.48463	0.307324	-3.46267	-1.50659
LC3II_LC3I	WB	RA_FLS	TNF_α	REML	1.53531	6.1013	-24.7164	27.7871
Migration	Wound_healing_assay	RA_FLS	PDGF	REML	-3.79621	0.972062	-7.97865	0.386238
Migration	Wound_healing_assay	RA_FLS	Semaphorin_5A	REML	-1.78368	0.707149	-4.82629	1.25894
VEGF	qPCR	RA_FLS	Semaphorin_5A	REML	-2.17002	0.636575	-4.90899	0.568937
pAKT	WB	RA_FLS	TNF_α	REML	-3.33796	0.66023	-5.43911	-1.23682

## Sheet: 13F. delta SJ vs REML
outcome_id	method	cell_type	stimulator	pooled_g	se	ci_low	ci_high	tau2	Q	I2_pct	p	k	pi_low	pi_high	tau2_lo	tau2_hi	pooled_g_REML	se_REML	ci_low_REML	ci_high_REML	delta_g
AKT	WB	RA_FLS	TNF_α	-0.816166	0.259697	-1.93355	0.301218	0.0414771	0.768307	7.2385	0.0880749	3	-2.23617	0.603836	0.0414771	0.203659	-0.812333	0.259526	-1.92898	0.304317	0.00383343
Apoptosis	Flow_cytometry_Annexin_V_PI	RA_FLS	Semaphorin_5A	2.80661	0.72759	-0.32396	5.93717	0.823443	1.82366	34.2519	0.0611105	3	-2.19786	7.81107	0.823443	0.907437	2.67037	0.658444	-0.162685	5.50343	0.136234
Apoptosis	Flow_cytometry_Annexin_V_PI	RA_FLS	TNF_α	1.97359	1.05609	-2.57038	6.51756	2.20885	6.05263	66.3926	0.202595	3	-5.87114	9.81831	2.20885	1.48622	1.97459	1.05618	-2.56979	6.51898	0.00100632
Cell_proliferation	CCK_8	RA_FLS	Semaphorin_5A	-2.8016	0.45738	-4.76955	-0.833656	0.185938	0.83145	10.9454	0.0256324	3	-5.50624	-0.0969661	0.185938	0.431206	-2.78283	0.447442	-4.70801	-0.857641	0.0187753
Cell_proliferation	CCK_8	RA_FLS	TNF_α	-5.1263	0.968407	-9.29302	-0.95958	1.25773	1.29715	23.4271	0.0338835	3	-11.5017	1.24909	1.25773	1.12148	-5.01575	0.903447	-8.90297	-1.12853	0.110554
IL_1β	ELISA	MH7A	TNF_α	-2.69698	0.771072	-6.01463	0.620676	0.730066	2.5604	31.4746	0.0729129	3	-7.64899	2.25503	0.730066	0.854439	-2.68574	0.771043	-6.00327	0.631793	0.0112406
IL_6	ELISA	MH7A	TNF_α	-5.2866	0.654475	-8.10258	-2.47062	0.203517	0.641917	4.59599	0.0149826	3	-8.70674	-1.86645	0.203517	0.451128	-5.27152	0.654785	-8.08883	-2.45421	0.0150784
IL_6	qPCR	RA_FLS	Semaphorin_5A	-11.1539	1.30064	-16.7502	-5.55773	0.842429	0.620699	4.6616	0.0133263	3	-18.0033	-4.30462	0.842429	0.917839	-11.1239	1.2992	-16.7139	-5.5339	0.0300478
IL_8	ELISA	MH7A	TNF_α	-6.47207	0.502539	-8.63432	-4.30982	0.0591235	0.264781	1.00111	0.00597511	3	-8.87413	-4.07002	0.0591235	0.243153	-6.47054	0.502564	-8.6329	-4.30819	0.00152925
IL_8	ELISA	RA_FLS	TNF_α	-1.15291	0.919856	-4.08031	1.77448	2.79312	19.8023	85.0811	0.298863	4	-7.22401	4.91819	2.79312	1.67126	-1.15448	0.919892	-4.08199	1.77303	0.0015658
IL_8	qPCR	RA_FLS	Semaphorin_5A	-4.09577	0.404553	-5.83642	-2.35512	0.0667563	0.381308	2.47839	0.0096157	3	-6.16113	-2.03041	0.0667563	0.258372	-4.0928	0.403448	-5.8287	-2.35691	0.0029664
Invasion	Transwell_assay	RA_FLS	PDGF	-2.49379	0.311208	-3.48419	-1.50339	0.0994276	0.918636	7.29577	0.00405709	4	-3.90372	-1.08386	0.0994276	0.315321	-2.48463	0.307324	-3.46267	-1.50659	0.00915903
LC3II_LC3I	WB	RA_FLS	TNF_α	1.57111	6.11414	-24.7359	27.8781	98.3097	14.0711	95.0115	0.821227	3	-48.5492	51.6914	98.3097	9.91512	1.53531	6.1013	-24.7164	27.7871	0.0357999
Migration	Wound_healing_assay	RA_FLS	PDGF	-3.84912	0.988451	-8.10208	0.403843	1.9681	4.51494	64.8408	0.0600656	3	-11.2331	3.53484	1.9681	1.40289	-3.79621	0.972062	-7.97865	0.386238	0.0529111
Migration	Wound_healing_assay	RA_FLS	Semaphorin_5A	-1.91058	0.752104	-5.14663	1.32546	1.00624	2.96901	49.9183	0.12627	3	-7.30505	3.48388	1.00624	1.00311	-1.78368	0.707149	-4.82629	1.25894	0.126909
VEGF	qPCR	RA_FLS	Semaphorin_5A	-2.35195	0.757919	-5.61302	0.909107	1.04853	2.17747	45.7731	0.0900405	3	-7.83336	3.12945	1.04853	1.02398	-2.17002	0.636575	-4.90899	0.568937	0.18193
pAKT	WB	RA_FLS	TNF_α	-3.41317	0.659981	-5.51353	-1.31281	0.614084	2.71341	22.4161	0.0140288	4	-6.67368	-0.152662	0.614084	0.783635	-3.33796	0.66023	-5.43911	-1.23682	0.075206

## Sheet: 13G. Baujat_Resume
outcome_id	method	cell_type	stimulator	k	max_infl	comp_id
AKT	WB	RA_FLS	TNF_α	3	1.68809	3
Apoptosis	Flow_cytometry_Annexin_V_PI	RA_FLS	Semaphorin_5A	3	2.88634	2
Apoptosis	Flow_cytometry_Annexin_V_PI	RA_FLS	TNF_α	3	1.76464	1
Cell_proliferation	CCK_8	RA_FLS	Semaphorin_5A	3	58.3931	3
Cell_proliferation	CCK_8	RA_FLS	TNF_α	3	7.11322	3
IL_1β	ELISA	MH7A	TNF_α	3	453435	2
IL_6	ELISA	MH7A	TNF_α	3	48.5923	1
IL_6	qPCR	RA_FLS	Semaphorin_5A	3	4.39834	1
IL_8	ELISA	MH7A	TNF_α	3	3.81209	1
IL_8	ELISA	RA_FLS	TNF_α	4	1.30963	1
IL_8	qPCR	RA_FLS	Semaphorin_5A	3	4.53178	3
Invasion	Transwell_assay	RA_FLS	PDGF	4	2.46165	4
LC3II_LC3I	WB	RA_FLS	TNF_α	3	3.49038	1
Migration	Wound_healing_assay	RA_FLS	PDGF	3	2.7839	3
Migration	Wound_healing_assay	RA_FLS	Semaphorin_5A	3	1.49574	1
VEGF	qPCR	RA_FLS	Semaphorin_5A	3	43.471	2
pAKT	WB	RA_FLS	TNF_α	4	5.311	2

## Sheet: 13H. Baujat_Table
outcome_id	method	cell_type	stimulator	comp_id	study_id	treat_arm	resid2	influence
AKT	WB	RA_FLS	TNF_α	1	Shu et al. 2024	LY294002_TNFa	0.346327	0.583432
AKT	WB	RA_FLS	TNF_α	2	Shu et al. 2024	Resveratrol_TNFa	0.0109503	0.00502557
AKT	WB	RA_FLS	TNF_α	3	Tian et al. 2013	LY294007_TNFα	0.354802	1.68809
Apoptosis	Flow_cytometry_Annexin_V_PI	RA_FLS	Semaphorin_5A	1	Qi et al. 2023	Pictilisib_Sema5A	0.0113439	0.0325672
Apoptosis	Flow_cytometry_Annexin_V_PI	RA_FLS	Semaphorin_5A	2	Qi et al. 2023	Temsirolimus_Sema5A	1.01945	2.88634
Apoptosis	Flow_cytometry_Annexin_V_PI	RA_FLS	Semaphorin_5A	3	Qi et al. 2023	MK2206_Sema5A	0.311081	0.31936
Apoptosis	Flow_cytometry_Annexin_V_PI	RA_FLS	TNF_α	1	Junjie et al. 2022	Celastrol(50nM)_TNFa	0.931069	1.76464
Apoptosis	Flow_cytometry_Annexin_V_PI	RA_FLS	TNF_α	2	Shu et al. 2024	Resveratrol_TNFa	0.969309	0.53293
Apoptosis	Flow_cytometry_Annexin_V_PI	RA_FLS	TNF_α	3	Zong et al. 2023	Berberine_TNFa	0.0671179	0.000137494
Cell_proliferation	CCK_8	RA_FLS	Semaphorin_5A	1	Qi et al. 2023	Pictilisib_Sema5A	0.100547	0.126325
Cell_proliferation	CCK_8	RA_FLS	Semaphorin_5A	2	Qi et al. 2023	Temsirolimus_Sema5A	0.0570569	0.067418
Cell_proliferation	CCK_8	RA_FLS	Semaphorin_5A	3	Qi et al. 2023	MK2206_Sema5A	0.604946	58.3931
Cell_proliferation	CCK_8	RA_FLS	TNF_α	1	Junjie et al. 2022	Celastrol(50nM)_TNFa	0.0311269	0.0451928
Cell_proliferation	CCK_8	RA_FLS	TNF_α	2	Shu et al. 2024	Resveratrol_TNFa	0.183421	0.205373
Cell_proliferation	CCK_8	RA_FLS	TNF_α	3	Shu et al. 2024	LY294002_TNFa	0.866771	7.11322
IL_1β	ELISA	MH7A	TNF_α	1	Chao et al. 2021	FTY720_TNFα	0.403072	0.0926737
IL_1β	ELISA	MH7A	TNF_α	2	Chunfang et al. 2020	Shikonin_TNFα	0.806656	453435
IL_1β	ELISA	MH7A	TNF_α	3	Jinchao et al. 2014	LY294002_TNFα	0.401101	0.0916915
IL_6	ELISA	MH7A	TNF_α	1	Chao et al. 2021	FTY721_TNFα	0.315256	48.5923
IL_6	ELISA	MH7A	TNF_α	2	Jinchao et al. 2014	LY294002_TNFα	0.110117	0.0819022
IL_6	ELISA	MH7A	TNF_α	3	You et al. 2019	LY294002_TNFα	0.182087	0.166913
IL_6	qPCR	RA_FLS	Semaphorin_5A	1	Qi et al. 2023	Pictilisib_Sema5A	0.279309	4.39834
IL_6	qPCR	RA_FLS	Semaphorin_5A	2	Qi et al. 2023	Temsirolimus_Sema5A	0.0467148	0.0283781
IL_6	qPCR	RA_FLS	Semaphorin_5A	3	Qi et al. 2023	MK2206_Sema5A	0.262611	0.330385
IL_8	ELISA	MH7A	TNF_α	1	Chao et al. 2021	FTY722_TNFα	0.135365	3.81209
IL_8	ELISA	MH7A	TNF_α	2	Jinchao et al. 2014	LY294002_TNFα	0.111589	0.365983
IL_8	ELISA	MH7A	TNF_α	3	You et al. 2019	LY294002_TNFα	0.0149826	0.0266785
IL_8	ELISA	RA_FLS	TNF_α	1	Brianne et al. 2023	Rap_TNFα	1.71564	1.30963
IL_8	ELISA	RA_FLS	TNF_α	2	Weili et al. 2017	Wortmannin_TNFα	0.0260331	0.011555
IL_8	ELISA	RA_FLS	TNF_α	3	Xu et al. 2007	LY294002_TNFα	0.360672	0.0788341
IL_8	ELISA	RA_FLS	TNF_α	4	Ya et al. 2011	LY294002_TNFα	0.945314	0.30902
IL_8	qPCR	RA_FLS	Semaphorin_5A	1	Qi et al. 2023	Pictilisib_Sema5A	0.0097751	0.0175683
IL_8	qPCR	RA_FLS	Semaphorin_5A	2	Qi et al. 2023	MK2206_Sema5A	0.0915149	0.285686
IL_8	qPCR	RA_FLS	Semaphorin_5A	3	Qi et al. 2023	Temsirolimus_Sema5A	0.271908	4.53178
Invasion	Transwell_assay	RA_FLS	PDGF	1	Beatrix et al. 2014	INK007(PI3Kδ)_PDGF	0.054108	0.0615455
Invasion	Transwell_assay	RA_FLS	PDGF	2	Beatrix et al. 2014	CAL101_PDGF	0.152727	0.216908
Invasion	Transwell_assay	RA_FLS	PDGF	3	Beatrix et al. 2014	IPI145_PDGF	0.00378581	0.00102879
Invasion	Transwell_assay	RA_FLS	PDGF	4	Beatrix et al. 2014	GDC0941_PDGF	0.656833	2.46165
LC3II_LC3I	WB	RA_FLS	TNF_α	1	Junjie et al. 2022	Celastrol(100nM)_TNFa	1.37699	3.49038
LC3II_LC3I	WB	RA_FLS	TNF_α	2	Shu et al. 2024	Resveratrol_TNFa	0.0747939	0.0368096
LC3II_LC3I	WB	RA_FLS	TNF_α	3	Zong et al. 2023	Berberine_TNFa	0.617548	0.298258
Migration	Wound_healing_assay	RA_FLS	PDGF	1	Beatrix et al. 2014	INK007(PI3Kδ)_PDGF	0.588347	0.401432
Migration	Wound_healing_assay	RA_FLS	PDGF	2	Beatrix et al. 2014	A66(PI3Kα)_PDGF	0.0190852	0.0289552
Migration	Wound_healing_assay	RA_FLS	PDGF	3	Beatrix et al. 2014	GDC0941_PDGF	1.28935	2.7839
Migration	Wound_healing_assay	RA_FLS	Semaphorin_5A	1	Qi et al. 2023	Pictilisib_Sema5A	1.12965	1.49574
Migration	Wound_healing_assay	RA_FLS	Semaphorin_5A	2	Qi et al. 2023	Temsirolimus_Sema5A	0.541739	0.538065
Migration	Wound_healing_assay	RA_FLS	Semaphorin_5A	3	Qi et al. 2023	MK2206_Sema5A	8.81952e-06	0.0169759
VEGF	qPCR	RA_FLS	Semaphorin_5A	1	Qi et al. 2023	Pictilisib_Sema5A	0.0979408	0.0949891
VEGF	qPCR	RA_FLS	Semaphorin_5A	2	Qi et al. 2023	Temsirolimus_Sema5A	1.20558	43.471
VEGF	qPCR	RA_FLS	Semaphorin_5A	3	Qi et al. 2023	MK2206_Sema5A	0.188362	0.154649
pAKT	WB	RA_FLS	TNF_α	1	Junjie et al. 2022	Celastrol(100nM)_TNFa	0.336078	0.0745066
pAKT	WB	RA_FLS	TNF_α	2	Shu et al. 2024	Resveratrol_TNFa	1.00548	5.311
pAKT	WB	RA_FLS	TNF_α	3	Shu et al. 2024	LY294002_TNFa	0.0303108	1.1586e-05
pAKT	WB	RA_FLS	TNF_α	4	Tian et al. 2013	LY294006_TNFα	0.592906	0.197493
