# Supplementary material for: Pharmacological Inhibition of the PI3K/AKT/mTOR Pathway in Rheumatoid Arthritis Synoviocytes: A Systematic Review and Meta-Analysis (Preclinical)
Source: Pharmaceuticals (Basel). 2025 Aug 2;18(8):1152. doi: 10.3390/ph18081152 (PMC12388949; doi:10.3390/ph18081152)
Supplement: Supplementary file 1 [file pharmaceuticals-18-01152-s001.zip › pharmaceuticals-3779354-supplementary/Supplementary/Table S14. Deep meta-analysis and meta regression.xlsx]

## Sheet: MetaReg_celltype
outcome_id	moderator	beta	se_beta	ci_low	ci_high	p_beta	intercept	k
IL_6	cell_dummy	-5.85238	2.6028	0	3.56108	0.0245448	-5.27152	6
IL_8	cell_dummy	4.09964	1.96027	0.774964	3.65044	0.0364956	-6.52455	9

## Sheet: Summary
outcome_id	method	cell_type	stimulator	pooled_g	se	ci_low	ci_high	tau2	Q	I2_pct	p	k	tau2_hi	pi_low	pi_high	tau2_lo
AKT	WB	RA_FLS	TNF_α_1nM	-0.816166	0.259697	-1.93355	0.301218	0.0414771	0.768307	7.2385	0.0880749	3	0.203659	-2.23617	0.603836	0.0414771
Apoptosis	Flow_cytometry_Annexin_V_PI	RA_FLS	Semaphorin_5A_20nM	2.80661	0.72759	-0.32396	5.93717	0.823443	1.82366	34.2519	0.0611105	3	0.907437	-2.19786	7.81107	0.823443
Apoptosis	Flow_cytometry_Annexin_V_PI	RA_FLS	TNF_α_1nM	1.95208	1.8342	-21.3536	25.2578	4.82866	4.61843	76.319	0.480186	2	2.19742	-34.4173	38.3215	4.82866
Cell_proliferation	CCK_8	RA_FLS	Semaphorin_5A_20nM	-2.8016	0.45738	-4.76955	-0.833656	0.185938	0.83145	10.9454	0.0256324	3	0.431206	-5.50624	-0.0969661	0.185938
Cell_proliferation	CCK_8	RA_FLS	TNF_α_1nM	-5.1263	0.968407	-9.29302	-0.95958	1.25773	1.29715	23.4271	0.0338835	3	1.12148	-11.5017	1.24909	1.25773
IL_1β	ELISA	MH7A	TNF_α_1nM	-3.78576	0.00161689	-3.8063	-3.76521	6.16259e-12	2.35722e-06	2.77824e-10	0.0002719	2	2.48246e-06	-3.8063	-3.76521	6.16259e-12
IL_6	ELISA	MH7A	TNF_α_1nM	-5.2866	0.654475	-8.10258	-2.47062	0.203517	0.641917	4.59599	0.0149826	3	0.451128	-8.70674	-1.86645	0.203517
IL_6	qPCR	RA_FLS	Semaphorin_5A_20nM	-11.1539	1.30064	-16.7502	-5.55773	0.842429	0.620699	4.6616	0.0133263	3	0.917839	-18.0033	-4.30462	0.842429
IL_8	ELISA	MH7A	TNF_α_1nM	-6.47207	0.502539	-8.63432	-4.30982	0.0591235	0.264781	1.00111	0.00597511	3	0.243153	-8.87413	-4.07002	0.0591235
IL_8	ELISA	RA_FLS	TNF_α_1nM	-1.29299	1.3031	-6.89979	4.31381	4.31485	19.7042	87.9161	0.425649	3	2.07722	-11.8436	9.25766	4.31485
IL_8	qPCR	RA_FLS	Semaphorin_5A_20nM	-4.09577	0.404553	-5.83642	-2.35512	0.0667563	0.381308	2.47839	0.0096157	3	0.258372	-6.16113	-2.03041	0.0667563
Invasion	Transwell_assay	RA_FLS	PDGF_1nM	-2.49379	0.311208	-3.48419	-1.50339	0.0994276	0.918636	7.29577	0.00405709	4	0.315321	-3.90372	-1.08386	0.0994276
LC3II_LC3I	WB	RA_FLS	TNF_α_1nM	5.88011	7.89007	-94.3727	106.133	103.151	8.95966	87.9875	0.592272	2	10.1564	-157.534	169.294	103.151
Migration	Wound_healing_assay	RA_FLS	PDGF_1nM	-3.84912	0.988451	-8.10208	0.403843	1.9681	4.51494	64.8408	0.0600656	3	1.40289	-11.2331	3.53484	1.9681
Migration	Wound_healing_assay	RA_FLS	Semaphorin_5A_20nM	-1.91058	0.752104	-5.14663	1.32546	1.00624	2.96901	49.9183	0.12627	3	1.00311	-7.30505	3.48388	1.00624
VEGF	qPCR	RA_FLS	Semaphorin_5A_20nM	-2.35195	0.757919	-5.61302	0.909107	1.04853	2.17747	45.7731	0.0900405	3	1.02398	-7.83336	3.12945	1.04853
pAKT	WB	RA_FLS	TNF_α_1nM	-3.41317	0.659981	-5.51353	-1.31281	0.614084	2.71341	22.4161	0.0140288	4	0.783635	-6.67368	-0.152662	0.614084

## Sheet: Effects
outcome_id	method	cell_type	stimulator	study_id	treat_arm	ctrl_arm	g	se	var_g	conc_nM	stimulation	outcome_stim
AKT	WB	RA_FLS	TNF_α_1nM	Shu et al. 2024	LY294002_TNFa	Ctrl_TNFα	-1.3014	0.798981	0.638371	0.571429	TNF-α	AKT | TNF-α
AKT	WB	RA_FLS	TNF_α_1nM	Shu et al. 2024	Resveratrol_TNFa	Ctrl_TNFα	-0.895052	0.725814	0.526806	0.571429	TNF-α	AKT | TNF-α
AKT	WB	RA_FLS	TNF_α_1nM	Tian et al. 2013	LY294007_TNFα	Ctrl_TNFα	-0.4	0.668331	0.446667	0.571429	TNF-α	AKT | TNF-α
Apoptosis	Flow_cytometry_Annexin_V_PI	RA_FLS	Semaphorin_5A_20nM	Qi et al. 2023	MK2206_Sema5A	Ctrl_Sema5A	2.06213	0.978885	0.958216	20	Semaphorin 5A	Apoptosis | Semaphorin 5A
Apoptosis	Flow_cytometry_Annexin_V_PI	RA_FLS	Semaphorin_5A_20nM	Qi et al. 2023	Pictilisib_Sema5A	Ctrl_Sema5A	2.65121	1.14249	1.30528	20	Semaphorin 5A	Apoptosis | Semaphorin 5A
Apoptosis	Flow_cytometry_Annexin_V_PI	RA_FLS	Semaphorin_5A_20nM	Qi et al. 2023	Temsirolimus_Sema5A	Ctrl_Sema5A	4.88349	1.846	3.40773	20	Semaphorin 5A	Apoptosis | Semaphorin 5A
Apoptosis	Flow_cytometry_Annexin_V_PI	RA_FLS	TNF_α_1nM	Junjie et al. 2022	Celastrol(50nM)_TNFa	Ctrl_TNFα	0.401143	0.668417	0.446781	0.571429	TNF-α	Apoptosis | TNF-α
Apoptosis	Flow_cytometry_Annexin_V_PI	RA_FLS	TNF_α_1nM	Shu et al. 2024	Resveratrol_TNFa	Ctrl_TNFα	4.12128	1.5968	2.54978	0.571429	TNF-α	Apoptosis | TNF-α
Cell_proliferation	CCK_8	RA_FLS	Semaphorin_5A_20nM	Qi et al. 2023	MK2206_Sema5A	Ctrl_Sema5A	-4.07745	1.58268	2.50487	20	Semaphorin 5A	Cell_proliferation | Semaphorin 5A
Cell_proliferation	CCK_8	RA_FLS	Semaphorin_5A_20nM	Qi et al. 2023	Pictilisib_Sema5A	Ctrl_Sema5A	-2.43284	1.08005	1.16651	20	Semaphorin 5A	Cell_proliferation | Semaphorin 5A
Cell_proliferation	CCK_8	RA_FLS	Semaphorin_5A_20nM	Qi et al. 2023	Temsirolimus_Sema5A	Ctrl_Sema5A	-2.51843	1.1043	1.21948	20	Semaphorin 5A	Cell_proliferation | Semaphorin 5A
Cell_proliferation	CCK_8	RA_FLS	TNF_α_1nM	Junjie et al. 2022	Celastrol(50nM)_TNFa	Ctrl_TNFα	-4.75176	1.80252	3.24907	0.571429	TNF-α	Cell_proliferation | TNF-α
Cell_proliferation	CCK_8	RA_FLS	TNF_α_1nM	Shu et al. 2024	LY294002_TNFa	Ctrl_TNFα	-8.03363	2.91446	8.49407	0.571429	TNF-α	Cell_proliferation | TNF-α
Cell_proliferation	CCK_8	RA_FLS	TNF_α_1nM	Shu et al. 2024	Resveratrol_TNFa	Ctrl_TNFα	-4.27329	1.64599	2.70929	0.571429	TNF-α	Cell_proliferation | TNF-α
IL_1β	ELISA	MH7A	TNF_α_1nM	Chao et al. 2021	FTY720_TNFα	Ctrl_TNFα	-3.78737	1.48986	2.21969	0.571429	TNF-α	IL_1β | TNF-α
IL_1β	ELISA	MH7A	TNF_α_1nM	Jinchao et al. 2014	LY294002_TNFα	Ctrl_TNFα	-3.78414	1.48884	2.21663	0.571429	TNF-α	IL_1β | TNF-α
IL_6	ELISA	MH7A	TNF_α_1nM	Chao et al. 2021	FTY721_TNFα	Ctrl_TNFα	-4.32009	1.66119	2.75957	0.571429	TNF-α	IL_6 | TNF-α
IL_6	ELISA	MH7A	TNF_α_1nM	Jinchao et al. 2014	LY294002_TNFα	Ctrl_TNFα	-6.04292	2.23412	4.99128	0.571429	TNF-α	IL_6 | TNF-α
IL_6	ELISA	MH7A	TNF_α_1nM	You et al. 2019	LY294002_TNFα	Ctrl_TNFα	-6.29489	2.31946	5.37987	0.571429	TNF-α	IL_6 | TNF-α
IL_6	qPCR	RA_FLS	Semaphorin_5A_20nM	Qi et al. 2023	MK2206_Sema5A	Ctrl_Sema5A	-13.7029	4.88854	23.8978	20	Semaphorin 5A	IL_6 | Semaphorin 5A
IL_6	qPCR	RA_FLS	Semaphorin_5A_20nM	Qi et al. 2023	Pictilisib_Sema5A	Ctrl_Sema5A	-9.3145	3.35733	11.2717	20	Semaphorin 5A	IL_6 | Semaphorin 5A
IL_6	qPCR	RA_FLS	Semaphorin_5A_20nM	Qi et al. 2023	Temsirolimus_Sema5A	Ctrl_Sema5A	-12.1109	4.33139	18.7609	20	Semaphorin 5A	IL_6 | Semaphorin 5A
IL_8	ELISA	MH7A	TNF_α_1nM	Chao et al. 2021	FTY722_TNFα	Ctrl_TNFα	-5.6889	2.11474	4.47211	0.571429	TNF-α	IL_8 | TNF-α
IL_8	ELISA	MH7A	TNF_α_1nM	Jinchao et al. 2014	LY294002_TNFα	Ctrl_TNFα	-7.3735	2.68751	7.22273	0.571429	TNF-α	IL_8 | TNF-α
IL_8	ELISA	MH7A	TNF_α_1nM	You et al. 2019	LY294002_TNFα	Ctrl_TNFα	-6.77754	2.48365	6.16854	0.571429	TNF-α	IL_8 | TNF-α
IL_8	ELISA	RA_FLS	TNF_α_1nM	Brianne et al. 2023	Rap_TNFα	Ctrl_TNFα	1.17018	0.593708	0.352489	0.0571429	TNF-α	IL_8 | TNF-α
IL_8	ELISA	RA_FLS	TNF_α_1nM	Xu et al. 2007	LY294002_TNFα	Ctrl_TNFα	-2.26689	0.804674	0.6475	0.00571429	TNF-α	IL_8 | TNF-α
IL_8	ELISA	RA_FLS	TNF_α_1nM	Ya et al. 2011	LY294002_TNFα	Ctrl_TNFα	-3.0205	0.946859	0.896541	0.571429	TNF-α	IL_8 | TNF-α
IL_8	qPCR	RA_FLS	Semaphorin_5A_20nM	Qi et al. 2023	MK2206_Sema5A	Ctrl_Sema5A	-3.65119	1.44674	2.09306	20	Semaphorin 5A	IL_8 | Semaphorin 5A
IL_8	qPCR	RA_FLS	Semaphorin_5A_20nM	Qi et al. 2023	Pictilisib_Sema5A	Ctrl_Sema5A	-3.94148	1.53902	2.36858	20	Semaphorin 5A	IL_8 | Semaphorin 5A
IL_8	qPCR	RA_FLS	Semaphorin_5A_20nM	Qi et al. 2023	Temsirolimus_Sema5A	Ctrl_Sema5A	-5.10584	1.91973	3.68536	20	Semaphorin 5A	IL_8 | Semaphorin 5A
Invasion	Transwell_assay	RA_FLS	PDGF_1nM	Beatrix et al. 2014	CAL101_PDGF	Ctrl_PDGF	-2.08922	0.986038	0.972271	0.322581	PDGF	Invasion | PDGF
Invasion	Transwell_assay	RA_FLS	PDGF_1nM	Beatrix et al. 2014	GDC0941_PDGF	Ctrl_PDGF	-3.70807	1.46471	2.14539	0.322581	PDGF	Invasion | PDGF
Invasion	Transwell_assay	RA_FLS	PDGF_1nM	Beatrix et al. 2014	INK007(PI3Kδ)_PDGF	Ctrl_PDGF	-2.24376	1.0276	1.05597	0.322581	PDGF	Invasion | PDGF
Invasion	Transwell_assay	RA_FLS	PDGF_1nM	Beatrix et al. 2014	IPI145_PDGF	Ctrl_PDGF	-2.56524	1.11769	1.24923	0.322581	PDGF	Invasion | PDGF
LC3II_LC3I	WB	RA_FLS	TNF_α_1nM	Junjie et al. 2022	Celastrol(100nM)_TNFa	Ctrl_TNFα	14.737	5.2511	27.574	0.571429	TNF-α	LC3II_LC3I | TNF-α
LC3II_LC3I	WB	RA_FLS	TNF_α_1nM	Shu et al. 2024	Resveratrol_TNFa	Ctrl_TNFα	-1.14867	0.769154	0.591598	0.571429	TNF-α	LC3II_LC3I | TNF-α
Migration	Wound_healing_assay	RA_FLS	PDGF_1nM	Beatrix et al. 2014	A66(PI3Kα)_PDGF	Ctrl_PDGF	-3.61365	0.967961	0.936948	0.322581	PDGF	Migration | PDGF
Migration	Wound_healing_assay	RA_FLS	PDGF_1nM	Beatrix et al. 2014	GDC0941_PDGF	Ctrl_PDGF	-6.16257	1.47746	2.18289	0.322581	PDGF	Migration | PDGF
Migration	Wound_healing_assay	RA_FLS	PDGF_1nM	Beatrix et al. 2014	INK007(PI3Kδ)_PDGF	Ctrl_PDGF	-2.6138	0.790962	0.625621	0.322581	PDGF	Migration | PDGF
Migration	Wound_healing_assay	RA_FLS	Semaphorin_5A_20nM	Qi et al. 2023	MK2206_Sema5A	Ctrl_Sema5A	-1.91467	0.940697	0.884911	20	Semaphorin 5A	Migration | Semaphorin 5A
Migration	Wound_healing_assay	RA_FLS	Semaphorin_5A_20nM	Qi et al. 2023	Pictilisib_Sema5A	Ctrl_Sema5A	-3.83213	1.5041	2.26232	20	Semaphorin 5A	Migration | Semaphorin 5A
Migration	Wound_healing_assay	RA_FLS	Semaphorin_5A_20nM	Qi et al. 2023	Temsirolimus_Sema5A	Ctrl_Sema5A	-0.992456	0.741477	0.549788	20	Semaphorin 5A	Migration | Semaphorin 5A
VEGF	qPCR	RA_FLS	Semaphorin_5A_20nM	Qi et al. 2023	MK2206_Sema5A	Ctrl_Sema5A	-1.75969	0.90207	0.81373	20	Semaphorin 5A	VEGF | Semaphorin 5A
VEGF	qPCR	RA_FLS	Semaphorin_5A_20nM	Qi et al. 2023	Pictilisib_Sema5A	Ctrl_Sema5A	-1.91669	0.941211	0.885878	20	Semaphorin 5A	VEGF | Semaphorin 5A
VEGF	qPCR	RA_FLS	Semaphorin_5A_20nM	Qi et al. 2023	Temsirolimus_Sema5A	Ctrl_Sema5A	-4.57197	1.74343	3.03953	20	Semaphorin 5A	VEGF | Semaphorin 5A
pAKT	WB	RA_FLS	TNF_α_1nM	Junjie et al. 2022	Celastrol(100nM)_TNFa	Ctrl_TNFα	-4.51067	1.72335	2.96994	0.571429	TNF-α	pAKT | TNF-α
pAKT	WB	RA_FLS	TNF_α_1nM	Shu et al. 2024	LY294002_TNFa	Ctrl_TNFα	-3.70209	1.46282	2.13985	0.571429	TNF-α	pAKT | TNF-α
pAKT	WB	RA_FLS	TNF_α_1nM	Shu et al. 2024	Resveratrol_TNFa	Ctrl_TNFα	-2.13965	0.999465	0.998929	0.571429	TNF-α	pAKT | TNF-α
pAKT	WB	RA_FLS	TNF_α_1nM	Tian et al. 2013	LY294006_TNFα	Ctrl_TNFα	-4.98006	1.87798	3.52679	0.571429	TNF-α	pAKT | TNF-α

## Sheet: Leave-One-Out
outcome_id	method	cell_type	stimulator	omit_idx	omit_study_id	omit_treat_arm	omit_ctrl_arm	pooled_g	se	ci_low	ci_high	tau2	Q	I2_pct	p	k
AKT	WB	RA_FLS	TNF_α_1nM	1	Shu et al. 2024	LY294002_TNFa	Ctrl_TNFα	-0.627706	0.246731	-3.76272	2.50731	0.0137002	0.251754	2.73765	0.238424	2
AKT	WB	RA_FLS	TNF_α_1nM	2	Shu et al. 2024	Resveratrol_TNFa	Ctrl_TNFα	-0.784562	0.44582	-6.44924	4.88012	0.110673	0.748839	16.9434	0.328967	2
AKT	WB	RA_FLS	TNF_α_1nM	3	Tian et al. 2013	LY294007_TNFα	Ctrl_TNFα	-1.07895	0.202257	-3.64887	1.49097	0.00546267	0.14171	0.928944	0.11797	2
Apoptosis	Flow_cytometry_Annexin_V_PI	RA_FLS	Semaphorin_5A_20nM	1	Qi et al. 2023	Pictilisib_Sema5A	Ctrl_Sema5A	3.04945	1.34565	-14.0487	20.1476	1.898	1.82322	46.5085	0.264564	2
Apoptosis	Flow_cytometry_Annexin_V_PI	RA_FLS	Semaphorin_5A_20nM	2	Qi et al. 2023	Temsirolimus_Sema5A	Ctrl_Sema5A	2.312	0.291131	-1.38717	6.01116	0.012353	0.153308	1.07971	0.0797445	2
Apoptosis	Flow_cytometry_Annexin_V_PI	RA_FLS	Semaphorin_5A_20nM	3	Qi et al. 2023	MK2206_Sema5A	Ctrl_Sema5A	3.40276	1.05491	-10.0012	16.8067	0.861645	1.0573	26.7745	0.191381	2
Cell_proliferation	CCK_8	RA_FLS	Semaphorin_5A_20nM	1	Qi et al. 2023	Pictilisib_Sema5A	Ctrl_Sema5A	-3.06612	0.744246	-12.5227	6.39042	0.298992	0.652615	13.8348	0.151596	2
Cell_proliferation	CCK_8	RA_FLS	TNF_α_1nM	1	Junjie et al. 2022	Celastrol(50nM)_TNFa	Ctrl_TNFα	-5.50117	1.7634	-27.9073	16.9049	2.73546	1.26214	32.8105	0.19748	2
Cell_proliferation	CCK_8	RA_FLS	Semaphorin_5A_20nM	2	Qi et al. 2023	Temsirolimus_Sema5A	Ctrl_Sema5A	-3.00499	0.783332	-12.9582	6.94819	0.364053	0.736711	16.5498	0.162339	2
Cell_proliferation	CCK_8	RA_FLS	TNF_α_1nM	2	Shu et al. 2024	Resveratrol_TNFa	Ctrl_TNFα	-5.82383	1.53918	-25.3809	13.7333	1.6932	0.917191	22.3827	0.164491	2
Cell_proliferation	CCK_8	RA_FLS	Semaphorin_5A_20nM	3	Qi et al. 2023	MK2206_Sema5A	Ctrl_Sema5A	-2.47468	0.0427817	-3.01828	-1.93109	5.6129e-06	0.00306989	0.000470488	0.0110046	2
Cell_proliferation	CCK_8	RA_FLS	TNF_α_1nM	3	Shu et al. 2024	LY294002_TNFa	Ctrl_TNFα	-4.49087	0.238253	-7.51816	-1.46358	0.00215759	0.0384223	0.07237	0.0337428	2
IL_6	ELISA	MH7A	TNF_α_1nM	1	Chao et al. 2021	FTY721_TNFα	Ctrl_TNFα	-6.16419	0.125895	-7.76384	-4.56454	9.68638e-05	0.00612154	0.00186791	0.0130003	2
IL_6	qPCR	RA_FLS	Semaphorin_5A_20nM	1	Qi et al. 2023	Pictilisib_Sema5A	Ctrl_Sema5A	-12.8112	0.790215	-22.8518	-2.77057	0.0365565	0.0594107	0.171097	0.039218	2
IL_6	ELISA	MH7A	TNF_α_1nM	2	Jinchao et al. 2014	LY294002_TNFα	Ctrl_TNFα	-5.01656	0.943567	-17.0057	6.97259	0.37685	0.479128	8.47508	0.118359	2
IL_6	qPCR	RA_FLS	Semaphorin_5A_20nM	2	Qi et al. 2023	Temsirolimus_Sema5A	Ctrl_Sema5A	-10.8039	2.07792	-37.2064	15.5986	2.06964	0.547575	10.5302	0.120964	2
IL_6	ELISA	MH7A	TNF_α_1nM	3	You et al. 2019	LY294002_TNFα	Ctrl_TNFα	-4.94786	0.829123	-15.4829	5.58715	0.238495	0.382945	5.79727	0.105698	2
IL_6	qPCR	RA_FLS	Semaphorin_5A_20nM	3	Qi et al. 2023	MK2206_Sema5A	Ctrl_Sema5A	-10.3742	1.35661	-27.6115	6.86312	0.450399	0.26038	2.91206	0.0827794	2
IL_8	ELISA	MH7A	TNF_α_1nM	1	Chao et al. 2021	FTY722_TNFα	Ctrl_TNFα	-7.05207	0.297059	-10.8266	-3.27758	0.00232425	0.0265229	0.0347008	0.0268009	2
IL_8	ELISA	RA_FLS	TNF_α_1nM	1	Brianne et al. 2023	Rap_TNFα	Ctrl_TNFα	-2.5862	0.372396	-7.31794	2.14554	0.0441124	0.367824	5.40504	0.0910432	2
IL_8	qPCR	RA_FLS	Semaphorin_5A_20nM	1	Qi et al. 2023	Pictilisib_Sema5A	Ctrl_Sema5A	-4.18884	0.702158	-13.1106	4.73293	0.163736	0.366191	5.36322	0.105731	2
IL_8	ELISA	MH7A	TNF_α_1nM	2	Jinchao et al. 2014	LY294002_TNFα	Ctrl_TNFα	-6.14694	0.537439	-12.9758	0.681874	0.0312589	0.111378	0.584105	0.0555198	2
IL_8	ELISA	RA_FLS	TNF_α_1nM	2	Xu et al. 2007	LY294002_TNFα	Ctrl_TNFα	-0.856589	2.09422	-27.4661	25.753	7.6874	14.0603	92.4865	0.752824	2
IL_8	qPCR	RA_FLS	Semaphorin_5A_20nM	2	Qi et al. 2023	MK2206_Sema5A	Ctrl_Sema5A	-4.39982	0.568855	-11.6278	2.82816	0.0682578	0.223941	2.20526	0.0818548	2
IL_8	ELISA	MH7A	TNF_α_1nM	3	You et al. 2019	LY294002_TNFα	Ctrl_TNFα	-6.33816	0.819884	-16.7558	4.07946	0.153534	0.242662	2.5585	0.0818963	2
IL_8	ELISA	RA_FLS	TNF_α_1nM	3	Ya et al. 2011	LY294002_TNFα	Ctrl_TNFα	-0.502693	1.71792	-22.331	21.3256	5.05149	11.8135	90.9935	0.818774	2
IL_8	qPCR	RA_FLS	Semaphorin_5A_20nM	3	Qi et al. 2023	Temsirolimus_Sema5A	Ctrl_Sema5A	-3.78737	0.14487	-5.62812	-1.94662	0.0003942	0.0188878	0.0176675	0.0243394	2
Invasion	Transwell_assay	RA_FLS	PDGF_1nM	1	Beatrix et al. 2014	INK007(PI3Kδ)_PDGF	Ctrl_PDGF	-2.60141	0.433797	-4.46788	-0.73493	0.150501	0.841021	9.90119	0.0266985	3
Invasion	Transwell_assay	RA_FLS	PDGF_1nM	2	Beatrix et al. 2014	CAL101_PDGF	Ctrl_PDGF	-2.67861	0.396829	-4.38602	-0.971189	0.109483	0.68311	7.21662	0.0212506	3
Invasion	Transwell_assay	RA_FLS	PDGF_1nM	3	Beatrix et al. 2014	IPI145_PDGF	Ctrl_PDGF	-2.47958	0.443103	-4.3861	-0.573058	0.185809	0.911729	12.6024	0.0304815	3
Invasion	Transwell_assay	RA_FLS	PDGF_1nM	4	Beatrix et al. 2014	GDC0941_PDGF	Ctrl_PDGF	-2.27924	0.136746	-2.86761	-1.69087	0.00197212	0.103809	0.18121	0.00358023	3
Migration	Wound_healing_assay	RA_FLS	PDGF_1nM	1	Beatrix et al. 2014	INK007(PI3Kδ)_PDGF	Ctrl_PDGF	-4.64131	1.25033	-20.5283	11.2457	1.65706	2.08247	51.5098	0.167523	2
Migration	Wound_healing_assay	RA_FLS	Semaphorin_5A_20nM	1	Qi et al. 2023	Pictilisib_Sema5A	Ctrl_Sema5A	-1.35871	0.451245	-7.09232	4.3749	0.0972223	0.59279	11.9354	0.204133	2
Migration	Wound_healing_assay	RA_FLS	PDGF_1nM	2	Beatrix et al. 2014	A66(PI3Kα)_PDGF	Ctrl_PDGF	-4.14828	1.75809	-26.487	18.1904	4.35465	4.48415	75.6159	0.255198	2
Migration	Wound_healing_assay	RA_FLS	Semaphorin_5A_20nM	2	Qi et al. 2023	Temsirolimus_Sema5A	Ctrl_Sema5A	-2.58013	0.912774	-14.178	9.01776	0.677846	1.16822	30.1069	0.21647	2
Migration	Wound_healing_assay	RA_FLS	PDGF_1nM	3	Beatrix et al. 2014	GDC0941_PDGF	Ctrl_PDGF	-3.02749	0.492433	-9.28445	3.22946	0.121146	0.639784	13.4244	0.10265	2
Migration	Wound_healing_assay	RA_FLS	Semaphorin_5A_20nM	3	Qi et al. 2023	MK2206_Sema5A	Ctrl_Sema5A	-2.09077	1.38295	-19.6628	15.4813	2.37522	2.86751	62.8154	0.372032	2
VEGF	qPCR	RA_FLS	Semaphorin_5A_20nM	1	Qi et al. 2023	Pictilisib_Sema5A	Ctrl_Sema5A	-2.76759	1.34857	-19.9028	14.3676	2.00287	2.05253	50.97	0.288652	2
VEGF	qPCR	RA_FLS	Semaphorin_5A_20nM	2	Qi et al. 2023	Temsirolimus_Sema5A	Ctrl_Sema5A	-1.83486	0.0784284	-2.83138	-0.838329	8.87223e-05	0.0145024	0.0104392	0.0271949	2
VEGF	qPCR	RA_FLS	Semaphorin_5A_20nM	3	Qi et al. 2023	MK2206_Sema5A	Ctrl_Sema5A	-2.85056	1.2679	-18.9608	13.2597	1.66797	1.79613	45.9411	0.266434	2
pAKT	WB	RA_FLS	TNF_α_1nM	1	Junjie et al. 2022	Celastrol(100nM)_TNFa	Ctrl_TNFα	-3.19474	0.800221	-6.63782	0.248332	0.807701	2.08257	28.9588	0.0573925	3
pAKT	WB	RA_FLS	TNF_α_1nM	2	Shu et al. 2024	Resveratrol_TNFa	Ctrl_TNFα	-4.28725	0.379283	-5.91917	-2.65533	0.0394218	0.31292	1.37748	0.00773583	3
pAKT	WB	RA_FLS	TNF_α_1nM	3	Shu et al. 2024	LY294002_TNFa	Ctrl_TNFα	-3.41003	0.923055	-7.38161	0.561558	1.07023	2.59419	32.1061	0.066091	3
pAKT	WB	RA_FLS	TNF_α_1nM	4	Tian et al. 2013	LY294006_TNFα	Ctrl_TNFα	-3.09976	0.705251	-6.1342	-0.0653071	0.526351	1.73943	21.9105	0.0480632	3

## Sheet: Summary_REML
outcome_id	method	cell_type	stimulator	model	pooled_g	se	ci_low	ci_high
AKT	WB	RA_FLS	TNF_α_1nM	REML	-0.812333	0.259526	-1.92898	0.304317
Apoptosis	Flow_cytometry_Annexin_V_PI	RA_FLS	Semaphorin_5A_20nM	REML	2.67037	0.658444	-0.162685	5.50343
Apoptosis	Flow_cytometry_Annexin_V_PI	RA_FLS	TNF_α_1nM	REML	1.97856	1.83847	-21.3814	25.3385
Cell_proliferation	CCK_8	RA_FLS	Semaphorin_5A_20nM	REML	-2.78283	0.447442	-4.70801	-0.857641
Cell_proliferation	CCK_8	RA_FLS	TNF_α_1nM	REML	-5.01575	0.903447	-8.90297	-1.12853
IL_1β	ELISA	MH7A	TNF_α_1nM	REML	-3.78576	0.00161689	-3.8063	-3.76521
IL_6	ELISA	MH7A	TNF_α_1nM	REML	-5.27152	0.654785	-8.08883	-2.45421
IL_6	qPCR	RA_FLS	Semaphorin_5A_20nM	REML	-11.1239	1.2992	-16.7139	-5.5339
IL_8	ELISA	MH7A	TNF_α_1nM	REML	-6.47054	0.502564	-8.6329	-4.30819
IL_8	ELISA	RA_FLS	TNF_α_1nM	REML	-1.29701	1.30247	-6.90111	4.30708
IL_8	qPCR	RA_FLS	Semaphorin_5A_20nM	REML	-4.0928	0.403448	-5.8287	-2.35691
Invasion	Transwell_assay	RA_FLS	PDGF_1nM	REML	-2.48463	0.307324	-3.46267	-1.50659
LC3II_LC3I	WB	RA_FLS	TNF_α_1nM	REML	5.94489	7.8973	-94.3998	106.29
Migration	Wound_healing_assay	RA_FLS	PDGF_1nM	REML	-3.79621	0.972062	-7.97865	0.386238
Migration	Wound_healing_assay	RA_FLS	Semaphorin_5A_20nM	REML	-1.78368	0.707149	-4.82629	1.25894
VEGF	qPCR	RA_FLS	Semaphorin_5A_20nM	REML	-2.17002	0.636575	-4.90899	0.568937
pAKT	WB	RA_FLS	TNF_α_1nM	REML	-3.33796	0.66023	-5.43911	-1.23682

## Sheet: delta SJ vs REML
outcome_id	method	cell_type	stimulator	pooled_g	se	ci_low	ci_high	tau2	Q	I2_pct	p	k	tau2_hi	pi_low	pi_high	tau2_lo	pooled_g_REML	se_REML	ci_low_REML	ci_high_REML	delta_g
AKT	WB	RA_FLS	TNF_α_1nM	-0.816166	0.259697	-1.93355	0.301218	0.0414771	0.768307	7.2385	0.0880749	3	0.203659	-2.23617	0.603836	0.0414771	-0.812333	0.259526	-1.92898	0.304317	0.00383343
Apoptosis	Flow_cytometry_Annexin_V_PI	RA_FLS	Semaphorin_5A_20nM	2.80661	0.72759	-0.32396	5.93717	0.823443	1.82366	34.2519	0.0611105	3	0.907437	-2.19786	7.81107	0.823443	2.67037	0.658444	-0.162685	5.50343	0.136234
Apoptosis	Flow_cytometry_Annexin_V_PI	RA_FLS	TNF_α_1nM	1.95208	1.8342	-21.3536	25.2578	4.82866	4.61843	76.319	0.480186	2	2.19742	-34.4173	38.3215	4.82866	1.97856	1.83847	-21.3814	25.3385	0.0264811
Cell_proliferation	CCK_8	RA_FLS	Semaphorin_5A_20nM	-2.8016	0.45738	-4.76955	-0.833656	0.185938	0.83145	10.9454	0.0256324	3	0.431206	-5.50624	-0.0969661	0.185938	-2.78283	0.447442	-4.70801	-0.857641	0.0187753
Cell_proliferation	CCK_8	RA_FLS	TNF_α_1nM	-5.1263	0.968407	-9.29302	-0.95958	1.25773	1.29715	23.4271	0.0338835	3	1.12148	-11.5017	1.24909	1.25773	-5.01575	0.903447	-8.90297	-1.12853	0.110554
IL_1β	ELISA	MH7A	TNF_α_1nM	-3.78576	0.00161689	-3.8063	-3.76521	6.16259e-12	2.35722e-06	2.77824e-10	0.0002719	2	2.48246e-06	-3.8063	-3.76521	6.16259e-12	-3.78576	0.00161689	-3.8063	-3.76521	0
IL_6	ELISA	MH7A	TNF_α_1nM	-5.2866	0.654475	-8.10258	-2.47062	0.203517	0.641917	4.59599	0.0149826	3	0.451128	-8.70674	-1.86645	0.203517	-5.27152	0.654785	-8.08883	-2.45421	0.0150784
IL_6	qPCR	RA_FLS	Semaphorin_5A_20nM	-11.1539	1.30064	-16.7502	-5.55773	0.842429	0.620699	4.6616	0.0133263	3	0.917839	-18.0033	-4.30462	0.842429	-11.1239	1.2992	-16.7139	-5.5339	0.0300478
IL_8	ELISA	MH7A	TNF_α_1nM	-6.47207	0.502539	-8.63432	-4.30982	0.0591235	0.264781	1.00111	0.00597511	3	0.243153	-8.87413	-4.07002	0.0591235	-6.47054	0.502564	-8.6329	-4.30819	0.00152925
IL_8	ELISA	RA_FLS	TNF_α_1nM	-1.29299	1.3031	-6.89979	4.31381	4.31485	19.7042	87.9161	0.425649	3	2.07722	-11.8436	9.25766	4.31485	-1.29701	1.30247	-6.90111	4.30708	0.00402366
IL_8	qPCR	RA_FLS	Semaphorin_5A_20nM	-4.09577	0.404553	-5.83642	-2.35512	0.0667563	0.381308	2.47839	0.0096157	3	0.258372	-6.16113	-2.03041	0.0667563	-4.0928	0.403448	-5.8287	-2.35691	0.0029664
Invasion	Transwell_assay	RA_FLS	PDGF_1nM	-2.49379	0.311208	-3.48419	-1.50339	0.0994276	0.918636	7.29577	0.00405709	4	0.315321	-3.90372	-1.08386	0.0994276	-2.48463	0.307324	-3.46267	-1.50659	0.00915903
LC3II_LC3I	WB	RA_FLS	TNF_α_1nM	5.88011	7.89007	-94.3727	106.133	103.151	8.95966	87.9875	0.592272	2	10.1564	-157.534	169.294	103.151	5.94489	7.8973	-94.3998	106.29	0.0647846
Migration	Wound_healing_assay	RA_FLS	PDGF_1nM	-3.84912	0.988451	-8.10208	0.403843	1.9681	4.51494	64.8408	0.0600656	3	1.40289	-11.2331	3.53484	1.9681	-3.79621	0.972062	-7.97865	0.386238	0.0529111
Migration	Wound_healing_assay	RA_FLS	Semaphorin_5A_20nM	-1.91058	0.752104	-5.14663	1.32546	1.00624	2.96901	49.9183	0.12627	3	1.00311	-7.30505	3.48388	1.00624	-1.78368	0.707149	-4.82629	1.25894	0.126909
VEGF	qPCR	RA_FLS	Semaphorin_5A_20nM	-2.35195	0.757919	-5.61302	0.909107	1.04853	2.17747	45.7731	0.0900405	3	1.02398	-7.83336	3.12945	1.04853	-2.17002	0.636575	-4.90899	0.568937	0.18193
pAKT	WB	RA_FLS	TNF_α_1nM	-3.41317	0.659981	-5.51353	-1.31281	0.614084	2.71341	22.4161	0.0140288	4	0.783635	-6.67368	-0.152662	0.614084	-3.33796	0.66023	-5.43911	-1.23682	0.075206

## Sheet: Baujat_Resume
outcome_id	method	cell_type	stimulator	k	max_infl	comp_id
AKT	WB	RA_FLS	TNF_α_1nM	3	1.68809	3
Apoptosis	Flow_cytometry_Annexin_V_PI	RA_FLS	Semaphorin_5A_20nM	3	2.88634	2
Cell_proliferation	CCK_8	RA_FLS	Semaphorin_5A_20nM	3	58.3931	3
Cell_proliferation	CCK_8	RA_FLS	TNF_α_1nM	3	7.11322	3
IL_6	ELISA	MH7A	TNF_α_1nM	3	48.5923	1
IL_6	qPCR	RA_FLS	Semaphorin_5A_20nM	3	4.39834	1
IL_8	ELISA	MH7A	TNF_α_1nM	3	3.81209	1
IL_8	ELISA	RA_FLS	TNF_α_1nM	3	12.0595	1
IL_8	qPCR	RA_FLS	Semaphorin_5A_20nM	3	4.53178	3
Invasion	Transwell_assay	RA_FLS	PDGF_1nM	4	2.46165	4
Migration	Wound_healing_assay	RA_FLS	PDGF_1nM	3	2.7839	3
Migration	Wound_healing_assay	RA_FLS	Semaphorin_5A_20nM	3	1.49574	1
VEGF	qPCR	RA_FLS	Semaphorin_5A_20nM	3	43.471	2
pAKT	WB	RA_FLS	TNF_α_1nM	4	5.311	2

## Sheet: Baujat_Table
outcome_id	method	cell_type	stimulator	comp_id	study_id	treat_arm	resid2	influence
AKT	WB	RA_FLS	TNF_α_1nM	1	Shu et al. 2024	LY294002_TNFa	0.346327	0.583432
AKT	WB	RA_FLS	TNF_α_1nM	2	Shu et al. 2024	Resveratrol_TNFa	0.0109503	0.00502557
AKT	WB	RA_FLS	TNF_α_1nM	3	Tian et al. 2013	LY294007_TNFα	0.354802	1.68809
Apoptosis	Flow_cytometry_Annexin_V_PI	RA_FLS	Semaphorin_5A_20nM	1	Qi et al. 2023	Pictilisib_Sema5A	0.0113439	0.0325672
Apoptosis	Flow_cytometry_Annexin_V_PI	RA_FLS	Semaphorin_5A_20nM	2	Qi et al. 2023	Temsirolimus_Sema5A	1.01945	2.88634
Apoptosis	Flow_cytometry_Annexin_V_PI	RA_FLS	Semaphorin_5A_20nM	3	Qi et al. 2023	MK2206_Sema5A	0.311081	0.31936
Cell_proliferation	CCK_8	RA_FLS	Semaphorin_5A_20nM	1	Qi et al. 2023	Pictilisib_Sema5A	0.100547	0.126325
Cell_proliferation	CCK_8	RA_FLS	Semaphorin_5A_20nM	2	Qi et al. 2023	Temsirolimus_Sema5A	0.0570569	0.067418
Cell_proliferation	CCK_8	RA_FLS	Semaphorin_5A_20nM	3	Qi et al. 2023	MK2206_Sema5A	0.604946	58.3931
Cell_proliferation	CCK_8	RA_FLS	TNF_α_1nM	1	Junjie et al. 2022	Celastrol(50nM)_TNFa	0.0311269	0.0451928
Cell_proliferation	CCK_8	RA_FLS	TNF_α_1nM	2	Shu et al. 2024	Resveratrol_TNFa	0.183421	0.205373
Cell_proliferation	CCK_8	RA_FLS	TNF_α_1nM	3	Shu et al. 2024	LY294002_TNFa	0.866771	7.11322
IL_6	ELISA	MH7A	TNF_α_1nM	1	Chao et al. 2021	FTY721_TNFα	0.315256	48.5923
IL_6	ELISA	MH7A	TNF_α_1nM	2	Jinchao et al. 2014	LY294002_TNFα	0.110117	0.0819022
IL_6	ELISA	MH7A	TNF_α_1nM	3	You et al. 2019	LY294002_TNFα	0.182087	0.166913
IL_6	qPCR	RA_FLS	Semaphorin_5A_20nM	1	Qi et al. 2023	Pictilisib_Sema5A	0.279309	4.39834
IL_6	qPCR	RA_FLS	Semaphorin_5A_20nM	2	Qi et al. 2023	Temsirolimus_Sema5A	0.0467148	0.0283781
IL_6	qPCR	RA_FLS	Semaphorin_5A_20nM	3	Qi et al. 2023	MK2206_Sema5A	0.262611	0.330385
IL_8	ELISA	MH7A	TNF_α_1nM	1	Chao et al. 2021	FTY722_TNFα	0.135365	3.81209
IL_8	ELISA	MH7A	TNF_α_1nM	2	Jinchao et al. 2014	LY294002_TNFα	0.111589	0.365983
IL_8	ELISA	MH7A	TNF_α_1nM	3	You et al. 2019	LY294002_TNFα	0.0149826	0.0266785
IL_8	ELISA	RA_FLS	TNF_α_1nM	1	Brianne et al. 2023	Rap_TNFα	1.29992	12.0595
IL_8	ELISA	RA_FLS	TNF_α_1nM	2	Xu et al. 2007	LY294002_TNFα	0.191134	0.0434238
IL_8	ELISA	RA_FLS	TNF_α_1nM	3	Ya et al. 2011	LY294002_TNFα	0.572649	0.211627
IL_8	qPCR	RA_FLS	Semaphorin_5A_20nM	1	Qi et al. 2023	Pictilisib_Sema5A	0.0097751	0.0175683
IL_8	qPCR	RA_FLS	Semaphorin_5A_20nM	2	Qi et al. 2023	MK2206_Sema5A	0.0915149	0.285686
IL_8	qPCR	RA_FLS	Semaphorin_5A_20nM	3	Qi et al. 2023	Temsirolimus_Sema5A	0.271908	4.53178
Invasion	Transwell_assay	RA_FLS	PDGF_1nM	1	Beatrix et al. 2014	INK007(PI3Kδ)_PDGF	0.054108	0.0615455
Invasion	Transwell_assay	RA_FLS	PDGF_1nM	2	Beatrix et al. 2014	CAL101_PDGF	0.152727	0.216908
Invasion	Transwell_assay	RA_FLS	PDGF_1nM	3	Beatrix et al. 2014	IPI145_PDGF	0.00378581	0.00102879
Invasion	Transwell_assay	RA_FLS	PDGF_1nM	4	Beatrix et al. 2014	GDC0941_PDGF	0.656833	2.46165
Migration	Wound_healing_assay	RA_FLS	PDGF_1nM	1	Beatrix et al. 2014	INK007(PI3Kδ)_PDGF	0.588347	0.401432
Migration	Wound_healing_assay	RA_FLS	PDGF_1nM	2	Beatrix et al. 2014	A66(PI3Kα)_PDGF	0.0190852	0.0289552
Migration	Wound_healing_assay	RA_FLS	PDGF_1nM	3	Beatrix et al. 2014	GDC0941_PDGF	1.28935	2.7839
Migration	Wound_healing_assay	RA_FLS	Semaphorin_5A_20nM	1	Qi et al. 2023	Pictilisib_Sema5A	1.12965	1.49574
Migration	Wound_healing_assay	RA_FLS	Semaphorin_5A_20nM	2	Qi et al. 2023	Temsirolimus_Sema5A	0.541739	0.538065
Migration	Wound_healing_assay	RA_FLS	Semaphorin_5A_20nM	3	Qi et al. 2023	MK2206_Sema5A	8.81952e-06	0.0169759
VEGF	qPCR	RA_FLS	Semaphorin_5A_20nM	1	Qi et al. 2023	Pictilisib_Sema5A	0.0979408	0.0949891
VEGF	qPCR	RA_FLS	Semaphorin_5A_20nM	2	Qi et al. 2023	Temsirolimus_Sema5A	1.20558	43.471
VEGF	qPCR	RA_FLS	Semaphorin_5A_20nM	3	Qi et al. 2023	MK2206_Sema5A	0.188362	0.154649
pAKT	WB	RA_FLS	TNF_α_1nM	1	Junjie et al. 2022	Celastrol(100nM)_TNFa	0.336078	0.0745066
pAKT	WB	RA_FLS	TNF_α_1nM	2	Shu et al. 2024	Resveratrol_TNFa	1.00548	5.311
pAKT	WB	RA_FLS	TNF_α_1nM	3	Shu et al. 2024	LY294002_TNFa	0.0303108	1.1586e-05
pAKT	WB	RA_FLS	TNF_α_1nM	4	Tian et al. 2013	LY294006_TNFα	0.592906	0.197493
