# Supplementary material for: Pharmacological Inhibition of the PI3K/AKT/mTOR Pathway in Rheumatoid Arthritis Synoviocytes: A Systematic Review and Meta-Analysis (Preclinical)
Source: Pharmaceuticals (Basel). 2025 Aug 2;18(8):1152. doi: 10.3390/ph18081152 (PMC12388949; doi:10.3390/ph18081152)
Supplement: Supplementary file 1 [file pharmaceuticals-18-01152-s001.zip › pharmaceuticals-3779354-supplementary/Supplementary/Table S15. Table of acronyms.xlsx]

## Sheet: Sheet1
Acronym	Full Term (EN)
(Zn-Adenine)@Ab@LEF1-AS1 NP	Zinc-Adenine@Antibody@LEF1 Antisense RNA Nanoparticle
2D	Two-Dimensional
3D	Three-Dimensional
Ad-PTEN	Adenoviral vector expressing PTEN
AIM2	Absent in Melanoma 2
Akt	Protein Kinase B (often written as AKT, both forms are used)
AMPK	AMP-activated Protein Kinase
AP-1	Activator Protein 1
APEX1	Apurinic/Apyrimidinic Endodeoxyribonuclease 1
Bad	Bcl-2-associated death promoter (pro-apoptotic protein)
Bcl-2	B-cell lymphoma 2 (anti-apoptotic protein)
biomarker	Biomarker (biological marker, sometimes as “biomarker panel”)
bioRxiv	bioarchive (preprint server for biology)
BMDM-sEVs	Bone Marrow-Derived Macrophage Small Extracellular Vesicles
boxplot	Box Plot (graphical statistical representation)
CCK-8	Cell Counting Kit-8
CD4⁺	Cluster of Differentiation 4 positive (T-helper lymphocytes)
CDK4	Cyclin-Dependent Kinase 4
CI	Confidence Interval
CIA	Collagen-Induced Arthritis
co-culture	Co-culture (growing two or more cell types together)
Cohen’s κ	Cohen's Kappa Coefficient
conference abstracts	Conference Abstracts
Cyclin D1	Cyclin D1 (cell cycle protein, sometimes written as CCND1)
DBA/1J	DBA/1J (common mouse strain for arthritis research)
DMARDs	Disease-Modifying Anti-Rheumatic Drugs
DMSO	Dimethyl Sulfoxide
downstream	Downstream (refers to subsequent steps in a signaling pathway, often used as “downstream effects”)
eEF2K	Eukaryotic Elongation Factor 2 Kinase
ELISA	Enzyme-Linked Immunosorbent Assay
EMT	Epithelial-Mesenchymal Transition
Erk1/2	Extracellular signal-Regulated Kinases 1 and 2
Europe PMC	Europe PubMed Central
ex-vivo	Ex vivo (Latin: out of the living, experimental context)
FAK	Focal Adhesion Kinase
FASN	Fatty Acid Synthase
FLS	Fibroblast-like Synoviocytes
FTY720	Fingolimod (common S1P receptor modulator)
g	Hedges’ g (effect size metric in meta-analysis)
GLP	Good Laboratory Practice
GLUT1	Glucose Transporter Type 1
GSH	Glutathione
HA	Hyaluronic Acid
heat-map	Heat Map
HFLS-RA	Human Fibroblast-like Synoviocytes from Rheumatoid Arthritis
HIF-1α	Hypoxia-Inducible Factor 1 Alpha
HK2	Hexokinase 2
HKSJ	Hartung-Knapp-Sidik-Jonkman
HOTAIR	HOX Transcript Antisense RNA
I²	I-squared (proportion of variation due to heterogeneity)
ICAM2	Intercellular Adhesion Molecule 2
ICC	Intraclass Correlation Coefficient
IL-1β	Interleukin 1 Beta
IL-6	Interleukin 6
IL-8	Interleukin 8
in vitro	In vitro (Latin: “in glass”; refers to experiments performed outside living organisms)
in vivo	In vivo (Latin: “in the living”; refers to experiments performed in living organisms)
JBT	Jieduquyuzi Bi Granule (TCM decoction)
JNK	c-Jun N-terminal kinase
joint-off-target	Joint-off-target (signature of unwanted effects in joint tissue; project-specific)
k	Number of studies or comparisons included in meta-analysis
KIAA1199	KIAA1199 (now known as CEMIP, Cell Migration-Inducing Hyaluronidase 1)
LAMTOR2/3/5	Late Endosomal/Lysosomal Adaptor, MAPK and mTOR Activator 2, 3, 5
LC3-II/I	Microtubule-associated protein 1A/1B-light chain 3, type II/I
leave-one-out	Leave-One-Out (diagnostic/validation approach)
LED	Light-Emitting Diode
lncRNA	Long Non-coding RNA
LPS	Lipopolysaccharide
m⁶A	N6-methyladenosine
MAPK	Mitogen-Activated Protein Kinase
MDA	Malondialdehyde
med.	Medium (cell culture medium; appears in tables as abbreviation)
MEDLINE	Medical Literature Analysis and Retrieval System Online
medRxiv	medarchive (preprint server for health sciences)
MeSH	Medical Subject Headings
METTL3	Methyltransferase Like 3
MH7A	MH7A (Human RA Synoviocyte Cell Line)
MICRO	Model, Intervention, Comparator, Outcome, Replicates (context-specific adaptation of PICO)
miR-100-5p	microRNA-100-5p
miR-214	microRNA-214
MMP-3	Matrix Metalloproteinase-3
mRNA	Messenger Ribonucleic Acid
mTOR	Mechanistic Target of Rapamycin
mTORC1	Mechanistic Target of Rapamycin Complex 1
MTX	Methotrexate
NF-κB	Nuclear Factor Kappa-light-chain-enhancer of activated B cells
NIR	Near-Infrared
NO	Nitric Oxide
omics	Omics (collective technologies: genomics, proteomics, metabolomics, etc.)
PAK	p21-activated kinase
p-AKT	Phosphorylated AKT
pcDNA	Plasmid cytomegalovirus DNA
PDGF	Platelet-Derived Growth Factor
PFKFB3	6-Phosphofructo-2-Kinase/Fructose-2,6-Biphosphatase 3
PGE2	Prostaglandin E2
P-gp	P-glycoprotein
PI	Prediction Interval
PI3K	Phosphoinositide 3-Kinase
PIK3CA	Phosphatidylinositol-4,5-bisphosphate 3-kinase catalytic subunit alpha
p-mTOR	Phosphorylated Mechanistic Target of Rapamycin
p-p70S6K	Phosphorylated p70 Ribosomal S6 Kinase
p-PI3K	Phosphorylated Phosphoinositide 3-Kinase
PRISMA	Preferred Reporting Items for Systematic Reviews and Meta-Analyses
PRISMA-S	PRISMA Extension for Reporting Literature Searches in Systematic Reviews
PROSPERO	International Prospective Register of Systematic Reviews
PTEN	Phosphatase and Tensin Homolog
Q	Cochran’s Q (test statistic for heterogeneity)
qPCR	Quantitative Polymerase Chain Reaction
RA	Rheumatoid Arthritis
Rac1	Ras-related C3 botulinum toxin substrate 1
RAC2	Ras-related C3 botulinum toxin substrate 2
RA-FLS	Rheumatoid Arthritis Fibroblast-like Synoviocytes
REML-HK	Restricted Maximum Likelihood – Hartung-Knapp
Resv.	Resveratrol
RNA-seq	RNA sequencing
RoB	Risk of Bias
ROCK	Rho-Associated, Coiled-Coil Containing Protein Kinase
ROS	Reactive Oxygen Species
RTCA	Real-Time Cell Analysis
S1P	Sphingosine-1-Phosphate
SciRAP	Science in Risk Assessment and Policy
SD	Standard Deviation
SE	Standard Error
SEM	Standard Error of the Mean
Ser473	Serine 473 (phosphorylation site of AKT protein)
sEVs	Small Extracellular Vesicles
shRNA	Short Hairpin RNA
siRNA	Small Interfering RNA
SLC38A9	Solute Carrier Family 38 Member 9
SLC7A5	Solute Carrier Family 7 Member 5
SMD	Standardized Mean Difference
SOD	Superoxide Dismutase
Src	Proto-oncogene Tyrosine-Protein Kinase Src
surrogate	Surrogate (surrogate marker, indirect marker for therapeutic effect)
SW982	SW982 (human synovial sarcoma cell line)
TCM	Traditional Chinese Medicine
TNF-α	Tumor Necrosis Factor Alpha
TP	Tripterine
TP-PLGA-Au@RGD/HA	Tripterine-Poly(lactic-co-glycolic acid)-Gold Nanoparticle@RGD/Hylauronic Acid
TRPV4	Transient Receptor Potential Vanilloid 4
TSC1/2	Tuberous Sclerosis Complex 1 and 2
VEGF	Vascular Endothelial Growth Factor
vehicle	Vehicle control (in pharmacological experiments)
VSCode	Visual Studio Code (code editor)
WebPlotDigitizer	WebPlotDigitizer (software/tool for extracting data from images/graphs)
Wnt5a	Wingless-Type MMTV Integration Site Family, Member 5A
τ²	Tau-squared (between-study variance in meta-analysis)
