# Supplementary material for: Pharmacological Inhibition of the PI3K/AKT/mTOR Pathway in Rheumatoid Arthritis Synoviocytes: A Systematic Review and Meta-Analysis (Preclinical)
Source: Pharmaceuticals (Basel). 2025 Aug 2;18(8):1152. doi: 10.3390/ph18081152 (PMC12388949; doi:10.3390/ph18081152)
Supplement: Supplementary file 1 [file pharmaceuticals-18-01152-s001.zip › pharmaceuticals-3779354-supplementary/Supplementary/Table S4. Search result.xlsx]

## Sheet: Sheet1
record id	authors	title	abstract	year	doi	journal	language	keywords
1		10th Congress of International Society of Systemic Auto-Inflammatory Diseases (ISSAID) : Genoa, Italy. 31 March - 3 April 2019		2019		Pediatr Rheumatol Online J	english
2		The 12th World Congress on Inflammation : 8-12 August, 2015 Seaport Hotel and World Trade Center, Boston, USA		2015	10.1007/s00011-015-0839-4	Inflamm Res	english
3		13th EBSA Congress, July 24-28, 2021, Vienna, Austria		2021	10.1007/s00249-021-01558-w	Eur Biophys J	english
4		15th Conference Clinical Trials Alzheimer’s Disease, November 29–December 2, 2022, San Francisco, CA, USA: Posters (Clinical Trial Alzheimer’s Disease)		2022		The Journal of Prevention of Alzheimer's Disease	english
5		17th International Congress of Immunology, 19-23 October 2019, Beijing, China		2019	10.1002/eji.201970400	Eur J Immunol	english
6		C		2020		Saunders Comprehensive Veterinary Dictionary	english
7		P		2020		Saunders Comprehensive Veterinary Dictionary	english
8		2023 Scientific Session of the Society of American Gastrointestinal and Endoscopic Surgeons (SAGES), Montréal, Canada, 19 March–April 1 2023: Podium Abstracts		2023		Surg Endosc	english
9		20th IUPAB International Congress, 45th SBBf Congress and 50th Annual Meeting of SBBq : Poster Abstracts		2021		Biophys Rev	english
10		21st Congress of the European Hematology Association Copenhagen, Denmark, June 9–12, 2016		2016		Haematologica	english
11		24th European Congress on Obesity (ECO2017), Porto, Portugal, May 17-20, 2017: Abstracts		2017	10.1159/000468958	Obes Facts	english
12		45° Congress of the Italian Society of Hematology Florence, Italy, October 4–7, 2015		2015		Haematologica	english
13		The 46th Annual Meeting of the European Society for Blood and Marrow Transplantation: Physicians Poster Session (P001-P706)		2020	10.1038/s41409-020-01120-w	Bone Marrow Transplant	english
14		46th Congress of the Italian Society of Hematology Rome, Italy, October 15–18, 2017		2017		Haematologica	english
15		56th EASD Annual Meeting of the European Association for the Study of Diabetes : 21-25 September 2020		2020	10.1007/s00125-020-05221-5	Diabetologia	english
16		The 7th Congress of Biophysicists of Russia - Conference Proceedings : Abstracts		2023		Biophys Rev	english
17		The 96th Annual Meeting of The Physiological Society of Japan		2019	10.1007/s12576-019-00673-w	J Physiol Sci	english
18	Abdel-Maksoud, Mostafa A and Askar, Mostafa A and Abdel-Rahman, Ibrahim Y and Gharib, Mustafa and Aufy, Mohammed	Integrating Network Pharmacology and Molecular Docking Approach to Elucidate the Mechanism of Commiphora Wightii for the Treatment of Rheumatoid Arthritis	$<$h4$>$Background$<$/h4$>$Rheumatoid arthritis (RA) is considered a notable prolonged inflammatory condition with no proper cure. Synovial inflammation and synovial pannus are crucial in the onset of RA. The "tumor-like" invading proliferation of new arteries is a keynote of RA. Commiphora wightii (\emphC wightii) is a perennial, deciduous, and trifoliate plant used in several areas of southeast…	2024	10.1177/11779322241247634	Bioinformatics and biology insights	english
19	Aboismaiel, Merna G and Amin, Mohamed N and Eissa, Laila A	Renoprotective Effect of a Novel Combination of 6-Gingerol and Metformin in High-Fat Diet/Streptozotocin-Induced Diabetic Nephropathy in Rats via Targeting miRNA-146a, miRNA-223, TLR4/TRAF6/NLRP3 Inflammasome Pathway and HIF-1α	$<$h4$>$Background$<$/h4$>$MiRNA-146a and miRNA-223 are key epigenetic regulators of toll-like receptor 4 (TLR4)/tumor necrosis factor-receptor-associated factor 6 (TRAF6)/NOD-like receptor family pyrin domain-containing 3 (NLRP3) inflammasome pathway, which is involved in diabetic nephropathy (DN) pathogenesis. The currently available oral anti-diabetic treatments have been insufficient to halt …	2024	10.1186/s40659-024-00527-9	Biological research	english	Catechols,Diabetes Mellitus Experimental,Diabetic Nephropathies,Diet High-Fat,Inflammasomes,Metformin,MicroRNAs
20		Abstract Book: 25th Congress of the European Hematology Association Virtual Edition, 2020		2020		Hemasphere	english
21		Abstract Book: ISEV2017		2017	10.1080/20013078.2017.1310414	Journal of extracellular vesicles	english
22		Abstracts zum 129. Kongress der Deutschen Gesellschaft für Innere Medizin e.V		2023	10.1007/s00108-023-01509-x	Inn Med (Heidelb)	german
23		Abstracts of the 14th International Congress of the European Geriatric Medicine Society: 10-12 October 2018, Berlin, Germany		2018	10.1007/s41999-018-0097-4	Eur Geriatr Med	english
24		Abstracts of the 17th Congress of the European Geriatric Medicine Society : Live from Athens and Online, 11-13 October 2021		2021	10.1007/s41999-021-00585-2	Eur Geriatr Med	english
25		Abstracts from the 2017 Society of General Internal Medicine Annual Meeting		2017	10.1007/s11606-017-4028-8	J Gen Intern Med	english
26		Abstracts		2018		Reprod Sci	english
27		Abstracts		2018		Global advances in health and medicine : improving healthcare outcomes worldwide	english
28		Abstracts from the 2019 Annual Meeting of the Society of General Internal Medicine		2019	10.1007/s11606-019-05007-5	J Gen Intern Med	english
29		Abstracts from the 2020 Annual Meeting of the Society of General Internal Medicine		2020	10.1007/s11606-020-05890-3	J Gen Intern Med	english
30		Abstracts		2022		JBMR Plus	english
31		Abstracts : 32 Nd Congress of the ESP and XXXIII International Congress of the IAP		2020	10.1007/s00428-020-02938-x	Virchows Arch	english
32		Abstracts from the 37th Congress of the Société Internationale d'Urologie, Centro de Congressos de Lisboa, October 19-22, 2017		2017	10.1007/s00345-017-2090-9	World J Urol	english
33		Abstracts of the 52nd Annual Conference of the Italian Society of Neurology		2022	10.1007/s10072-022-06531-9	Neurol Sci	english
34		Abstracts from the 55th European Society of Human Genetics (ESHG) Conference: E-Posters		2023		Eur J Hum Genet	english
35		Abstracts of the 62nd Annual Scientific Meeting, March 26-28, 2015, San Francisco, California		2015	10.1177/1933719115579631		english	Reproduction,Reproductive Health,Reproductive Medicine
36		Abstracts from the Bone Research Society Annual Meeting, April 13–15, 2023, Liverpool, UK		2023		JBMR Plus	english
37		Abstracts of the Bone Research Society Annual Meeting 2024		2024		JBMR Plus	english
38		Abstracts of the ECTS 2024 Congress		2024		JBMR Plus	english
39		Abstracts of the ECTS 2025 Congress		2025		JBMR Plus	english
40		Abstracts of the XXV Congress of the International Society on Thrombosis and Haemostasis, June 20-25, 2015		2015	10.1111/jth.12993	J Thromb Haemost	english
41	Achudhan, D. and Liu, S. C. and Lin, Y. Y. and Huang, C. C. and Tsai, C. H. and Ko, C. Y. and Chiang, I. P. and Kuo, Y. H. and Tang, C. H.	Antcin K Inhibits TNF-α, IL-1β and IL-8 Expression in Synovial Fibroblasts and Ameliorates Cartilage Degradation: Implications for the Treatment of Rheumatoid Arthritis	Extracts from Taiwan's traditional medicinal mushroom, Antrodia cinnamomea, exhibit anti-inflammatory activities in cellular and preclinical studies. However, this paper is the first to report that Antcin K, a triterpenoid isolated from A. cinnamomea, inhibits proinflammatory cytokine production in human rheumatoid synovial fibroblasts (RASFs), which are major players in rheumatoid arthritis (RA)…	2021	10.3389/fimmu.2021.790925	Front Immunol	english	Animals,antcin K,Antrodia cinnamomea,Arthritis Rheumatoid/*drug therapy,Cartilage/*metabolism,Cells Cultured,Cholestenes/*pharmacology/therapeutic use,collagen-induced arthritis,commercial or financial relationships that could be construed as a potential,conflict of interest.,Cytokines/*antagonists & inhibitors/biosynthesis,Fibroblasts/drug effects/immunology,Humans,interleukin 1 beta,interleukin…
42	Achudhan, D. and Liu, S. C. and Lin, Y. Y. and Huang, C. C. and Tsai, C. H. and Ko, C. Y. and Chiang, I. P. and Kuo, Y. H. and Tang, C. H.	Antcin K Inhibits TNF-α, IL-1β and IL-8 Expression in Synovial Fibroblasts and Ameliorates Cartilage Degradation: Implications for the Treatment of Rheumatoid Arthritis	Extracts from Taiwan's traditional medicinal mushroom, Antrodia cinnamomea, exhibit anti-inflammatory activities in cellular and preclinical studies. However, this paper is the first to report that Antcin K, a triterpenoid isolated from A. cinnamomea, inhibits proinflammatory cytokine production in human rheumatoid synovial fibroblasts (RASFs), which are major players in rheumatoid arthritis (RA)…	2021	10.3389/fimmu.2021.790925	Front Immunol	english	Animals,antcin K,Antrodia cinnamomea,Arthritis Rheumatoid/*drug therapy,Cartilage/*metabolism,Cells Cultured,Cholestenes/*pharmacology/therapeutic use,collagen-induced arthritis,commercial or financial relationships that could be construed as a potential,conflict of interest.,Cytokines/*antagonists & inhibitors/biosynthesis,Fibroblasts/drug effects/immunology,Humans,interleukin 1 beta,interleukin…
43	Achudhan, David and Liu, Shan-Chi and Lin, Yen-You and Huang, Chien-Chung and Tsai, Chun-Hao and Ko, Chih-Yuan and Chiang, I-Ping and Kuo, Yueh-Hsiung and Tang, Chih-Hsin	Antcin K Inhibits TNF-α, IL-1β and IL-8 Expression in Synovial Fibroblasts and Ameliorates Cartilage Degradation: Implications for the Treatment of Rheumatoid Arthritis	Extracts from Taiwan's traditional medicinal mushroom, \emphAntrodia cinnamomea, exhibit anti-inflammatory activities in cellular and preclinical studies. However, this paper is the first to report that Antcin K, a triterpenoid isolated from \emphA. cinnamomea, inhibits proinflammatory cytokine production in human rheumatoid synovial fibroblasts (RASFs), which are major players in rheumatoid arth…	2021	10.3389/fimmu.2021.790925	Frontiers in immunology	english
44	Achudhan, David and Liu, Shan-Chi and Lin, Yen-You and Huang, Chien-Chung and Tsai, Chun-Hao and Ko, Chih-Yuan and Chiang, I-Ping and Kuo, Yueh-Hsiung and Tang, Chih-Hsin	Antcin K Inhibits TNF-α, IL-1β and IL-8 Expression in Synovial Fibroblasts and Ameliorates Cartilage Degradation: Implications for the Treatment of Rheumatoid Arthritis	Extracts from Taiwan's traditional medicinal mushroom, \emphAntrodia cinnamomea, exhibit anti-inflammatory activities in cellular and preclinical studies. However, this paper is the first to report that Antcin K, a triterpenoid isolated from \emphA. cinnamomea, inhibits proinflammatory cytokine production in human rheumatoid synovial fibroblasts (RASFs), which are major players in rheumatoid arth…	2021	10.3389/fimmu.2021.790925	Frontiers in immunology	english
45	Achudhan, David and Liu, Shan-Chi and Lin, Yen-You and Huang, Chien-Chung and Tsai, Chun-Hao and Ko, Chih-Yuan and Chiang, I-Ping and Kuo, Yueh-Hsiung and Tang, Chih-Hsin	Antcin K Inhibits TNF-α, IL-1β and IL-8 Expression in Synovial Fibroblasts and Ameliorates Cartilage Degradation: Implications for the Treatment of Rheumatoid Arthritis	Extracts from Taiwan's traditional medicinal mushroom, \emphAntrodia cinnamomea, exhibit anti-inflammatory activities in cellular and preclinical studies. However, this paper is the first to report that Antcin K, a triterpenoid isolated from \emphA. cinnamomea, inhibits proinflammatory cytokine production in human rheumatoid synovial fibroblasts (RASFs), which are major players in rheumatoid arth…	2021	10.3389/fimmu.2021.790925	Frontiers in immunology	english
46	Afzali, Behdad and Kemper, Claudia	Fibroblast Tissue Priming-Not so Nice to C You!	The molecular mechanisms explaining why relapses of inflammatory arthritis occur at previously affected sites are unknown. In this issue of Immunity, Friščić et~al. propose that local fibroblasts perpetuate inflammation after priming through cell-intrinsic complement C3, which reprograms their bioenergetics and activates the inflammasome.	2021	10.1016/j.immuni.2021.04.010	Immunity	english	Arthritis,Fibroblasts
47	Aghakhani, Sahar and Silva-Saffar, Sacha E and Soliman, Sylvain and Niarakis, Anna	Hybrid Computational Modeling Highlights Reverse Warburg Effect in Breast Cancer-Associated Fibroblasts	Cancer-associated fibroblasts (CAFs) are amongst the key players of the tumor microenvironment (TME) and are involved in cancer initiation, progression, and resistance to therapy. They exhibit aggressive phenotypes affecting extracellular matrix remodeling, angiogenesis, immune system modulation, tumor growth, and proliferation. CAFs phenotypic changes appear to be associated with metabolic alter…	2023	10.1016/j.csbj.2023.08.015	Computational and structural biotechnology journal	english
48	Ahmed, S. and Silverman, M. D. and Marotte, H. and Kwan, K. and Matuszczak, N. and Koch, A. E.	Down-Regulation of Myeloid Cell Leukemia 1 by Epigallocatechin-3-Gallate Sensitizes Rheumatoid Arthritis Synovial Fibroblasts to Tumor Necrosis Factor Alpha-Induced Apoptosis	OBJECTIVE: Overexpression of the antiapoptotic protein myeloid cell leukemia 1 (Mcl-1) in rheumatoid arthritis (RA) synovial fibroblasts is a major cause of their resistance to tumor necrosis factor alpha (TNFalpha)-induced apoptosis. This study was undertaken to evaluate the efficacy of epigallocatechin-3-gallate (EGCG) in down-regulating Mcl-1 expression and its mechanism of RA synovial fibrobl…	2009	10.1002/art.24488	Arthritis Rheum	english	Anticarcinogenic Agents/*pharmacology,Apoptosis/*drug effects/physiology,Arthritis Rheumatoid/*metabolism/physiopathology,Blotting Western,Caspase 3/analysis,Catechin/*analogs & derivatives/pharmacology,Cell Survival,Cells Cultured,Down-Regulation/physiology,Fibroblasts/physiology,Myeloid Cell Leukemia Sequence 1 Protein,Osteoarthritis/metabolism,Proto-Oncogene Proteins c-bcl-2/*analysis,Synovial…
49	Ahmed, S. and Silverman, M. D. and Marotte, H. and Kwan, K. and Matuszczak, N. and Koch, A. E.	Down-Regulation of Myeloid Cell Leukemia 1 by Epigallocatechin-3-Gallate Sensitizes Rheumatoid Arthritis Synovial Fibroblasts to Tumor Necrosis Factor Alpha-Induced Apoptosis	OBJECTIVE: Overexpression of the antiapoptotic protein myeloid cell leukemia 1 (Mcl-1) in rheumatoid arthritis (RA) synovial fibroblasts is a major cause of their resistance to tumor necrosis factor alpha (TNFalpha)-induced apoptosis. This study was undertaken to evaluate the efficacy of epigallocatechin-3-gallate (EGCG) in down-regulating Mcl-1 expression and its mechanism of RA synovial fibrobl…	2009	10.1002/art.24488	Arthritis Rheum	english	Anticarcinogenic Agents/*pharmacology,Apoptosis/*drug effects/physiology,Arthritis Rheumatoid/*metabolism/physiopathology,Blotting Western,Caspase 3/analysis,Catechin/*analogs & derivatives/pharmacology,Cell Survival,Cells Cultured,Down-Regulation/physiology,Fibroblasts/physiology,Myeloid Cell Leukemia Sequence 1 Protein,Osteoarthritis/metabolism,Proto-Oncogene Proteins c-bcl-2/*analysis,Synovial…
50	Ahmed, Shanzay and Mahony, Christopher B and Torres, Alyssa and Murillo-Saich, Jessica and Kemble, Samuel and Cedeno, Martha and John, Peter and Bhatti, Attya and Croft, Adam P and Guma, Monica	Dual Inhibition of Glycolysis and Glutaminolysis for Synergistic Therapy of Rheumatoid Arthritis	$<$h4$>$Background$<$/h4$>$Synovial fibroblasts in rheumatoid arthritis (RAFLS) exhibit a pathological aberration of glycolysis and glutaminolysis. Henceforth, we aimed to investigate if dual inhibition of these pathways by phytobiological compound c28MS has the potential of synergistic therapy for arthritis by targeting both glucose and glutamine metabolism.$<$h4$>$Methods$<$/h4$>$The presence o…	2023	10.1186/s13075-023-03161-0	Arthritis research \& therapy	english	Arthritis,Rheumatoid
51	Ahmed, S. and Riegsecker, S. and Beamer, M. and Rahman, A. and Bellini, J. V. and Bhansali, P. and Tillekeratne, L. M.	Largazole, a Class I Histone Deacetylase Inhibitor, Enhances TNF-α-induced ICAM-1 and VCAM-1 Expression in Rheumatoid Arthritis Synovial Fibroblasts	In the present study, we evaluated the effect of largazole (LAR), a marine-derived class I HDAC inhibitor, on tumor necrosis factor-α (TNF-α)-induced expression of intercellular adhesion molecule-1 (ICAM-1) and vascular cell adhesion molecule-1 (VCAM-1), and matrix metalloproteinase-2 (MMP-2) activity. LAR (1-5 μM) had no adverse effect on the viability of RA synovial fibroblasts. Among the diffe…	2013	10.1016/j.taap.2013.04.014	Toxicol Appl Pharmacol	english	Arthritis Rheumatoid/genetics/*metabolism,Blotting Western,Depsipeptides/*pharmacology,Drug Synergism,Fibroblasts/drug effects/metabolism/pathology,Histone Deacetylase Inhibitors/*pharmacology,Humans,Intercellular Adhesion Molecule-1/*biosynthesis/genetics,Matrix Metalloproteinase 2/metabolism,Oncogene Protein v-akt/metabolism,p38 Mitogen-Activated Protein Kinases/metabolism,Recombinant Proteins/…
52	Ahmed, S. and Riegsecker, S. and Beamer, M. and Rahman, A. and Bellini, J. V. and Bhansali, P. and Tillekeratne, L. M.	Largazole, a Class I Histone Deacetylase Inhibitor, Enhances TNF-α-induced ICAM-1 and VCAM-1 Expression in Rheumatoid Arthritis Synovial Fibroblasts	In the present study, we evaluated the effect of largazole (LAR), a marine-derived class I HDAC inhibitor, on tumor necrosis factor-α (TNF-α)-induced expression of intercellular adhesion molecule-1 (ICAM-1) and vascular cell adhesion molecule-1 (VCAM-1), and matrix metalloproteinase-2 (MMP-2) activity. LAR (1-5 μM) had no adverse effect on the viability of RA synovial fibroblasts. Among the diffe…	2013	10.1016/j.taap.2013.04.014	Toxicol Appl Pharmacol	english	Arthritis Rheumatoid/genetics/*metabolism,Blotting Western,Depsipeptides/*pharmacology,Drug Synergism,Fibroblasts/drug effects/metabolism/pathology,Histone Deacetylase Inhibitors/*pharmacology,Humans,Intercellular Adhesion Molecule-1/*biosynthesis/genetics,Matrix Metalloproteinase 2/metabolism,Oncogene Protein v-akt/metabolism,p38 Mitogen-Activated Protein Kinases/metabolism,Recombinant Proteins/…
53	Ahn, Sung Soo and Kim, Hye Min and Park, Younhee	Association of Serum Hepatoma-Derived Growth Factor Levels with Disease Activity in Rheumatoid Arthritis: A Pilot Study	$<$h4$>$Background$<$/h4$>$Hepatoma-derived growth factor (HDGF) is reported to play an important role in tumorigenesis and cancer progression. However, growing evidence indicates its participation in immune system activation. This study analyzed the relationship among serum HDGF levels, disease activity, and laboratory markers in patients with rheumatoid arthritis (RA).$<$h4$>$Methods$<$/h4$>$Bl…	2022	10.1002/jcla.24474	J Clin Lab Anal	english	Arthritis Rheumatoid,Osteoarthritis
54	Ahn, Soo Hyun and Edwards, Andrew K and Singh, Sukhbir S and Young, Steven L and Lessey, Bruce A and Tayade, Chandrakant	IL-17A Contributes to the Pathogenesis of Endometriosis by Triggering Proinflammatory Cytokines and Angiogenic Growth Factors	Endometriosis is a chronic, inflammatory disease characterized by the growth of endometrial tissue in aberrant locations outside the uterus. Neoangiogenesis or establishment of new blood supply is one of the fundamental requirements of endometriotic lesion survival in the peritoneal cavity. IL-17A is emerging as a potent angiogenic and proinflammatory cytokine involved in the pathophysiology of s…	2015	10.4049/jimmunol.1501138	J Immunol	english
55	Aihaiti, Y. and Tuerhong, X. and Zheng, H. and Cai, Y. and Yang, M. and Xu, P.	Peroxiredoxin 4 Regulates Tumor-Cell-like Characteristics of Fibroblast-like Synoviocytes in Rheumatoid Arthritis through PI3k/Akt Signaling Pathway	Peroxiredoxin-4 (PRDX4), a member of PRDX family, which played an important role in scavenging reactive oxygen species (ROS). The up-regulation of PRDX4 in synovial tissue and synovial fluid from rheumatoid arthritis (RA) patients has been reported. However, the biological functions of PRDX4 in fibroblast-like synoviocytes (RA-FLS) remains unclear. In this research, we reveal that expression of P…	2022	10.1016/j.clim.2022.108964	Clin Immunol	english	*Arthritis Rheumatoid/genetics,*Peroxiredoxins/genetics/metabolism,*Synoviocytes/metabolism,Cell Proliferation,Cells Cultured,Fibroblast-like synoviocytes,Fibroblasts/metabolism,Humans,Phosphatidylinositol 3-Kinases/genetics,Pi3k/Akt signaling pathway,Prdx4,Proto-Oncogene Proteins c-akt/metabolism,Rheumatoid arthritis,Signal Transduction,Synovial Membrane/metabolism
56	Aihaiti, Y. and Tuerhong, X. and Zheng, H. and Cai, Y. and Yang, M. and Xu, P.	Peroxiredoxin 4 Regulates Tumor-Cell-like Characteristics of Fibroblast-like Synoviocytes in Rheumatoid Arthritis through PI3k/Akt Signaling Pathway	Peroxiredoxin-4 (PRDX4), a member of PRDX family, which played an important role in scavenging reactive oxygen species (ROS). The up-regulation of PRDX4 in synovial tissue and synovial fluid from rheumatoid arthritis (RA) patients has been reported. However, the biological functions of PRDX4 in fibroblast-like synoviocytes (RA-FLS) remains unclear. In this research, we reveal that expression of P…	2022	10.1016/j.clim.2022.108964	Clin Immunol	english	*Arthritis Rheumatoid/genetics,*Peroxiredoxins/genetics/metabolism,*Synoviocytes/metabolism,Cell Proliferation,Cells Cultured,Fibroblast-like synoviocytes,Fibroblasts/metabolism,Humans,Phosphatidylinositol 3-Kinases/genetics,Pi3k/Akt signaling pathway,Prdx4,Proto-Oncogene Proteins c-akt/metabolism,Rheumatoid arthritis,Signal Transduction,Synovial Membrane/metabolism
57	Aihaiti, Y. and Song Cai, Y. and Tuerhong, X. and Ni Yang, Y. and Ma, Y. and Shi Zheng, H. and Xu, K. and Xu, P.	Therapeutic Effects of Naringin in Rheumatoid Arthritis: Network Pharmacology and Experimental Validation	Rheumatoid arthritis is a chronic autoimmune disease characterized by persistent hyperplasia of the synovial membrane and progressive erosion of articular cartilage. Disequilibrium between the proliferation and death of RA fibroblast-like synoviocytes (RA-FLSs) is the critical factor in progression of RA. Naringin has been reported to exert anti-inflammatory and antioxidant effect in acute and ch…	2021	10.3389/fphar.2021.672054	Front Pharmacol	english	commercial or financial relationships that could be construed as a potential,conflict of interest.,MAPK/ERK signaling pathway,naringin,network pharmacology,PI3k/Akt signaling pathway,rheumatoid arthritis
58	Aihaiti, Y. and Song Cai, Y. and Tuerhong, X. and Ni Yang, Y. and Ma, Y. and Shi Zheng, H. and Xu, K. and Xu, P.	Therapeutic Effects of Naringin in Rheumatoid Arthritis: Network Pharmacology and Experimental Validation	Rheumatoid arthritis is a chronic autoimmune disease characterized by persistent hyperplasia of the synovial membrane and progressive erosion of articular cartilage. Disequilibrium between the proliferation and death of RA fibroblast-like synoviocytes (RA-FLSs) is the critical factor in progression of RA. Naringin has been reported to exert anti-inflammatory and antioxidant effect in acute and ch…	2021	10.3389/fphar.2021.672054	Front Pharmacol	english	commercial or financial relationships that could be construed as a potential,conflict of interest.,MAPK/ERK signaling pathway,naringin,network pharmacology,PI3k/Akt signaling pathway,rheumatoid arthritis
59	Aihaiti, Y. and Song Cai, Y. and Tuerhong, X. and Ni Yang, Y. and Ma, Y. and Shi Zheng, H. and Xu, K. and Xu, P.	Therapeutic Effects of Naringin in Rheumatoid Arthritis: Network Pharmacology and Experimental Validation	Rheumatoid arthritis is a chronic autoimmune disease characterized by persistent hyperplasia of the synovial membrane and progressive erosion of articular cartilage. Disequilibrium between the proliferation and death of RA fibroblast-like synoviocytes (RA-FLSs) is the critical factor in progression of RA. Naringin has been reported to exert anti-inflammatory and antioxidant effect in acute and ch…	2021	10.3389/fphar.2021.672054	Front Pharmacol	english	commercial or financial relationships that could be construed as a potential,conflict of interest.,MAPK/ERK signaling pathway,naringin,network pharmacology,PI3k/Akt signaling pathway,rheumatoid arthritis
60	Aihaiti, Y. and Song Cai, Y. and Tuerhong, X. and Ni Yang, Y. and Ma, Y. and Shi Zheng, H. and Xu, K. and Xu, P.	Therapeutic Effects of Naringin in Rheumatoid Arthritis: Network Pharmacology and Experimental Validation	Rheumatoid arthritis is a chronic autoimmune disease characterized by persistent hyperplasia of the synovial membrane and progressive erosion of articular cartilage. Disequilibrium between the proliferation and death of RA fibroblast-like synoviocytes (RA-FLSs) is the critical factor in progression of RA. Naringin has been reported to exert anti-inflammatory and antioxidant effect in acute and ch…	2021	10.3389/fphar.2021.672054	Front Pharmacol	english	commercial or financial relationships that could be construed as a potential,conflict of interest.,MAPK/ERK signaling pathway,naringin,network pharmacology,PI3k/Akt signaling pathway,rheumatoid arthritis
61	Aihaiti, Y. and Song Cai, Y. and Tuerhong, X. and Ni Yang, Y. and Ma, Y. and Shi Zheng, H. and Xu, K. and Xu, P.	Therapeutic Effects of Naringin in Rheumatoid Arthritis: Network Pharmacology and Experimental Validation	Rheumatoid arthritis is a chronic autoimmune disease characterized by persistent hyperplasia of the synovial membrane and progressive erosion of articular cartilage. Disequilibrium between the proliferation and death of RA fibroblast-like synoviocytes (RA-FLSs) is the critical factor in progression of RA. Naringin has been reported to exert anti-inflammatory and antioxidant effect in acute and ch…	2021	10.3389/fphar.2021.672054	Front Pharmacol	english	commercial or financial relationships that could be construed as a potential,conflict of interest.,MAPK/ERK signaling pathway,naringin,network pharmacology,PI3k/Akt signaling pathway,rheumatoid arthritis
62	Aihaiti, Yirixiati and Song Cai, Yong and Tuerhong, Xiadiye and Ni Yang, Yan and Ma, Yao and Shi Zheng, Hai and Xu, Ke and Xu, Peng	Therapeutic Effects of Naringin in Rheumatoid Arthritis: Network Pharmacology and Experimental Validation	Rheumatoid arthritis is a chronic autoimmune disease characterized by persistent hyperplasia of the synovial membrane and progressive erosion of articular cartilage. Disequilibrium between the proliferation and death of RA fibroblast-like synoviocytes (RA-FLSs) is the critical factor in progression of RA. Naringin has been reported to exert anti-inflammatory and antioxidant effect in acute and ch…	2021	10.3389/fphar.2021.672054	Frontiers in pharmacology	english
63	Ai, Rizi and Hammaker, Deepa and Boyle, David L and Morgan, Rachel and Walsh, Alice M and Fan, Shicai and Firestein, Gary S and Wang, Wei	Joint-Specific DNA Methylation and Transcriptome Signatures in Rheumatoid Arthritis Identify Distinct Pathogenic Processes	Stratifying patients on the basis of molecular signatures could facilitate development of therapeutics that target pathways specific to a particular disease or tissue location. Previous studies suggest that pathogenesis of rheumatoid arthritis (RA) is similar in all affected joints. Here we show that distinct DNA methylation and transcriptome signatures not only discriminate RA fibroblast-like sy…	2016	10.1038/ncomms11849	Nature communications	english	Gene Expression Profiling
64	Aizat, Wan Mohd and Jamil, Ili Nadhirah and Ahmad-Hashim, Faridda Hannim and Noor, Normah Mohd	Recent Updates on Metabolite Composition and Medicinal Benefits of Mangosteen Plant	$<$h4$>$Background$<$/h4$>$Mangosteen (\emphGarcinia mangostana L.) fruit has a unique sweet-sour taste and is rich in beneficial compounds such as xanthones. Mangosteen originally been used in various folk medicines to treat diarrhea, wounds, and fever. More recently, it had been used as a major component in health supplement products for weight loss and for promoting general health. This is per…	2019	10.7717/peerj.6324	PeerJ	english
65	Akaike, A. and Banno, Y. and Osawa, Y. and Oshita, H. and Fushimi, K. and Kodama, H. and Shimizu, K.	Synergistic Induction of Apoptosis of Rheumatoid Arthritis Synovial Cells by H(2)O(2) and N-acetyl-leucyl-leucyl-norleucinal	The effects of proteolysis inhibitors on hydrogen peroxide (H(2)O(2))-induced apoptosis were examined in cultured human synovial cells of rheumatoid arthritis (RA) patients. RA synovial cells were resistant to apoptosis induced by H(2)O(2). In the presence of 100 microM N-acetyl-leucyl-leucyl-norleucinal (ALLN, known as calpain inhibitor 1 and also a proteasome inhibitor), but not N-acetyl-leucyl…	2003	10.1007/s10776-003-0645-8	J Orthop Sci	english	Apoptosis/*drug effects,Arthritis Rheumatoid/*physiopathology,Calpain/*antagonists & inhibitors,Cells Cultured,Cysteine Proteinase Inhibitors/*pharmacology,Drug Synergism,Humans,Hydrogen Peroxide/*pharmacology,Leupeptins/*pharmacology,Synovial Membrane/*cytology
66	Akasaka, Daichi and Iguchi, Satoru and Kaneko, Ryusuke and Yoshiga, Yohei and Kajiwara, Daisuke and Nakachi, Yoshinori and Noma, Naruto and Tanaka, Kenji and Shimizu, Atsushi and Hosoi, Fumihito	Novel Bruton's Tyrosine Kinase Inhibitor TAS5315 Suppresses the Progression of Inflammation and Joint Destruction in Rodent Collagen-Induced Arthritis	Rheumatoid arthritis is an inflammatory autoimmune disease, characterized by autoantibody production, synovial inflammation, and joint destruction. Its pathogenesis is due to environmental factors and genetic backgrounds. Bruton's tyrosine kinase is a cytoplasmic non-receptor tyrosine kinase, expressed in most hematopoietic cell lineages, except T cells and plasma cells, and regulates various imm…	2023	10.1371/journal.pone.0282117	PloS one	english	Arthritis Experimental,Arthritis Rheumatoid
67	Akbar, Moeed and Crowe, Lindsay A N and McLean, Michael and Garcia-Melchor, Emma and MacDonald, Lucy and Carter, Kristyn and Fazzi, Umberto G and Martin, David and Arthur, Angus and Reilly, James H and McInnes, Iain B and Millar, Neal L	Translational Targeting of Inflammation and Fibrosis in Frozen Shoulder: Molecular Dissection of the T Cell/IL-17A Axis	Frozen shoulder is a common fibroproliferative disease characterized by the insidious onset of pain and restricted range of shoulder movement with a significant socioeconomic impact. The pathophysiological mechanisms responsible for chronic inflammation and matrix remodeling in this prevalent fibrotic disorder remain unclear; however, increasing evidence implicates dysregulated immunobiology. IL-…	2021	10.1073/pnas.2102715118	Proc Natl Acad Sci U S A	english
68	Akeson, Graham and Malemud, Charles J	A Role for Soluble IL-6 Receptor in Osteoarthritis	Interleukin-6 (IL-6) is one of several pro-inflammatory cytokines present at elevated levels in the synovial fluid of individuals with confirmed clinical diagnosis of rheumatoid arthritis (RA) and osteoarthritis (OA). The mechanism of action of IL-6 was shown to involve its capacity to interact with a membrane-bound IL-6 receptor (mIL-6Rα), also known as the "classical" IL-6 pathway, or through i…	2017	10.3390/jfmk2030027	J Funct Morphol Kinesiol	english
69	Akkaya-Ulum, Yeliz Z and Akbaba, Tayfun Hilmi and Tavukcuoglu, Zeynep and Chae, Jae Jin and Yilmaz, Engin and Ozen, Seza and Balci-Peynircioglu, Banu	Familial Mediterranean Fever-Related miR-197-3p Targets IL1R1 Gene and Modulates Inflammation in Monocytes and Synovial Fibroblasts	Familial Mediterranean fever (FMF); is an autosomal recessively inherited autoinflammatory disease caused by the mutations in the Mediterranean Fever (MEFV) gene. Recent studies have shown that epigenetic control mechanisms, particularly non-coding RNAs, may play a role in the pathogenesis of autoinflammation. microRNAs (miRNAs) are small non-coding RNAs that play critical roles in regulating hos…	2021	10.1038/s41598-020-80097-4	Scientific reports	english	Familial Mediterranean Fever
70	Al-Ansari, Mysoon M and Aboussekhra, Abdelilah	miR-146b-5p Mediates P16-Dependent Repression of IL-6 and Suppresses Paracrine Procarcinogenic Effects of Breast Stromal Fibroblasts	Increasing evidence support the critical roles of active stromal fibroblasts in breast cancer development and spread. However, the mediators and the mechanisms of regulation are still not well defined. We have shown here that the tumor suppressor p16(INK4A) protein inhibits the pro-carcinogenic effects of breast stromal fibroblasts through repressing the expression/secretion of IL-6. Indeed, p16(…	2015	10.18632/oncotarget.4933	Oncotarget	english
71	Al-Azab, Mahmoud and Walana, Williams and Wei, Jing and Li, Weiping and Tang, Yawei and Wei, Xiaoqing and Almoiliqy, Marwan and Shopit, Abdullah and Abbas, Elrayah Eltahir and Adlat, Salah and Awsh, Mohammed and Li, Xia and Wang, Bing	TL1A/TNFR2 Axis Enhances Immunoregulatory Effects of Bone Marrow Derived Mesenchymal Stem Cell by Indian Hedgehog Signaling Pathway	$<$h4$>$Background and objectives$<$/h4$>$The immunomodulatory potential of mesenchymal stem cells (MSCs) can be regulated by a variety of molecules, especially cytokines. The inflammatory cytokine, TNF-like ligand 1A (TL1A), has been reported as an inflammation stimulator in-multiple autoimmune diseases. Here, we studied the effects of TL1A/TNF-receptor 2 (TNFR2) pathway on the therapeutic poten…	2021	10.15283/ijsc19121	Int J Stem Cells	english
72	Al-Khalaf, Huda H and Amir, Mrad and Al-Mohanna, Falah and Tulbah, Asma and Al-Sayed, Adher and Aboussekhra, Abdelilah	Obesity and p16INK4A Downregulation Activate Breast Adipocytes and Promote Their Protumorigenicity	Obesity is increasingly recognized as a risk factor for breast cancer development. However, the molecular basis of obesity-related breast carcinogenesis remains elusive. In this study, we have shown that obesity reduces the level of the tumor suppressor p16\textsuperscriptINK4A protein in breast adipocytes, which showed active features and strong procarcinogenic potential both \emphin vitro and i…	2017	10.1128/mcb.00101-17	Mol Cell Biol	english
73	Alam, Aftab and Abubaker Bagabir, Hala and Sultan, Armiya and Siddiqui, Mohd Faizan and Imam, Nikhat and Alkhanani, Mustfa F and Alsulimani, Ahmad and Haque, Shafiul and Ishrat, Romana	An Integrative Network Approach to Identify Common Genes for the Therapeutics in Tuberculosis and Its Overlapping Non-Communicable Diseases	Tuberculosis (TB) is the leading cause of death from a single infectious agent. The estimated total global TB deaths in 2019 were 1.4 million. The decline in TB incidence rate is very slow, while the burden of noncommunicable diseases (NCDs) is exponentially increasing in low- and middle-income countries, where the prevention and treatment of TB disease remains a great burden, and there is enough…	2021	10.3389/fphar.2021.770762	Frontiers in pharmacology	english
74	Alcantara, Khent Primo and Malabanan, John Wilfred T and Nalinratana, Nonthaneth and Thitikornpong, Worathat and Rojsitthisak, Pornchai and Rojsitthisak, Pranee	Cannabidiol-Loaded Solid Lipid Nanoparticles Ameliorate the Inhibition of Proinflammatory Cytokines and Free Radicals in an In Vitro Inflammation-Induced Cell Model	Cannabidiol (CBD) is a non-psychoactive compound derived from \emphCannabis sativa. It has demonstrated promising effects in combating inflammation and holds potential as a treatment for the progression of chronic inflammation. However, the clinical application of CBD is limited due to its poor solubility and bioavailability. This study introduces an effective method for preparing CBD-loaded soli…	2024	10.3390/ijms25094744	International journal of molecular sciences	english	Cannabidiol,Cytokines,Inflammation,Nanoparticles
75	Alcaraz, María José and Guillén, María Isabel	Cellular and Molecular Targets of Extracellular Vesicles from Mesenchymal Stem/Stromal Cells in Rheumatoid Arthritis	Rheumatoid arthritis (RA) is a chronic autoimmune disease that causes progressive joint destruction. Despite the advances in the treatment of this condition there remains a clinical need for safe therapies leading to clinical remission. Mesenchymal stem/stromal cells (MSCs) play immunomodulatory and regenerative roles which can be partly mediated by their secretome. In recent years, the important…	2022	10.1093/stcltm/szac075	Stem Cells Transl Med	english	Arthritis Rheumatoid,Extracellular Vesicles,Mesenchymal Stem Cells
76	Alcaraz, María José and Guillén, María Isabel	Cellular and Molecular Targets of Extracellular Vesicles from Mesenchymal Stem/Stromal Cells in Rheumatoid Arthritis	Rheumatoid arthritis (RA) is a chronic autoimmune disease that causes progressive joint destruction. Despite the advances in the treatment of this condition there remains a clinical need for safe therapies leading to clinical remission. Mesenchymal stem/stromal cells (MSCs) play immunomodulatory and regenerative roles which can be partly mediated by their secretome. In recent years, the important…	2022	10.1093/stcltm/szac075	Stem Cells Transl Med	english	Arthritis Rheumatoid,Extracellular Vesicles,Mesenchymal Stem Cells
77	Ali, Muhammad and Benfante, Viviana and Stefano, Alessandro and Yezzi, Anthony and Di Raimondo, Domenico and Tuttolomondo, Antonino and Comelli, Albert	Anti-Arthritic and Anti-Cancer Activities of Polyphenols: A Review of the Most Recent In Vitro Assays	Polyphenols have gained widespread attention as they are effective in the prevention and management of various diseases, including cancer diseases (CD) and rheumatoid arthritis (RA). They are natural organic substances present in fruits, vegetables, and spices. Polyphenols interact with various kinds of receptors and membranes. They modulate different signal cascades and interact with the enzymes…	2023	10.3390/life13020361	Life (Basel, Switzerland)	english
78	Ali, Muhammad and Benfante, Viviana and Stefano, Alessandro and Yezzi, Anthony and Di Raimondo, Domenico and Tuttolomondo, Antonino and Comelli, Albert	Anti-Arthritic and Anti-Cancer Activities of Polyphenols: A Review of the Most Recent In Vitro Assays	Polyphenols have gained widespread attention as they are effective in the prevention and management of various diseases, including cancer diseases (CD) and rheumatoid arthritis (RA). They are natural organic substances present in fruits, vegetables, and spices. Polyphenols interact with various kinds of receptors and membranes. They modulate different signal cascades and interact with the enzymes…	2023	10.3390/life13020361	Life (Basel, Switzerland)	english
79	Ali, Mohamed F and Egan, Ashley M and Shaughnessy, Gaja F and Anderson, Dagny K and Kottom, Theodore J and Dasari, Harika and Van Keulen, Virginia P and Aubry, Marie-Christine and Yi, Eunhee S and Limper, Andrew H and Peikert, Tobias and Carmona, Eva M	Antifibrotics Modify B-Cell-induced Fibroblast Migration and Activation in Patients with Idiopathic Pulmonary Fibrosis	B-cell activation is increasingly linked to numerous fibrotic lung diseases, and it is well known that aggregates of lymphocytes form in the lung of many of these patients. Activation of B-cells by pattern recognition receptors (PRRs) drives the release of inflammatory cytokines, chemokines, and metalloproteases important in the pathophysiology of pulmonary fibrosis. However, the specific mechani…	2021	10.1165/rcmb.2020-0387oc	Am J Respir Cell Mol Biol	english	Cell Movement
80	Alqarni, Abdulmalik M and Ferro, Valerie A and Parkinson, John A and Dufton, Mark J and Watson, David G	Effect of Melittin on Metabolomic Profile and Cytokine Production in PMA-Differentiated THP-1 Cells	Melittin, the major active peptide of honeybee venom (BV), has potential for use in adjuvant immunotherapy. The immune system response to different stimuli depends on the secretion of different metabolites from macrophages. One potent stimulus is lipopolysaccharide (LPS), a component isolated from gram-negative bacteria, which induces the secretion of pro-inflammatory cytokines in macrophage cell…	2018	10.3390/vaccines6040072	Vaccines	english
81	Amin, M. A. and Ruth, J. H. and Haas, C. S. and Pakozdi, A. and Mansfield, P. J. and Haghshenas, J. and Koch, A. E.	H-2g, a Glucose Analog of Blood Group H Antigen, Mediates Mononuclear Cell Recruitment via Src and Phosphatidylinositol 3-Kinase Pathways	OBJECTIVE: Monocyte recruitment by proinflammatory cytokines is a hallmark of rheumatoid arthritis (RA). Lewis(y-6) and H (Le(y)/H) are blood group antigens up-regulated on RA synovial endothelium. We have previously shown that both soluble Le(y)/H and a glucose analog of H, H-2g, are angiogenic and mediateleukocyte-endothelial adhesion via induction of intercellular adhesion molecule 1. We hypot…	2008	10.1002/art.23296	Arthritis Rheum	english	ABO Blood-Group System/*physiology,Animals,Arthritis Rheumatoid/pathology,Cell Movement/drug effects,Chemotaxis/drug effects,Chimera,Enzyme Inhibitors/pharmacology,Glucose/chemistry,H-2 Antigens/chemistry/*physiology,Humans,Leukocytes Mononuclear/*drug effects/pathology,Mice,Mice SCID,Oligodeoxyribonucleotides Antisense/pharmacology,Phosphatidylinositol 3-Kinases/*metabolism,Protein Kinase C beta…
82	Amin, M. A. and Ruth, J. H. and Haas, C. S. and Pakozdi, A. and Mansfield, P. J. and Haghshenas, J. and Koch, A. E.	H-2g, a Glucose Analog of Blood Group H Antigen, Mediates Mononuclear Cell Recruitment via Src and Phosphatidylinositol 3-Kinase Pathways	OBJECTIVE: Monocyte recruitment by proinflammatory cytokines is a hallmark of rheumatoid arthritis (RA). Lewis(y-6) and H (Le(y)/H) are blood group antigens up-regulated on RA synovial endothelium. We have previously shown that both soluble Le(y)/H and a glucose analog of H, H-2g, are angiogenic and mediateleukocyte-endothelial adhesion via induction of intercellular adhesion molecule 1. We hypot…	2008	10.1002/art.23296	Arthritis Rheum	english	ABO Blood-Group System/*physiology,Animals,Arthritis Rheumatoid/pathology,Cell Movement/drug effects,Chemotaxis/drug effects,Chimera,Enzyme Inhibitors/pharmacology,Glucose/chemistry,H-2 Antigens/chemistry/*physiology,Humans,Leukocytes Mononuclear/*drug effects/pathology,Mice,Mice SCID,Oligodeoxyribonucleotides Antisense/pharmacology,Phosphatidylinositol 3-Kinases/*metabolism,Protein Kinase C beta…
83	Amin, M. A. and Ruth, J. H. and Haas, C. S. and Pakozdi, A. and Mansfield, P. J. and Haghshenas, J. and Koch, A. E.	H-2g, a Glucose Analog of Blood Group H Antigen, Mediates Mononuclear Cell Recruitment via Src and Phosphatidylinositol 3-Kinase Pathways	OBJECTIVE: Monocyte recruitment by proinflammatory cytokines is a hallmark of rheumatoid arthritis (RA). Lewis(y-6) and H (Le(y)/H) are blood group antigens up-regulated on RA synovial endothelium. We have previously shown that both soluble Le(y)/H and a glucose analog of H, H-2g, are angiogenic and mediateleukocyte-endothelial adhesion via induction of intercellular adhesion molecule 1. We hypot…	2008	10.1002/art.23296	Arthritis Rheum	english	ABO Blood-Group System/*physiology,Animals,Arthritis Rheumatoid/pathology,Cell Movement/drug effects,Chemotaxis/drug effects,Chimera,Enzyme Inhibitors/pharmacology,Glucose/chemistry,H-2 Antigens/chemistry/*physiology,Humans,Leukocytes Mononuclear/*drug effects/pathology,Mice,Mice SCID,Oligodeoxyribonucleotides Antisense/pharmacology,Phosphatidylinositol 3-Kinases/*metabolism,Protein Kinase C beta…
84	Amin, M. A. and Ruth, J. H. and Haas, C. S. and Pakozdi, A. and Mansfield, P. J. and Haghshenas, J. and Koch, A. E.	H-2g, a Glucose Analog of Blood Group H Antigen, Mediates Mononuclear Cell Recruitment via Src and Phosphatidylinositol 3-Kinase Pathways	OBJECTIVE: Monocyte recruitment by proinflammatory cytokines is a hallmark of rheumatoid arthritis (RA). Lewis(y-6) and H (Le(y)/H) are blood group antigens up-regulated on RA synovial endothelium. We have previously shown that both soluble Le(y)/H and a glucose analog of H, H-2g, are angiogenic and mediateleukocyte-endothelial adhesion via induction of intercellular adhesion molecule 1. We hypot…	2008	10.1002/art.23296	Arthritis Rheum	english	ABO Blood-Group System/*physiology,Animals,Arthritis Rheumatoid/pathology,Cell Movement/drug effects,Chemotaxis/drug effects,Chimera,Enzyme Inhibitors/pharmacology,Glucose/chemistry,H-2 Antigens/chemistry/*physiology,Humans,Leukocytes Mononuclear/*drug effects/pathology,Mice,Mice SCID,Oligodeoxyribonucleotides Antisense/pharmacology,Phosphatidylinositol 3-Kinases/*metabolism,Protein Kinase C beta…
85	Amin, M. A. and Mansfield, P. J. and Pakozdi, A. and Campbell, P. L. and Ahmed, S. and Martinez, R. J. and Koch, A. E.	Interleukin-18 Induces Angiogenic Factors in Rheumatoid Arthritis Synovial Tissue Fibroblasts via Distinct Signaling Pathways	OBJECTIVE: Interleukin-18 (IL-18) is a proinflammatory cytokine implicated in the pathogenesis of rheumatoid arthritis (RA). This study was undertaken to examine the role of IL-18 in up-regulating secretion of the angiogenic factors stromal cell-derived factor 1alpha (SDF-1alpha)/CXCL12, monocyte chemoattractant protein 1 (MCP-1)/CCL2, and vascular endothelial growth factor (VEGF) in RA synovial …	2007	10.1002/art.22705	Arthritis Rheum	english	Activating Transcription Factor 2/metabolism,Angiogenesis Inducing Agents/*metabolism,Arthritis Rheumatoid/*metabolism/pathology,Cells Cultured,Chemokine CCL2/genetics/*metabolism,Chemokine CXCL12,Chemokines CXC/genetics/*metabolism,Fibroblasts/*metabolism/pathology,Humans,Interleukin-18/*physiology,MAP Kinase Kinase 7/metabolism,NF-kappa B/physiology,p38 Mitogen-Activated Protein Kinases/metabol…
86	Amin, M. A. and Mansfield, P. J. and Pakozdi, A. and Campbell, P. L. and Ahmed, S. and Martinez, R. J. and Koch, A. E.	Interleukin-18 Induces Angiogenic Factors in Rheumatoid Arthritis Synovial Tissue Fibroblasts via Distinct Signaling Pathways	OBJECTIVE: Interleukin-18 (IL-18) is a proinflammatory cytokine implicated in the pathogenesis of rheumatoid arthritis (RA). This study was undertaken to examine the role of IL-18 in up-regulating secretion of the angiogenic factors stromal cell-derived factor 1alpha (SDF-1alpha)/CXCL12, monocyte chemoattractant protein 1 (MCP-1)/CCL2, and vascular endothelial growth factor (VEGF) in RA synovial …	2007	10.1002/art.22705	Arthritis Rheum	english	Activating Transcription Factor 2/metabolism,Angiogenesis Inducing Agents/*metabolism,Arthritis Rheumatoid/*metabolism/pathology,Cells Cultured,Chemokine CCL2/genetics/*metabolism,Chemokine CXCL12,Chemokines CXC/genetics/*metabolism,Fibroblasts/*metabolism/pathology,Humans,Interleukin-18/*physiology,MAP Kinase Kinase 7/metabolism,NF-kappa B/physiology,p38 Mitogen-Activated Protein Kinases/metabol…
87	An, Senbo and Zheng, Shengyuan and Cai, Zijun and Chen, Siyu and Wang, Chen and Li, Yusheng and Deng, Zhenhan	Connexin43 in Musculoskeletal System: New Targets for Development and Disease Progression	Connexin43, which is the most highly expressed connexin subtype in the musculoskeletal system, exists in a variety of bone cells, synovial tissue, and cartilage tissue. Connexin43 has been suggested to be a key regulator of bone homeostasis. Studies have shown aberrant Connexin43 expression in musculoskeletal disorders, such as osteoporosis, osteoarthritis, and rheumatoid arthritis. During cellul…	2022	10.14336/ad.2022.0421	Aging and disease	english
88	Anderson, James R and Johnson, Emily and Jenkins, Rosalind and Jacobsen, Stine and Green, Daniel and Walters, Marie and Bundgaard, Louise and Hausmans, Bas A C and van den Akker, Guus and Welting, Tim J M and Chabronova, Alzbeta and Kharaz, Yalda A and Clarke, Emily J and James, Victoria and Peffers, Mandy J	Multi-Omic Temporal Landscape of Plasma and Synovial Fluid-Derived Extracellular Vesicles Using an Experimental Model of Equine Osteoarthritis	Extracellular vesicles (EVs) contribute to osteoarthritis pathogenesis through their release into joint tissues and synovial fluid. Synovial fluid-derived EVs have the potential to be direct biomarkers in the causal pathway of disease but also enable understanding of their role in disease progression. Utilizing a temporal model of osteoarthritis, we defined the changes in matched synovial fluid a…	2023	10.3390/ijms241914888	International journal of molecular sciences	english	Extracellular Vesicles,Osteoarthritis
89	Andreas, Nico and Müller, Sylvia and Templin, Nicole and Jordan, Paul M and Schuhwerk, Harald and Müller, Michael and Gerstmeier, Jana and Miek, Laura and Andreas, Saskia and Werz, Oliver and Kamradt, Thomas	Incidence and Severity of G6PI-induced Arthritis Are Not Increased in Genetically Distinct Mouse Strains upon Aging	$<$h4$>$Background$<$/h4$>$The incidence of rheumatoid arthritis is correlated with age. In this study, we analyzed the association of the incidence and severity of glucose-6-phosphate isomerase (G6PI)-induced arthritis with age in two different mouse strains.$<$h4$>$Methods$<$/h4$>$Young and very old mice from two different arthritis-susceptible wild-type mouse strains were analyzed after a sing…	2021	10.1186/s13075-021-02596-7	Arthritis research \& therapy	english	Arthritis Experimental,Glucose-6-Phosphate Isomerase
90	Angrisani, Nina and von der Ahe, Christin and Willumeit-Römer, Regine and Windhagen, Henning and Scheper, Verena and Schwarze, Michael and Wiese, Björn and Helmholz, Heike and Reifenrath, Janin	Treatment of Osteoarthritis by Implantation of Mg- and WE43-cylinders - A Preclinical Study on Bone and Cartilage Changes and Their Influence on Pain Sensation in Rabbits	With its main features of cartilage degeneration, subchondral bone sclerosis and osteophyte formation, osteoarthritis represents a multifactorial disease with no effective treatment options. As biomechanical shift in the trabecular network may be a driver for further cartilage degeneration, bone enhancement could possibly delay OA progression. Magnesium is known to be osteoconductive and already …	2024	10.1016/j.bioactmat.2024.06.003	Bioactive materials	english
91	Antoniou, Stavros A and Mavridis, Dimitrios and Tsokani, Sofia and Morales-Conde, Salvador and =EAES Guidelines Subcommittee	Network Meta-Analysis as a Tool in Clinical Practice Guidelines		2023	10.1007/s00464-022-09772-z	Surg Endosc	english	Network Meta-Analysis
92	Antonyak, M. A. and McNeill, C. J. and Wakshlag, J. J. and Boehm, J. E. and Cerione, R. A.	Activation of the Ras-ERK Pathway Inhibits Retinoic Acid-Induced Stimulation of Tissue Transglutaminase Expression in NIH3T3 Cells	Retinoic acid (RA) is a potent activator of tissue transglutaminase (TGase) expression, and it was recently shown that phosphoinositide 3-kinase (PI3K) activity was required for RA to increase TGase protein levels. To better understand how RA-mediated TGase expression is regulated, we considered whether co-stimulation of NIH3T3 cells with RA and epidermal growth factor (EGF), a known activator of…	2003	10.1074/jbc.M300037200	J Biol Chem	english	3T3 Cells,Animals,Apoptosis,cdc42 GTP-Binding Protein/physiology,Epidermal Growth Factor/*pharmacology,Guanosine Triphosphate/metabolism,Mice,Mitogen-Activated Protein Kinases/*physiology,Phosphatidylinositol 3-Kinases/physiology,ras Proteins/*physiology,Transglutaminases/*biosynthesis,Tretinoin/*pharmacology
93	Antonyak, M. A. and Boehm, J. E. and Cerione, R. A.	Phosphoinositide 3-Kinase Activity Is Required for Retinoic Acid-Induced Expression and Activation of the Tissue Transglutaminase	Tissue transglutaminase (TGase) is a dual function enzyme that couples an ability to bind GTP with transamidation activity. Retinoic acid (RA) consistently induces TGase expression and activation, and it was recently shown that increased TGase expression protected cells from apoptosis. To better understand how RA regulates TGase, we considered whether RA employed pro-survival signaling pathways t…	2002	10.1074/jbc.M112259200	J Biol Chem	english	3T3 Cells,Animals,Chromones/pharmacology,Enzyme Activation,Enzyme Inhibitors/pharmacology,HL-60 Cells,Humans,Mice,Morpholines/pharmacology,Phosphatidylinositol 3-Kinases/*metabolism,Phosphoinositide-3 Kinase Inhibitors,Photoaffinity Labels,Transglutaminases/*metabolism,Tretinoin/*pharmacology
94	Ao, You and Lan, Qing and Yu, Tianhua and Wang, Zhichao and Zhang, Jing	Cellular Senescence-Associated Genes in Rheumatoid Arthritis: Identification and Functional Analysis	Rheumatoid arthritis (RA), a long-term autoinflammatory condition causing joint damage and deformities, involves a multifaceted pathogenesis with genetic, epigenetic, and immune factors, including early immune aging. However, its precise cause remains elusive. Cellular senescence, a hallmark of aging marked by a permanent halt in cell division due to damage and stress, is crucial in aging and rel…	2025	10.1371/journal.pone.0317364	PloS one	english	Arthritis Rheumatoid,Cellular Senescence
95		AOFAS Annual Meeting 2021		2022	10.1177/24730114211060251	Foot \& ankle orthopaedics	english
96	Ao, L. and Gao, H. and Jia, L. and Liu, S. and Guo, J. and Liu, B. and Dong, Q.	Matrine Inhibits Synovial Angiogenesis in Collagen-Induced Arthritis Rats by Regulating HIF-VEGF-Ang and Inhibiting the PI3K/Akt Signaling Pathway	Matrine (Mat) is an alkaloid of tetracycline quinazine, and previous studies have demonstrated its specific effect on relieving rheumatoid arthritis (RA). However, the effect of Mat on joint synovial angiogenesis in the pathogenesis of RA has not been elucidated. In this study, body weight, joint swelling, arthritis index (AI) score, histopathological changes, immunohistochemical, and western blo…	2022	10.1016/j.molimm.2021.11.002	Mol Immunol	english	Alkaloids/*pharmacology,Angiogenesis,Animals,Arthritis Experimental/*drug therapy/metabolism/pathology,Basic Helix-Loop-Helix Transcription Factors/*metabolism,Cells Cultured,Cia,Collagen/metabolism,Human Umbilical Vein Endothelial Cells/drug effects/metabolism/pathology,Humans,Male,Matrine,Matrines,Neovascularization Pathologic/*drug therapy/metabolism/pathology,Phosphatidylinositol 3-Kinases/me…
97	Ao, L. and Gao, H. and Jia, L. and Liu, S. and Guo, J. and Liu, B. and Dong, Q.	Matrine Inhibits Synovial Angiogenesis in Collagen-Induced Arthritis Rats by Regulating HIF-VEGF-Ang and Inhibiting the PI3K/Akt Signaling Pathway	Matrine (Mat) is an alkaloid of tetracycline quinazine, and previous studies have demonstrated its specific effect on relieving rheumatoid arthritis (RA). However, the effect of Mat on joint synovial angiogenesis in the pathogenesis of RA has not been elucidated. In this study, body weight, joint swelling, arthritis index (AI) score, histopathological changes, immunohistochemical, and western blo…	2022	10.1016/j.molimm.2021.11.002	Mol Immunol	english	Alkaloids/*pharmacology,Angiogenesis,Animals,Arthritis Experimental/*drug therapy/metabolism/pathology,Basic Helix-Loop-Helix Transcription Factors/*metabolism,Cells Cultured,Cia,Collagen/metabolism,Human Umbilical Vein Endothelial Cells/drug effects/metabolism/pathology,Humans,Male,Matrine,Matrines,Neovascularization Pathologic/*drug therapy/metabolism/pathology,Phosphatidylinositol 3-Kinases/me…
98	Ao, L. and Gao, H. and Jia, L. and Liu, S. and Guo, J. and Liu, B. and Dong, Q.	Matrine Inhibits Synovial Angiogenesis in Collagen-Induced Arthritis Rats by Regulating HIF-VEGF-Ang and Inhibiting the PI3K/Akt Signaling Pathway	Matrine (Mat) is an alkaloid of tetracycline quinazine, and previous studies have demonstrated its specific effect on relieving rheumatoid arthritis (RA). However, the effect of Mat on joint synovial angiogenesis in the pathogenesis of RA has not been elucidated. In this study, body weight, joint swelling, arthritis index (AI) score, histopathological changes, immunohistochemical, and western blo…	2022	10.1016/j.molimm.2021.11.002	Mol Immunol	english	Alkaloids/*pharmacology,Angiogenesis,Animals,Arthritis Experimental/*drug therapy/metabolism/pathology,Basic Helix-Loop-Helix Transcription Factors/*metabolism,Cells Cultured,Cia,Collagen/metabolism,Human Umbilical Vein Endothelial Cells/drug effects/metabolism/pathology,Humans,Male,Matrine,Matrines,Neovascularization Pathologic/*drug therapy/metabolism/pathology,Phosphatidylinositol 3-Kinases/me…
99	Ao, L. and Gao, H. and Jia, L. and Liu, S. and Guo, J. and Liu, B. and Dong, Q.	Matrine Inhibits Synovial Angiogenesis in Collagen-Induced Arthritis Rats by Regulating HIF-VEGF-Ang and Inhibiting the PI3K/Akt Signaling Pathway	Matrine (Mat) is an alkaloid of tetracycline quinazine, and previous studies have demonstrated its specific effect on relieving rheumatoid arthritis (RA). However, the effect of Mat on joint synovial angiogenesis in the pathogenesis of RA has not been elucidated. In this study, body weight, joint swelling, arthritis index (AI) score, histopathological changes, immunohistochemical, and western blo…	2022	10.1016/j.molimm.2021.11.002	Mol Immunol	english	Alkaloids/*pharmacology,Angiogenesis,Animals,Arthritis Experimental/*drug therapy/metabolism/pathology,Basic Helix-Loop-Helix Transcription Factors/*metabolism,Cells Cultured,Cia,Collagen/metabolism,Human Umbilical Vein Endothelial Cells/drug effects/metabolism/pathology,Humans,Male,Matrine,Matrines,Neovascularization Pathologic/*drug therapy/metabolism/pathology,Phosphatidylinositol 3-Kinases/me…
100	Ao, L. and Gao, H. and Jia, L. and Liu, S. and Guo, J. and Liu, B. and Dong, Q.	Matrine Inhibits Synovial Angiogenesis in Collagen-Induced Arthritis Rats by Regulating HIF-VEGF-Ang and Inhibiting the PI3K/Akt Signaling Pathway	Matrine (Mat) is an alkaloid of tetracycline quinazine, and previous studies have demonstrated its specific effect on relieving rheumatoid arthritis (RA). However, the effect of Mat on joint synovial angiogenesis in the pathogenesis of RA has not been elucidated. In this study, body weight, joint swelling, arthritis index (AI) score, histopathological changes, immunohistochemical, and western blo…	2022	10.1016/j.molimm.2021.11.002	Mol Immunol	english	Alkaloids/*pharmacology,Angiogenesis,Animals,Arthritis Experimental/*drug therapy/metabolism/pathology,Basic Helix-Loop-Helix Transcription Factors/*metabolism,Cells Cultured,Cia,Collagen/metabolism,Human Umbilical Vein Endothelial Cells/drug effects/metabolism/pathology,Humans,Male,Matrine,Matrines,Neovascularization Pathologic/*drug therapy/metabolism/pathology,Phosphatidylinositol 3-Kinases/me…
101	Ao, Limei and Gao, Han and Jia, Lifen and Liu, Shimin and Guo, Jie and Liu, Bingzhen and Dong, Qiumei	Matrine Inhibits Synovial Angiogenesis in Collagen-Induced Arthritis Rats by Regulating HIF-VEGF-Ang and Inhibiting the PI3K/Akt Signaling Pathway	Matrine (Mat) is an alkaloid of tetracycline quinazine, and previous studies have demonstrated its specific effect on relieving rheumatoid arthritis (RA). However, the effect of Mat on joint synovial angiogenesis in the pathogenesis of RA has not been elucidated. In this study, body weight, joint swelling, arthritis index (AI) score, histopathological changes, immunohistochemical, and western blo…	2022	10.1016/j.molimm.2021.11.002	Mol Immunol	english
102	Araya, J. and Tsubouchi, K. and Sato, N. and Ito, S. and Minagawa, S. and Hara, H. and Hosaka, Y. and Ichikawa, A. and Saito, N. and Kadota, T. and Yoshida, M. and Fujita, Y. and Utsumi, H. and Kobayashi, K. and Yanagisawa, H. and Hashimoto, M. and Wakui, H. and Ishikawa, T. and Numata, T. and Kaneko, Y. and Asano, H. and Yamashita, M. and Odaka, M. and Morikawa, T. and Nishimura, S. L. and Nakay…	PRKN-regulated Mitophagy and Cellular Senescence during COPD Pathogenesis	Cigarette smoke (CS)-induced accumulation of mitochondrial damage has been widely implicated in chronic obstructive pulmonary disease (COPD) pathogenesis. Mitophagy plays a crucial role in eliminating damaged mitochondria, and is governed by the PINK1 (PTEN induced putative protein kinase 1)-PRKN (parkin RBR E3 ubiquitin protein ligase) pathway. Although both increased PINK1 and reduced PRKN have…	2019	10.1080/15548627.2018.1532259	Autophagy	english	*Cellular Senescence/drug effects/genetics,*Mitophagy/drug effects/genetics,Animals,Cell Cycle Proteins/genetics/metabolism,Cell Line,Cellular senescence,Cigarette Smoking/adverse effects,Copd,Disease Models Animal,Epithelial Cells/metabolism,Humans,Lung/pathology,Membrane Transport Proteins/genetics/metabolism,Mice,Mice Inbred C57BL,Mice Knockout,Microscopy Electron,Mitochondria/genetics/*metabo…
103	Arderiu, G. and Peña, E. and Aledo, R. and Juan-Babot, O. and Crespo, J. and Vilahur, G. and Oñate, B. and Moscatiello, F. and Badimon, L.	MicroRNA-145 Regulates the Differentiation of Adipose Stem Cells Toward Microvascular Endothelial Cells and Promotes Angiogenesis	RATIONALE: Adipose-derived stem cells (ASCs) are a potential adult mesenchymal stem cell source for restoring endothelial function in ischemic tissues. However, the mechanism that promotes ASCs differentiation toward endothelial cells (ECs) is not known. OBJECTIVE: To investigate the mechanisms of ASCs differentiation into ECs. METHODS AND RESULTS: ASCs were isolated from clinical lipoaspirates a…	2019	10.1161/circresaha.118.314290	Circ Res	english	Adipocytes/*metabolism/pathology,Adipose Tissue/cytology/metabolism/pathology,angiogenesis,Animals,biology,Cell Differentiation/*physiology,Cells Cultured,endothelial cells,Endothelial Cells/*metabolism/pathology,HeLa Cells,Humans,ischemia,Ischemia/metabolism/pathology,magnetic resonance angiography,Male,Mice,Mice Inbred C57BL,Mice Nude,MicroRNAs/antagonists & inhibitors/*metabolism,Microvessels/…
104	Aref-Eshghi, Erfan and Liu, Ming and Harper, Patricia E and Doré, Jules and Martin, Glynn and Furey, Andrew and Green, Roger and Rahman, Proton and Zhai, Guangju	Overexpression of MMP13 in Human Osteoarthritic Cartilage Is Associated with the SMAD-independent TGF-β Signalling Pathway	$<$h4$>$Introduction$<$/h4$>$In vitro and animal model of osteoarthritis (OA) studies suggest that TGF-β signalling is involved in OA, but human data is limited. We undertook this study to elucidate the role of TGF-β signalling pathway in OA by comparing the expression levels of TGFB1 and BMP2 as ligands, SMAD3 as an intracellular mediator, and MMP13 as a targeted gene between human osteoarthriti…	2015	10.1186/s13075-015-0788-x	Arthritis research \& therapy	english	Gene Expression
105	Arias-de la Rosa, Iván and Escudero-Contreras, Alejandro and Ruiz-Ponce, Miriam and Cuesta-López, Laura and Román-Rodríguez, Cristóbal and Pérez-Sánchez, Carlos and Ruiz-Limón, Patricia and Ruiz, Rocío Guzman- and Leiva-Cepas, Fernando and Alcaide, Juan and Segui, Pedro and Plasencia, Chamaida and Martinez-Feito, Ana and Font, Pilar and Ábalos, María C and Ortega, Rafaela and Malagón, María M and…	Pathogenic Mechanisms Involving the Interplay between Adipose Tissue and Auto-Antibodies in Rheumatoid Arthritis	We aimed to evaluate the association between adipose tissue (AT) dysfunction, autoimmunity, and disease activity in rheumatoid arthritis (RA). A cross-sectional study including 150 RA patients and 50 healthy donors and longitudinal study with 122 RA patients treated with anti-tumor necrosis factor (TNF)-α, anti-interleukin 6 receptor (IL6R) or anti-CD20 therapies for 6~months were carried out. \e…	2022	10.1016/j.isci.2022.104893	iScience	english
106	Aripova, N. and Duryee, M. J. and England, B. R. and Hunter, C. D. and Mordeson, J. E. and Ryan, E. M. and Daubach, E. C. and Romberger, D. J. and Thiele, G. M. and Mikuls, T. R.	Citrullinated and Malondialdehyde-Acetaldehyde Modified Fibrinogen Activates Macrophages and Promotes an Aggressive Synovial Fibroblast Phenotype in Patients with Rheumatoid Arthritis	OBJECTIVE: Post-translational protein modifications with malondialdehyde-acetaldehyde (MAA) and citrulline (CIT) are implicated in the pathogenesis of rheumatoid arthritis (RA). Although precise mechanisms have not been elucidated, macrophage-fibroblast interactions have been proposed to play a central role in the development and progression of RA. The purpose of our study was to evaluate the dow…	2023	10.3389/fimmu.2023.1203548	Front Immunol	english	*Arthritis Rheumatoid,*Hemostatics,Acetaldehyde,Becaplermin,citrullination,Collagen Type II,commercial or financial relationships that could be construed as a potential,conflict of interest.,Fibrinogen,Fibroblasts,human fibroblast-like synoviocyte,Humans,Leukocytes Mononuclear,Macrophages,malondialdehyde-acetaldehyde,platelet derived growth factor,Proto-Oncogene Proteins c-akt,rheumatoid arthriti…
107	Aripova, N. and Duryee, M. J. and England, B. R. and Hunter, C. D. and Mordeson, J. E. and Ryan, E. M. and Daubach, E. C. and Romberger, D. J. and Thiele, G. M. and Mikuls, T. R.	Citrullinated and Malondialdehyde-Acetaldehyde Modified Fibrinogen Activates Macrophages and Promotes an Aggressive Synovial Fibroblast Phenotype in Patients with Rheumatoid Arthritis	OBJECTIVE: Post-translational protein modifications with malondialdehyde-acetaldehyde (MAA) and citrulline (CIT) are implicated in the pathogenesis of rheumatoid arthritis (RA). Although precise mechanisms have not been elucidated, macrophage-fibroblast interactions have been proposed to play a central role in the development and progression of RA. The purpose of our study was to evaluate the dow…	2023	10.3389/fimmu.2023.1203548	Front Immunol	english	*Arthritis Rheumatoid,*Hemostatics,Acetaldehyde,Becaplermin,citrullination,Collagen Type II,commercial or financial relationships that could be construed as a potential,conflict of interest.,Fibrinogen,Fibroblasts,human fibroblast-like synoviocyte,Humans,Leukocytes Mononuclear,Macrophages,malondialdehyde-acetaldehyde,platelet derived growth factor,Proto-Oncogene Proteins c-akt,rheumatoid arthriti…
108	Aripova, Nozima and Duryee, Michael J and England, Bryant R and Hunter, Carlos D and Mordeson, Jack E and Ryan, Evan M and Daubach, Eric C and Romberger, Debra J and Thiele, Geoffrey M and Mikuls, Ted R	Citrullinated and Malondialdehyde-Acetaldehyde Modified Fibrinogen Activates Macrophages and Promotes an Aggressive Synovial Fibroblast Phenotype in Patients with Rheumatoid Arthritis	$<$h4$>$Objective$<$/h4$>$Post-translational protein modifications with malondialdehyde-acetaldehyde (MAA) and citrulline (CIT) are implicated in the pathogenesis of rheumatoid arthritis (RA). Although precise mechanisms have not been elucidated, macrophage-fibroblast interactions have been proposed to play a central role in the development and progression of RA. The purpose of our study was to e…	2023	10.3389/fimmu.2023.1203548	Frontiers in immunology	english	Arthritis Rheumatoid,Hemostatics
109	Arunsi, Uche O and Chioma, Ogbuka E and Etusim, Paschal E and Owumi, Solomon E	Indigenous Nigeria Medicinal Herbal Remedies: A Potential Source for Therapeutic against Rheumatoid Arthritis	Rheumatoid arthritis (RA) is a debilitating disease associated with locomotion impairment, and conventional therapeutic drugs are not optimal for managing RA. There is an avalanche of medications used for the management of RA. Still, studies have shown that they are associated with severe side effects, including hepatotoxicity, retinopathy, and cardiotoxicity disorders of the central nervous syst…	2022	10.1177/15353702221102901	Exp Biol Med (Maywood)	english	Arthritis Rheumatoid,Synoviocytes
110	Arunsi, Uche O and Chioma, Ogbuka E and Etusim, Paschal E and Owumi, Solomon E	Indigenous Nigeria Medicinal Herbal Remedies: A Potential Source for Therapeutic against Rheumatoid Arthritis	Rheumatoid arthritis (RA) is a debilitating disease associated with locomotion impairment, and conventional therapeutic drugs are not optimal for managing RA. There is an avalanche of medications used for the management of RA. Still, studies have shown that they are associated with severe side effects, including hepatotoxicity, retinopathy, and cardiotoxicity disorders of the central nervous syst…	2022	10.1177/15353702221102901	Exp Biol Med (Maywood)	english	Arthritis Rheumatoid,Synoviocytes
111	Ashouri, Judith F and Hsu, Lih-Yun and Yu, Steven and Rychkov, Dmitry and Chen, Yiling and Cheng, Debra A and Sirota, Marina and Hansen, Erik and Lattanza, Lisa and Zikherman, Julie and Weiss, Arthur	Reporters of TCR Signaling Identify Arthritogenic T Cells in Murine and Human Autoimmune Arthritis	How pathogenic cluster of differentiation 4 (CD4) T cells in rheumatoid arthritis (RA) develop remains poorly understood. We used Nur77-a marker of T cell antigen receptor (TCR) signaling-to identify antigen-activated CD4 T cells in the SKG mouse model of autoimmune arthritis and in patients with RA. Using a fluorescent reporter of Nur77 expression in SKG mice, we found that higher levels of Nur7…	2019	10.1073/pnas.1904271116	Proc Natl Acad Sci U S A	english
112	Audo, R. and Calmon-Hamaty, F. and Papon, L. and Combe, B. and Morel, J. and Hahne, M.	Distinct Effects of Soluble and Membrane-Bound Fas Ligand on Fibroblast-like Synoviocytes from Rheumatoid Arthritis Patients	OBJECTIVE: Injection of agonistic anti-Fas antibody has been shown to decrease disease symptoms in mouse models of arthritis. Additionally, membrane-bound FasL (mFasL) has been shown to induce cell death in fibroblast-like synoviocytes (FLS) from rheumatoid arthritis (RA) patients. However, levels of soluble FasL (sFasL) are increased in the joints of RA patients and have been associated with dis…	2014	10.1002/art.38806	Arthritis Rheumatol	english	Adult,Aged,Apoptosis/drug effects/*physiology,Arthritis Rheumatoid/*metabolism,Cell Proliferation/drug effects/*physiology,Cells Cultured,Fas Ligand Protein/drug effects/*metabolism,Female,Fibroblasts/drug effects/*metabolism,Flow Cytometry,Humans,Male,MAP Kinase Signaling System/drug effects/physiology,Middle Aged,Osteoarthritis/metabolism,Phosphatidylinositol 3-Kinases/drug effects/physiology,S…
113	Audo, R. and Combe, B. and Coulet, B. and Morel, J. and Hahne, M.	The Pleiotropic Effect of TRAIL on Tumor-like Synovial Fibroblasts from Rheumatoid Arthritis Patients Is Mediated by Caspases	The tumor necrosis factor (TNF)-related apoptosis-inducing ligand (TRAIL) has gained much attention as a possible therapeutic reagent for the treatment of tumors, as TRAIL was originally described to induce apoptosis specifically in cancer cells, but not in normal cells. Fibroblast-like synoviocytes (FLS) in rheumatoid arthritis (RA) patients exhibit tumor-like features and we have described earl…	2009	10.1038/cdd.2009.38	Cell Death Differ	english	Antineoplastic Agents/*pharmacology,Apoptosis,Arthritis Rheumatoid/enzymology/metabolism,Caspase 3/genetics/*metabolism,Caspase 8/genetics/*metabolism,Cell Proliferation,Cells Cultured,Cyclin-Dependent Kinase Inhibitor p21/metabolism,Cyclin-Dependent Kinase Inhibitor p27/metabolism,Extracellular Signal-Regulated MAP Kinases/metabolism,Fibroblasts/drug effects/enzymology/metabolism,Humans,p38 Mito…
114	Audo, R. and Combe, B. and Coulet, B. and Morel, J. and Hahne, M.	The Pleiotropic Effect of TRAIL on Tumor-like Synovial Fibroblasts from Rheumatoid Arthritis Patients Is Mediated by Caspases	The tumor necrosis factor (TNF)-related apoptosis-inducing ligand (TRAIL) has gained much attention as a possible therapeutic reagent for the treatment of tumors, as TRAIL was originally described to induce apoptosis specifically in cancer cells, but not in normal cells. Fibroblast-like synoviocytes (FLS) in rheumatoid arthritis (RA) patients exhibit tumor-like features and we have described earl…	2009	10.1038/cdd.2009.38	Cell Death Differ	english	Antineoplastic Agents/*pharmacology,Apoptosis,Arthritis Rheumatoid/enzymology/metabolism,Caspase 3/genetics/*metabolism,Caspase 8/genetics/*metabolism,Cell Proliferation,Cells Cultured,Cyclin-Dependent Kinase Inhibitor p21/metabolism,Cyclin-Dependent Kinase Inhibitor p27/metabolism,Extracellular Signal-Regulated MAP Kinases/metabolism,Fibroblasts/drug effects/enzymology/metabolism,Humans,p38 Mito…
115	Azzini, Gabriel Ohana Marques and Santos, Gabriel Silva and Visoni, Silvia Beatriz Coutinho and Azzini, Vitor Ohana Marques and Santos, Rafael Gonzales Dos and Huber, Stephany Cares and Lana, José Fábio	Metabolic Syndrome and Subchondral Bone Alterations: The Rise of Osteoarthritis - A Review	Metabolic syndrome (MS) has become one of the top major health burdens for over three decades not only due to its effects on cardiovascular health but also its implications in orthopedics. Extensive research has shown that MS is tightly linked to osteoarthritis and inflammation, a process which appears to primarily occur in the subchondral bone via the incidence of bone-marrow lesions (BMLs). Num…	2020	10.1016/j.jcot.2020.06.021	J Clin Orthop Trauma	english
116	Badivi, Samireh and Kazemi, Sara and Eskandarisani, Mohammadmahdi and Moghaddam, Nastaran Asghari and Mesbahian, Ghazal and Karimifard, Sara and Afzali, Elham	Targeted Delivery of Bee Venom to A549 Lung Cancer Cells by PEGylate Liposomal Formulation: An Apoptotic Investigation	This study focused on developing an optimal formulation of liposomes loaded with bee venom (BV) and coated with PEG (BV-Lipo-PEG). The liposomes were characterized using dynamic light scattering, transmission electron microscopy, and Fourier transform infrared spectroscopy. Among the liposomal formulations, F3 exhibited the narrowest size distribution with a low PDI value of 193.72\,±\,7.35, indi…	2024	10.1038/s41598-024-68156-6	Scientific reports	english	Apoptosis,Bee Venoms,Liposomes,Polyethylene Glycols
117	Baek, Hyoung-Seok and Park, Nahee and Kwon, Yeo-Jung and Ye, Dong-Jin and Shin, Sangyun and Chun, Young-Jin	Annexin A5 Suppresses Cyclooxygenase-2 Expression by Downregulating the Protein Kinase C-ζ-nuclear Factor-κB Signaling Pathway in Prostate Cancer Cells	Annexin A5 (ANXA5) is a member of the annexin protein family. Previous studies have shown that ANXA5 is involved in anti-inflammation and cell death. However, the detailed mechanism of the role of ANXA5 in cancer cells is not well understood. In this study, we investigated the inhibitory effect of ANXA5 on cyclooxygenase-2 (COX-2) in prostate cancer cells. Expression of COX-2 induced by TNF-α was…	2017	10.18632/oncotarget.19392	Oncotarget	english
118	Baek, Hye Suk and Hong, Victor Sukbong and Kang, Hyunsu and Lee, Sang-Jin and Lee, Jin-Young and Kang, Hyunju and Jeong, Seungik and Jung, Hyunho and Park, Jong Wook and Kwon, Taeg Kyu and Son, Chang-Nam and Kim, Sang Hyon and Lee, Jinho and Kim, Ki-Suk and Kim, Shin	Anti-Rheumatic Property and Physiological Safety of KMU-11342 in in Vitro and in Vivo Models	Rheumatoid arthritis (RA) is a chronic, systemic inflammatory disorder characterized by joint destruction due to synovial hypertrophy and the infiltration of inflammatory cells. Despite substantial progress in RA treatment, challenges persist, including suboptimal treatment responses and adverse effects associated with current therapies. This study investigates the anti-rheumatic capabilities of …	2024	10.1007/s00011-024-01904-6	Inflamm Res	english	Antirheumatic Agents,Arthritis Rheumatoid,Synoviocytes,Zebrafish
119	Bahri, S. and Mies, F. and Ben Ali, R. and Mlika, M. and Jameleddine, S. and Mc Entee, K. and Shlyonsky, V.	Rosmarinic Acid Potentiates Carnosic Acid Induced Apoptosis in Lung Fibroblasts	Pulmonary fibrosis is characterized by over-population and excessive activation of fibroblasts and myofibroblasts disrupting normal lung structure and functioning. Rosemary extract rich in carnosic acid (CA) and rosmarinic acid (RA) was reported to cure bleomycin-(BLM)-induced pulmonary fibrosis. We demonstrate that CA decreased human lung fibroblast (HLF) viability with IC50 value of 17.13±1.06 …	2017	10.1371/journal.pone.0184368	PLoS One	english	*Apoptosis,Abietanes/*pharmacology,Animals,Bleomycin,Catalase/metabolism,Cell Cycle,Cell Line,Cell Movement,Cell Proliferation/drug effects,Cinnamates/*pharmacology,Collagen/metabolism,Depsides/*pharmacology,Fibroblasts/*drug effects,Humans,Hydroxyproline/metabolism,Inhibitory Concentration 50,Lipid Peroxidation,Lung/cytology,Male,Mice,Oxidative Stress,p38 Mitogen-Activated Protein Kinases/metabo…
120	Bahtiar, A. and Nakamura, T. and Kishida, K. and Katsura, J. and Nitta, M. and Ishida-Kitagawa, N. and Ogawa, T. and Takeya, T.	The L-Ser Analog \#290 Promotes Bone Recovery in OP and RA Mice	We previously characterized the l-Ser analog \#290, H(tBut)-l-Ser-O-Methyl·HCl, as a novel inhibitor of osteoclastogenesis which functions in both mouse and human cells. Here, we assessed the activity of \#290 in animal models of osteoporosis and rheumatoid arthritis. Treatment of animals with \#290 both prevented bone loss and led to the recovery of lost bone in osteoporotic mice. When inflammat…	2011	10.1016/j.phrs.2011.05.004	Pharmacol Res	english	3T3 Cells,Animals,Arthritis Rheumatoid/*drug therapy/pathology,Bone and Bones/cytology/drug effects/pathology,Bone Resorption/drug therapy/pathology,Cell Differentiation/drug effects,Cell Line,Female,Humans,Lipids/*chemistry/*therapeutic use,Mice,Mice Inbred C57BL,Osteoblasts/cytology/drug effects/pathology,Osteoclasts/cytology/drug effects/pathology,Osteoporosis/*drug therapy/pathology,Serine/*a…
121	Bai, Hui and Zhang, Zhiheng and Liu, Lin and Wang, Xinyu and Song, Xiaopeng and Gao, Li	Activation of Adenosine A3 Receptor Attenuates Progression of Osteoarthritis through Inhibiting the NLRP3/Caspase-1/GSDMD Induced Signalling	The specific adenosine A3 receptor (A3AR) agonist (CF101) has potential for inflammation and pain in various disease, such as arthritis, cancer and neuropathic pain, while the role of A3AR in post-traumatic OA and the underlying mechanism is largely unknown. CF101 was orally administrated in OA rats induced by anterior cruciate ligament transection (ACLT) surgery, and the rat primary chondrocytes…	2022	10.1111/jcmm.17438	J Cell Mol Med	english	NLR Family Pyrin Domain-Containing 3 Protein,Osteoarthritis
122	Bai, Shujun and Han, Xue and Lan, Yanchen and Wang, Haodong and Wang, Rui and Li, Liyuan and Song, Qiuhang and Li, Aiying	Mechanisms of Action Underlying Shentong Zhuyu Decoction Based Treatment of Rheumatoid Arthritis Using Systems Biology and Computer-Aided Drug Design	Rheumatoid arthritis is an autoimmune disease characterized by chronic polyarticular pain, for which no cure currently exists. In Chinese medicine, rheumatoid arthritis (RA) is believed to be caused by phlegm and blood stagnation. Shentong Zhuyu decoction can be used to treat RA, as it promotes blood circulation, resolves blood stasis, and relieves pain. In our study, we used network pharmacology…	2023	10.1097/md.0000000000036287	Medicine (Baltimore)	english	Arthritis Rheumatoid,Drugs Chinese Herbal
123	Bai, Zilong and Bartelo, Nicholas and Aslam, Maryam and Murphy, Elisabeth A and Hale, Caryn R and Blachere, Nathalie E and Parveen, Salina and Spolaore, Edoardo and DiCarlo, Edward and Gravallese, Ellen M and Smith, Melanie H and =Accelerating Medicines Partnership RA/SLE Network and Frank, Mayu O and Jiang, Caroline S and Zhang, Haotan and Pyrgaki, Christina and Lewis, Myles J and Sikandar, Shaf…	Synovial Fibroblast Gene Expression Is Associated with Sensory Nerve Growth and Pain in Rheumatoid Arthritis	It has been presumed that rheumatoid arthritis (RA) joint pain is related to inflammation in the synovium; however, recent studies reveal that pain scores in patients do not correlate with synovial inflammation. We developed a machine-learning approach (graph-based gene expression module identification or GbGMI) to identify an 815-gene expression module associated with pain in synovial biopsy sam…	2024	10.1126/scitranslmed.adk3506	Sci Transl Med	english	Arthritis Rheumatoid,Calcitonin Gene-Related Peptide
124	Bakinowska, Estera and Kiełbowski, Kajetan and Pawlik, Andrzej	The Role of Extracellular Vesicles in the Pathogenesis and Treatment of Rheumatoid Arthritis and Osteoarthritis	Cells can communicate with each other through extracellular vesicles (EVs), which are membrane-bound structures that transport proteins, lipids and nucleic acids. These structures have been found to mediate cellular differentiation and proliferation apoptosis, as well as inflammatory responses and senescence, among others. The cargo of these vesicles may include immunomodulatory molecules, which …	2023	10.3390/cells12232716	Cells	english	Arthritis Rheumatoid,Extracellular Vesicles,Mesenchymal Stem Cells,Osteoarthritis
125	Bakinowska, Estera and Kiełbowski, Kajetan and Pawlik, Andrzej	The Role of Extracellular Vesicles in the Pathogenesis and Treatment of Rheumatoid Arthritis and Osteoarthritis	Cells can communicate with each other through extracellular vesicles (EVs), which are membrane-bound structures that transport proteins, lipids and nucleic acids. These structures have been found to mediate cellular differentiation and proliferation apoptosis, as well as inflammatory responses and senescence, among others. The cargo of these vesicles may include immunomodulatory molecules, which …	2023	10.3390/cells12232716	Cells	english	Arthritis Rheumatoid,Extracellular Vesicles,Mesenchymal Stem Cells,Osteoarthritis
126	Banerjee, Mayukh and Al-Eryani, Laila and Srivastava, Sudhir and Rai, Shesh N and Pan, Jianmin and Kalbfleisch, Theodore S and States, J Christopher	Delineating the Effects of Passaging and Exposure in a Longitudinal Study of Arsenic-Induced Squamous Cell Carcinoma in a HaCaT Cell Line Model	Cutaneous squamous cell carcinoma (cSCC) is a major deleterious health effect of chronic arsenic (iAs) exposure. The molecular mechanism of arsenic-induced cSCC remains poorly understood. We recently demonstrated that chronic iAs exposure leads to temporally regulated genome-wide changes in profiles of differentially expressed mRNAs and miRNAs at each stage of carcinogenesis (7, 19, and 28\,weeks…	2022	10.1093/toxsci/kfab129	Toxicol Sci	english	Arsenic,Carcinoma Squamous Cell,Skin Neoplasms
127	Bar-Or, David and Rael, Leonard T and Thomas, Gregory W and Brody, Edward N	Inflammatory Pathways in Knee Osteoarthritis: Potential Targets for Treatment	Osteoarthritis (OA) of the knee is a wide-spread, debilitating disease that is prominent in Western countries. It is associated with old age, obesity, and mechanical stress on the knee joint. By examining the recent literature on the effect of the anti-inflammatory prostaglandins 15d-PGJ2 and Δ12-PGJ2, we propose that new therapeutic agents for this disease could facilitate the transition from th…	2015	10.2174/1573397111666150522094131	Curr Rheumatol Rev	english
128	Baran, Kamila and Brzeziańska-Lasota, Ewa and Kryczka, Jakub and Boncela, Joanna and Czechowska, Aleksandra and Kopacz, Karolina and Padula, Gianluca and Nowak, Krzysztof and Domżalski, Marcin	The Expression Level of SOX Family Transcription Factors' mRNA as a Diagnostic Marker for Osteoarthritis	\textbfBackground/Objectives:\emphOsteoarthritis (\emphOA) is the most common degenerative and chronic joint disease and is a leading cause of pain and disability in adults worldwide. The SRY-related HMG box (SOX) family transcription factors (TFs) play a crucial role during the pathogenesis of OA; however, their exact mechanisms remain unexplored. The aim of our study was to conduct a bioinforma…	2025	10.3390/jcm14041176	Journal of clinical medicine	english
129	Baran, M. and Möllers, L. N. and Andersson, S. and Jonsson, I. M. and Ekwall, A. K. and Bjersing, J. and Tarkowski, A. and Bokarewa, M.	Survivin Is an Essential Mediator of Arthritis Interacting with Urokinase Signalling	Proto-oncogene survivin has recently been identified as a prognostic marker distinguishing patients with destructive rheumatoid arthritis (RA). In the present material of 132 RA patients and 82 controls, the levels of survivin correlated to urokinase (uPA) (r= 0.46), a plasminogen activator over-expressed in inflamed joints and known to exhibit potent arthritogenic properties. Here we evaluate th…	2009	10.1111/j.1582-4934.2009.00721.x	J Cell Mol Med	english	*Gene Expression Regulation Enzymologic,*Signal Transduction,Adult,Aged,Aged 80 and over,Arthritis Rheumatoid/metabolism,Arthritis/*metabolism,Female,Humans,Inhibitor of Apoptosis Proteins/*metabolism,Male,Middle Aged,Phosphatidylinositol 3-Kinases/metabolism,Proto-Oncogene Mas,Receptors Urokinase Plasminogen Activator/*metabolism,Survivin,Synovial Membrane/metabolism,Urokinase-Type Plasminogen A…
130	Barker, B. E. and Hanlon, M. M. and Marzaioli, V. and Smith, C. M. and Cunningham, C. C. and Fletcher, J. M. and Veale, D. J. and Fearon, U. and Canavan, M.	The Mammalian Target of Rapamycin Contributes to Synovial Fibroblast Pathogenicity in Rheumatoid Arthritis	OBJECTIVES: The mammalian target of Rapamycin (mTOR) is a metabolic master regulator of both innate and adaptive immunity; however, its exact role in stromal cell biology is unknown. In this study we explored the role of the mTOR pathway on Rheumatoid Arthritis synovial fibroblast (RASF) metabolism and activation and determined if crosstalk with the Hippo-YAP pathway mediates their effects. METHO…	2023	10.3389/fmed.2023.1029021	Front Med (Lausanne)	english	commercial or financial relationships that could be construed as a potential,conflict of interest.,hippo-YAP,mTOR,rheumatoid arthritis,synovial fibroblast,yes associated protein
131	Barker, B. E. and Hanlon, M. M. and Marzaioli, V. and Smith, C. M. and Cunningham, C. C. and Fletcher, J. M. and Veale, D. J. and Fearon, U. and Canavan, M.	The Mammalian Target of Rapamycin Contributes to Synovial Fibroblast Pathogenicity in Rheumatoid Arthritis	OBJECTIVES: The mammalian target of Rapamycin (mTOR) is a metabolic master regulator of both innate and adaptive immunity; however, its exact role in stromal cell biology is unknown. In this study we explored the role of the mTOR pathway on Rheumatoid Arthritis synovial fibroblast (RASF) metabolism and activation and determined if crosstalk with the Hippo-YAP pathway mediates their effects. METHO…	2023	10.3389/fmed.2023.1029021	Front Med (Lausanne)	english	commercial or financial relationships that could be construed as a potential,conflict of interest.,hippo-YAP,mTOR,rheumatoid arthritis,synovial fibroblast,yes associated protein
132	Barker, Brianne E and Hanlon, Megan M and Marzaioli, Viviana and Smith, Conor M and Cunningham, Clare C and Fletcher, Jean M and Veale, Douglas J and Fearon, Ursula and Canavan, Mary	The Mammalian Target of Rapamycin Contributes to Synovial Fibroblast Pathogenicity in Rheumatoid Arthritis	$<$h4$>$Objectives$<$/h4$>$The mammalian target of Rapamycin (mTOR) is a metabolic master regulator of both innate and adaptive immunity; however, its exact role in stromal cell biology is unknown. In this study we explored the role of the mTOR pathway on Rheumatoid Arthritis synovial fibroblast (RASF) metabolism and activation and determined if crosstalk with the Hippo-YAP pathway mediates their…	2023	10.3389/fmed.2023.1029021	Frontiers in medicine	english
133	Bartok, B. and Hammaker, D. and Firestein, G. S.	Phosphoinositide 3-Kinase δ Regulates Migration and Invasion of Synoviocytes in Rheumatoid Arthritis	Cartilage destruction mediated by invasive fibroblast-like synoviocytes (FLS) plays a central role in pathogenesis of rheumatoid arthritis (RA). Increased cell migration and degradation of extracellular matrix are fundamental to these processes. The class I PI3Ks control cell survival, proliferation, and migration, which might be involved in cartilage damage in RA. PI3Kδ isoform was recently iden…	2014	10.4049/jimmunol.1300950	J Immunol	english	Actin Cytoskeleton/genetics/immunology/pathology,Arthritis Rheumatoid/genetics/*immunology/pathology,Cell Movement/genetics/*immunology,Cell Survival/genetics/immunology,Class I Phosphatidylinositol 3-Kinases,Enzyme Activation/genetics/immunology,Female,Fibroblasts/*immunology/pathology,Focal Adhesion Kinase 1/genetics/immunology,Humans,Male,MAP Kinase Kinase 4/genetics/immunology,Phosphatidylino…
134	Bartok, B. and Boyle, D. L. and Liu, Y. and Ren, P. and Ball, S. T. and Bugbee, W. D. and Rommel, C. and Firestein, G. S.	PI3 Kinase δ Is a Key Regulator of Synoviocyte Function in Rheumatoid Arthritis	Class I phosphoinositide 3 kinase (PI3K) δ is a promising therapeutic target for rheumatoid arthritis (RA) because of its contribution to leukocyte biology. However, its contribution in fibroblasts has not been studied as a mechanism that contributes to efficacy. We investigated the expression and function of PI3Kδ in synovium and cultured fibroblast-like synoviocytes (FLS). Immunohistochemistry …	2012	10.1016/j.ajpath.2012.01.030	Am J Pathol	english	Apoptosis/physiology,Arthritis Rheumatoid/*enzymology/pathology,Cell Division/drug effects,Cell Survival/physiology,Cells Cultured,Class I Phosphatidylinositol 3-Kinases,Cytokines/pharmacology,Enzyme Inhibitors/pharmacology,Fibroblasts/drug effects/enzymology,Gene Expression Regulation Enzymologic/drug effects,Humans,Inflammation Mediators/pharmacology,Osteoarthritis/enzymology,Phosphatidylinosit…
135	Bartok, B. and Boyle, D. L. and Liu, Y. and Ren, P. and Ball, S. T. and Bugbee, W. D. and Rommel, C. and Firestein, G. S.	PI3 Kinase δ Is a Key Regulator of Synoviocyte Function in Rheumatoid Arthritis	Class I phosphoinositide 3 kinase (PI3K) δ is a promising therapeutic target for rheumatoid arthritis (RA) because of its contribution to leukocyte biology. However, its contribution in fibroblasts has not been studied as a mechanism that contributes to efficacy. We investigated the expression and function of PI3Kδ in synovium and cultured fibroblast-like synoviocytes (FLS). Immunohistochemistry …	2012	10.1016/j.ajpath.2012.01.030	Am J Pathol	english	Apoptosis/physiology,Arthritis Rheumatoid/*enzymology/pathology,Cell Division/drug effects,Cell Survival/physiology,Cells Cultured,Class I Phosphatidylinositol 3-Kinases,Cytokines/pharmacology,Enzyme Inhibitors/pharmacology,Fibroblasts/drug effects/enzymology,Gene Expression Regulation Enzymologic/drug effects,Humans,Inflammation Mediators/pharmacology,Osteoarthritis/enzymology,Phosphatidylinosit…
136	Bason, Caterina and Barbieri, Alessandro and Martinelli, Nicola and Olivieri, Bianca and Argentino, Giuseppe and Bartoloni, Elena and Beri, Ruggero and Jadav, Gnaneshwer and Puccetti, Antonio and Tinazzi, Elisa and Lunardi, Claudio	Identification of a Novel Serological Marker in Seronegative Rheumatoid Arthritis Using the Peptide Library Approach	Rheumatoid arthritis (RA) is a systemic autoimmune disease characterized by chronic inflammation mainly affecting the joints leading to cartilage and bone destruction. The definition of seropositive or seronegative RA is based on the presence or absence of rheumatoid factor (RF) and anti-citrullinated peptide antibodies (ACPAs). Other autoantibodies have been identified in the last decade such as…	2021	10.3389/fimmu.2021.753400	Frontiers in immunology	english	Peptide Library
137	Ba, X. and Huang, Y. and Shen, P. and Huang, Y. and Wang, H. and Han, L. and Lin, W. J. and Yan, H. J. and Xu, L. J. and Qin, K. and Chen, Z. and Tu, S. H.	WTD Attenuating Rheumatoid Arthritis via Suppressing Angiogenesis and Modulating the PI3K/AKT/mTOR/HIF-1α Pathway	Background: Wutou Decoction (WTD), as a classic prescription, has been generally used to treat rheumatoid arthritis (RA) for two thousand years in China. However, the potential protective effects of WTD on rheumatoid arthritis and its possible mechanism have rarely been reported. Purpose: The aim of this study was to explore the possible mechanism of WTD against RA and a promising alternative can…	2021	10.3389/fphar.2021.696802	Front Pharmacol	english	angiogenesis,collagen-induced arthritis,commercial or financial relationships that could be construed as a potential,conflict of interest.,fibroblast-like synoviocytes,network pharmacology,rheumatoid arthritis,wutou decoction
138	Ba, X. and Huang, Y. and Shen, P. and Huang, Y. and Wang, H. and Han, L. and Lin, W. J. and Yan, H. J. and Xu, L. J. and Qin, K. and Chen, Z. and Tu, S. H.	WTD Attenuating Rheumatoid Arthritis via Suppressing Angiogenesis and Modulating the PI3K/AKT/mTOR/HIF-1α Pathway	Background: Wutou Decoction (WTD), as a classic prescription, has been generally used to treat rheumatoid arthritis (RA) for two thousand years in China. However, the potential protective effects of WTD on rheumatoid arthritis and its possible mechanism have rarely been reported. Purpose: The aim of this study was to explore the possible mechanism of WTD against RA and a promising alternative can…	2021	10.3389/fphar.2021.696802	Front Pharmacol	english	angiogenesis,collagen-induced arthritis,commercial or financial relationships that could be construed as a potential,conflict of interest.,fibroblast-like synoviocytes,network pharmacology,rheumatoid arthritis,wutou decoction
139	Ba, X. and Huang, Y. and Shen, P. and Huang, Y. and Wang, H. and Han, L. and Lin, W. J. and Yan, H. J. and Xu, L. J. and Qin, K. and Chen, Z. and Tu, S. H.	WTD Attenuating Rheumatoid Arthritis via Suppressing Angiogenesis and Modulating the PI3K/AKT/mTOR/HIF-1α Pathway	Background: Wutou Decoction (WTD), as a classic prescription, has been generally used to treat rheumatoid arthritis (RA) for two thousand years in China. However, the potential protective effects of WTD on rheumatoid arthritis and its possible mechanism have rarely been reported. Purpose: The aim of this study was to explore the possible mechanism of WTD against RA and a promising alternative can…	2021	10.3389/fphar.2021.696802	Front Pharmacol	english	angiogenesis,collagen-induced arthritis,commercial or financial relationships that could be construed as a potential,conflict of interest.,fibroblast-like synoviocytes,network pharmacology,rheumatoid arthritis,wutou decoction
140	Ba, X. and Huang, Y. and Shen, P. and Huang, Y. and Wang, H. and Han, L. and Lin, W. J. and Yan, H. J. and Xu, L. J. and Qin, K. and Chen, Z. and Tu, S. H.	WTD Attenuating Rheumatoid Arthritis via Suppressing Angiogenesis and Modulating the PI3K/AKT/mTOR/HIF-1α Pathway	Background: Wutou Decoction (WTD), as a classic prescription, has been generally used to treat rheumatoid arthritis (RA) for two thousand years in China. However, the potential protective effects of WTD on rheumatoid arthritis and its possible mechanism have rarely been reported. Purpose: The aim of this study was to explore the possible mechanism of WTD against RA and a promising alternative can…	2021	10.3389/fphar.2021.696802	Front Pharmacol	english	angiogenesis,collagen-induced arthritis,commercial or financial relationships that could be construed as a potential,conflict of interest.,fibroblast-like synoviocytes,network pharmacology,rheumatoid arthritis,wutou decoction
141	Ba, X. and Huang, Y. and Shen, P. and Huang, Y. and Wang, H. and Han, L. and Lin, W. J. and Yan, H. J. and Xu, L. J. and Qin, K. and Chen, Z. and Tu, S. H.	WTD Attenuating Rheumatoid Arthritis via Suppressing Angiogenesis and Modulating the PI3K/AKT/mTOR/HIF-1α Pathway	Background: Wutou Decoction (WTD), as a classic prescription, has been generally used to treat rheumatoid arthritis (RA) for two thousand years in China. However, the potential protective effects of WTD on rheumatoid arthritis and its possible mechanism have rarely been reported. Purpose: The aim of this study was to explore the possible mechanism of WTD against RA and a promising alternative can…	2021	10.3389/fphar.2021.696802	Front Pharmacol	english	angiogenesis,collagen-induced arthritis,commercial or financial relationships that could be construed as a potential,conflict of interest.,fibroblast-like synoviocytes,network pharmacology,rheumatoid arthritis,wutou decoction
142	Ba, X. and Huang, Y. and Shen, P. and Huang, Y. and Wang, H. and Han, L. and Lin, W. J. and Yan, H. J. and Xu, L. J. and Qin, K. and Chen, Z. and Tu, S. H.	WTD Attenuating Rheumatoid Arthritis via Suppressing Angiogenesis and Modulating the PI3K/AKT/mTOR/HIF-1α Pathway	Background: Wutou Decoction (WTD), as a classic prescription, has been generally used to treat rheumatoid arthritis (RA) for two thousand years in China. However, the potential protective effects of WTD on rheumatoid arthritis and its possible mechanism have rarely been reported. Purpose: The aim of this study was to explore the possible mechanism of WTD against RA and a promising alternative can…	2021	10.3389/fphar.2021.696802	Front Pharmacol	english	angiogenesis,collagen-induced arthritis,commercial or financial relationships that could be construed as a potential,conflict of interest.,fibroblast-like synoviocytes,network pharmacology,rheumatoid arthritis,wutou decoction
143	Ba, X. and Huang, Y. and Shen, P. and Huang, Y. and Wang, H. and Han, L. and Lin, W. J. and Yan, H. J. and Xu, L. J. and Qin, K. and Chen, Z. and Tu, S. H.	WTD Attenuating Rheumatoid Arthritis via Suppressing Angiogenesis and Modulating the PI3K/AKT/mTOR/HIF-1α Pathway	Background: Wutou Decoction (WTD), as a classic prescription, has been generally used to treat rheumatoid arthritis (RA) for two thousand years in China. However, the potential protective effects of WTD on rheumatoid arthritis and its possible mechanism have rarely been reported. Purpose: The aim of this study was to explore the possible mechanism of WTD against RA and a promising alternative can…	2021	10.3389/fphar.2021.696802	Front Pharmacol	english	angiogenesis,collagen-induced arthritis,commercial or financial relationships that could be construed as a potential,conflict of interest.,fibroblast-like synoviocytes,network pharmacology,rheumatoid arthritis,wutou decoction
144	Ba, Xin and Huang, Ying and Shen, Pan and Huang, Yao and Wang, Hui and Han, Liang and Lin, Wei Ji and Yan, Hui Jia and Xu, Li Jun and Qin, Kai and Chen, Zhe and Tu, Sheng Hao	WTD Attenuating Rheumatoid Arthritis via Suppressing Angiogenesis and Modulating the PI3K/AKT/mTOR/HIF-1α Pathway	\textbfBackground: Wutou Decoction (WTD), as a classic prescription, has been generally used to treat rheumatoid arthritis (RA) for two thousand years in China. However, the potential protective effects of WTD on rheumatoid arthritis and its possible mechanism have rarely been reported. \textbfPurpose: The aim of this study was to explore the possible mechanism of WTD against RA and a promising a…	2021	10.3389/fphar.2021.696802	Frontiers in pharmacology	english
145	Ba, Xin and Huang, Ying and Shen, Pan and Huang, Yao and Wang, Hui and Han, Liang and Lin, Wei Ji and Yan, Hui Jia and Xu, Li Jun and Qin, Kai and Chen, Zhe and Tu, Sheng Hao	WTD Attenuating Rheumatoid Arthritis via Suppressing Angiogenesis and Modulating the PI3K/AKT/mTOR/HIF-1α Pathway	\textbfBackground: Wutou Decoction (WTD), as a classic prescription, has been generally used to treat rheumatoid arthritis (RA) for two thousand years in China. However, the potential protective effects of WTD on rheumatoid arthritis and its possible mechanism have rarely been reported. \textbfPurpose: The aim of this study was to explore the possible mechanism of WTD against RA and a promising a…	2021	10.3389/fphar.2021.696802	Frontiers in pharmacology	english
146	Ba, Xin and Huang, Ying and Shen, Pan and Huang, Yao and Wang, Hui and Han, Liang and Lin, Wei Ji and Yan, Hui Jia and Xu, Li Jun and Qin, Kai and Chen, Zhe and Tu, Sheng Hao	WTD Attenuating Rheumatoid Arthritis via Suppressing Angiogenesis and Modulating the PI3K/AKT/mTOR/HIF-1α Pathway	\textbfBackground: Wutou Decoction (WTD), as a classic prescription, has been generally used to treat rheumatoid arthritis (RA) for two thousand years in China. However, the potential protective effects of WTD on rheumatoid arthritis and its possible mechanism have rarely been reported. \textbfPurpose: The aim of this study was to explore the possible mechanism of WTD against RA and a promising a…	2021	10.3389/fphar.2021.696802	Frontiers in pharmacology	english
147	Beaulieu, A. and Poncin, G. and Belaid-Choucair, Z. and Humblet, C. and Bogdanovic, G. and Lognay, G. and Boniver, J. and Defresne, M. P.	Leptin Reverts Pro-Apoptotic and Antiproliferative Effects of α-Linolenic Acids in BCR-ABL Positive Leukemic Cells: Involvement of PI3K Pathway	It is suspected that bone marrow (BM) microenvironmental factors may influence the evolution of chronic myeloid leukaemia (CML). In this study, we postulated that adipocytes and lipids could be involved in the progression of CML. To test this hypothesis, adipocytes were co-cultured with two BCR-ABL positive cell lines (PCMDS and K562). T cell (Jurkat) and stroma cell (HS-5) lines were used as con…	2011	10.1371/journal.pone.0025651	PLoS One	english	Adipocytes/drug effects/metabolism,alpha-Linolenic Acid/*pharmacology,Apoptosis/*drug effects,Bone Marrow/metabolism/pathology,Caspases/metabolism,Cell Communication/drug effects,Cell Line Tumor,Cell Proliferation/drug effects,Cell Survival/drug effects,Coculture Techniques,Culture Media/pharmacology,Enzyme Activation/drug effects,Fibroblasts/drug effects/metabolism,Humans,Leptin/biosynthesis/*me…
148	Beckmann, Denise and Römer-Hillmann, Anja and Krause, Annika and Hansen, Uwe and Wehmeyer, Corinna and Intemann, Johanna and de Gorter, David J J and Dankbar, Berno and Hillen, Jan and Heitzmann, Marianne and Begemann, Isabell and Galic, Milos and Weinhage, Toni and Foell, Dirk and Ai, Rizi and Kremerskothen, Joachim and Kiener, Hans P and Müller, Sylvia and Kamradt, Thomas and Schröder, Christop…	Lasp1 Regulates Adherens Junction Dynamics and Fibroblast Transformation in Destructive Arthritis	The LIM and SH3 domain protein 1 (Lasp1) was originally cloned from metastatic breast cancer and characterised as an adaptor molecule associated with tumourigenesis and cancer cell invasion. However, the regulation of Lasp1 and its function in the aggressive transformation of cells is unclear. Here we use integrative epigenomic profiling of invasive fibroblast-like synoviocytes (FLS) from patient…	2021	10.1038/s41467-021-23706-8	Nature communications	english
149	Beech, J. T. and Andreakos, E. and Ciesielski, C. J. and Green, P. and Foxwell, B. M. and Brennan, F. M.	T-Cell Contact-Dependent Regulation of CC and CXC Chemokine Production in Monocytes through Differential Involvement of NFkappaB: Implications for Rheumatoid Arthritis	We and others have reported that rheumatoid arthritis (RA) synovial T cells can activate human monocytes/macrophages in a contact-dependent manner to induce the expression of inflammatory cytokines, including tumour necrosis factor alpha (TNFalpha). In the present study we demonstrate that RA synovial T cells without further activation can also induce monocyte CC and CXC chemokine production in a…	2006	10.1186/ar2077	Arthritis Res Ther	english	Arthritis Rheumatoid/immunology/*metabolism,CD3 Complex/metabolism,Cell Communication/physiology,Chemokines CC/*biosynthesis,Chemokines CXC/*biosynthesis,Coculture Techniques,Enzyme-Linked Immunosorbent Assay,Humans,I-kappa B Kinase/metabolism,Lymphocyte Activation/physiology,Macrophage Activation/physiology,Macrophages/immunology/*metabolism,NF-kappa B/immunology/*metabolism,Phosphatidylinositol…
150	Beech, J. T. and Andreakos, E. and Ciesielski, C. J. and Green, P. and Foxwell, B. M. and Brennan, F. M.	T-Cell Contact-Dependent Regulation of CC and CXC Chemokine Production in Monocytes through Differential Involvement of NFkappaB: Implications for Rheumatoid Arthritis	We and others have reported that rheumatoid arthritis (RA) synovial T cells can activate human monocytes/macrophages in a contact-dependent manner to induce the expression of inflammatory cytokines, including tumour necrosis factor alpha (TNFalpha). In the present study we demonstrate that RA synovial T cells without further activation can also induce monocyte CC and CXC chemokine production in a…	2006	10.1186/ar2077	Arthritis Res Ther	english	Arthritis Rheumatoid/immunology/*metabolism,CD3 Complex/metabolism,Cell Communication/physiology,Chemokines CC/*biosynthesis,Chemokines CXC/*biosynthesis,Coculture Techniques,Enzyme-Linked Immunosorbent Assay,Humans,I-kappa B Kinase/metabolism,Lymphocyte Activation/physiology,Macrophage Activation/physiology,Macrophages/immunology/*metabolism,NF-kappa B/immunology/*metabolism,Phosphatidylinositol…
151	Beech, J. T. and Andreakos, E. and Ciesielski, C. J. and Green, P. and Foxwell, B. M. and Brennan, F. M.	T-Cell Contact-Dependent Regulation of CC and CXC Chemokine Production in Monocytes through Differential Involvement of NFkappaB: Implications for Rheumatoid Arthritis	We and others have reported that rheumatoid arthritis (RA) synovial T cells can activate human monocytes/macrophages in a contact-dependent manner to induce the expression of inflammatory cytokines, including tumour necrosis factor alpha (TNFalpha). In the present study we demonstrate that RA synovial T cells without further activation can also induce monocyte CC and CXC chemokine production in a…	2006	10.1186/ar2077	Arthritis Res Ther	english	Arthritis Rheumatoid/immunology/*metabolism,CD3 Complex/metabolism,Cell Communication/physiology,Chemokines CC/*biosynthesis,Chemokines CXC/*biosynthesis,Coculture Techniques,Enzyme-Linked Immunosorbent Assay,Humans,I-kappa B Kinase/metabolism,Lymphocyte Activation/physiology,Macrophage Activation/physiology,Macrophages/immunology/*metabolism,NF-kappa B/immunology/*metabolism,Phosphatidylinositol…
152	Beeton, Christine	KCa1.1 Channels as Therapeutic Targets for Rheumatoid Arthritis		2017	10.1080/14728222.2017.1398234	Expert Opin Ther Targets	english
153	Benameur, Tarek and Frota Gaban, Socorro Vanesca and Giacomucci, Giulia and Filannino, Francesca Martina and Trotta, Teresa and Polito, Rita and Messina, Giovanni and Porro, Chiara and Panaro, Maria Antonietta	The Effects of Curcumin on Inflammasome: Latest Update	Curcumin, a traditional Chinese medicine extracted from natural plant rhizomes, has become a candidate drug for the treatment of different diseases due to its anti-inflammatory, anticancer, antioxidant, and antibacterial activities. Curcumin is generally beneficial to improve human health with anti-inflammatory and antioxidative properties as well as antitumor and immunoregulatory properties. Inf…	2023	10.3390/molecules28020742	Molecules (Basel, Switzerland)	english	Curcumin,Inflammasomes
154	Benameur, Tarek and Frota Gaban, Socorro Vanesca and Giacomucci, Giulia and Filannino, Francesca Martina and Trotta, Teresa and Polito, Rita and Messina, Giovanni and Porro, Chiara and Panaro, Maria Antonietta	The Effects of Curcumin on Inflammasome: Latest Update	Curcumin, a traditional Chinese medicine extracted from natural plant rhizomes, has become a candidate drug for the treatment of different diseases due to its anti-inflammatory, anticancer, antioxidant, and antibacterial activities. Curcumin is generally beneficial to improve human health with anti-inflammatory and antioxidative properties as well as antitumor and immunoregulatory properties. Inf…	2023	10.3390/molecules28020742	Molecules (Basel, Switzerland)	english	Curcumin,Inflammasomes
155	Bergström, Beatrice and Lundqvist, Christina and Vasileiadis, Georgios K and Carlsten, Hans and Ekwall, Olov and Ekwall, Anna-Karin H	The Rheumatoid Arthritis Risk Gene AIRE Is Induced by Cytokines in Fibroblast-Like Synoviocytes and Augments the Pro-inflammatory Response	The autoimmune regulator AIRE controls the negative selection of self-reactive T-cells as well as the induction of regulatory T-cells in the thymus by mastering the transcription and presentation of tissue restricted antigens (TRAs) in thymic cells. However, extrathymic AIRE expression of hitherto unknown clinical significance has also been reported. Genetic polymorphisms of \emphAIRE have been a…	2019	10.3389/fimmu.2019.01384	Frontiers in immunology	english
156	Bernatoniene, Jurga and Kazlauskaite, Jurga Andreja and Kopustinskiene, Dalia Marija	Pleiotropic Effects of Isoflavones in Inflammation and Chronic Degenerative Diseases	Isoflavones are phytoestrogens of plant origin, mostly found in the members of the Fabaceae family, that exert beneficial effects in various degenerative disorders. Having high similarity to 17-\emphβ-estradiol, isoflavones can bind estrogen receptors, scavenge reactive oxygen species, activate various cellular signal transduction pathways and modulate growth and transcription factors, activities…	2021	10.3390/ijms22115656	International journal of molecular sciences	english	Postmenopause
157	Bernatoniene, Jurga and Kazlauskaite, Jurga Andreja and Kopustinskiene, Dalia Marija	Pleiotropic Effects of Isoflavones in Inflammation and Chronic Degenerative Diseases	Isoflavones are phytoestrogens of plant origin, mostly found in the members of the Fabaceae family, that exert beneficial effects in various degenerative disorders. Having high similarity to 17-\emphβ-estradiol, isoflavones can bind estrogen receptors, scavenge reactive oxygen species, activate various cellular signal transduction pathways and modulate growth and transcription factors, activities…	2021	10.3390/ijms22115656	International journal of molecular sciences	english	Postmenopause
158	Bhattacharya, G. and Sengupta, S. and Jha, R. and Shaw, S. K. and Jogdand, G. M. and Barik, P. K. and Padhan, P. and Parida, J. R. and Devadas, S.	IL-21/23 Axis Modulates Inflammatory Cytokines and RANKL Expression in RA CD4(+) T Cells via p-Akt1 Signaling	INTRODUCTION: CD4(+) T cells are critically involved in the pathogenesis of Rheumatoid Arthritis; an autoimmune disorder characterized by joint inflammation and bone degeneration. In this study, we focused on the critical role of cytokines, IL-21 and IL-23 in facilitating the aberrant status of RA Th17-like cells and report their significant contribution(s) in modulating the expression of inflamm…	2023	10.3389/fimmu.2023.1235514	Front Immunol	english	*Cytokines/metabolism,*Interleukin-17/metabolism,CD4-Positive T-Lymphocytes,CD4+ T cells,commercial or financial relationships that could be construed as a potential,conflict of interest.,Humans,IL-21/23 axis,Inflammation/metabolism,Interleukin-21,Interleukin-23/metabolism,p-Akt1,Proto-Oncogene Proteins c-akt/metabolism,Rankl,rheumatoid arthritis,Signal Transduction
159	Bieri, Shania and Möller, Burkhard and Amsler, Jennifer	Ferroptosis in Arthritis: Driver of the Disease or Therapeutic Option?	Ferroptosis is a form of iron-dependent regulated cell death caused by the accumulation of lipid peroxides. In this review, we summarize research on the impact of ferroptosis on disease models and isolated cells in various types of arthritis. While most studies have focused on rheumatoid arthritis (RA) and osteoarthritis (OA), there is limited research on spondylarthritis and crystal arthropathie…	2024	10.3390/ijms25158212	International journal of molecular sciences	english	Ferroptosis,Osteoarthritis
160	Bieri, Shania and Möller, Burkhard and Amsler, Jennifer	Ferroptosis in Arthritis: Driver of the Disease or Therapeutic Option?	Ferroptosis is a form of iron-dependent regulated cell death caused by the accumulation of lipid peroxides. In this review, we summarize research on the impact of ferroptosis on disease models and isolated cells in various types of arthritis. While most studies have focused on rheumatoid arthritis (RA) and osteoarthritis (OA), there is limited research on spondylarthritis and crystal arthropathie…	2024	10.3390/ijms25158212	International journal of molecular sciences	english	Ferroptosis,Osteoarthritis
161	Bilancio, Antonio and Rinaldi, Barbara and Oliviero, Maria Antonietta and Donniacuo, Maria and Monti, Maria Gaia and Boscaino, Amedeo and Marino, Irene and Friedman, Lori and Rossi, Francesco and Vanhaesebroeck, Bart and Migliaccio, Antimo	Inhibition of P110δ PI3K Prevents Inflammatory Response and Restenosis after Artery Injury	Inflammatory cells play key roles in restenosis upon vascular surgical procedures such as bypass grafts, angioplasty and stent deployment but the molecular mechanisms by which these cells affect restenosis remain unclear. The p110δ isoform of phosphoinositide 3-kinase (PI3K) is mainly expressed in white blood cells. Here, we have investigated whether p110δ PI3K is involved in the pathogenesis of …	2017	10.1042/bsr20171112	Biosci Rep	english
162	Biniecka, M and Canavan, M and McGarry, T and Gao, W and McCormick, J and Cregan, S and Gallagher, L and Smith, T and Phelan, \relax JJ and Ryan, J and O'Sullivan, J and Ng, \relax CT and Veale, \relax DJ and Fearon, U	Dysregulated Bioenergetics: A Key Regulator of Joint Inflammation	$<$h4$>$Objectives$<$/h4$>$This study examines the relationship between synovial hypoxia and cellular bioenergetics with synovial inflammation.$<$h4$>$Methods$<$/h4$>$Primary rheumatoid arthritis synovial fibroblasts (RASF) were cultured with hypoxia, dimethyloxalylglycine (DMOG) or metabolic intermediates. Mitochondrial respiration, mitochondrial DNA mutations, cell invasion, cytokines, glucose …	2016	10.1136/annrheumdis-2015-208476	Ann Rheum Dis	english
163	Blessing, Elane and Teichmann, Elisa and Hinz, Burkhard	Anandamide Inhibits Vascular Smooth Muscle Migration, Endothelial Adhesion Protein Expression and Monocyte Adhesion of Human Coronary Artery Cells	Endocannabinoids have been shown to play a complex role in the pathophysiology of a number of cardiovascular disorders. In the present study, the effects of the two major endocannabinoids anandamide (AEA) and 2-arachidonoylglycerol (2-AG) were investigated in human coronary artery smooth muscle cells (HCASMC) and human coronary artery endothelial cells (HCAEC) with regard to potential atheroprote…	2024	10.3390/cells13242108	Cells	english	Arachidonic Acids,Cell Adhesion,Cell Movement,Coronary Vessels,Endocannabinoids,Monocytes,Muscle Smooth Vascular,Polyunsaturated Alkamides
164	Blin, Joan Anak and Hamid, Roslida Abdul and Khaza'ai, Huzwah	Bioactive Fractions and Compound of Ardisia Crispa Roots Exhibit Anti-Arthritic Properties Mediated via Angiogenesis Inhibition in Vitro	$<$h4$>$Background$<$/h4$>$Ardisia crispa (Thunb.) A.DC (Primulaceae), is a medicinal herb traditionally used by Asian people as remedies to cure inflammatory related diseases, including rheumatism. The plant roots possess various pharmacological activities including antipyretic, anti-inflammation and antitumor. Previous phytochemical studies of the plant roots have identified long chain alkyl-1,…	2021	10.1186/s12906-021-03341-y	BMC complementary medicine and therapies	english	Ardisia,Plant Roots
165	Blüml, Stephan and Sahin, Emine and Saferding, Victoria and Goncalves-Alves, Eliana and Hainzl, Eva and Niederreiter, Birgit and Hladik, Anastasia and Lohmeyer, Tobias and Brunner, Julia S and Bonelli, Michael and Koenders, Marije I and van den Berg, Wim B and Superti-Furga, Giulio and Smolen, Josef S and Schabbauer, Gernot and Redlich, Kurt	Phosphatase and Tensin Homolog (PTEN) in Antigen-Presenting Cells Controls Th17-mediated Autoimmune Arthritis	$<$h4$>$Introduction$<$/h4$>$Autoreactive T cells are a central element in many systemic autoimmune diseases. The generation of these pathogenic T cells is instructed by antigen-presenting cells (APCs). However, signaling pathways in APCs that drive autoimmune diseases, such as rheumatoid arthritis, are not understood.$<$h4$>$Methods$<$/h4$>$We measured phenotypic maturation, cytokine production …	2015	10.1186/s13075-015-0742-y	Arthritis research \& therapy	english
166		Bone Research Society, Annual Meeting 2017 Proceedings. 25-27 June 2017, Bristol, UK		2018		J Musculoskelet Neuronal Interact	english
167	Borodina, Irina and Kenny, Louise C and McCarthy, Cathal M and Paramasivan, Kalaivani and Pretorius, Etheresia and Roberts, Timothy J and van der Hoek, Steven A and Kell, Douglas B	The Biology of Ergothioneine, an Antioxidant Nutraceutical	Ergothioneine (ERG) is an unusual thio-histidine betaine amino acid that has potent antioxidant activities. It is synthesised by a variety of microbes, especially fungi (including in mushroom fruiting bodies) and actinobacteria, but is not synthesised by plants and animals who acquire it via the soil and their diet, respectively. Animals have evolved a highly selective transporter for it, known a…	2020	10.1017/s0954422419000301	Nutr Res Rev	english	Dietary Supplements
168	Boström, E. A. and Svensson, M. and Andersson, S. and Jonsson, I. M. and Ekwall, A. K. and Eisler, T. and Dahlberg, L. E. and Smith, U. and Bokarewa, M. I.	Resistin and Insulin/Insulin-like Growth Factor Signaling in Rheumatoid Arthritis	OBJECTIVE: Human resistin has proinflammatory properties that activate NF-κB-dependent pathways, whereas its murine counterpart is associated with insulin resistance. The aim of this study was to examine potential cross-talk between resistin and insulin/insulin-like growth factor (IGF) signaling in rheumatoid arthritis (RA). METHODS: Levels of IGF-1, IGF binding protein 3, and resistin were measu…	2011	10.1002/art.30527	Arthritis Rheum	english	Adult,Aged,Aged 80 and over,Animals,Arthritis Rheumatoid/*metabolism,Female,Humans,Inflammation/metabolism,Insulin-Like Growth Factor Binding Protein 3/metabolism,Insulin-Like Growth Factor I/*metabolism,Insulin/*metabolism,Male,Mice,Middle Aged,Resistin/*metabolism,Signal Transduction/*physiology,Synovial Fluid/metabolism,Synovial Membrane/metabolism
169	Boström, E. A. and Svensson, M. and Andersson, S. and Jonsson, I. M. and Ekwall, A. K. and Eisler, T. and Dahlberg, L. E. and Smith, U. and Bokarewa, M. I.	Resistin and Insulin/Insulin-like Growth Factor Signaling in Rheumatoid Arthritis	OBJECTIVE: Human resistin has proinflammatory properties that activate NF-κB-dependent pathways, whereas its murine counterpart is associated with insulin resistance. The aim of this study was to examine potential cross-talk between resistin and insulin/insulin-like growth factor (IGF) signaling in rheumatoid arthritis (RA). METHODS: Levels of IGF-1, IGF binding protein 3, and resistin were measu…	2011	10.1002/art.30527	Arthritis Rheum	english	Adult,Aged,Aged 80 and over,Animals,Arthritis Rheumatoid/*metabolism,Female,Humans,Inflammation/metabolism,Insulin-Like Growth Factor Binding Protein 3/metabolism,Insulin-Like Growth Factor I/*metabolism,Insulin/*metabolism,Male,Mice,Middle Aged,Resistin/*metabolism,Signal Transduction/*physiology,Synovial Fluid/metabolism,Synovial Membrane/metabolism
170	Bouchareychas, Laura and Grössinger, Eva M and Kang, Mincheol and Qiu, Hong and Adamopoulos, Iannis E	Critical Role of LTB4/BLT1 in IL-23-Induced Synovial Inflammation and Osteoclastogenesis via NF-κB	IL-23 activates the synthesis and production of leukotriene B\textsubscript4 (LTB\textsubscript4) in myeloid cells, which modulate inflammatory arthritis. In this study we investigated the role of LTB\textsubscript4 and its receptor LTB\textsubscript4R1 (BLT1) in synovial inflammation and osteoclast differentiation. Specifically, we used IL-23 in vivo gene transfer to induce arthritis in mice and…	2017	10.4049/jimmunol.1601346	J Immunol	english
171	Boyanapalli, Sarandeep S S and Kong, Ah-Ng. Tony	"Curcumin, the King of Spices": Epigenetic Regulatory Mechanisms in the Prevention of Cancer, Neurological, and Inflammatory Diseases	Curcumin (diferuloylmethane), a polyphenolic compound, is a component of \emphCurcuma longa, commonly known as turmeric. It is a well-known anti-inflammatory, anti-oxidative, and anti-lipidemic agent and has recently been shown to modulate several diseases via epigenetic regulation. Many recent studies have demonstrated the role of epigenetic inactivation of pivotal genes that regulate human path…	2015	10.1007/s40495-015-0018-x	Curr Pharmacol Rep	english
172	Boyer, Jean Frédéric and Baron, Michel and Constantin, Arnaud and Degboé, Yannick and Cantagrel, Alain and Davignon, Jean-Luc	Anti-TNF Certolizumab Pegol Induces Antioxidant Response in Human Monocytes via Reverse Signaling	$<$h4$>$Background$<$/h4$>$Anti TNF drugs have been widely used in rheumatoid arthritis (RA) but only 70 to 80~\% of patients respond to this therapy. Exploring the mode of action of anti-TNF drugs remains important in order to improve the efficiency of the treatment and enhance our knowledge of inflammation. TNF-α exists as classical soluble cytokine as well as transmembrane protein (tmTNF-α). E…	2016	10.1186/s13075-016-0955-8	Arthritis research \& therapy	english
173	Boyle, D. L. and Kim, H. R. and Topolewski, K. and Bartok, B. and Firestein, G. S.	Novel Phosphoinositide 3-Kinase δ,γ Inhibitor: Potent Anti-Inflammatory Effects and Joint Protection in Models of Rheumatoid Arthritis	Phosphoinositide 3-kinases γ and δ (PI3Kγ and PI3Kδ) are expressed in rheumatoid arthritis (RA) synovium and regulate innate and adaptive immune responses. We determined the effect of a potent PI3Kδ,γ inhibitor, IPI-145, in two preclinical models of RA. IPI-145 was administered orally in rat adjuvant-induced arthritis (AA) and intraperitoneally in mouse collagen-induced arthritis (CIA). Efficacy …	2014	10.1124/jpet.113.205955	J Pharmacol Exp Ther	english	*Disease Models Animal,*Phosphoinositide-3 Kinase Inhibitors,Administration Oral,Animals,Anti-Inflammatory Agents Non-Steroidal/administration & dosage/therapeutic use,Antirheumatic Agents/administration & dosage/*therapeutic use,Arthritis Rheumatoid/*drug therapy/immunology/metabolism/pathology,Cells Cultured,Drugs Investigational/administration & dosage/*therapeutic use,Enzyme Inhibitors/admini…
174	Braddock, Martin	Methods for Testing Immunological Factors		2015		Drug Discovery and Evaluation: Pharmacological Assays	english
175	Brennan, F. M. and Hayes, A. L. and Ciesielski, C. J. and Green, P. and Foxwell, B. M. and Feldmann, M.	Evidence That Rheumatoid Arthritis Synovial T Cells Are Similar to Cytokine-Activated T Cells: Involvement of Phosphatidylinositol 3-Kinase and Nuclear Factor kappaB Pathways in Tumor Necrosis Factor Alpha Production in Rheumatoid Arthritis	OBJECTIVE: To investigate the mechanism that leads to the spontaneous production of tumor necrosis factor alpha (TNFalpha) in rheumatoid arthritis (RA) synovial tissue. METHODS: Normal blood monocytes were cocultured either with fixed activated T cells generated from normal blood or RA synovial T cells purified from synovium. TNFalpha production was measured in supernatants from these cocultures …	2002	10.1002/1529-0131(200201)46:1<31::aid-art10029>3.0.co;2-5	Arthritis Rheum	english	*I-kappa B Proteins,Adenoviridae/genetics,Androstadienes/pharmacology,Arthritis Rheumatoid/*immunology,CD3 Complex/immunology,Cell Communication/immunology,Chromones/pharmacology,Coculture Techniques,DNA-Binding Proteins/genetics/immunology,Enzyme Inhibitors/pharmacology,Gene Expression/drug effects/immunology,Genetic Vectors,Humans,Immunophenotyping,Lymphocyte Activation/*immunology,Macrophages/…
176	Brennan, F. M. and Hayes, A. L. and Ciesielski, C. J. and Green, P. and Foxwell, B. M. and Feldmann, M.	Evidence That Rheumatoid Arthritis Synovial T Cells Are Similar to Cytokine-Activated T Cells: Involvement of Phosphatidylinositol 3-Kinase and Nuclear Factor kappaB Pathways in Tumor Necrosis Factor Alpha Production in Rheumatoid Arthritis	OBJECTIVE: To investigate the mechanism that leads to the spontaneous production of tumor necrosis factor alpha (TNFalpha) in rheumatoid arthritis (RA) synovial tissue. METHODS: Normal blood monocytes were cocultured either with fixed activated T cells generated from normal blood or RA synovial T cells purified from synovium. TNFalpha production was measured in supernatants from these cocultures …	2002	10.1002/1529-0131(200201)46:1<31::aid-art10029>3.0.co;2-5	Arthritis Rheum	english	*I-kappa B Proteins,Adenoviridae/genetics,Androstadienes/pharmacology,Arthritis Rheumatoid/*immunology,CD3 Complex/immunology,Cell Communication/immunology,Chromones/pharmacology,Coculture Techniques,DNA-Binding Proteins/genetics/immunology,Enzyme Inhibitors/pharmacology,Gene Expression/drug effects/immunology,Genetic Vectors,Humans,Immunophenotyping,Lymphocyte Activation/*immunology,Macrophages/…
177	Brennan, F. M. and Hayes, A. L. and Ciesielski, C. J. and Green, P. and Foxwell, B. M. and Feldmann, M.	Evidence That Rheumatoid Arthritis Synovial T Cells Are Similar to Cytokine-Activated T Cells: Involvement of Phosphatidylinositol 3-Kinase and Nuclear Factor kappaB Pathways in Tumor Necrosis Factor Alpha Production in Rheumatoid Arthritis	OBJECTIVE: To investigate the mechanism that leads to the spontaneous production of tumor necrosis factor alpha (TNFalpha) in rheumatoid arthritis (RA) synovial tissue. METHODS: Normal blood monocytes were cocultured either with fixed activated T cells generated from normal blood or RA synovial T cells purified from synovium. TNFalpha production was measured in supernatants from these cocultures …	2002	10.1002/1529-0131(200201)46:1<31::aid-art10029>3.0.co;2-5	Arthritis Rheum	english	*I-kappa B Proteins,Adenoviridae/genetics,Androstadienes/pharmacology,Arthritis Rheumatoid/*immunology,CD3 Complex/immunology,Cell Communication/immunology,Chromones/pharmacology,Coculture Techniques,DNA-Binding Proteins/genetics/immunology,Enzyme Inhibitors/pharmacology,Gene Expression/drug effects/immunology,Genetic Vectors,Humans,Immunophenotyping,Lymphocyte Activation/*immunology,Macrophages/…
178	Burtea, Carmen and Laurent, Sophie and Sanli, Tuba and Fanfone, Deborah and Devalckeneer, Aude and Sauvage, Sébastien and Beckers, Marie-Claire and Rorive, Sandrine and Salmon, Isabelle and Vander Elst, Luce and Lauwerys, Bernard R and Muller, Robert N	Screening for Peptides Targeted to IL-7Rα for Molecular Imaging of Rheumatoid Arthritis Synovium	$<$h4$>$Background$<$/h4$>$Interleukin-7 receptor alpha (IL-7Rα) represents a biomarker with potential applications in rheumatoid arthritis (RA) diagnosis and therapy. We have therefore searched by phage display potential IL-7Rα specific peptides with the primary goal being to develop in vivo molecular imaging tools.$<$h4$>$Methods$<$/h4$>$IL-7Rα-targeted peptides were searched within a disulfide…	2016	10.1186/s13075-016-1133-8	Arthritis research \& therapy	english	Dextrans,Magnetite Nanoparticles
179	Busa, Prabhakar and Lee, Sing-Ong and Huang, Niancih and Kuthati, Yaswanth and Wong, Chih-Shung	Carnosine Alleviates Knee Osteoarthritis and Promotes Synoviocyte Protection via Activating the Nrf2/HO-1 Signaling Pathway: An In-Vivo and In-Vitro Study	The most common joint disease in the elderly is knee osteoarthritis (OA). It is distinguished by cartilage degradation, subchondral bone loss, and a decrease in joint space. We studied the effects of carnosine (CA) on knee OA in male Wistar rats. OA is induced by anterior cruciate ligament transection combined with medial meniscectomy (ACLT+MMx) method and in vitro studies are conducted in fibrob…	2022	10.3390/antiox11061209	Antioxidants (Basel, Switzerland)	english
180	Cabău, Georgiana and Gaal, Orsolya and Badii, Medeea and Nica, Valentin and Mirea, Andreea-Manuela and Hotea, Ioana and =HINT-consortium and Pamfil, Cristina and Popp, Radu A and Netea, Mihai G and Rednic, Simona and Crișan, Tania O and Joosten, Leo A B	Hyperuricemia Remodels the Serum Proteome toward a Higher Inflammatory State	Gout is an autoinflammatory disease triggered by a complex innate immune response to MSU crystals and inflammatory triggers. While hyperuricemia is an obligatory risk factor for the development of gout, the majority of individuals with hyperuricemia never develop gout but have an increased risk of developing cardiometabolic disorders. Current management of gout aims at MSU crystal dissolution by …	2023	10.1016/j.isci.2023.107909	iScience	english
181	Cai, J. and Zhang, L. C. and Zhao, R. J. and Pu, L. M. and Chen, K. Y. and Nasim, A. A. and Leung, E. L. and Fan, X. X.	Chelerythrine Ameliorates Rheumatoid Arthritis by Modulating the AMPK/mTOR/ULK-1 Signaling Pathway	BACKGROUND: Rheumatoid arthritis (RA) is a long-term, progressive, and disabling autoimmune disease. It causes inflammation, swelling and pain in and around the joints and other body organs. Currently, no cure is available for RA. Clinical interventions can only relieve the condition, and at least 30\% of RA patients do not respond to first‑line therapy. This means that the development of more ef…	2022	10.1016/j.phymed.2022.154140	Phytomedicine	english	*AMP-Activated Protein Kinases/metabolism,*Arthritis Rheumatoid/drug therapy/metabolism,AMPK/mTOR/ULK-1,Animals,Apoptosis,Autophagy,Autophagy-Related Protein-1 Homolog/metabolism,Benzophenanthridines,Cell Proliferation,Chelerythrine,Humans,Inflammation/complications,Intracellular Signaling Peptides and Proteins/metabolism,Rats,Reactive Oxygen Species,Rheumatoid arthritis,Signal Transduction,TOR S…
182	Cai, J. and Zhang, L. C. and Zhao, R. J. and Pu, L. M. and Chen, K. Y. and Nasim, A. A. and Leung, E. L. and Fan, X. X.	Chelerythrine Ameliorates Rheumatoid Arthritis by Modulating the AMPK/mTOR/ULK-1 Signaling Pathway	BACKGROUND: Rheumatoid arthritis (RA) is a long-term, progressive, and disabling autoimmune disease. It causes inflammation, swelling and pain in and around the joints and other body organs. Currently, no cure is available for RA. Clinical interventions can only relieve the condition, and at least 30\% of RA patients do not respond to first‑line therapy. This means that the development of more ef…	2022	10.1016/j.phymed.2022.154140	Phytomedicine	english	*AMP-Activated Protein Kinases/metabolism,*Arthritis Rheumatoid/drug therapy/metabolism,AMPK/mTOR/ULK-1,Animals,Apoptosis,Autophagy,Autophagy-Related Protein-1 Homolog/metabolism,Benzophenanthridines,Cell Proliferation,Chelerythrine,Humans,Inflammation/complications,Intracellular Signaling Peptides and Proteins/metabolism,Rats,Reactive Oxygen Species,Rheumatoid arthritis,Signal Transduction,TOR S…
183	Cai, J. and Zhang, L. C. and Zhao, R. J. and Pu, L. M. and Chen, K. Y. and Nasim, A. A. and Leung, E. L. and Fan, X. X.	Chelerythrine Ameliorates Rheumatoid Arthritis by Modulating the AMPK/mTOR/ULK-1 Signaling Pathway	BACKGROUND: Rheumatoid arthritis (RA) is a long-term, progressive, and disabling autoimmune disease. It causes inflammation, swelling and pain in and around the joints and other body organs. Currently, no cure is available for RA. Clinical interventions can only relieve the condition, and at least 30\% of RA patients do not respond to first‑line therapy. This means that the development of more ef…	2022	10.1016/j.phymed.2022.154140	Phytomedicine	english	*AMP-Activated Protein Kinases/metabolism,*Arthritis Rheumatoid/drug therapy/metabolism,AMPK/mTOR/ULK-1,Animals,Apoptosis,Autophagy,Autophagy-Related Protein-1 Homolog/metabolism,Benzophenanthridines,Cell Proliferation,Chelerythrine,Humans,Inflammation/complications,Intracellular Signaling Peptides and Proteins/metabolism,Rats,Reactive Oxygen Species,Rheumatoid arthritis,Signal Transduction,TOR S…
184	Cai, J. and Zhang, L. C. and Zhao, R. J. and Pu, L. M. and Chen, K. Y. and Nasim, A. A. and Leung, E. L. and Fan, X. X.	Chelerythrine Ameliorates Rheumatoid Arthritis by Modulating the AMPK/mTOR/ULK-1 Signaling Pathway	BACKGROUND: Rheumatoid arthritis (RA) is a long-term, progressive, and disabling autoimmune disease. It causes inflammation, swelling and pain in and around the joints and other body organs. Currently, no cure is available for RA. Clinical interventions can only relieve the condition, and at least 30\% of RA patients do not respond to first‑line therapy. This means that the development of more ef…	2022	10.1016/j.phymed.2022.154140	Phytomedicine	english	*AMP-Activated Protein Kinases/metabolism,*Arthritis Rheumatoid/drug therapy/metabolism,AMPK/mTOR/ULK-1,Animals,Apoptosis,Autophagy,Autophagy-Related Protein-1 Homolog/metabolism,Benzophenanthridines,Cell Proliferation,Chelerythrine,Humans,Inflammation/complications,Intracellular Signaling Peptides and Proteins/metabolism,Rats,Reactive Oxygen Species,Rheumatoid arthritis,Signal Transduction,TOR S…
185	Cai, Yongsong and Xu, Ke and Aihaiti, Yirixiati and Li, Zhijin and Yuan, Qiling and Xu, Jing and Zheng, Haishi and Yang, Mingyi and Wang, Bo and Yang, Yanni and Yang, Yin and Xu, Peng	Derlin-1, as a Potential Early Predictive Biomarker for Nonresponse to Infliximab Treatment in Rheumatoid Arthritis, Is Related to Autophagy	$<$h4$>$Background$<$/h4$>$The goal of this study was to identify potential predictive biomarkers for the therapeutic effect of infliximab (IFX) in Rheumatoid arthritis (RA) and explore the potential molecular mechanism of nonresponse to IFX treatment to achieve individualized treatment of RA.$<$h4$>$Methods$<$/h4$>$Differential gene expression between IFX responders and nonresponders in the GSE5…	2021	10.3389/fimmu.2021.795912	Frontiers in immunology	english
186	Cai, D. and Hong, S. and Yang, J. and San, P.	The Effects of microRNA-515-5p on the Toll-Like Receptor 4 (TLR4)/JNK Signaling Pathway and WNT1-Inducible-Signaling Pathway Protein 1 (WISP-1) Expression in Rheumatoid Arthritis Fibroblast-Like Synovial (RAFLS) Cells Following Treatment with Receptor Activator of Nuclear Factor-kappa-B Ligand (RANKL)	BACKGROUND This study aimed to investigate the effects of microRNA-515-5p (miR-515-5p) on the expression of the WNT1-inducible-signaling pathway protein 1 (WISP-1) gene in rheumatoid arthritis fibroblast-like synovial (RAFLS) cells following treatment with the receptor activator of nuclear factor-kappa-B ligand (RANKL). MATERIAL AND METHODS RAFLS cells were cultured in vitro and were divided into…	2020	10.12659/msm.920611	Med Sci Monit	english	3' Untranslated Regions,Apoptosis/drug effects,Arthritis Rheumatoid/drug therapy/genetics/*metabolism/pathology,Biomimetic Materials/pharmacology,CCN Intercellular Signaling Proteins/antagonists &,Cell Culture Techniques,Cell Proliferation/drug effects,Fibroblasts/metabolism/pathology,Gene Expression/drug effects,HEK293 Cells,Humans,inhibitors/biosynthesis/*genetics/metabolism,MAP Kinase Signalin…
187	Cai, D. and Hong, S. and Yang, J. and San, P.	The Effects of microRNA-515-5p on the Toll-Like Receptor 4 (TLR4)/JNK Signaling Pathway and WNT1-Inducible-Signaling Pathway Protein 1 (WISP-1) Expression in Rheumatoid Arthritis Fibroblast-Like Synovial (RAFLS) Cells Following Treatment with Receptor Activator of Nuclear Factor-kappa-B Ligand (RANKL)	BACKGROUND This study aimed to investigate the effects of microRNA-515-5p (miR-515-5p) on the expression of the WNT1-inducible-signaling pathway protein 1 (WISP-1) gene in rheumatoid arthritis fibroblast-like synovial (RAFLS) cells following treatment with the receptor activator of nuclear factor-kappa-B ligand (RANKL). MATERIAL AND METHODS RAFLS cells were cultured in vitro and were divided into…	2020	10.12659/msm.920611	Med Sci Monit	english	3' Untranslated Regions,Apoptosis/drug effects,Arthritis Rheumatoid/drug therapy/genetics/*metabolism/pathology,Biomimetic Materials/pharmacology,CCN Intercellular Signaling Proteins/antagonists &,Cell Culture Techniques,Cell Proliferation/drug effects,Fibroblasts/metabolism/pathology,Gene Expression/drug effects,HEK293 Cells,Humans,inhibitors/biosynthesis/*genetics/metabolism,MAP Kinase Signalin…
188	Cai, D. and Hong, S. and Yang, J. and San, P.	The Effects of microRNA-515-5p on the Toll-Like Receptor 4 (TLR4)/JNK Signaling Pathway and WNT1-Inducible-Signaling Pathway Protein 1 (WISP-1) Expression in Rheumatoid Arthritis Fibroblast-Like Synovial (RAFLS) Cells Following Treatment with Receptor Activator of Nuclear Factor-kappa-B Ligand (RANKL)	BACKGROUND This study aimed to investigate the effects of microRNA-515-5p (miR-515-5p) on the expression of the WNT1-inducible-signaling pathway protein 1 (WISP-1) gene in rheumatoid arthritis fibroblast-like synovial (RAFLS) cells following treatment with the receptor activator of nuclear factor-kappa-B ligand (RANKL). MATERIAL AND METHODS RAFLS cells were cultured in vitro and were divided into…	2020	10.12659/msm.920611	Med Sci Monit	english	3' Untranslated Regions,Apoptosis/drug effects,Arthritis Rheumatoid/drug therapy/genetics/*metabolism/pathology,Biomimetic Materials/pharmacology,CCN Intercellular Signaling Proteins/antagonists &,Cell Culture Techniques,Cell Proliferation/drug effects,Fibroblasts/metabolism/pathology,Gene Expression/drug effects,HEK293 Cells,Humans,inhibitors/biosynthesis/*genetics/metabolism,MAP Kinase Signalin…
189	Cai, D. and Hong, S. and Yang, J. and San, P.	The Effects of microRNA-515-5p on the Toll-Like Receptor 4 (TLR4)/JNK Signaling Pathway and WNT1-Inducible-Signaling Pathway Protein 1 (WISP-1) Expression in Rheumatoid Arthritis Fibroblast-Like Synovial (RAFLS) Cells Following Treatment with Receptor Activator of Nuclear Factor-kappa-B Ligand (RANKL)	BACKGROUND This study aimed to investigate the effects of microRNA-515-5p (miR-515-5p) on the expression of the WNT1-inducible-signaling pathway protein 1 (WISP-1) gene in rheumatoid arthritis fibroblast-like synovial (RAFLS) cells following treatment with the receptor activator of nuclear factor-kappa-B ligand (RANKL). MATERIAL AND METHODS RAFLS cells were cultured in vitro and were divided into…	2020	10.12659/msm.920611	Med Sci Monit	english	3' Untranslated Regions,Apoptosis/drug effects,Arthritis Rheumatoid/drug therapy/genetics/*metabolism/pathology,Biomimetic Materials/pharmacology,CCN Intercellular Signaling Proteins/antagonists &,Cell Culture Techniques,Cell Proliferation/drug effects,Fibroblasts/metabolism/pathology,Gene Expression/drug effects,HEK293 Cells,Humans,inhibitors/biosynthesis/*genetics/metabolism,MAP Kinase Signalin…
190	Cai, Dongfeng and Hong, Song and Yang, Jin and San, Peng	The Effects of microRNA-515-5p on the Toll-Like Receptor 4 (TLR4)/JNK Signaling Pathway and WNT1-Inducible-Signaling Pathway Protein 1 (WISP-1) Expression in Rheumatoid Arthritis Fibroblast-Like Synovial (RAFLS) Cells Following Treatment with Receptor Activator of Nuclear Factor-kappa-B Ligand (RANKL)	BACKGROUND This study aimed to investigate the effects of microRNA-515-5p (miR-515-5p) on the expression of the WNT1-inducible-signaling pathway protein 1 (WISP-1) gene in rheumatoid arthritis fibroblast-like synovial (RAFLS) cells following treatment with the receptor activator of nuclear factor-kappa-B ligand (RANKL). MATERIAL AND METHODS RAFLS cells were cultured in vitro and were divided into…	2020	10.12659/msm.920611	Medical science monitor : international medical journal of experimental and clinical research	english
191	Cai, X. and Zheng, Y. and Ren, F. and Zhang, S. and Wu, L. and Yao, Y.	Secretory Phosphoprotein 1 Secreted by Fibroblast-like Synoviocytes Promotes Osteoclasts Formation via PI3K/AKT Signaling in Collagen-Induced Arthritis	Synovial tissue hyperplasia is a major cause of bone damage in rheumatoid arthritis (RA). Over-proliferation and secretion of cytokines of fibroblast-like synoviocytes (FLSs) are key contributors to bone damage in the joint microenvironment. Therefore, inhibition of FLSs-mediated bone damage is of great significance in RA patients. The aim of this study was to investigate the molecular mechanisms…	2022	10.1016/j.biopha.2022.113687	Biomed Pharmacother	english	*Arthritis Experimental/metabolism,*Arthritis Rheumatoid/metabolism,*Synoviocytes/metabolism,Animals,Bone damage,Cell Movement,Cell Proliferation,Cells Cultured,Cytokines/metabolism,Fibroblasts/metabolism,FLSs,Mice,Osteoclasts,Osteoclasts/metabolism,Phosphatidylinositol 3-Kinases/metabolism,Phosphoproteins/metabolism,Proto-Oncogene Proteins c-akt/metabolism,Rheumatoid arthritis,Sequencing,Spp1
192	Cai, X. and Zheng, Y. and Ren, F. and Zhang, S. and Wu, L. and Yao, Y.	Secretory Phosphoprotein 1 Secreted by Fibroblast-like Synoviocytes Promotes Osteoclasts Formation via PI3K/AKT Signaling in Collagen-Induced Arthritis	Synovial tissue hyperplasia is a major cause of bone damage in rheumatoid arthritis (RA). Over-proliferation and secretion of cytokines of fibroblast-like synoviocytes (FLSs) are key contributors to bone damage in the joint microenvironment. Therefore, inhibition of FLSs-mediated bone damage is of great significance in RA patients. The aim of this study was to investigate the molecular mechanisms…	2022	10.1016/j.biopha.2022.113687	Biomed Pharmacother	english	*Arthritis Experimental/metabolism,*Arthritis Rheumatoid/metabolism,*Synoviocytes/metabolism,Animals,Bone damage,Cell Movement,Cell Proliferation,Cells Cultured,Cytokines/metabolism,Fibroblasts/metabolism,FLSs,Mice,Osteoclasts,Osteoclasts/metabolism,Phosphatidylinositol 3-Kinases/metabolism,Phosphoproteins/metabolism,Proto-Oncogene Proteins c-akt/metabolism,Rheumatoid arthritis,Sequencing,Spp1
193	Cai, X. and Zheng, Y. and Ren, F. and Zhang, S. and Wu, L. and Yao, Y.	Secretory Phosphoprotein 1 Secreted by Fibroblast-like Synoviocytes Promotes Osteoclasts Formation via PI3K/AKT Signaling in Collagen-Induced Arthritis	Synovial tissue hyperplasia is a major cause of bone damage in rheumatoid arthritis (RA). Over-proliferation and secretion of cytokines of fibroblast-like synoviocytes (FLSs) are key contributors to bone damage in the joint microenvironment. Therefore, inhibition of FLSs-mediated bone damage is of great significance in RA patients. The aim of this study was to investigate the molecular mechanisms…	2022	10.1016/j.biopha.2022.113687	Biomed Pharmacother	english	*Arthritis Experimental/metabolism,*Arthritis Rheumatoid/metabolism,*Synoviocytes/metabolism,Animals,Bone damage,Cell Movement,Cell Proliferation,Cells Cultured,Cytokines/metabolism,Fibroblasts/metabolism,FLSs,Mice,Osteoclasts,Osteoclasts/metabolism,Phosphatidylinositol 3-Kinases/metabolism,Phosphoproteins/metabolism,Proto-Oncogene Proteins c-akt/metabolism,Rheumatoid arthritis,Sequencing,Spp1
194	Cai, X. and Zheng, Y. and Ren, F. and Zhang, S. and Wu, L. and Yao, Y.	Secretory Phosphoprotein 1 Secreted by Fibroblast-like Synoviocytes Promotes Osteoclasts Formation via PI3K/AKT Signaling in Collagen-Induced Arthritis	Synovial tissue hyperplasia is a major cause of bone damage in rheumatoid arthritis (RA). Over-proliferation and secretion of cytokines of fibroblast-like synoviocytes (FLSs) are key contributors to bone damage in the joint microenvironment. Therefore, inhibition of FLSs-mediated bone damage is of great significance in RA patients. The aim of this study was to investigate the molecular mechanisms…	2022	10.1016/j.biopha.2022.113687	Biomed Pharmacother	english	*Arthritis Experimental/metabolism,*Arthritis Rheumatoid/metabolism,*Synoviocytes/metabolism,Animals,Bone damage,Cell Movement,Cell Proliferation,Cells Cultured,Cytokines/metabolism,Fibroblasts/metabolism,FLSs,Mice,Osteoclasts,Osteoclasts/metabolism,Phosphatidylinositol 3-Kinases/metabolism,Phosphoproteins/metabolism,Proto-Oncogene Proteins c-akt/metabolism,Rheumatoid arthritis,Sequencing,Spp1
195	Cai, X. and Zheng, Y. and Ren, F. and Zhang, S. and Wu, L. and Yao, Y.	Secretory Phosphoprotein 1 Secreted by Fibroblast-like Synoviocytes Promotes Osteoclasts Formation via PI3K/AKT Signaling in Collagen-Induced Arthritis	Synovial tissue hyperplasia is a major cause of bone damage in rheumatoid arthritis (RA). Over-proliferation and secretion of cytokines of fibroblast-like synoviocytes (FLSs) are key contributors to bone damage in the joint microenvironment. Therefore, inhibition of FLSs-mediated bone damage is of great significance in RA patients. The aim of this study was to investigate the molecular mechanisms…	2022	10.1016/j.biopha.2022.113687	Biomed Pharmacother	english	*Arthritis Experimental/metabolism,*Arthritis Rheumatoid/metabolism,*Synoviocytes/metabolism,Animals,Bone damage,Cell Movement,Cell Proliferation,Cells Cultured,Cytokines/metabolism,Fibroblasts/metabolism,FLSs,Mice,Osteoclasts,Osteoclasts/metabolism,Phosphatidylinositol 3-Kinases/metabolism,Phosphoproteins/metabolism,Proto-Oncogene Proteins c-akt/metabolism,Rheumatoid arthritis,Sequencing,Spp1
196	Cai, Xiaoyu and Zheng, Yan and Ren, Fujia and Zhang, Shiwei and Wu, Linwen and Yao, Yao	Secretory Phosphoprotein 1 Secreted by Fibroblast-like Synoviocytes Promotes Osteoclasts Formation via PI3K/AKT Signaling in Collagen-Induced Arthritis	Synovial tissue hyperplasia is a major cause of bone damage in rheumatoid arthritis (RA). Over-proliferation and secretion of cytokines of fibroblast-like synoviocytes (FLSs) are key contributors to bone damage in the joint microenvironment. Therefore, inhibition of FLSs-mediated bone damage is of great significance in RA patients. The aim of this study was to investigate the molecular mechanisms…	2022	10.1016/j.biopha.2022.113687	Biomed Pharmacother	english	Arthritis Experimental,Arthritis Rheumatoid,Synoviocytes
197	Cai, Shaozhe and Ming, Bingxia and Ye, Cong and Lin, Shengyan and Hu, Peng and Tang, Jungen and Zheng, Fang and Dong, Lingli	Similar Transition Processes in Synovial Fibroblasts from Rheumatoid Arthritis and Osteoarthritis: A Single-Cell Study	Rheumatoid arthritis (RA) and osteoarthritis (OA) are common rheumatic disorders that primarily involve joints. The inflammation of the synovium can be observed in both of the two diseases. Synovial fibroblasts (SFs) play an important role in the inflammatory process of the synovium. The functional states of synovial fibroblasts are heterogeneous, and the detailed transition process of their func…	2019	10.1155/2019/4080735	Journal of immunology research	english
198	Cai, Wenyi and Wu, Antong and Lin, Zhongxiao and Cao, Wei and Pathak, Janak L and Jaspers, Richard T and Li, Rui and Li, Xin and Zheng, Kaihan and Lin, Yufu and Zhou, Na and Zhang, Xin and Zhu, Yizhun and Zhang, Qingbin	S-Propargyl-Cysteine Attenuates Temporomandibular Joint Osteoarthritis by Regulating Macrophage Polarization via Inhibition of JAK/STAT Signaling	$<$h4$>$Background$<$/h4$>$Temporomandibular joint osteoarthritis (TMJ-OA) is a disease characterized by cartilage degradation and synovial inflammation, with limited effective treatment currently. Synovial macrophage polarization is pivotal in TMJ-OA progression, making it a promising therapeutic aspect. This study investigated the effects of S-propargyl-cysteine (SPRC), an endogenous H2S donor,…	2025	10.1186/s10020-025-01186-6	Molecular medicine (Cambridge, Mass.)	english	Cysteine,Janus Kinase 2,Macrophages,Osteoarthritis,Signal Transduction,STAT3 Transcription Factor
199	Cai, Wenyi and Wu, Antong and Lin, Zhongxiao and Cao, Wei and Pathak, Janak L and Jaspers, Richard T and Li, Rui and Li, Xin and Zheng, Kaihan and Lin, Yufu and Zhou, Na and Zhang, Xin and Zhu, Yizhun and Zhang, Qingbin	S-Propargyl-Cysteine Attenuates Temporomandibular Joint Osteoarthritis by Regulating Macrophage Polarization via Inhibition of JAK/STAT Signaling	$<$h4$>$Background$<$/h4$>$Temporomandibular joint osteoarthritis (TMJ-OA) is a disease characterized by cartilage degradation and synovial inflammation, with limited effective treatment currently. Synovial macrophage polarization is pivotal in TMJ-OA progression, making it a promising therapeutic aspect. This study investigated the effects of S-propargyl-cysteine (SPRC), an endogenous H2S donor,…	2025	10.1186/s10020-025-01186-6	Molecular medicine (Cambridge, Mass.)	english	Cysteine,Janus Kinase 2,Macrophages,Osteoarthritis,Signal Transduction,STAT3 Transcription Factor
200	Cai, Wenyi and Wu, Antong and Lin, Zhongxiao and Cao, Wei and Pathak, Janak L and Jaspers, Richard T and Li, Rui and Li, Xin and Zheng, Kaihan and Lin, Yufu and Zhou, Na and Zhang, Xin and Zhu, Yizhun and Zhang, Qingbin	S-Propargyl-Cysteine Attenuates Temporomandibular Joint Osteoarthritis by Regulating Macrophage Polarization via Inhibition of JAK/STAT Signaling	$<$h4$>$Background$<$/h4$>$Temporomandibular joint osteoarthritis (TMJ-OA) is a disease characterized by cartilage degradation and synovial inflammation, with limited effective treatment currently. Synovial macrophage polarization is pivotal in TMJ-OA progression, making it a promising therapeutic aspect. This study investigated the effects of S-propargyl-cysteine (SPRC), an endogenous H2S donor,…	2025	10.1186/s10020-025-01186-6	Molecular medicine (Cambridge, Mass.)	english	Cysteine,Janus Kinase 2,Macrophages,Osteoarthritis,Signal Transduction,STAT3 Transcription Factor
201	Calmon-Hamaty, F. and Combe, B. and Hahne, M. and Morel, J.	Lymphotoxin α Stimulates Proliferation and Pro-Inflammatory Cytokine Secretion of Rheumatoid Arthritis Synovial Fibroblasts	OBJECTIVE: TNFα plays a crucial role in rheumatoid arthritis (RA) by stimulating fibroblast-like synoviocytes (FLS). Lymphotoxin α (LTα) is a pro-inflammatory cytokine with significant homology to TNFα. We compared the effects of both cytokines on cultured RA FLS. METHODS: Receptor expression on RA FLS was analyzed by FACS. Cells were stimulated with LTα or TNFα and proliferation was measured by …	2011	10.1016/j.cyto.2010.10.010	Cytokine	english	Arthritis Rheumatoid/*pathology,Cell Nucleus/drug effects/metabolism,Cell Proliferation/drug effects,Cytokines/*metabolism,Enzyme Activation/drug effects,Etanercept,Extracellular Signal-Regulated MAP Kinases/metabolism,Fibroblasts/drug effects/enzymology/*metabolism/pathology,Humans,Immunoglobulin G/pharmacology,Inflammation Mediators/*metabolism,Lymphotoxin-alpha/*pharmacology,Matrix Metalloprot…
202	Calmon-Hamaty, F. and Combe, B. and Hahne, M. and Morel, J.	Lymphotoxin α Stimulates Proliferation and Pro-Inflammatory Cytokine Secretion of Rheumatoid Arthritis Synovial Fibroblasts	OBJECTIVE: TNFα plays a crucial role in rheumatoid arthritis (RA) by stimulating fibroblast-like synoviocytes (FLS). Lymphotoxin α (LTα) is a pro-inflammatory cytokine with significant homology to TNFα. We compared the effects of both cytokines on cultured RA FLS. METHODS: Receptor expression on RA FLS was analyzed by FACS. Cells were stimulated with LTα or TNFα and proliferation was measured by …	2011	10.1016/j.cyto.2010.10.010	Cytokine	english	Arthritis Rheumatoid/*pathology,Cell Nucleus/drug effects/metabolism,Cell Proliferation/drug effects,Cytokines/*metabolism,Enzyme Activation/drug effects,Etanercept,Extracellular Signal-Regulated MAP Kinases/metabolism,Fibroblasts/drug effects/enzymology/*metabolism/pathology,Humans,Immunoglobulin G/pharmacology,Inflammation Mediators/*metabolism,Lymphotoxin-alpha/*pharmacology,Matrix Metalloprot…
203	Canavan, Mary and Marzaioli, Viviana and Bhargava, Vipul and Nagpal, Sunil and Gallagher, Phil and Hurson, Conor and Mullan, Ronan and Veale, Douglas J and Fearon, Ursula	Functionally Mature CD1c+ Dendritic Cells Preferentially Accumulate in the Inflammatory Arthritis Synovium	$<$h4$>$Objective$<$/h4$>$To examine the role of synovial CD1c\textsuperscript+DCs in patients with Inflammatory Arthritis (IA) with a specific focus on the transcriptional and maturation signatures that govern their function.$<$h4$>$Methods$<$/h4$>$RNA sequencing was performed on healthy control (HC) peripheral blood (PB), IA PB, and IA synovial fluid (SF) CD1c\textsuperscript+DCs. Multiparametr…	2021	10.3389/fimmu.2021.745226	Frontiers in immunology	english
204	Cansaran-Duman, Demet and Tanman, Ümmügülsüm and Yangın, Sevcan and Atakol, Orhan	The Comparison of miRNAs That Respond to Anti-Breast Cancer Drugs and Usnic Acid for the Treatment of Breast Cancer	This study was designed to compare usnic acid with anti-breast cancer drug molecules (A-BCDM) routinely used in the treatment of breast cancer. The miRNA information of 17 anti-breast cancer drug used in breast cancer treatment was obtained from the Small Molecule-miRNA Network-Based Inferance (SMIR-NBI) tool. We had been determined common and different expressed miRNAs between 17 A-BCDM \& usnic…	2020	10.1007/s10616-020-00430-7	Cytotechnology	english
205	Cao, Chenxi and Wu, Fei and Niu, Xingyue and Hu, Xiaoqing and Cheng, Jin and Zhang, Yan and Li, Chuanyun and Duan, Xiaoning and Fu, Xin and Zhang, Jiying and Zhang, Xin and Ao, Yingfang	Cadherin-11 Cooperates with Inflammatory Factors to Promote the Migration and Invasion of Fibroblast-like Synoviocytes in Pigmented Villonodular Synovitis	\textbfRationale: Pigmented villonodular synovitis (PVNS) is a destructive benign tumor-like hyperplastic disease that occurs in synovial tissue. Fibroblast-like synoviocytes (FLS) are the predominant cell type comprising the structure of the PVNS synovial lining layer. Due to a high recurrence rate, high invasion, migration, and cartilage destruction ability, PVNS causes substantial damage to pa…	2020	10.7150/thno.48666	Theranostics	english
206	Cao, L. and Jiang, H. and Yang, J. and Mao, J. and Wei, G. and Meng, X. and Zang, H.	LncRNA MIR31HG Is Induced by Tocilizumab and Ameliorates Rheumatoid Arthritis Fibroblast-like Synoviocyte-Mediated Inflammation via miR-214-PTEN-AKT Signaling Pathway	Fibroblast-like synoviocytes (FLS) obtained from the joint synovium of rheumatoid arthritis (RA) patients exhibit hyperplasia and aggressive inflammatory phenotypes. This study was designed to explore the anti-inflammatory mechanism of IL-6R inhibitor, tocilizumab, in FLS-mediated inflammation in RA from the perspective of non-coding RNAs (ncRNAs). To this end, we sorted primary FLS obtained from…	2021	10.18632/aging.203644	Aging (Albany NY)	english	*Synoviocytes/cytology/metabolism,Anti-Inflammatory Agents/pharmacology,Antibodies Monoclonal Humanized/*pharmacology,Arthritis Rheumatoid/metabolism,Cells Cultured,Female,Humans,Inflammation/genetics,interest.,Male,MicroRNAs/*genetics,Middle Aged,miR-214,Mir31hg,Proto-Oncogene Proteins c-akt/genetics,Pten,PTEN Phosphohydrolase/*genetics,Ra-fls,RNA Long Noncoding/*genetics,Signal Transduction/dru…
207	Cao, L. and Jiang, H. and Yang, J. and Mao, J. and Wei, G. and Meng, X. and Zang, H.	LncRNA MIR31HG Is Induced by Tocilizumab and Ameliorates Rheumatoid Arthritis Fibroblast-like Synoviocyte-Mediated Inflammation via miR-214-PTEN-AKT Signaling Pathway	Fibroblast-like synoviocytes (FLS) obtained from the joint synovium of rheumatoid arthritis (RA) patients exhibit hyperplasia and aggressive inflammatory phenotypes. This study was designed to explore the anti-inflammatory mechanism of IL-6R inhibitor, tocilizumab, in FLS-mediated inflammation in RA from the perspective of non-coding RNAs (ncRNAs). To this end, we sorted primary FLS obtained from…	2021	10.18632/aging.203644	Aging (Albany NY)	english	*Synoviocytes/cytology/metabolism,Anti-Inflammatory Agents/pharmacology,Antibodies Monoclonal Humanized/*pharmacology,Arthritis Rheumatoid/metabolism,Cells Cultured,Female,Humans,Inflammation/genetics,interest.,Male,MicroRNAs/*genetics,Middle Aged,miR-214,Mir31hg,Proto-Oncogene Proteins c-akt/genetics,Pten,PTEN Phosphohydrolase/*genetics,Ra-fls,RNA Long Noncoding/*genetics,Signal Transduction/dru…
208	Cao, L. and Jiang, H. and Yang, J. and Mao, J. and Wei, G. and Meng, X. and Zang, H.	LncRNA MIR31HG Is Induced by Tocilizumab and Ameliorates Rheumatoid Arthritis Fibroblast-like Synoviocyte-Mediated Inflammation via miR-214-PTEN-AKT Signaling Pathway	Fibroblast-like synoviocytes (FLS) obtained from the joint synovium of rheumatoid arthritis (RA) patients exhibit hyperplasia and aggressive inflammatory phenotypes. This study was designed to explore the anti-inflammatory mechanism of IL-6R inhibitor, tocilizumab, in FLS-mediated inflammation in RA from the perspective of non-coding RNAs (ncRNAs). To this end, we sorted primary FLS obtained from…	2021	10.18632/aging.203644	Aging (Albany NY)	english	*Synoviocytes/cytology/metabolism,Anti-Inflammatory Agents/pharmacology,Antibodies Monoclonal Humanized/*pharmacology,Arthritis Rheumatoid/metabolism,Cells Cultured,Female,Humans,Inflammation/genetics,interest.,Male,MicroRNAs/*genetics,Middle Aged,miR-214,Mir31hg,Proto-Oncogene Proteins c-akt/genetics,Pten,PTEN Phosphohydrolase/*genetics,Ra-fls,RNA Long Noncoding/*genetics,Signal Transduction/dru…
209	Cao, L. and Jiang, H. and Yang, J. and Mao, J. and Wei, G. and Meng, X. and Zang, H.	LncRNA MIR31HG Is Induced by Tocilizumab and Ameliorates Rheumatoid Arthritis Fibroblast-like Synoviocyte-Mediated Inflammation via miR-214-PTEN-AKT Signaling Pathway	Fibroblast-like synoviocytes (FLS) obtained from the joint synovium of rheumatoid arthritis (RA) patients exhibit hyperplasia and aggressive inflammatory phenotypes. This study was designed to explore the anti-inflammatory mechanism of IL-6R inhibitor, tocilizumab, in FLS-mediated inflammation in RA from the perspective of non-coding RNAs (ncRNAs). To this end, we sorted primary FLS obtained from…	2021	10.18632/aging.203644	Aging (Albany NY)	english	*Synoviocytes/cytology/metabolism,Anti-Inflammatory Agents/pharmacology,Antibodies Monoclonal Humanized/*pharmacology,Arthritis Rheumatoid/metabolism,Cells Cultured,Female,Humans,Inflammation/genetics,interest.,Male,MicroRNAs/*genetics,Middle Aged,miR-214,Mir31hg,Proto-Oncogene Proteins c-akt/genetics,Pten,PTEN Phosphohydrolase/*genetics,Ra-fls,RNA Long Noncoding/*genetics,Signal Transduction/dru…
210	Cao, L. and Jiang, H. and Yang, J. and Mao, J. and Wei, G. and Meng, X. and Zang, H.	LncRNA MIR31HG Is Induced by Tocilizumab and Ameliorates Rheumatoid Arthritis Fibroblast-like Synoviocyte-Mediated Inflammation via miR-214-PTEN-AKT Signaling Pathway	Fibroblast-like synoviocytes (FLS) obtained from the joint synovium of rheumatoid arthritis (RA) patients exhibit hyperplasia and aggressive inflammatory phenotypes. This study was designed to explore the anti-inflammatory mechanism of IL-6R inhibitor, tocilizumab, in FLS-mediated inflammation in RA from the perspective of non-coding RNAs (ncRNAs). To this end, we sorted primary FLS obtained from…	2021	10.18632/aging.203644	Aging (Albany NY)	english	*Synoviocytes/cytology/metabolism,Anti-Inflammatory Agents/pharmacology,Antibodies Monoclonal Humanized/*pharmacology,Arthritis Rheumatoid/metabolism,Cells Cultured,Female,Humans,Inflammation/genetics,interest.,Male,MicroRNAs/*genetics,Middle Aged,miR-214,Mir31hg,Proto-Oncogene Proteins c-akt/genetics,Pten,PTEN Phosphohydrolase/*genetics,Ra-fls,RNA Long Noncoding/*genetics,Signal Transduction/dru…
211	Cao, Liang and Jiang, Haifeng and Yang, Jing and Mao, Jun and Wei, Guofeng and Meng, Xiangyun and Zang, Hongmei	LncRNA MIR31HG Is Induced by Tocilizumab and Ameliorates Rheumatoid Arthritis Fibroblast-like Synoviocyte-Mediated Inflammation via miR-214-PTEN-AKT Signaling Pathway	Fibroblast-like synoviocytes (FLS) obtained from the joint synovium of rheumatoid arthritis (RA) patients exhibit hyperplasia and aggressive inflammatory phenotypes. This study was designed to explore the anti-inflammatory mechanism of IL-6R inhibitor, tocilizumab, in FLS-mediated inflammation in RA from the perspective of non-coding RNAs (ncRNAs). To this end, we sorted primary FLS obtained from…	2021	10.18632/aging.203644	Aging (Albany NY)	english	Synoviocytes
212	Cao, Xu and Wu, Song and Wang, Xinxing and Huang, Junjie and Zhang, Wenxiu and Liang, Chi	Receptor Tyrosine Kinase C-kit Promotes a Destructive Phenotype of FLS in Osteoarthritis via Intracellular EMT Signaling	$<$h4$>$Background$<$/h4$>$Chronic inflammation, mainly derived from fibroblast-like synoviocytes (FLSs), plays a central role in the pathomechanism of osteoarthritis (OA). Recently, epithelial-mesenchymal transition (EMT) signaling was found to be activated in OA-derived FLSs with a pro-inflammatory phenotype. However, the role of EMT signaling in regulating FLS function and OA-related inflammat…	2023	10.1186/s10020-023-00633-6	Molecular medicine (Cambridge, Mass.)	english	Epithelial-Mesenchymal Transition,Osteoarthritis
213		CARS 2020-Computer Assisted Radiology and Surgery Proceedings of the 34th International Congress and Exhibition, Munich, Germany, June 23-27, 2020		2020	10.1007/s11548-020-02171-6	Int J Comput Assist Radiol Surg	english
214	Cecchinato, Valentina and D'Agostino, Gianluca and Raeli, Lorenzo and Nerviani, Alessandra and Schiraldi, Milena and Danelon, Gabriela and Manzo, Antonio and Thelen, Marcus and Ciurea, Adrian and Bianchi, Marco E and Rubartelli, Anna and Pitzalis, Costantino and Uguccioni, Mariagrazia	Redox-Mediated Mechanisms Fuel Monocyte Responses to CXCL12/HMGB1 in Active Rheumatoid Arthritis	Chemokine synergy-inducing molecules are emerging as regulating factors in cell migration. The alarmin HMGB1, in its reduced form, can complex with CXCL12 enhancing its activity on monocytes via the chemokine receptor CXCR4, while the form containing a disulfide bond, by binding to TLR2 or TLR4, initiates a cascade of events leading to production of cytokines and chemokines. So far, the possibili…	2018	10.3389/fimmu.2018.02118	Frontiers in immunology	english
215	Ceeraz, Sabrina and Eszterhas, Susan K and Sergent, Petra A and Armstrong, David A and Ashare, Alix and Broughton, Thomas and Wang, Li and Pechenick, Dov and Burns, Christopher M and Noelle, Randolph J and Vincenti, Matthew P and Fava, Roy A	VISTA Deficiency Attenuates Antibody-Induced Arthritis and Alters Macrophage Gene Expression in Response to Simulated Immune Complexes	$<$h4$>$Background$<$/h4$>$In addition to activated T cells, the immune checkpoint inhibitor "V domain-containing Ig suppressor of T-cell activation" (VISTA) is expressed by myeloid cell types, including macrophages and neutrophils. The importance of VISTA expression by myeloid cells to antibody-induced arthritis and its potential for relevance in human disease was evaluated.$<$h4$>$Methods$<$/h4…	2017	10.1186/s13075-017-1474-y	Arthritis research \& therapy	english
216	Cejka, D. and Hayer, S. and Niederreiter, B. and Sieghart, W. and Fuereder, T. and Zwerina, J. and Schett, G.	Mammalian Target of Rapamycin Signaling Is Crucial for Joint Destruction in Experimental Arthritis and Is Activated in Osteoclasts from Patients with Rheumatoid Arthritis	OBJECTIVE: Activation of the mammalian target of rapamycin (mTOR) pathway is important for immune cell activation and bone metabolism. To date, the contribution of mTOR signaling to joint inflammation and structural bone and cartilage damage is unknown. The aim of this study was to investigate the potential of inhibiting mTOR as a treatment of inflammatory arthritis. METHODS: Human tumor necrosis…	2010	10.1002/art.27504	Arthritis Rheum	english	Animals,Arthritis Experimental/drug therapy/*metabolism/pathology,Arthritis Rheumatoid/*metabolism/pathology,Blotting Western,Cells Cultured,Everolimus,Humans,Immunohistochemistry,Immunosuppressive Agents/pharmacology/therapeutic use,Inflammation/metabolism/pathology,Intracellular Signaling Peptides and Proteins/*metabolism,Joints/metabolism/*pathology,Mice,Mice Transgenic,Osteoclasts/drug effect…
217	Cejka, D. and Hayer, S. and Niederreiter, B. and Sieghart, W. and Fuereder, T. and Zwerina, J. and Schett, G.	Mammalian Target of Rapamycin Signaling Is Crucial for Joint Destruction in Experimental Arthritis and Is Activated in Osteoclasts from Patients with Rheumatoid Arthritis	OBJECTIVE: Activation of the mammalian target of rapamycin (mTOR) pathway is important for immune cell activation and bone metabolism. To date, the contribution of mTOR signaling to joint inflammation and structural bone and cartilage damage is unknown. The aim of this study was to investigate the potential of inhibiting mTOR as a treatment of inflammatory arthritis. METHODS: Human tumor necrosis…	2010	10.1002/art.27504	Arthritis Rheum	english	Animals,Arthritis Experimental/drug therapy/*metabolism/pathology,Arthritis Rheumatoid/*metabolism/pathology,Blotting Western,Cells Cultured,Everolimus,Humans,Immunohistochemistry,Immunosuppressive Agents/pharmacology/therapeutic use,Inflammation/metabolism/pathology,Intracellular Signaling Peptides and Proteins/*metabolism,Joints/metabolism/*pathology,Mice,Mice Transgenic,Osteoclasts/drug effect…
218	Cejka, D. and Hayer, S. and Niederreiter, B. and Sieghart, W. and Fuereder, T. and Zwerina, J. and Schett, G.	Mammalian Target of Rapamycin Signaling Is Crucial for Joint Destruction in Experimental Arthritis and Is Activated in Osteoclasts from Patients with Rheumatoid Arthritis	OBJECTIVE: Activation of the mammalian target of rapamycin (mTOR) pathway is important for immune cell activation and bone metabolism. To date, the contribution of mTOR signaling to joint inflammation and structural bone and cartilage damage is unknown. The aim of this study was to investigate the potential of inhibiting mTOR as a treatment of inflammatory arthritis. METHODS: Human tumor necrosis…	2010	10.1002/art.27504	Arthritis Rheum	english	Animals,Arthritis Experimental/drug therapy/*metabolism/pathology,Arthritis Rheumatoid/*metabolism/pathology,Blotting Western,Cells Cultured,Everolimus,Humans,Immunohistochemistry,Immunosuppressive Agents/pharmacology/therapeutic use,Inflammation/metabolism/pathology,Intracellular Signaling Peptides and Proteins/*metabolism,Joints/metabolism/*pathology,Mice,Mice Transgenic,Osteoclasts/drug effect…
219	Cejka, D. and Hayer, S. and Niederreiter, B. and Sieghart, W. and Fuereder, T. and Zwerina, J. and Schett, G.	Mammalian Target of Rapamycin Signaling Is Crucial for Joint Destruction in Experimental Arthritis and Is Activated in Osteoclasts from Patients with Rheumatoid Arthritis	OBJECTIVE: Activation of the mammalian target of rapamycin (mTOR) pathway is important for immune cell activation and bone metabolism. To date, the contribution of mTOR signaling to joint inflammation and structural bone and cartilage damage is unknown. The aim of this study was to investigate the potential of inhibiting mTOR as a treatment of inflammatory arthritis. METHODS: Human tumor necrosis…	2010	10.1002/art.27504	Arthritis Rheum	english	Animals,Arthritis Experimental/drug therapy/*metabolism/pathology,Arthritis Rheumatoid/*metabolism/pathology,Blotting Western,Cells Cultured,Everolimus,Humans,Immunohistochemistry,Immunosuppressive Agents/pharmacology/therapeutic use,Inflammation/metabolism/pathology,Intracellular Signaling Peptides and Proteins/*metabolism,Joints/metabolism/*pathology,Mice,Mice Transgenic,Osteoclasts/drug effect…
220	Chai, Zhaohui and Gong, Jiangbiao and Zheng, Peidong and Zheng, Jiesheng	Inhibition of miR-19a-3p Decreases Cerebral Ischemia/Reperfusion Injury by Targeting IGFBP3 in Vivo and in Vitro	$<$h4$>$Background$<$/h4$>$Inflammation and apoptosis are considered to be two main factors affecting ischemic brain injury and the subsequent reperfusion damage. MiR-19a-3p has been reported to be a possible novel biomarker in ischemic stroke. However, the function and molecular mechanisms of miR-19a-3p remain unclear in cerebral ischemia/reperfusion (I/R) injury.$<$h4$>$Methods$<$/h4$>$The I/R …	2020	10.1186/s40659-020-00280-9	Biological research	english
221	Chakraborty, Sushmita and Gupta, Ranjan and Kubatzky, Katharina F and Kar, Santanu and Kraus, Franziska V and Souto-Carneiro, M Margarida and Lorenz, Hanns-Martin and Kumar, Pankaj and Kumar, Vijay and Mitra, Dipendra Kumar	Negative Impact of Interleukin-9 on Synovial Regulatory T Cells in Rheumatoid Arthritis	In Rheumatoid Arthritis (RA), regulatory T cells (Tregs) have been found to be enriched in the synovial fluid. Despite their accumulation, they are unable to suppress synovial inflammation. Recently, we showed the synovial enrichment of interleukin-9 (IL-9) producing helper T cells and its positive correlation with disease activity. Therefore, we investigated the impact of IL-9 on synovial Tregs …	2023	10.1016/j.clim.2023.109814	Clin Immunol	english	Arthritis Rheumatoid,Interleukin-9,T-Lymphocytes Regulatory
222	Chamberlain, N. D. and Kim, S. J. and Vila, O. M. and Volin, M. V. and Volkov, S. and Pope, R. M. and Arami, S. and Mandelin, A. M. and Shahrara, S.	Ligation of TLR7 by Rheumatoid Arthritis Synovial Fluid Single Strand RNA Induces Transcription of TNFα in Monocytes	OBJECTIVE: The aim of the study was to characterise the expression, regulation and pathogenic role of toll-like receptor 7 (TLR7) and TLR8 in rheumatoid arthritis (RA). METHODS: Expression of TLR7 and TLR8 was demonstrated in RA, osteoarthritis (OA) and normal (NL) synovial tissues (STs) employing immunohistochemistry. The authors next examined the mechanism by which TLR7 and TLR8 ligation mediat…	2013	10.1136/annrheumdis-2011-201203	Ann Rheum Dis	english	Arthritis Rheumatoid/*metabolism,Blotting Western,Enzyme-Linked Immunosorbent Assay,Female,Humans,Immunohistochemistry,Male,Middle Aged,Monocytes/*metabolism,Real-Time Polymerase Chain Reaction,Reverse Transcriptase Polymerase Chain Reaction,RNA/*metabolism,Synovial Fluid/*metabolism,Toll-Like Receptor 7/*biosynthesis,Toll-Like Receptor 8/*biosynthesis,Transcription Genetic,Tumor Necrosis Factor-…
223	Chang, Ting-Kuo and Huang, Lin-Chu and Kuo, Yueh-Hsiung and Tsai, Chun-Hao and Chen, Hsien-Te and Wu, Yi-Syuan and Tang, Chih-Hsin and Su, Chen-Ming	Antcin K Ameliorates Cardiotoxin-Induced Skeletal Muscle Injury and Inflammation via IL-10 Regulation	\textbfBackground: Skeletal muscle, functioning as an endocrine organ, produces a variety of molecules that contribute to the pathophysiology of sarcopenia, leading to muscular injury and inflammation. Antcin K, a bioactive compound derived from \emphAntrodia cinnamomea and used in traditional Chinese medicine for its anti-inflammatory properties, was evaluated in this study with the aim of asses…	2025	10.7150/ijbs.107343	International journal of biological sciences	english	Cardiotoxins,Inflammation,Interleukin-10,Muscle Skeletal
224	Chang, Ting-Kuo and Wang, Yu-Han and Kuo, Shu-Jui and Wang, Shih-Wei and Tsai, Chun-Hao and Fong, Yi-Chin and Wu, Nan-Lin and Liu, Shan-Chi and Tang, Chih-Hsin	Apelin Enhances IL-1β Expression in Human Synovial Fibroblasts by Inhibiting miR-144-3p through the PI3K and ERK Pathways	Much data suggests intersecting activities between the adipokine apelin (APLN) and the pathologic processes of obesity and osteoarthritis (OA), with APLN modulating cartilage, synovium, bone, and various immune cell activities. The synovium plays an important role in the pathogenesis of OA. We investigated the crosstalk between APLN, a major OA-related adipokine, and interleukin 1 beta (IL-1β), a…	2020	10.18632/aging.103195	Aging (Albany NY)	english	Apelin,Class I Phosphatidylinositol 3-Kinases,Interleukin-1beta,MAP Kinase Signaling System,MicroRNAs
225	Chang, Liang and Yao, Hao and Yao, Zhi and Ho, Kevin Ki-Wai and Ong, Michael Tim-Yun and Dai, Bingyang and Tong, Wenxue and Xu, Jiankun and Qin, Ling	Comprehensive Analysis of Key Genes, Signaling Pathways and miRNAs in Human Knee Osteoarthritis: Based on Bioinformatics	\textbfBackground: Osteoarthritis (OA) is one of the main causes of disability in the elderly population, accompanied by a series of underlying pathologic changes, such as cartilage degradation, synovitis, subchondral bone sclerosis, and meniscus injury. The present study aimed to identify key genes, signaling pathways, and miRNAs in knee OA associated with the entire joint components, and to exp…	2021	10.3389/fphar.2021.730587	Frontiers in pharmacology	english
226	Chang, Kai-Fu and Liu, Che-Yu and Huang, Ya-Chih and Hsiao, Chih-Yen and Tsai, Nu-Man	Downregulation of VEGFR2 Signaling by Cedrol Abrogates VEGF‑driven Angiogenesis and Proliferation of Glioblastoma Cells through AKT/P70S6K and MAPK/ERK1/2 Pathways	Cedrol is a sesquiterpene alcohol isolated from \emphCedrus atlantica, which has been traditionally used in aromatherapy and has anticancer, antibacterial and antihyperalgesic effects. One characteristic of glioblastoma (GB) is the overexpression of vascular endothelial growth factor (VEGF), which induces a high degree of angiogenesis. Although previous studies have reported that cedrol inhibits …	2023	10.3892/ol.2023.13928	Oncology letters	english
227	Chang, Lihua and Kan, Liang	Mesenchymal Stem Cell-Originated Exosomal Circular RNA circFBXW7 Attenuates Cell Proliferation, Migration and Inflammation of Fibroblast-Like Synoviocytes by Targeting miR-216a-3p/HDAC4 in Rheumatoid Arthritis	$<$h4$>$Background$<$/h4$>$Rheumatoid arthritis (RA) is a chronic autoimmune disease of articular joint damage and elevated synovial hyperplasia. Abnormal proliferation, invasion inflammatory response of rheumatoid fibroblast-like synoviocytes (RA-FLS) play a critical role in RA progression. Mesenchymal stem cell (MSC)-derived exosomal circular RNAs are promising therapeutic manner for disease tr…	2021	10.2147/jir.s336099	Journal of inflammation research	english
228	Chang, Lihua and Kan, Liang	Mesenchymal Stem Cell-Originated Exosomal Circular RNA circFBXW7 Attenuates Cell Proliferation, Migration and Inflammation of Fibroblast-Like Synoviocytes by Targeting miR-216a-3p/HDAC4 in Rheumatoid Arthritis	$<$h4$>$Background$<$/h4$>$Rheumatoid arthritis (RA) is a chronic autoimmune disease of articular joint damage and elevated synovial hyperplasia. Abnormal proliferation, invasion inflammatory response of rheumatoid fibroblast-like synoviocytes (RA-FLS) play a critical role in RA progression. Mesenchymal stem cell (MSC)-derived exosomal circular RNAs are promising therapeutic manner for disease tr…	2021	10.2147/jir.s336099	Journal of inflammation research	english
229	Chang, Lihua and Kan, Liang	Mesenchymal Stem Cell-Originated Exosomal Circular RNA circFBXW7 Attenuates Cell Proliferation, Migration and Inflammation of Fibroblast-Like Synoviocytes by Targeting miR-216a-3p/HDAC4 in Rheumatoid Arthritis	$<$h4$>$Background$<$/h4$>$Rheumatoid arthritis (RA) is a chronic autoimmune disease of articular joint damage and elevated synovial hyperplasia. Abnormal proliferation, invasion inflammatory response of rheumatoid fibroblast-like synoviocytes (RA-FLS) play a critical role in RA progression. Mesenchymal stem cell (MSC)-derived exosomal circular RNAs are promising therapeutic manner for disease tr…	2021	10.2147/jir.s336099	Journal of inflammation research	english
230	Chang, C. and Xu, L. and Zhang, R. and Jin, Y. and Jiang, P. and Wei, K. and Xu, L. and Shi, Y. and Zhao, J. and Xiong, M. and Guo, S. and He, D.	MicroRNA-Mediated Epigenetic Regulation of Rheumatoid Arthritis Susceptibility and Pathogenesis	MicroRNAs (miRNAs) play crucial roles in regulating the transcriptome and development of rheumatoid arthritis (RA). Currently, a comprehensive map illustrating how miRNAs regulate transcripts, pathways, immune system differentiation, and their interactions with terminal cells such as fibroblast-like synoviocytes (FLS), immune-cells, osteoblasts, and osteoclasts are still laking. In this review, w…	2022	10.3389/fimmu.2022.838884	Front Immunol	english	*Arthritis Rheumatoid/etiology/genetics,*MicroRNAs/metabolism,*Synoviocytes/metabolism,Biomarkers/metabolism,commercial or financial relationships that could be construed as a potential,conflict of interest.,Epigenesis Genetic,epigenetics,Humans,microRNA,pathogenesis,rheumatoid arthritis,susceptibility
231	Chang, C. and Xu, L. and Zhang, R. and Jin, Y. and Jiang, P. and Wei, K. and Xu, L. and Shi, Y. and Zhao, J. and Xiong, M. and Guo, S. and He, D.	MicroRNA-Mediated Epigenetic Regulation of Rheumatoid Arthritis Susceptibility and Pathogenesis	MicroRNAs (miRNAs) play crucial roles in regulating the transcriptome and development of rheumatoid arthritis (RA). Currently, a comprehensive map illustrating how miRNAs regulate transcripts, pathways, immune system differentiation, and their interactions with terminal cells such as fibroblast-like synoviocytes (FLS), immune-cells, osteoblasts, and osteoclasts are still laking. In this review, w…	2022	10.3389/fimmu.2022.838884	Front Immunol	english	*Arthritis Rheumatoid/etiology/genetics,*MicroRNAs/metabolism,*Synoviocytes/metabolism,Biomarkers/metabolism,commercial or financial relationships that could be construed as a potential,conflict of interest.,Epigenesis Genetic,epigenetics,Humans,microRNA,pathogenesis,rheumatoid arthritis,susceptibility
232	Chang, J. H. and Lee, K. J. and Kim, S. K. and Yoo, D. H. and Kang, T. Y.	Validity of SW982 Synovial Cell Line for Studying the Drugs against Rheumatoid Arthritis in Fluvastatin-Induced Apoptosis Signaling Model	BACKGROUND \& OBJECTIVES: To study effects of drugs against rheumatoid arthritis (RA) synoviocytes or fibroblast like synoviocytes (FLS) are used. To overcome the drawbacks of using FLS, this study was conducted to show the validity of SW982 synovial cell line in RA study. METHODS: 3-(4,5-dimethylthiazol-2-yl)-2,5-diphenyltetrazolium bromide (MTT) assay, Annexin V propidium iodide (PI) staining, …	2014		Indian J Med Res	english	Apoptosis/*drug effects,Arthritis Rheumatoid/*drug therapy/pathology,Cell Line,Cell Survival/drug effects,Fatty Acids Monounsaturated/*administration & dosage,Fluvastatin,Humans,Indoles/*administration & dosage,Membrane Potential Mitochondrial/drug effects,Polyisoprenyl Phosphates/*antagonists & inhibitors,Signal Transduction/drug effects,Synovial Fluid/cytology/drug effects,Tetrazolium Salts/adm…
233	Chang, J. H. and Lee, K. J. and Kim, S. K. and Yoo, D. H. and Kang, T. Y.	Validity of SW982 Synovial Cell Line for Studying the Drugs against Rheumatoid Arthritis in Fluvastatin-Induced Apoptosis Signaling Model	BACKGROUND \& OBJECTIVES: To study effects of drugs against rheumatoid arthritis (RA) synoviocytes or fibroblast like synoviocytes (FLS) are used. To overcome the drawbacks of using FLS, this study was conducted to show the validity of SW982 synovial cell line in RA study. METHODS: 3-(4,5-dimethylthiazol-2-yl)-2,5-diphenyltetrazolium bromide (MTT) assay, Annexin V propidium iodide (PI) staining, …	2014		Indian J Med Res	english	Apoptosis/*drug effects,Arthritis Rheumatoid/*drug therapy/pathology,Cell Line,Cell Survival/drug effects,Fatty Acids Monounsaturated/*administration & dosage,Fluvastatin,Humans,Indoles/*administration & dosage,Membrane Potential Mitochondrial/drug effects,Polyisoprenyl Phosphates/*antagonists & inhibitors,Signal Transduction/drug effects,Synovial Fluid/cytology/drug effects,Tetrazolium Salts/adm…
234	Chapman, Elinor A and Lyon, Max and Simpson, Deborah and Mason, David and Beynon, Robert J and Moots, Robert J and Wright, Helen L	Caught in a Trap? Proteomic Analysis of Neutrophil Extracellular Traps in Rheumatoid Arthritis and Systemic Lupus Erythematosus	Neutrophil Extracellular Traps (NETs) are implicated in the development of auto-immunity in diseases such as rheumatoid arthritis (RA) and systemic lupus erythematosus (SLE) through the externalization of intracellular neoepitopes e.g., dsDNA and nuclear proteins in SLE and citrullinated peptides in RA. The aim of this work was to use quantitative proteomics to identify and measure NET proteins p…	2019	10.3389/fimmu.2019.00423	Frontiers in immunology	english
235	Charbonneau, M. and Lavoie, R. R. and Lauzier, A. and Harper, K. and McDonald, P. P. and Dubois, C. M.	Platelet-Derived Growth Factor Receptor Activation Promotes the Prodestructive Invadosome-Forming Phenotype of Synoviocytes from Patients with Rheumatoid Arthritis	Fibroblast-like synoviocytes (FLS) play a major role in invasive joint destruction in rheumatoid arthritis (RA). This prodestructive phenotype has been shown to involve autocrine TGF-β that triggers formation of matrix-degrading invadosomes through molecular mechanisms that are not fully elucidated. The platelet-derived growth factor (PDGF) receptor (PDGFR) family of receptor tyrosine kinases (RT…	2016	10.4049/jimmunol.1500502	J Immunol	english	Arthritis Rheumatoid/immunology/*pathology,Cells Cultured,Class I Phosphatidylinositol 3-Kinases,Enzyme Activation,Fibroblasts/metabolism,Humans,Phosphoinositide-3 Kinase Inhibitors,Phosphorylation,Podosomes/immunology/*metabolism,Protein Serine-Threonine Kinases/antagonists & inhibitors,Proto-Oncogene Proteins c-akt/antagonists & inhibitors,Proto-Oncogene Proteins c-sis/genetics/metabolism,Recep…
236	Charbonneau, M. and Lavoie, R. R. and Lauzier, A. and Harper, K. and McDonald, P. P. and Dubois, C. M.	Platelet-Derived Growth Factor Receptor Activation Promotes the Prodestructive Invadosome-Forming Phenotype of Synoviocytes from Patients with Rheumatoid Arthritis	Fibroblast-like synoviocytes (FLS) play a major role in invasive joint destruction in rheumatoid arthritis (RA). This prodestructive phenotype has been shown to involve autocrine TGF-β that triggers formation of matrix-degrading invadosomes through molecular mechanisms that are not fully elucidated. The platelet-derived growth factor (PDGF) receptor (PDGFR) family of receptor tyrosine kinases (RT…	2016	10.4049/jimmunol.1500502	J Immunol	english	Arthritis Rheumatoid/immunology/*pathology,Cells Cultured,Class I Phosphatidylinositol 3-Kinases,Enzyme Activation,Fibroblasts/metabolism,Humans,Phosphoinositide-3 Kinase Inhibitors,Phosphorylation,Podosomes/immunology/*metabolism,Protein Serine-Threonine Kinases/antagonists & inhibitors,Proto-Oncogene Proteins c-akt/antagonists & inhibitors,Proto-Oncogene Proteins c-sis/genetics/metabolism,Recep…
237	Che, Nan and Sun, Xiaoxuan and Gu, Lei and Wang, Xiaohui and Shi, Jingjing and Sun, Yi and Xu, Lingxiao and Liu, Rui and Wang, Junke and Zhu, Fengyi and Peng, Na and Xiao, Fan and Hu, Dajun and Lu, Liwei and Qiu, Wen and Zhang, Miaojia	Adiponectin Enhances B-Cell Proliferation and Differentiation via Activation of Akt1/STAT3 and Exacerbates Collagen-Induced Arthritis	Although B cells have been shown to contribute to the pathogenesis of rheumatoid arthritis (RA), the precise role of B cells in RA needs to be explored further. Our previous studies have revealed that adiponectin (AD) is expressed at high levels in inflamed synovial joint tissues, and its expression is closely correlated with progressive bone erosion in patients with RA. In this study, we investi…	2021	10.3389/fimmu.2021.626310	Frontiers in immunology	english
238	Cheleschi, Sara and Gallo, Ines and Barbarino, Marcella and Giannotti, Stefano and Mondanelli, Nicola and Giordano, Antonio and Tenti, Sara and Fioravanti, Antonella	MicroRNA Mediate Visfatin and Resistin Induction of Oxidative Stress in Human Osteoarthritic Synovial Fibroblasts Via NF-κB Pathway	Synovial membrane inflammation actively participate to structural damage during osteoarthritis (OA). Adipokines, miRNA, and oxidative stress contribute to synovitis and cartilage destruction in OA. We investigated the relationship between visfatin, resistin and miRNA in oxidative stress regulation, in human OA synovial fibroblasts. Cultured cells were treated with visfatin and resistin. After 24 …	2019	10.3390/ijms20205200	International journal of molecular sciences	english	Oxidative Stress
239	Chen, Jie and Lan, Youyu and He, Yue and He, Chengsong and Xu, Fen and Zhang, Yugao and Zhao, Yi and Liu, Yi	99Tc-MDP-induced Human Osteoblast Proliferation, Differentiation and Expression of Osteoprotegerin	The aim of the present study was to examine the influence of technetium methylenediphosphonate (99Tc-MDP) on the proliferation and differentiation of human osteoblasts. Human iliac cancellous bone was isolated and cultured with either 99Tc‑MDP, β fibroblast growth factor (as a positive control) or medium only (as a negative control). Proliferation was assessed by direct cell counting, CCK‑8 assay…	2017	10.3892/mmr.2017.6839	Mol Med Rep	english	Cell Differentiation
240	Chen, Jin and Liu, Hui and Li, Liyan and Wang, Honglei and Li, Yi and Wang, Yihao and Ding, Kai and Hao, Shanfeng and Shao, Yuanyuan and Li, Lijuan and Song, Jia and Wang, Guojin and Shao, Zonghong and Fu, Rong	Abnormal Numbers of CD4+ T Lymphocytes and Abnormal Expression of CD4+ T Lymphocyte‑secreted Cytokines in Patients with Immune‑related Haemocytopenia	In the past decade, a group of cases with persisting haemocytopenia were separated from those with idiopathic cytopenia of undetermined significance due to the optimal response of these patients to immunosuppression therapy and due to the detection of autoantibodies in the bone marrow of haemopoietic cells. This condition was termed immune‑related haemocytopenia (IRH). However, the quantity of T …	2019	10.3892/mmr.2019.10663	Mol Med Rep	english	CD4 Lymphocyte Count,Gene Expression Regulation
241	Chen, S. Y. and Shiau, A. L. and Wu, C. L. and Wang, C. R.	Amelioration of Experimental Arthritis by Intra-Articular Injection of an Epidermal Growth Factor Receptor Tyrosine Kinase Inhibitor	OBJECTIVES: Selectively targeting signalling pathways represents a promising pharmacological approach in rheumatoid arthritis (RA). Abundant levels of epidermal growth factor receptor (EGFR) are expressed in the synovial lining layers, and the anti-arthritis effect of erlotinib and lapatinib, small-molecule EGFR tyrosine kinase inhibitors (TKIs), has been demonstrated through the systemic adminis…	2015-11/2015-12		Clin Exp Rheumatol	english	*Arthritis Rheumatoid/drug therapy/metabolism/pathology,*Synovial Membrane/drug effects/metabolism/pathology,Animals,Arthritis Experimental/drug therapy/metabolism/pathology,Cell Culture Techniques,Dose-Response Relationship Drug,Drug Monitoring,ErbB Receptors/*antagonists & inhibitors,Fibroblasts/drug effects/metabolism,Gefitinib,Humans,Injections Intra-Articular,Mice,Protein Kinase Inhibitors/p…
242	Chen, S. Y. and Shiau, A. L. and Wu, C. L. and Wang, C. R.	Amelioration of Experimental Arthritis by Intra-Articular Injection of an Epidermal Growth Factor Receptor Tyrosine Kinase Inhibitor	OBJECTIVES: Selectively targeting signalling pathways represents a promising pharmacological approach in rheumatoid arthritis (RA). Abundant levels of epidermal growth factor receptor (EGFR) are expressed in the synovial lining layers, and the anti-arthritis effect of erlotinib and lapatinib, small-molecule EGFR tyrosine kinase inhibitors (TKIs), has been demonstrated through the systemic adminis…	2015-11/2015-12		Clin Exp Rheumatol	english	*Arthritis Rheumatoid/drug therapy/metabolism/pathology,*Synovial Membrane/drug effects/metabolism/pathology,Animals,Arthritis Experimental/drug therapy/metabolism/pathology,Cell Culture Techniques,Dose-Response Relationship Drug,Drug Monitoring,ErbB Receptors/*antagonists & inhibitors,Fibroblasts/drug effects/metabolism,Gefitinib,Humans,Injections Intra-Articular,Mice,Protein Kinase Inhibitors/p…
243	Chen, S. Y. and Shiau, A. L. and Wu, C. L. and Wang, C. R.	Amelioration of Experimental Arthritis by Intra-Articular Injection of an Epidermal Growth Factor Receptor Tyrosine Kinase Inhibitor	OBJECTIVES: Selectively targeting signalling pathways represents a promising pharmacological approach in rheumatoid arthritis (RA). Abundant levels of epidermal growth factor receptor (EGFR) are expressed in the synovial lining layers, and the anti-arthritis effect of erlotinib and lapatinib, small-molecule EGFR tyrosine kinase inhibitors (TKIs), has been demonstrated through the systemic adminis…	2015-11/2015-12		Clin Exp Rheumatol	english	*Arthritis Rheumatoid/drug therapy/metabolism/pathology,*Synovial Membrane/drug effects/metabolism/pathology,Animals,Arthritis Experimental/drug therapy/metabolism/pathology,Cell Culture Techniques,Dose-Response Relationship Drug,Drug Monitoring,ErbB Receptors/*antagonists & inhibitors,Fibroblasts/drug effects/metabolism,Gefitinib,Humans,Injections Intra-Articular,Mice,Protein Kinase Inhibitors/p…
244	Chen, S. Y. and Shiau, A. L. and Wu, C. L. and Wang, C. R.	Amelioration of Experimental Arthritis by Intra-Articular Injection of an Epidermal Growth Factor Receptor Tyrosine Kinase Inhibitor	OBJECTIVES: Selectively targeting signalling pathways represents a promising pharmacological approach in rheumatoid arthritis (RA). Abundant levels of epidermal growth factor receptor (EGFR) are expressed in the synovial lining layers, and the anti-arthritis effect of erlotinib and lapatinib, small-molecule EGFR tyrosine kinase inhibitors (TKIs), has been demonstrated through the systemic adminis…	2015-11/2015-12		Clin Exp Rheumatol	english	*Arthritis Rheumatoid/drug therapy/metabolism/pathology,*Synovial Membrane/drug effects/metabolism/pathology,Animals,Arthritis Experimental/drug therapy/metabolism/pathology,Cell Culture Techniques,Dose-Response Relationship Drug,Drug Monitoring,ErbB Receptors/*antagonists & inhibitors,Fibroblasts/drug effects/metabolism,Gefitinib,Humans,Injections Intra-Articular,Mice,Protein Kinase Inhibitors/p…
245	Chen, S. Y. and Shiau, A. L. and Wu, C. L. and Wang, C. R.	Amelioration of Experimental Arthritis by Intra-Articular Injection of an Epidermal Growth Factor Receptor Tyrosine Kinase Inhibitor	OBJECTIVES: Selectively targeting signalling pathways represents a promising pharmacological approach in rheumatoid arthritis (RA). Abundant levels of epidermal growth factor receptor (EGFR) are expressed in the synovial lining layers, and the anti-arthritis effect of erlotinib and lapatinib, small-molecule EGFR tyrosine kinase inhibitors (TKIs), has been demonstrated through the systemic adminis…	2015-11/2015-12		Clin Exp Rheumatol	english	*Arthritis Rheumatoid/drug therapy/metabolism/pathology,*Synovial Membrane/drug effects/metabolism/pathology,Animals,Arthritis Experimental/drug therapy/metabolism/pathology,Cell Culture Techniques,Dose-Response Relationship Drug,Drug Monitoring,ErbB Receptors/*antagonists & inhibitors,Fibroblasts/drug effects/metabolism,Gefitinib,Humans,Injections Intra-Articular,Mice,Protein Kinase Inhibitors/p…
246	Chen, S-Y and Shiau, A-L and Wu, C-L and Wang, C-R	Amelioration of Experimental Arthritis by Intra-Articular Injection of an Epidermal Growth Factor Receptor Tyrosine Kinase Inhibitor	$<$h4$>$Objectives$<$/h4$>$Selectively targeting signalling pathways represents a promising pharmacological approach in rheumatoid arthritis (RA). Abundant levels of epidermal growth factor receptor (EGFR) are expressed in the synovial lining layers, and the anti-arthritis effect of erlotinib and lapatinib, small-molecule EGFR tyrosine kinase inhibitors (TKIs), has been demonstrated through the s…	2015		Clin Exp Rheumatol	english	Arthritis Rheumatoid,Synovial Membrane
247	Chen, J. and Lin, X. and He, J. and Liu, D. and He, L. and Zhang, M. and Luan, H. and Hu, Y. and Tao, C. and Wang, Q.	Artemisitene Suppresses Rheumatoid Arthritis Progression via Modulating METTL3-mediated N6-methyladenosine Modification of ICAM2 mRNA in Fibroblast-like Synoviocytes	BACKGROUND: Rheumatoid arthritis (RA) is a chronic autoimmune disease. We previously revealed that the natural compound artemisitene (ATT) exhibits excellent broad anticancer activities without toxicity on normal tissues. Nevertheless, the effect of ATT on RA is undiscovered. Herein, we aim to study the effect and potential mechanism of ATT on RA management. METHODS: A collagen-induced arthritis …	2022	10.1002/ctm2.1148	Clin Transl Med	english	*Arthritis Rheumatoid/genetics,*Synoviocytes/metabolism,Animals,artemisitene,Cell Proliferation,fibroblast-like synoviocytes,Fibroblasts/metabolism,Icam2,Methyltransferases/metabolism,Mettl3,Mice,Phosphatidylinositol 3-Kinases/metabolism,Proto-Oncogene Proteins c-akt/metabolism,rheumatoid arthritis,RNA Messenger/metabolism
248	Chen, J. and Lin, X. and He, J. and Liu, D. and He, L. and Zhang, M. and Luan, H. and Hu, Y. and Tao, C. and Wang, Q.	Artemisitene Suppresses Rheumatoid Arthritis Progression via Modulating METTL3-mediated N6-methyladenosine Modification of ICAM2 mRNA in Fibroblast-like Synoviocytes	BACKGROUND: Rheumatoid arthritis (RA) is a chronic autoimmune disease. We previously revealed that the natural compound artemisitene (ATT) exhibits excellent broad anticancer activities without toxicity on normal tissues. Nevertheless, the effect of ATT on RA is undiscovered. Herein, we aim to study the effect and potential mechanism of ATT on RA management. METHODS: A collagen-induced arthritis …	2022	10.1002/ctm2.1148	Clin Transl Med	english	*Arthritis Rheumatoid/genetics,*Synoviocytes/metabolism,Animals,artemisitene,Cell Proliferation,fibroblast-like synoviocytes,Fibroblasts/metabolism,Icam2,Methyltransferases/metabolism,Mettl3,Mice,Phosphatidylinositol 3-Kinases/metabolism,Proto-Oncogene Proteins c-akt/metabolism,rheumatoid arthritis,RNA Messenger/metabolism
249	Chen, Jian and Lin, Xian and He, Juan and Liu, Dandan and He, Lianhua and Zhang, Miaomiao and Luan, Huijie and Hu, Yiping and Tao, Cheng and Wang, Qingwen	Artemisitene Suppresses Rheumatoid Arthritis Progression via Modulating METTL3-mediated N6-methyladenosine Modification of ICAM2~mRNA in Fibroblast-like Synoviocytes	$<$h4$>$Background$<$/h4$>$Rheumatoid arthritis (RA) is a chronic autoimmune disease. We previously revealed that the natural compound artemisitene (ATT) exhibits excellent broad anticancer activities without toxicity on normal tissues. Nevertheless, the effect of ATT on RA is undiscovered. Herein, we aim to study the effect and potential mechanism of ATT on RA management.$<$h4$>$Methods$<$/h4$>$…	2022	10.1002/ctm2.1148	Clin Transl Med	english	Arthritis Rheumatoid,Synoviocytes
250	Chen, Jian and Lin, Xian and He, Juan and Liu, Dandan and He, Lianhua and Zhang, Miaomiao and Luan, Huijie and Hu, Yiping and Tao, Cheng and Wang, Qingwen	Artemisitene Suppresses Rheumatoid Arthritis Progression via Modulating METTL3-mediated N6-methyladenosine Modification of ICAM2~mRNA in Fibroblast-like Synoviocytes	$<$h4$>$Background$<$/h4$>$Rheumatoid arthritis (RA) is a chronic autoimmune disease. We previously revealed that the natural compound artemisitene (ATT) exhibits excellent broad anticancer activities without toxicity on normal tissues. Nevertheless, the effect of ATT on RA is undiscovered. Herein, we aim to study the effect and potential mechanism of ATT on RA management.$<$h4$>$Methods$<$/h4$>$…	2022	10.1002/ctm2.1148	Clin Transl Med	english	Arthritis Rheumatoid,Synoviocytes
251	Chen, Jian and Lin, Xian and He, Juan and Liu, Dandan and He, Lianhua and Zhang, Miaomiao and Luan, Huijie and Hu, Yiping and Tao, Cheng and Wang, Qingwen	Artemisitene Suppresses Rheumatoid Arthritis Progression via Modulating METTL3-mediated N6-methyladenosine Modification of ICAM2~mRNA in Fibroblast-like Synoviocytes	$<$h4$>$Background$<$/h4$>$Rheumatoid arthritis (RA) is a chronic autoimmune disease. We previously revealed that the natural compound artemisitene (ATT) exhibits excellent broad anticancer activities without toxicity on normal tissues. Nevertheless, the effect of ATT on RA is undiscovered. Herein, we aim to study the effect and potential mechanism of ATT on RA management.$<$h4$>$Methods$<$/h4$>$…	2022	10.1002/ctm2.1148	Clin Transl Med	english	Arthritis Rheumatoid,Synoviocytes
252	Chen, Junren and Zhong, Kexin and Qin, Siqi and Jing, Yiqi and Liu, Shengmeng and Li, Dan and Peng, Cheng	Astragalin: A Food-Origin Flavonoid with Therapeutic Effect for Multiple Diseases	Naturally occurring flavonoids have long been utilized as essential templates for the development of novel drugs and as critical ingredients for functional foods. Astragalin (AG) is a natural flavonoid that can be isolated from a variety of familiar edible plants, such as the seeds of green tea, Morus alba L., and Cuscuta chinensis. It is noteworthy that AG has a wide range of pharmacological act…	2023	10.3389/fphar.2023.1265960	Frontiers in pharmacology	english
253	Chen, Yiyi and Yu, Bo and He, Fei and Sun, Wenjiang and Song, Yuting	Bibliometric Analysis of the Inflammatory Mechanisms in Knee Osteoarthritis in Recent 30 Years	This study aimed to improve Knee Osteoarthritis (KOA) therapy by evaluating the knowledge framework and investigating research trends in inflammatory mechanisms. Conducting a thorough search on July 31, 2023, using the Science Citation Index Expanded of the Web of Science Core Collection, we identified 1,083 articles authored by 6,159 individuals from 3,610 institutions across 299 countries. Chin…	2023		American journal of clinical and experimental immunology	english
254	Chen, Pu and Zhou, Jun and Ruan, Anmin and Zeng, Lingfeng and Liu, Jun and Wang, Qingfu	Cinnamic Aldehyde, the Main Monomer Component of Cinnamon, Exhibits Anti-Inflammatory Property in OA Synovial Fibroblasts via TLR4/MyD88 Pathway	Cinnamon is a wildly used traditional Chinese herbal medicine for osteoarthritis (OA) treatment, but the underlying mechanism remains ambiguous. The purpose of this study is to explore the mechanism of cinnamic aldehyde (CA), a bioactive substance extracted from Cinnamon, on synovial inflammation in OA. A total of 144 CA-OA co-targeted genes were identified by detect databases (PubChem, HIT, TCMS…	2022	10.1111/jcmm.17148	J Cell Mol Med	english	Osteoarthritis,Toll-Like Receptor 4
255	Chen, J. and Sun, J. and Doscas, M. E. and Ye, J. and Williamson, A. J. and Li, Y. and Li, Y. and Prinz, R. A. and Xu, X.	Control of Hyperglycemia in Male Mice by Leflunomide: Mechanisms of Action	p70 S6 kinase (S6K1) is a serine/threonine kinase that phosphorylates the insulin receptor substrate-1 (IRS-1) at serine 1101 and desensitizes insulin receptor signaling. S6K1 hyperactivation due to overnutrition leads to hyperglycemia and type 2 diabetes. Our recent study showed that A77 1726, the active metabolite of the anti-rheumatoid arthritis (RA) drug leflunomide, is an inhibitor of S6K1. …	2018	10.1530/joe-17-0536	J Endocrinol	english	3T3-L1 Cells,Aniline Compounds/pharmacology,Animals,Blood Glucose/*drug effects/metabolism,Cells Cultured,Crotonates,Glucose Tolerance Test,Glucose/metabolism,Hydroxybutyrates/pharmacology,hyperglycemia,Hyperglycemia/blood/*prevention & control,insulin receptor substrate,insulin resistance,leflunomide,Leflunomide/*pharmacology/therapeutic use,Male,Mice,Mice Inbred C57BL,Mice Obese,Mice Transgenic…
256	Chen, X. and Bai, F. and Sokol, L. and Zhou, J. and Ren, A. and Painter, J. S. and Liu, J. and Sallman, D. A. and Chen, Y. A. and Yoder, J. A. and Djeu, J. Y. and Loughran, T. P. and Epling-Burnette, P. K. and Wei, S.	A Critical Role for DAP10 and DAP12 in CD8+ T Cell-Mediated Tissue Damage in Large Granular Lymphocyte Leukemia	Large granular lymphocyte (LGL) leukemia, or LGLL, is characterized by increased numbers of circulating clonal LGL cells in association with neutropenia, anemia, rheumatoid arthritis, and pulmonary artery hypertension (PAH). Emerging evidence suggests that LGLL cells with a CD8(+)CD28(null) phenotype induce these clinical manifestations through direct destruction of normal tissue. Compared with C…	2009	10.1182/blood-2008-07-168245	Blood	english	Adaptor Proteins Signal Transducing/genetics/metabolism/*physiology,CD28 Antigens/metabolism,CD8-Positive T-Lymphocytes/*immunology/metabolism/pathology,Cytotoxicity Immunologic/*genetics,Endothelial Cells/immunology/pathology,Extracellular Signal-Regulated MAP Kinases/metabolism,Humans,K562 Cells,Leukemia Large Granular Lymphocytic/genetics/*immunology/metabolism/pathology,Membrane Proteins/gene…
257	Chen, J. and Lin, X. and Liu, K. and He, J. and Li, X. and Zhang, C. and Deng, Y. and Luo, L. and Tao, C. and Wang, Q.	CT2-3 Induces Cell Cycle Arrest and Apoptosis in Rheumatoid Arthritis Fibroblast-like Synoviocytes through Regulating PI3K/AKT Pathway	Rheumatoid arthritis (RA) is a kind of chronic autoimmune disease. The existing therapies encountered several challenges. Therefore, continued novel anti-RA drug discovery remains necessary for RA therapy. Recently, our group reported a novel compound named CT2-3, which could be realized as a hybrid of the natural product magnolol and phthalimide and exhibited anti-lung cancer activity. However, …	2023	10.1016/j.ejphar.2023.175871	Eur J Pharmacol	english	*Arthritis Rheumatoid/drug therapy/metabolism,*Synoviocytes,Apoptosis,Cell cycle arrest,Cell Cycle Checkpoints,Cell Proliferation,Cells Cultured,competing financial interests or personal relationships that could have appeared,Ct2-3,Fibroblast-like synoviocytes,Fibroblasts,Humans,Phosphatidylinositol 3-Kinase/metabolism,Phosphatidylinositol 3-Kinases/metabolism,Proto-Oncogene Proteins c-akt/metabo…
258	Chen, J. and Lin, X. and Liu, K. and He, J. and Li, X. and Zhang, C. and Deng, Y. and Luo, L. and Tao, C. and Wang, Q.	CT2-3 Induces Cell Cycle Arrest and Apoptosis in Rheumatoid Arthritis Fibroblast-like Synoviocytes through Regulating PI3K/AKT Pathway	Rheumatoid arthritis (RA) is a kind of chronic autoimmune disease. The existing therapies encountered several challenges. Therefore, continued novel anti-RA drug discovery remains necessary for RA therapy. Recently, our group reported a novel compound named CT2-3, which could be realized as a hybrid of the natural product magnolol and phthalimide and exhibited anti-lung cancer activity. However, …	2023	10.1016/j.ejphar.2023.175871	Eur J Pharmacol	english	*Arthritis Rheumatoid/drug therapy/metabolism,*Synoviocytes,Apoptosis,Cell cycle arrest,Cell Cycle Checkpoints,Cell Proliferation,Cells Cultured,competing financial interests or personal relationships that could have appeared,Ct2-3,Fibroblast-like synoviocytes,Fibroblasts,Humans,Phosphatidylinositol 3-Kinase/metabolism,Phosphatidylinositol 3-Kinases/metabolism,Proto-Oncogene Proteins c-akt/metabo…
259	Chen, Yi-Jen and Chang, Wei-An and Hsu, Ya-Ling and Chen, Chia-Hsin and Kuo, Po-Lin	Deduction of Novel Genes Potentially Involved in Osteoblasts of Rheumatoid Arthritis Using Next-Generation Sequencing and Bioinformatic Approaches	The role of osteoblasts in peri-articular bone loss and bone erosion in rheumatoid arthritis (RA) has gained much attention, and microRNAs are hypothesized to play critical roles in the regulation of osteoblast function in RA. The aim of this study is to explore novel microRNAs differentially expressed in RA osteoblasts and to identify genes potentially involved in the dysregulated bone homeostas…	2017	10.3390/ijms18112396	International journal of molecular sciences	english
260	Chen, Y. and Wang, Y. and Liu, M. and Zhou, B. and Yang, G.	Diosmetin Exhibits Anti-Proliferative and Anti-Inflammatory Effects on TNF-α-stimulated Human Rheumatoid Arthritis Fibroblast-like Synoviocytes through Regulating the Akt and NF-κB Signaling Pathways	Rheumatoid arthritis (RA) is a chronic inflammatory disease characterized by inflammation and proliferation of synovial tissues. Diosmetin is a bioflavonoid possessing an anti-inflammatory property. Herein, we aimed to study the effects of diosmetin on the inflammation and proliferation of RA fibroblast-like synoviocytes MH7A cells. MH7A cell proliferation was measured using cell counting kit-8 a…	2020	10.1002/ptr.6596	Phytother Res	english	Animals,Arthritis Rheumatoid/*drug therapy/pathology,diosmetin,fibroblast-like synoviocytes,Flavonoids/pharmacology/*therapeutic use,Humans,inflammatory cytokines,NF-kappa B/*metabolism,Proto-Oncogene Proteins c-akt/*metabolism,rheumatoid arthritis,Signal Transduction,Synoviocytes/*drug effects,Tumor Necrosis Factor-alpha/*metabolism
261	Chen, Y. and Wang, Y. and Liu, M. and Zhou, B. and Yang, G.	Diosmetin Exhibits Anti-Proliferative and Anti-Inflammatory Effects on TNF-α-stimulated Human Rheumatoid Arthritis Fibroblast-like Synoviocytes through Regulating the Akt and NF-κB Signaling Pathways	Rheumatoid arthritis (RA) is a chronic inflammatory disease characterized by inflammation and proliferation of synovial tissues. Diosmetin is a bioflavonoid possessing an anti-inflammatory property. Herein, we aimed to study the effects of diosmetin on the inflammation and proliferation of RA fibroblast-like synoviocytes MH7A cells. MH7A cell proliferation was measured using cell counting kit-8 a…	2020	10.1002/ptr.6596	Phytother Res	english	Animals,Arthritis Rheumatoid/*drug therapy/pathology,diosmetin,fibroblast-like synoviocytes,Flavonoids/pharmacology/*therapeutic use,Humans,inflammatory cytokines,NF-kappa B/*metabolism,Proto-Oncogene Proteins c-akt/*metabolism,rheumatoid arthritis,Signal Transduction,Synoviocytes/*drug effects,Tumor Necrosis Factor-alpha/*metabolism
262	Chen, Yifang and Li, Yang and Guo, Han and Zhang, Zhaoqi and Zhang, Jiayu and Dong, Xue and Liu, Yi and Zhuang, Yuan and Zhao, Yong	The Effects of Adoptively Transferred IL-23/IL-18-Polarized Neutrophils on Tumor and Collagen-Induced Arthritis in Mice	$<$h4$>$Background$<$/h4$>$Neutrophils present great diverse phenotypes in various microenvironments and play different immune regulatory functions. Neutrophils generally classified into inflammatory phenotype N1 and anti-informatory phenotype N2. Our recent studies showed that IL-23 alone stimulated neutrophils to express IL-17A, IL-17F and IL-22 and displayed a gene transcriptional profile simi…	2021	10.2147/jir.s329528	Journal of inflammation research	english
263	Chen, Y. T. and Hou, C. H. and Hou, S. M. and Liu, J. F.	The Effects of Amphiregulin Induced MMP-13 Production in Human Osteoarthritis Synovial Fibroblast	Osteoarthritis (OA) belongs to a group of degenerative diseases. Synovial inflammation, cartilage abrasion, and subchondral sclerosis are characteristics of OA. Researchers do not fully understand the exact etiology of OA. However, matrix metalloproteinases (MMPs), which are responsible for cartilage matrix degradation, play a pivotal role in the progression of OA. Amphiregulin (AREG) binds to th…	2014	10.1155/2014/759028	Mediators Inflamm	english	Amphiregulin/*pharmacology,Cells Cultured,Fibroblasts/drug effects/*metabolism,Humans,Matrix Metalloproteinase 13/*metabolism,Osteoarthritis/*metabolism,Synovial Membrane/*cytology
264	Chen, Y. T. and Hou, C. H. and Hou, S. M. and Liu, J. F.	The Effects of Amphiregulin Induced MMP-13 Production in Human Osteoarthritis Synovial Fibroblast	Osteoarthritis (OA) belongs to a group of degenerative diseases. Synovial inflammation, cartilage abrasion, and subchondral sclerosis are characteristics of OA. Researchers do not fully understand the exact etiology of OA. However, matrix metalloproteinases (MMPs), which are responsible for cartilage matrix degradation, play a pivotal role in the progression of OA. Amphiregulin (AREG) binds to th…	2014	10.1155/2014/759028	Mediators Inflamm	english	Amphiregulin/*pharmacology,Cells Cultured,Fibroblasts/drug effects/*metabolism,Humans,Matrix Metalloproteinase 13/*metabolism,Osteoarthritis/*metabolism,Synovial Membrane/*cytology
265	Chen, Yutong and Liu, Min and Lu, Miao and Luo, Linling and Han, Zhongyu and Liu, Xide	Exploring the Impact of m6A Modification on Immune Diseases: Mechanisms and Therapeutic Implication	N\textsuperscript6-methyladenosine (m\textsuperscript6A) is a chemical modification of RNA and has become a widely discussed topic among scientific researchers in recent years. It is distributed in various organisms, including eukaryotes and bacteria. It has been found that m\textsuperscript6A is composed of writers, erasers and readers and is involved in biological functions such as splicing, tr…	2024	10.3389/fimmu.2024.1387582	Frontiers in immunology	english	Adenosine,Immune System Diseases
266	Chen, Yutong and Liu, Min and Lu, Miao and Luo, Linling and Han, Zhongyu and Liu, Xide	Exploring the Impact of m6A Modification on Immune Diseases: Mechanisms and Therapeutic Implication	N\textsuperscript6-methyladenosine (m\textsuperscript6A) is a chemical modification of RNA and has become a widely discussed topic among scientific researchers in recent years. It is distributed in various organisms, including eukaryotes and bacteria. It has been found that m\textsuperscript6A is composed of writers, erasers and readers and is involved in biological functions such as splicing, tr…	2024	10.3389/fimmu.2024.1387582	Frontiers in immunology	english	Adenosine,Immune System Diseases
267	Chen, Q. and Fan, K. and Chen, X. and Xie, X. and Huang, L. and Song, G. and Qi, W.	Ezrin Regulates Synovial Angiogenesis in Rheumatoid Arthritis through YAP and Akt Signalling	This study aimed to investigate the role and regulatory mechanisms of Ezrin in synovial vessels in rheumatoid arthritis (RA). Synovial tissues were obtained from people with osteoarthritis people and patients with RA patients. We also used an antigen-induced arthritis (AIA) mice model by using Freund's adjuvant injections. Ezrin expression was analysed by immunofluorescence and immunohistochemica…	2021	10.1111/jcmm.16877	J Cell Mol Med	english	Aged,Aged 80 and over,angiogenesis,Animals,Arthritis Rheumatoid/*etiology/*metabolism/pathology,Biomarkers,Cell Cycle Proteins/genetics/*metabolism,Cell Line,Cells Cultured,Cytoskeletal Proteins/*genetics/metabolism,Disease Models Animal,Disease Progression,Disease Susceptibility,Ezrin,Female,Gene Expression,Hippo-YAP,Humans,Immunohistochemistry,Male,Mice,Middle Aged,Neovascularization Pathologic…
268	Chen, Q. and Fan, K. and Chen, X. and Xie, X. and Huang, L. and Song, G. and Qi, W.	Ezrin Regulates Synovial Angiogenesis in Rheumatoid Arthritis through YAP and Akt Signalling	This study aimed to investigate the role and regulatory mechanisms of Ezrin in synovial vessels in rheumatoid arthritis (RA). Synovial tissues were obtained from people with osteoarthritis people and patients with RA patients. We also used an antigen-induced arthritis (AIA) mice model by using Freund's adjuvant injections. Ezrin expression was analysed by immunofluorescence and immunohistochemica…	2021	10.1111/jcmm.16877	J Cell Mol Med	english	Aged,Aged 80 and over,angiogenesis,Animals,Arthritis Rheumatoid/*etiology/*metabolism/pathology,Biomarkers,Cell Cycle Proteins/genetics/*metabolism,Cell Line,Cells Cultured,Cytoskeletal Proteins/*genetics/metabolism,Disease Models Animal,Disease Progression,Disease Susceptibility,Ezrin,Female,Gene Expression,Hippo-YAP,Humans,Immunohistochemistry,Male,Mice,Middle Aged,Neovascularization Pathologic…
269	Chen, Q. and Fan, K. and Chen, X. and Xie, X. and Huang, L. and Song, G. and Qi, W.	Ezrin Regulates Synovial Angiogenesis in Rheumatoid Arthritis through YAP and Akt Signalling	This study aimed to investigate the role and regulatory mechanisms of Ezrin in synovial vessels in rheumatoid arthritis (RA). Synovial tissues were obtained from people with osteoarthritis people and patients with RA patients. We also used an antigen-induced arthritis (AIA) mice model by using Freund's adjuvant injections. Ezrin expression was analysed by immunofluorescence and immunohistochemica…	2021	10.1111/jcmm.16877	J Cell Mol Med	english	Aged,Aged 80 and over,angiogenesis,Animals,Arthritis Rheumatoid/*etiology/*metabolism/pathology,Biomarkers,Cell Cycle Proteins/genetics/*metabolism,Cell Line,Cells Cultured,Cytoskeletal Proteins/*genetics/metabolism,Disease Models Animal,Disease Progression,Disease Susceptibility,Ezrin,Female,Gene Expression,Hippo-YAP,Humans,Immunohistochemistry,Male,Mice,Middle Aged,Neovascularization Pathologic…
270	Chen, Q. and Fan, K. and Chen, X. and Xie, X. and Huang, L. and Song, G. and Qi, W.	Ezrin Regulates Synovial Angiogenesis in Rheumatoid Arthritis through YAP and Akt Signalling	This study aimed to investigate the role and regulatory mechanisms of Ezrin in synovial vessels in rheumatoid arthritis (RA). Synovial tissues were obtained from people with osteoarthritis people and patients with RA patients. We also used an antigen-induced arthritis (AIA) mice model by using Freund's adjuvant injections. Ezrin expression was analysed by immunofluorescence and immunohistochemica…	2021	10.1111/jcmm.16877	J Cell Mol Med	english	Aged,Aged 80 and over,angiogenesis,Animals,Arthritis Rheumatoid/*etiology/*metabolism/pathology,Biomarkers,Cell Cycle Proteins/genetics/*metabolism,Cell Line,Cells Cultured,Cytoskeletal Proteins/*genetics/metabolism,Disease Models Animal,Disease Progression,Disease Susceptibility,Ezrin,Female,Gene Expression,Hippo-YAP,Humans,Immunohistochemistry,Male,Mice,Middle Aged,Neovascularization Pathologic…
271	Chen, Qiyue and Fan, Kai and Chen, Xi and Xie, Xiaobo and Huang, Li and Song, Guangbao and Qi, Weizhong	Ezrin Regulates Synovial Angiogenesis in Rheumatoid Arthritis through YAP and Akt Signalling	This study aimed to investigate the role and regulatory mechanisms of Ezrin in synovial vessels in rheumatoid arthritis (RA). Synovial tissues were obtained from people with osteoarthritis people and patients with RA patients. We also used an antigen-induced arthritis (AIA) mice model by using Freund's adjuvant injections. Ezrin expression was analysed by immunofluorescence and immunohistochemica…	2021	10.1111/jcmm.16877	J Cell Mol Med	english
272	Chen, Xi and Zhang, Hui and Zeng, Wu and Wang, Nick and Lo, Hang Hong and Ip, Chi Kio and Yang, Li Jun and Hsiao, W L Wendy and Sin, Wai Man and Xia, Chenglai and Law, Betty Yuen Kwan and Wong, Vincent Kam Wai	Far Infrared Irradiation Suppresses Experimental Arthritis in Rats by Down-Regulation of Genes Involved Inflammatory Response and Autoimmunity	$<$h4$>$Introduction$<$/h4$>$Far-infrared radiation (FIR) is widely used in the treatment of various diseases such as insomnia and cardiovascular risk. Rheumatoid arthritis (RA) is a chronic systemic autoimmune disease in which the therapeutic potential of FIR in RA is unclear.$<$h4$>$Objectives$<$/h4$>$To determine the therapeutic potential and mechanistic actions of FIR in treatment of RA.$<$h4…	2022	10.1016/j.jare.2021.08.015	Journal of advanced research	english	Arthritis Experimental,Arthritis Rheumatoid
273	Chen, Yong and Zhu, Xing-Wang and Lai, Wing-Fu and Liu, Yong-Pu and Xu, Xuan-Feng and Liu, Li-Ming and Chen, Yan-Juan and Zhang, Chuan-Fu and Wang, Guang-Yi and Cheng, Zhi-Qiang and Liu, Dong-Zhou	Gancao Nourishing-Yin Decoction Combined with Methotrexate in Treatment of Aging CIA Mice: A Study Based on DIA Proteomic Analysis	$<$h4$>$Background$<$/h4$>$Elderly rheumatoid arthritis (ERA) population faces multiple treatment dilemma. Here we aim to investigate if Gancao Nourishing-Yin decoction (GCNY) added to methotrexate (MTX) exhibit better effects in an ERA mice model.$<$h4$>$Methods$<$/h4$>$ERA mice model was established by adding D-galactose (Dgal) to collagen-induced arthritis (CIA) mice. The model was~then assign…	2023	10.1186/s13020-023-00709-9	Chinese medicine	english
274	Cheng, F. and Yang, S. Y. and Fang, X. X. and Wang, X. and Zhao, F. T.	[Role of the CCL28-CCR10 pathway in monocyte migration in rheumatoid arthritis]	OBJECTIVE: To examine the expression of chemokine receptor CCR10 on monocytes/macrophages in the joints of patients with rheumatoid arthritis (RA), and to investigate the role of chemokine CCL28 and its receptor CCR10 in the migration of RA monocytes and its mechanism. METHODS: The expression of CCR10 in synovial tissues from 8 RA patients, 4 osteoarthritis (OA) patients, and 4 normal controls wa…	2022	10.19723/j.issn.1671-167X.2022.06.003	Beijing Da Xue Xue Bao Yi Xue Ban	chi	*Arthritis Rheumatoid,*Osteoarthritis,Chemokine CCL28,Chemokine receptor CCR10,Chemokines CC/metabolism,Endothelial Cells/metabolism,Humans,Monocytes,Monocytes/metabolism,Phosphatidylinositol 3-Kinases/metabolism,Proto-Oncogene Proteins c-akt/metabolism,Receptors CCR10/metabolism,Rheumatoid arthritis,Synovial Fluid,Synovial Membrane
275	Cheng, F. and Yang, S. Y. and Fang, X. X. and Wang, X. and Zhao, F. T.	[Role of the CCL28-CCR10 pathway in monocyte migration in rheumatoid arthritis]	OBJECTIVE: To examine the expression of chemokine receptor CCR10 on monocytes/macrophages in the joints of patients with rheumatoid arthritis (RA), and to investigate the role of chemokine CCL28 and its receptor CCR10 in the migration of RA monocytes and its mechanism. METHODS: The expression of CCR10 in synovial tissues from 8 RA patients, 4 osteoarthritis (OA) patients, and 4 normal controls wa…	2022	10.19723/j.issn.1671-167X.2022.06.003	Beijing Da Xue Xue Bao Yi Xue Ban	chi	*Arthritis Rheumatoid,*Osteoarthritis,Chemokine CCL28,Chemokine receptor CCR10,Chemokines CC/metabolism,Endothelial Cells/metabolism,Humans,Monocytes,Monocytes/metabolism,Phosphatidylinositol 3-Kinases/metabolism,Proto-Oncogene Proteins c-akt/metabolism,Receptors CCR10/metabolism,Rheumatoid arthritis,Synovial Fluid,Synovial Membrane
276	Cheng, F. and Yang, S. Y. and Fang, X. X. and Wang, X. and Zhao, F. T.	[Role of the CCL28-CCR10 pathway in monocyte migration in rheumatoid arthritis]	OBJECTIVE: To examine the expression of chemokine receptor CCR10 on monocytes/macrophages in the joints of patients with rheumatoid arthritis (RA), and to investigate the role of chemokine CCL28 and its receptor CCR10 in the migration of RA monocytes and its mechanism. METHODS: The expression of CCR10 in synovial tissues from 8 RA patients, 4 osteoarthritis (OA) patients, and 4 normal controls wa…	2022	10.19723/j.issn.1671-167X.2022.06.003	Beijing Da Xue Xue Bao Yi Xue Ban	chi	*Arthritis Rheumatoid,*Osteoarthritis,Chemokine CCL28,Chemokine receptor CCR10,Chemokines CC/metabolism,Endothelial Cells/metabolism,Humans,Monocytes,Monocytes/metabolism,Phosphatidylinositol 3-Kinases/metabolism,Proto-Oncogene Proteins c-akt/metabolism,Receptors CCR10/metabolism,Rheumatoid arthritis,Synovial Fluid,Synovial Membrane
277	Cheng, F. and Yang, S. Y. and Fang, X. X. and Wang, X. and Zhao, F. T.	[Role of the CCL28-CCR10 pathway in monocyte migration in rheumatoid arthritis]	OBJECTIVE: To examine the expression of chemokine receptor CCR10 on monocytes/macrophages in the joints of patients with rheumatoid arthritis (RA), and to investigate the role of chemokine CCL28 and its receptor CCR10 in the migration of RA monocytes and its mechanism. METHODS: The expression of CCR10 in synovial tissues from 8 RA patients, 4 osteoarthritis (OA) patients, and 4 normal controls wa…	2022	10.19723/j.issn.1671-167X.2022.06.003	Beijing Da Xue Xue Bao Yi Xue Ban	chi	*Arthritis Rheumatoid,*Osteoarthritis,Chemokine CCL28,Chemokine receptor CCR10,Chemokines CC/metabolism,Endothelial Cells/metabolism,Humans,Monocytes,Monocytes/metabolism,Phosphatidylinositol 3-Kinases/metabolism,Proto-Oncogene Proteins c-akt/metabolism,Receptors CCR10/metabolism,Rheumatoid arthritis,Synovial Fluid,Synovial Membrane
278	Cheng, F and Yang, \relax SY and Fang, \relax XX and Wang, X and Zhao, \relax FT	[Role of the CCL28-CCR10 pathway in monocyte migration in rheumatoid arthritis]	$<$h4$>$Objective$<$/h4$>$To examine the expression of chemokine receptor CCR10 on monocytes/macrophages in the joints of patients with rheumatoid arthritis (RA), and to investigate the role of chemokine CCL28 and its receptor CCR10 in the migration of RA monocytes and its mechanism.$<$h4$>$Methods$<$/h4$>$The expression of CCR10 in synovial tissues from 8 RA patients, 4 osteoarthritis (OA) patie…	2022	10.19723/j.issn.1671-167x.2022.06.003	Beijing Da Xue Xue Bao Yi Xue Ban	chi	Arthritis Rheumatoid,Osteoarthritis
279	Cheng, Q. and Chen, M. and Liu, M. and Chen, X. and Zhu, L. and Xu, J. and Xue, J. and Wu, H. and Du, Y.	Semaphorin 5A Suppresses Ferroptosis through Activation of PI3K-AKT-mTOR Signaling in Rheumatoid Arthritis	Abnormal activation of synovial fibroblasts (SFs) plays an important role in rheumatoid arthritis (RA), the mechanism of which remains unknown. The purpose of our study is to comprehensively and systematically explore the mechanism for Semaphorin 5A-mediated abnormal SF activation in RA. Here, we found that Semaphorin 5A levels were significantly higher in synovial fluid and synovial tissue from …	2022	10.1038/s41419-022-05065-4	Cell Death Dis	english	*Arthritis Rheumatoid/metabolism,*Ferroptosis,*Osteoarthritis/metabolism,*Semaphorins/genetics/metabolism,Cytokines/metabolism,Fibroblasts/metabolism,Humans,Phosphatidylinositol 3-Kinases/metabolism,Proto-Oncogene Proteins c-akt/metabolism,Signal Transduction,Synovial Membrane/metabolism,TOR Serine-Threonine Kinases/metabolism
280	Cheng, Q. and Chen, M. and Liu, M. and Chen, X. and Zhu, L. and Xu, J. and Xue, J. and Wu, H. and Du, Y.	Semaphorin 5A Suppresses Ferroptosis through Activation of PI3K-AKT-mTOR Signaling in Rheumatoid Arthritis	Abnormal activation of synovial fibroblasts (SFs) plays an important role in rheumatoid arthritis (RA), the mechanism of which remains unknown. The purpose of our study is to comprehensively and systematically explore the mechanism for Semaphorin 5A-mediated abnormal SF activation in RA. Here, we found that Semaphorin 5A levels were significantly higher in synovial fluid and synovial tissue from …	2022	10.1038/s41419-022-05065-4	Cell Death Dis	english	*Arthritis Rheumatoid/metabolism,*Ferroptosis,*Osteoarthritis/metabolism,*Semaphorins/genetics/metabolism,Cytokines/metabolism,Fibroblasts/metabolism,Humans,Phosphatidylinositol 3-Kinases/metabolism,Proto-Oncogene Proteins c-akt/metabolism,Signal Transduction,Synovial Membrane/metabolism,TOR Serine-Threonine Kinases/metabolism
281	Cheng, Qi and Chen, Mo and Liu, Mengdan and Chen, Xin and Zhu, Lingjiang and Xu, Jieying and Xue, Jing and Wu, Huaxiang and Du, Yan	Semaphorin 5A Suppresses Ferroptosis through Activation of PI3K-AKT-mTOR Signaling in Rheumatoid Arthritis	Abnormal activation of synovial fibroblasts (SFs) plays an important role in rheumatoid arthritis (RA), the mechanism of which remains unknown. The purpose of our study is to comprehensively and systematically explore the mechanism for Semaphorin 5A-mediated abnormal SF activation in RA. Here, we found that Semaphorin 5A levels were significantly higher in synovial fluid and synovial tissue from …	2022	10.1038/s41419-022-05065-4	Cell death \& disease	english	Arthritis Rheumatoid,Ferroptosis,Osteoarthritis,Semaphorins
282	Cheng, Qi and Chen, Mo and Liu, Mengdan and Chen, Xin and Zhu, Lingjiang and Xu, Jieying and Xue, Jing and Wu, Huaxiang and Du, Yan	Semaphorin 5A Suppresses Ferroptosis through Activation of PI3K-AKT-mTOR Signaling in Rheumatoid Arthritis	Abnormal activation of synovial fibroblasts (SFs) plays an important role in rheumatoid arthritis (RA), the mechanism of which remains unknown. The purpose of our study is to comprehensively and systematically explore the mechanism for Semaphorin 5A-mediated abnormal SF activation in RA. Here, we found that Semaphorin 5A levels were significantly higher in synovial fluid and synovial tissue from …	2022	10.1038/s41419-022-05065-4	Cell death \& disease	english	Arthritis Rheumatoid,Ferroptosis,Osteoarthritis,Semaphorins
283	Cheng, Qi and Chen, Mo and Liu, Mengdan and Chen, Xin and Zhu, Lingjiang and Xu, Jieying and Xue, Jing and Wu, Huaxiang and Du, Yan	Semaphorin 5A Suppresses Ferroptosis through Activation of PI3K-AKT-mTOR Signaling in Rheumatoid Arthritis	Abnormal activation of synovial fibroblasts (SFs) plays an important role in rheumatoid arthritis (RA), the mechanism of which remains unknown. The purpose of our study is to comprehensively and systematically explore the mechanism for Semaphorin 5A-mediated abnormal SF activation in RA. Here, we found that Semaphorin 5A levels were significantly higher in synovial fluid and synovial tissue from …	2022	10.1038/s41419-022-05065-4	Cell death \& disease	english	Arthritis Rheumatoid,Ferroptosis,Osteoarthritis,Semaphorins
284	Chen, Hongzhen and Fu, Xuekun and Wu, Xiaohao and Zhao, Junyi and Qiu, Fang and Wang, Zhenghong and Wang, Zhuqian and Chen, Xinxin and Xie, Duoli and Huang, Jie and Fan, Junyu and Yang, Xu and Song, Yi and Li, Jie and He, Dongyi and Xiao, Guozhi and Lu, Aiping and Liang, Chao	Gut Microbial Metabolite Targets HDAC3-FOXK1-interferon Axis in Fibroblast-like Synoviocytes to Ameliorate Rheumatoid Arthritis	Rheumatoid arthritis (RA) is an autoimmune disease. Early studies hold an opinion that gut microbiota is environmentally acquired and associated with RA susceptibility. However, accumulating evidence demonstrates that genetics also shape the gut microbiota. It is known that some strains of inbred laboratory mice are highly susceptible to collagen-induced arthritis (CIA), while the others are resi…	2024	10.1038/s41413-024-00336-6	Bone research	english	Arthritis Experimental,Arthritis Rheumatoid,Gastrointestinal Microbiome,Histone Deacetylases,Mice Inbred C57BL,Synoviocytes
285	Chen, Shaojian and Luo, Zhihuan and Chen, Xiaguang	Hsa\_circ\_0044235 Regulates the Pyroptosis of Rheumatoid Arthritis via MiR-135b-5p-SIRT1 Axis	Studies have found that cell pyroptosis is involved in the occurrence and development of rheumatoid arthritis (RA). Hsa\_circ\_0044235 has been found to be significantly low-expressed in RA patients. The purpose of this research was to reveal the regulatory mechanism of hsa\_circ\_0044235 in the pyroptosis pathway of RA. Serum expressions of hsa\_circ\_0044235 and SIRT were detected by RT-qPCR, a…	2021	10.1080/15384101.2021.1916272	Cell Cycle	english
286	Chen, Chen and Zheng, Linli and Zeng, Gang and Chen, Yanbo and Liu, Wenzhou and Song, Weidong	Identification of Potential Diagnostic Biomarkers for Tenosynovial Giant Cell Tumour by Integrating Microarray and Single-Cell RNA Sequencing Data	$<$h4$>$Purpose$<$/h4$>$Tenosynovial giant cell tumour (TGCT) is a benign hyperplastic and inflammatory disease of the joint synovium or tendon sheaths, which may be misdiagnosed due to its atypical symptoms and imaging features. We aimed to identify biomarkers with high sensitivity and specificity to aid in diagnosing TGCT.$<$h4$>$Methods$<$/h4$>$Two scRNA-seq datasets (GSE210750 and GSE152805) …	2023	10.1186/s13018-023-04279-2	Journal of orthopaedic surgery and research	english	Giant Cell Tumor of Tendon Sheath,Matrix Metalloproteinase 9
287	Chen, Yeping and Liang, Rongyuan and Zheng, Xifan and Fang, Dalang and Lu, William W and Chen, Yan	Identification of ZNF652 as a Diagnostic and Therapeutic Target in Osteoarthritis Using Machine Learning	$<$h4$>$Purpose$<$/h4$>$Osteoarthritis (OA) is the most common degenerative joint disease. However, its etiology remains largely unknown. Zinc Finger Protein 652 (ZNF652) is a transcription factor implicated in various biological processes. Nevertheless, its role in OA has not been elucidated.$<$h4$>$Methods$<$/h4$>$The search term "osteoarthritis" was utilized to procure transcriptome data relat…	2024	10.2147/jir.s488841	Journal of inflammation research	english
288	Chen, D. and Cai, X. and Ouyang, H. and Yuan, S. and Wang, X. and Lin, L. and Chen, Z. and Huang, M.	Increased eEF2K Promotes Glycolysis and Aggressive Behaviors of Fibroblast-Like Synoviocytes in Rheumatoid Arthritis	OBJECTIVE: Aggressive phenotype and abnormal glycolytic metabolism of fibroblast-like synoviocytes (FLSs) are essential to joint inflammation and damage in rheumatoid arthritis (RA). Eukaryotic elongation factor-2 kinase (eEF2K) is a negative regulator of protein synthesis and has been shown to play an important role in regulating various cellular processes and promoting glycolysis in tumor cells…	2022	10.2147/jir.s337620	J Inflamm Res	english	eukaryotic elongation factor-2 kinase,fibroblast-like synoviocytes,glycolysis,invasion,migration,rheumatoid arthritis
289	Chen, D. and Cai, X. and Ouyang, H. and Yuan, S. and Wang, X. and Lin, L. and Chen, Z. and Huang, M.	Increased eEF2K Promotes Glycolysis and Aggressive Behaviors of Fibroblast-Like Synoviocytes in Rheumatoid Arthritis	OBJECTIVE: Aggressive phenotype and abnormal glycolytic metabolism of fibroblast-like synoviocytes (FLSs) are essential to joint inflammation and damage in rheumatoid arthritis (RA). Eukaryotic elongation factor-2 kinase (eEF2K) is a negative regulator of protein synthesis and has been shown to play an important role in regulating various cellular processes and promoting glycolysis in tumor cells…	2022	10.2147/jir.s337620	J Inflamm Res	english	eukaryotic elongation factor-2 kinase,fibroblast-like synoviocytes,glycolysis,invasion,migration,rheumatoid arthritis
290	Chen, D. and Cai, X. and Ouyang, H. and Yuan, S. and Wang, X. and Lin, L. and Chen, Z. and Huang, M.	Increased eEF2K Promotes Glycolysis and Aggressive Behaviors of Fibroblast-Like Synoviocytes in Rheumatoid Arthritis	OBJECTIVE: Aggressive phenotype and abnormal glycolytic metabolism of fibroblast-like synoviocytes (FLSs) are essential to joint inflammation and damage in rheumatoid arthritis (RA). Eukaryotic elongation factor-2 kinase (eEF2K) is a negative regulator of protein synthesis and has been shown to play an important role in regulating various cellular processes and promoting glycolysis in tumor cells…	2022	10.2147/jir.s337620	J Inflamm Res	english	eukaryotic elongation factor-2 kinase,fibroblast-like synoviocytes,glycolysis,invasion,migration,rheumatoid arthritis
291	Chen, D. and Cai, X. and Ouyang, H. and Yuan, S. and Wang, X. and Lin, L. and Chen, Z. and Huang, M.	Increased eEF2K Promotes Glycolysis and Aggressive Behaviors of Fibroblast-Like Synoviocytes in Rheumatoid Arthritis	OBJECTIVE: Aggressive phenotype and abnormal glycolytic metabolism of fibroblast-like synoviocytes (FLSs) are essential to joint inflammation and damage in rheumatoid arthritis (RA). Eukaryotic elongation factor-2 kinase (eEF2K) is a negative regulator of protein synthesis and has been shown to play an important role in regulating various cellular processes and promoting glycolysis in tumor cells…	2022	10.2147/jir.s337620	J Inflamm Res	english	eukaryotic elongation factor-2 kinase,fibroblast-like synoviocytes,glycolysis,invasion,migration,rheumatoid arthritis
292	Chen, D. and Cai, X. and Ouyang, H. and Yuan, S. and Wang, X. and Lin, L. and Chen, Z. and Huang, M.	Increased eEF2K Promotes Glycolysis and Aggressive Behaviors of Fibroblast-Like Synoviocytes in Rheumatoid Arthritis	OBJECTIVE: Aggressive phenotype and abnormal glycolytic metabolism of fibroblast-like synoviocytes (FLSs) are essential to joint inflammation and damage in rheumatoid arthritis (RA). Eukaryotic elongation factor-2 kinase (eEF2K) is a negative regulator of protein synthesis and has been shown to play an important role in regulating various cellular processes and promoting glycolysis in tumor cells…	2022	10.2147/jir.s337620	J Inflamm Res	english	eukaryotic elongation factor-2 kinase,fibroblast-like synoviocytes,glycolysis,invasion,migration,rheumatoid arthritis
293	Chen, Dongying and Cai, Xiaoyan and Ouyang, Hui and Yuan, Shiwen and Wang, Xiaodong and Lin, Lian and Chen, Zhiqing and Huang, Mingcheng	Increased eEF2K Promotes Glycolysis and Aggressive Behaviors of Fibroblast-Like Synoviocytes in Rheumatoid Arthritis	$<$h4$>$Objective$<$/h4$>$Aggressive phenotype and abnormal glycolytic metabolism of fibroblast-like synoviocytes (FLSs) are essential to joint inflammation and damage in rheumatoid arthritis (RA). Eukaryotic elongation factor-2 kinase (eEF2K) is a negative regulator of protein synthesis and has been shown to play an important role in regulating various cellular processes and promoting glycolysis…	2022	10.2147/jir.s337620	Journal of inflammation research	english
294	Chen, Yang and He, Peipei and Tao, Siyi and Zhong, Jintao and Jiang, Kai and Hsu, Yuching and Xia, Guang and Mao, Xinzhan and Sang, Hongxun and Lu, Ke	Injectable Sustainable Andrographolide-Releasing Hydrogel for Long-Lasting Alleviation of Osteoarthritis and Regulation of Chondrocyte Autophagy via PRKCA/EGFR	Osteoarthritis is one of the most prevalent age-related joint diseases, with chondrocyte inflammation and autophagy dysregulation serving as pivotal pathogenesis factors. Andrographolide (AD), a phytochemical identified in Andrographis paniculata, exhibits anti-inflammatory properties and regulates autophagy to safeguard cells from damage. Nevertheless, the precise mechanism underlying the influe…	2025	10.1016/j.mtbio.2025.101610	Materials today. Bio	english
295	Chen, Yi-Ting and Wang, Chih-Chien and Cheng, Chia-Pi and Liu, Feng-Cheng and Lee, Chian-Her and Lee, Herng-Sheng and Peng, Yi-Jen	Interleukin-26 Has Synergistic Catabolic Effects with Palmitate in Human Articular Chondrocytes via the TLR4-ERK1/2-c-Jun Signaling Pathway	The inflammatory cytokine interleukin-26 (IL-26) is highly expressed in the serum and synovial fluid of patients with inflammatory arthritis. The effect of IL-26 on human articular chondrocytes (HACs) remains unclear. Obesity is associated with disability of patients with rheumatoid arthritis and disease activity in those with ankylosing spondylitis. The saturated free fatty acid palmitate with I…	2021	10.3390/cells10092500	Cells	english
296	Chen, Jian and Li, Shu and Ge, Yan and Kang, Jin and Liao, Jia-Fen and Du, Jin-Feng and Tian, Jing and Xie, Xi and Li, Fen	iTRAQ and PRM-Based Proteomic Analysis Provides New Insights into Mechanisms of Response to Triple Therapy in Patients with Rheumatoid Arthritis	$<$h4$>$Background$<$/h4$>$Approximately 30\% of patients with rheumatoid arthritis (RA) respond poorly to combination therapy of multiple drugs. The molecular mechanisms of different responses to methotrexate + leflunomide + infliximab therapy in patients with RA were explored in this study.$<$h4$>$Methods$<$/h4$>$Infliximab was administered to patients with RA whose disease activity score was h…	2021	10.2147/jir.s340351	Journal of inflammation research	english
297	Chen, Li and Shi, Kaikai and Ditzel, Nicholas and Qiu, Weimin and Figeac, Florence and Nielsen, Louise Himmelstrup Dreyer and Tencerova, Michaela and Kowal, Justyna Magdalena and Ding, Ming and Andreasen, Christina Møller and Andersen, Thomas Levin and Kassem, Moustapha	KIAA1199 Deficiency Enhances Skeletal Stem Cell Differentiation to Osteoblasts and Promotes Bone Regeneration	Upon transplantation, skeletal stem cells (also known as bone marrow stromal or mesenchymal stem cells) can regulate bone regeneration by producing secreted factors. Here, we identify KIAA1199 as a bone marrow stromal cell-secreted factor in vitro and in vivo. KIAA1199 plasma levels of patients positively correlate with osteoporotic fracture risk and expression levels of KIAA1199 in patient bone …	2023	10.1038/s41467-023-37651-1	Nature communications	english	Hyaluronoglucosaminidase,Mesenchymal Stem Cells,Osteoblasts,Osteogenesis
298	Chen, H. and He, C. and Liu, Y. and Li, X. and Zhang, C. and Qin, Q. and Pang, Q.	LncRNA-GAS5 Inhibits Expression of miR 103 and Ameliorates the Articular Cartilage in Adjuvant-Induced Arthritis in Obese Mice	We explored whether long noncoding RNA growth arrest-specific transcript 5 (LncRNA-GAS5) small interfering RNA (siRNA) reduced cartilage destruction in obese mice with adjuvant-induced arthritis. We studied the effects of LncRNA-GAS5 siRNA on the polyarthritis index; hind paw swelling; and the serum levels of certain biochemicals, cytokines, and oxidative stress parameters. We measured the expres…	2020-10/2020-12	10.1177/1559325820942718	Dose Response	english	cartilage,conflicts of interest with respect to the research authorship and/or,inflammation,LncRNA-GAS5 miR-103,publication of this article.,rheumatoid arthritis
299	Chen, Ming and Li, Minghui and Zhang, Na and Sun, Wenwen and Wang, Hui and Wei, Wei	Mechanism of miR-218-5p in Autophagy, Apoptosis and Oxidative Stress in Rheumatoid Arthritis Synovial Fibroblasts Is Mediated by KLF9 and JAK/STAT3 Pathways	This study was aimed to investigate the effects of miR-218-5p on the proliferation, apoptosis, autophagy, and oxidative stress of rheumatoid arthritis synovial fibroblasts (RASFs), and the related mechanisms. Quantitative reverse transcription-PCR showed that the expression of miR-218-5p in rheumatoid arthritis synovial tissue was significantly higher than that in healthy synovial tissue. Compare…	2021	10.1136/jim-2020-001437	J Investig Med	english
300	Chen, Lijian and Feng, Lijie and Wang, Xia and Du, Jian and Chen, Ying and Yang, Wen and Zhou, Chengyue and Cheng, Li and Shen, Yujun and Fang, Shengyun and Li, Jun and Shen, Yuxian	Mesencephalic Astrocyte-Derived Neurotrophic Factor Is Involved in Inflammation by Negatively Regulating the NF-κB Pathway	Inflammation can cause endoplasmic reticulum (ER) stress and therefore activates the unfolded protein response (UPR). ER stress and the consequent UPR have the potential to activate NF-κB. However, the factors mediating the crosstalk between ER stress and the NF-κB pathway remain unclear. Here, we determined that ER stress inducible protein Mesencephalic Astrocyte-derived Neurotrophic Factor (MAN…	2015	10.1038/srep08133	Scientific reports	english
301	Chen, Yong and Qiu, Fujuan and Yu, Beijia and Chen, Yanjuan and Zuo, Fangfang and Zhu, XiaoYu and Nandakumar, Kutty Selva and Xiao, Changhong	Metformin, an AMPK Activator, Inhibits Activation of FLSs but Promotes HAPLN1 Secretion	AMP-activated protein kinase (AMPK) is essential for maintaining energy balance and has a crucial role in various inflammatory pathways. In this study, AMPK levels positively correlated with many inflammatory indexes in rheumatoid arthritis (RA) patients, especially in the affected synovium. In RA sera, a positive correlation between phosphorylated (p-)AMPK-α1 levels and DAS28 (disease activity s…	2020	10.1016/j.omtm.2020.05.008	Molecular therapy. Methods \& clinical development	english
302	Chen, K. and Lin, Z. W. and He, S. M. and Wang, C. Q. and Yang, J. C. and Lu, Y. and Xie, X. B. and Li, Q.	Metformin Inhibits the Proliferation of Rheumatoid Arthritis Fibroblast-like Synoviocytes through IGF-IR/PI3K/AKT/m-TOR Pathway	Rheumatoid arthritis (RA) is a chronic autoimmune disease in which synovial fibroblast-like cells (FLSs) play an important role in RA development and is known to be lack of effective therapy. Thus, novel therapeutic strategies are greatly needed for treatment of RA. Metformin, a first-line drug for the treatment of type 2 diabetes, has been reported to inhibit the proliferation of a variety of tu…	2019	10.1016/j.biopha.2019.108875	Biomed Pharmacother	english	Adaptor Proteins Signal Transducing/genetics/metabolism,Apoptosis/drug effects,Arthritis Rheumatoid,Cell cycle,Cell Cycle Proteins/genetics/metabolism,Cell Cycle/drug effects,Cell Proliferation,Cells Cultured,Fibroblast-like synoviocytes,Fibroblasts,Gene Expression Regulation/drug effects,Humans,Hypoglycemic Agents/pharmacology,IGF-IR /PI3K/AKT/ mTOR pathway,Metformin,Metformin/*pharmacology,Phos…
303	Chen, K. and Lin, Z. W. and He, S. M. and Wang, C. Q. and Yang, J. C. and Lu, Y. and Xie, X. B. and Li, Q.	Metformin Inhibits the Proliferation of Rheumatoid Arthritis Fibroblast-like Synoviocytes through IGF-IR/PI3K/AKT/m-TOR Pathway	Rheumatoid arthritis (RA) is a chronic autoimmune disease in which synovial fibroblast-like cells (FLSs) play an important role in RA development and is known to be lack of effective therapy. Thus, novel therapeutic strategies are greatly needed for treatment of RA. Metformin, a first-line drug for the treatment of type 2 diabetes, has been reported to inhibit the proliferation of a variety of tu…	2019	10.1016/j.biopha.2019.108875	Biomed Pharmacother	english	Adaptor Proteins Signal Transducing/genetics/metabolism,Apoptosis/drug effects,Arthritis Rheumatoid,Cell cycle,Cell Cycle Proteins/genetics/metabolism,Cell Cycle/drug effects,Cell Proliferation,Cells Cultured,Fibroblast-like synoviocytes,Fibroblasts,Gene Expression Regulation/drug effects,Humans,Hypoglycemic Agents/pharmacology,IGF-IR /PI3K/AKT/ mTOR pathway,Metformin,Metformin/*pharmacology,Phos…
304	Chen, Yuanyuan and Zhang, Zongying and Yao, Yuan and Zhou, Xiaorong and Ling, Yong and Mao, Liming and Gu, Zhifeng	Methyl Canthin-6-one-2-carboxylate Inhibits the Activation of the NLRP3 Inflammasome in Synovial Macrophages by Upregulating Nrf2 Expression	Rheumatoid arthritis (RA) is an autoimmune disorder that leads to severe cartilage deterioration and synovial impairment in the joints. Previous studies have indicated that the aberrant activation of the NLRP3 inflammasome in synovial macrophages plays a significant role in the pathogenesis of RA and has been regarded as a therapeutic target for the disease. In this study, we synthesized a novel …	2025	10.3390/cimb47010038	Current issues in molecular biology	english
305	Chen, Shujun and Li, Bo	MiR-128-3p Post-Transcriptionally Inhibits WISP1 to Suppress Apoptosis and Inflammation in Human Articular Chondrocytes via the PI3K/AKT/NF-κB Signaling Pathway	In osteoarthritis (OA), the synthesis and decomposition of the extracellular matrix (ECM) are imbalanced. High expression levels of Wnt1-inducible signaling pathway protein 1 (WISP1) promote the synthesis of matrix metalloproteinases and induce the degradation of cartilage, which aggravates the OA. The aim of this study was to explore the role of miR-128-3p in the development of OA. In the presen…	2020	10.1177/0963689720939131	Cell Transplant	english
306	Chen, Xuzhuo and Li, Chang and Cao, Xiankun and Jia, Xinlin and Chen, Xinwei and Wang, Zhenqiang and Xu, Weifeng and Dai, Fengrong and Zhang, Shanyong	Mitochondria-Targeted Supramolecular Coordination Container Encapsulated with Exogenous Itaconate for Synergistic Therapy of Joint Inflammation	\textbfRationale: Inflammatory macrophages and osteoclasts (OCs) play critical roles in joint inflammation, which feature the excessive production of reactive oxygen species (ROS), resulting in synovial inflammation and bone erosion. Scavenging ROS, especially by modulating mitochondrial metabolic activity, could be a desirable strategy for the management of inflammatory joints. This study aimed …	2022	10.7150/thno.70623	Theranostics	english	Arthritis,Protons
307	Chen, Sijia and van Tok, Melissa N and Knaup, Véronique L and Kraal, Lianne and Pots, Désiree and Bartels, Lina and Gravallese, Ellen M and Taurog, Joel D and van de Sande, Marleen and van Duivenvoorde, Leonie M and Baeten, Dominique L	mTOR Blockade by Rapamycin in Spondyloarthritis: Impact on Inflammation and New Bone Formation in Vitro and in Vivo	\textbfIntroduction: Spondyloarthritis (SpA) is characterized by inflammation, articular bone erosions and pathologic new bone formation. Targeting TNFα or IL-17A with current available therapies reduces inflammation in SpA, however, treatment of the bone pathology in SpA remains an unmet clinical need. Activation of the mammalian target Of rapamycin (mTOR) promotes IL-17A expression and osteogen…	2019	10.3389/fimmu.2019.02344	Frontiers in immunology	english
308	Chen, Sisi and Ma, Binyun and Li, Xue and Zhang, Kailang and Wei, Yankai and Du, Bei and Liu, Xun and Wei, Ruihua and Li, Xiaorong and Nian, Hong	MYC-mediated Silencing of miR-181a-5p Promotes Pathogenic Th17 Responses by Modulating AKT3-FOXO3 Signaling	Pathogenic Th17 cells drive autoimmune pathology, but the molecular mechanisms underlying Th17 pathogenicity remain poorly understood. Here, we have shown that miR-181a-5p was significantly decreased in pathogenic Th17 cells, and it negatively regulated pathogenic Th17 cell responses \emphin~vitro and \emphin~vivo. Th17 cells overexpressing miR-181a-5p exhibited impaired ability to induce pathoge…	2022	10.1016/j.isci.2022.105176	iScience	english
309	Chen, G. Y. and Luo, J. and Liu, Y. and Yu, X. B. and Liu, X. Y. and Tao, Q. W.	Network Pharmacology Analysis and Experimental Validation to Investigate the Mechanism of Total Flavonoids of Rhizoma Drynariae in Treating Rheumatoid Arthritis	OBJECTIVE: The study aimed to explore the mechanism of total flavonoids of Rhizoma Drynariae (TFRD) in the treatment of rheumatoid arthritis (RA) based on network pharmacology and experimental validation. METHODS: The active components of TFRD were identified from TCMSP and TCMID databases. Relevant targets of the active compounds of TFRD and RA-related targets were predicted by public databases …	2022	10.2147/dddt.s354946	Drug Des Devel Ther	english	*Arthritis Experimental/drug therapy,*Arthritis Rheumatoid/drug therapy/genetics,*Drugs Chinese Herbal/therapeutic use,*Polypodiaceae,Animals,Flavonoids/therapeutic use,inflammatory response,Molecular Docking Simulation,Network Pharmacology,Phosphatidylinositol 3-Kinases/metabolism,Proto-Oncogene Proteins c-akt/metabolism,Rats,Rheumatoid arthritis,T cell differentiation,total flavonoids of Rhizom…
310	Chen, G. Y. and Luo, J. and Liu, Y. and Yu, X. B. and Liu, X. Y. and Tao, Q. W.	Network Pharmacology Analysis and Experimental Validation to Investigate the Mechanism of Total Flavonoids of Rhizoma Drynariae in Treating Rheumatoid Arthritis	OBJECTIVE: The study aimed to explore the mechanism of total flavonoids of Rhizoma Drynariae (TFRD) in the treatment of rheumatoid arthritis (RA) based on network pharmacology and experimental validation. METHODS: The active components of TFRD were identified from TCMSP and TCMID databases. Relevant targets of the active compounds of TFRD and RA-related targets were predicted by public databases …	2022	10.2147/dddt.s354946	Drug Des Devel Ther	english	*Arthritis Experimental/drug therapy,*Arthritis Rheumatoid/drug therapy/genetics,*Drugs Chinese Herbal/therapeutic use,*Polypodiaceae,Animals,Flavonoids/therapeutic use,inflammatory response,Molecular Docking Simulation,Network Pharmacology,Phosphatidylinositol 3-Kinases/metabolism,Proto-Oncogene Proteins c-akt/metabolism,Rats,Rheumatoid arthritis,T cell differentiation,total flavonoids of Rhizom…
311	Chen, G. Y. and Luo, J. and Liu, Y. and Yu, X. B. and Liu, X. Y. and Tao, Q. W.	Network Pharmacology Analysis and Experimental Validation to Investigate the Mechanism of Total Flavonoids of Rhizoma Drynariae in Treating Rheumatoid Arthritis	OBJECTIVE: The study aimed to explore the mechanism of total flavonoids of Rhizoma Drynariae (TFRD) in the treatment of rheumatoid arthritis (RA) based on network pharmacology and experimental validation. METHODS: The active components of TFRD were identified from TCMSP and TCMID databases. Relevant targets of the active compounds of TFRD and RA-related targets were predicted by public databases …	2022	10.2147/dddt.s354946	Drug Des Devel Ther	english	*Arthritis Experimental/drug therapy,*Arthritis Rheumatoid/drug therapy/genetics,*Drugs Chinese Herbal/therapeutic use,*Polypodiaceae,Animals,Flavonoids/therapeutic use,inflammatory response,Molecular Docking Simulation,Network Pharmacology,Phosphatidylinositol 3-Kinases/metabolism,Proto-Oncogene Proteins c-akt/metabolism,Rats,Rheumatoid arthritis,T cell differentiation,total flavonoids of Rhizom…
312	Chen, Guang-Yao and Luo, Jing and Liu, Yi and Yu, Xin-Bo and Liu, Xiao-Yu and Tao, Qing-Wen	Network Pharmacology Analysis and Experimental Validation to Investigate the Mechanism of Total Flavonoids of Rhizoma Drynariae in Treating Rheumatoid Arthritis	$<$h4$>$Objective$<$/h4$>$The study aimed to explore the mechanism of total flavonoids of Rhizoma Drynariae (TFRD) in the treatment of rheumatoid arthritis (RA) based on network pharmacology and experimental validation.$<$h4$>$Methods$<$/h4$>$The active components of TFRD were identified from TCMSP and TCMID databases. Relevant targets of the active compounds of TFRD and RA-related targets were p…	2022	10.2147/dddt.s354946	Drug design, development and therapy	english	Arthritis Experimental,Arthritis Rheumatoid,Drugs Chinese Herbal,Polypodiaceae
313	Chen, B. C. and He, H. Y. and Niu, K. and Rui, K. and Huang, J. G. and Xie, Y. Q. and Xiao, M.	Network Pharmacology-Based Approach Uncovers the JAK/STAT Signaling Mechanism Underlying Paederia Scandens Extract Treatment of Rheumatoid Arthritis	BACKGROUND: Rheumatoid arthritis (RA) is a common autoimmune disease. Paederia scandens (Lour.) Merr is a common folk remedy used in Hainan, China, to dispel the wind and dampness associated with RA. METHODS: The active components of Paederia scandens were extracted using network pharmacology. The potential targets of active components were used to determine activated pathways, and the in vitro e…	2022		Am J Transl Res	english	JAK/STAT signaling pathway,Paederia scandens (Lour.) Merr,Rheumatoid arthritis
314	Chen, B. C. and He, H. Y. and Niu, K. and Rui, K. and Huang, J. G. and Xie, Y. Q. and Xiao, M.	Network Pharmacology-Based Approach Uncovers the JAK/STAT Signaling Mechanism Underlying Paederia Scandens Extract Treatment of Rheumatoid Arthritis	BACKGROUND: Rheumatoid arthritis (RA) is a common autoimmune disease. Paederia scandens (Lour.) Merr is a common folk remedy used in Hainan, China, to dispel the wind and dampness associated with RA. METHODS: The active components of Paederia scandens were extracted using network pharmacology. The potential targets of active components were used to determine activated pathways, and the in vitro e…	2022		Am J Transl Res	english	JAK/STAT signaling pathway,Paederia scandens (Lour.) Merr,Rheumatoid arthritis
315	Chen, B. C. and He, H. Y. and Niu, K. and Rui, K. and Huang, J. G. and Xie, Y. Q. and Xiao, M.	Network Pharmacology-Based Approach Uncovers the JAK/STAT Signaling Mechanism Underlying Paederia Scandens Extract Treatment of Rheumatoid Arthritis	BACKGROUND: Rheumatoid arthritis (RA) is a common autoimmune disease. Paederia scandens (Lour.) Merr is a common folk remedy used in Hainan, China, to dispel the wind and dampness associated with RA. METHODS: The active components of Paederia scandens were extracted using network pharmacology. The potential targets of active components were used to determine activated pathways, and the in vitro e…	2022		Am J Transl Res	english	JAK/STAT signaling pathway,Paederia scandens (Lour.) Merr,Rheumatoid arthritis
316	Chen, B. C. and He, H. Y. and Niu, K. and Rui, K. and Huang, J. G. and Xie, Y. Q. and Xiao, M.	Network Pharmacology-Based Approach Uncovers the JAK/STAT Signaling Mechanism Underlying Paederia Scandens Extract Treatment of Rheumatoid Arthritis	BACKGROUND: Rheumatoid arthritis (RA) is a common autoimmune disease. Paederia scandens (Lour.) Merr is a common folk remedy used in Hainan, China, to dispel the wind and dampness associated with RA. METHODS: The active components of Paederia scandens were extracted using network pharmacology. The potential targets of active components were used to determine activated pathways, and the in vitro e…	2022		Am J Transl Res	english	JAK/STAT signaling pathway,Paederia scandens (Lour.) Merr,Rheumatoid arthritis
317	Chen, B. C. and He, H. Y. and Niu, K. and Rui, K. and Huang, J. G. and Xie, Y. Q. and Xiao, M.	Network Pharmacology-Based Approach Uncovers the JAK/STAT Signaling Mechanism Underlying Paederia Scandens Extract Treatment of Rheumatoid Arthritis	BACKGROUND: Rheumatoid arthritis (RA) is a common autoimmune disease. Paederia scandens (Lour.) Merr is a common folk remedy used in Hainan, China, to dispel the wind and dampness associated with RA. METHODS: The active components of Paederia scandens were extracted using network pharmacology. The potential targets of active components were used to determine activated pathways, and the in vitro e…	2022		Am J Transl Res	english	JAK/STAT signaling pathway,Paederia scandens (Lour.) Merr,Rheumatoid arthritis
318	Chen, Bo-Cen and He, He-Yu and Niu, Kun and Rui, Kai and Huang, Ji-Gen and Xie, Yi-Qiang and Xiao, Man	Network Pharmacology-Based Approach Uncovers the JAK/STAT Signaling Mechanism Underlying Paederia Scandens Extract Treatment of Rheumatoid Arthritis	$<$h4$>$Background$<$/h4$>$Rheumatoid arthritis (RA) is a common autoimmune disease. \emphPaederia scandens (Lour.) Merr is a common folk remedy used in Hainan, China, to dispel the wind and dampness associated with RA.$<$h4$>$Methods$<$/h4$>$The active components of \emphPaederia scandens were extracted using network pharmacology. The potential targets of active components were used to determine…	2022		American journal of translational research	english
319	Chen, Z. and Kim, S. J. and Chamberlain, N. D. and Pickens, S. R. and Volin, M. V. and Volkov, S. and Arami, S. and Christman, J. W. and Prabhakar, B. S. and Swedler, W. and Mehta, A. and Sweiss, N. and Shahrara, S.	The Novel Role of IL-7 Ligation to IL-7 Receptor in Myeloid Cells of Rheumatoid Arthritis and Collagen-Induced Arthritis	Although the role of IL-7 and IL-7R has been implicated in the pathogenesis of rheumatoid arthritis (RA), the majority of the studies have focused on the effect of IL-7/IL-7R in T cell development and function. Our novel data, however, document that patients with RA and greater disease activity have higher levels of IL-7, IL-7R, and TNF-α in RA monocytes, suggesting a feedback regulation between …	2013	10.4049/jimmunol.1201675	J Immunol	english	Adult,Animals,Antibodies/therapeutic use,Arthritis Experimental/drug therapy/*immunology/*metabolism,Arthritis Rheumatoid/metabolism,Cell Differentiation/drug effects,Chemokine CXCL2,Disease Progression,Extracellular Signal-Regulated MAP Kinases/metabolism,Female,Humans,Interleukin-7/immunology/*metabolism,Male,Mice,Mice Inbred DBA,Middle Aged,Monocytes/metabolism,Myeloid Cells,Osteoclasts/metabo…
320	Chen, Shih-Yao and Shiau, Ai-Li and Wu, Chao-Liang and Wang, Chrong-Reen	P53-Derived Hybrid Peptides Induce Apoptosis of Synovial Fibroblasts in the Rheumatoid Joint	Loss of p53-mediated suppression by its dominant-negative counterpart is commonly observed in human cancers, and activating p73 is a therapeutic strategy in p53-mutated oncological patients. In synovial fibroblasts (SFs) from rheumatoid arthritis (RA), mutant p53 can lead to the transformation-like features with resistance to the apoptosis induction. We examined whether intra-articular (i.a.) adm…	2017	10.18632/oncotarget.23268	Oncotarget	english
321	Chen, X. and Lin, H. and Chen, J. and Wu, L. and Zhu, J. and Ye, Y. and Chen, S. and Du, H. and Li, J.	Paclitaxel Inhibits Synoviocyte Migration and Inflammatory Mediator Production in Rheumatoid Arthritis	Activated fibroblast-like synoviocytes (FLSs) play a crucial role in the pathogenesis and progression of rheumatoid arthritis (RA). It is urgent to develop new drugs that can effectively inhibit the abnormal activation of RA-FLS. In our study, the RA-FLS cell line, MH7A, and mice with collagen-induced arthritis (CIA) were used to evaluate the effect of paclitaxel (PTX). Based on the results, PTX …	2021	10.3389/fphar.2021.714566	Front Pharmacol	english	AKT/mTOR,Cia,commercial or financial relationships that could be construed as a potential,conflict of interest.,Mapk,paclitaxel,RA-FLSs
322	Chen, X. and Lin, H. and Chen, J. and Wu, L. and Zhu, J. and Ye, Y. and Chen, S. and Du, H. and Li, J.	Paclitaxel Inhibits Synoviocyte Migration and Inflammatory Mediator Production in Rheumatoid Arthritis	Activated fibroblast-like synoviocytes (FLSs) play a crucial role in the pathogenesis and progression of rheumatoid arthritis (RA). It is urgent to develop new drugs that can effectively inhibit the abnormal activation of RA-FLS. In our study, the RA-FLS cell line, MH7A, and mice with collagen-induced arthritis (CIA) were used to evaluate the effect of paclitaxel (PTX). Based on the results, PTX …	2021	10.3389/fphar.2021.714566	Front Pharmacol	english	AKT/mTOR,Cia,commercial or financial relationships that could be construed as a potential,conflict of interest.,Mapk,paclitaxel,RA-FLSs
323	Chen, Xiaochen and Lin, Haofeng and Chen, Jinyang and Wu, Lisheng and Zhu, Junqing and Ye, Yongnong and Chen, Shixian and Du, Hongyan and Li, Juan	Paclitaxel Inhibits Synoviocyte Migration and Inflammatory Mediator Production in Rheumatoid Arthritis	Activated fibroblast-like synoviocytes (FLSs) play a crucial role in the pathogenesis and progression of rheumatoid arthritis (RA). It is urgent to develop new drugs that can effectively inhibit the abnormal activation of RA-FLS. In our study, the RA-FLS cell line, MH7A, and mice with collagen-induced arthritis (CIA) were used to evaluate the effect of paclitaxel (PTX). Based on the results, PTX …	2021	10.3389/fphar.2021.714566	Frontiers in pharmacology	english
324	Chen, Xiaochen and Lin, Haofeng and Chen, Jinyang and Wu, Lisheng and Zhu, Junqing and Ye, Yongnong and Chen, Shixian and Du, Hongyan and Li, Juan	Paclitaxel Inhibits Synoviocyte Migration and Inflammatory Mediator Production in Rheumatoid Arthritis	Activated fibroblast-like synoviocytes (FLSs) play a crucial role in the pathogenesis and progression of rheumatoid arthritis (RA). It is urgent to develop new drugs that can effectively inhibit the abnormal activation of RA-FLS. In our study, the RA-FLS cell line, MH7A, and mice with collagen-induced arthritis (CIA) were used to evaluate the effect of paclitaxel (PTX). Based on the results, PTX …	2021	10.3389/fphar.2021.714566	Frontiers in pharmacology	english
325	Chen, Xiaochen and Lin, Haofeng and Chen, Jinyang and Wu, Lisheng and Zhu, Junqing and Ye, Yongnong and Chen, Shixian and Du, Hongyan and Li, Juan	Paclitaxel Inhibits Synoviocyte Migration and Inflammatory Mediator Production in Rheumatoid Arthritis	Activated fibroblast-like synoviocytes (FLSs) play a crucial role in the pathogenesis and progression of rheumatoid arthritis (RA). It is urgent to develop new drugs that can effectively inhibit the abnormal activation of RA-FLS. In our study, the RA-FLS cell line, MH7A, and mice with collagen-induced arthritis (CIA) were used to evaluate the effect of paclitaxel (PTX). Based on the results, PTX …	2021	10.3389/fphar.2021.714566	Frontiers in pharmacology	english
326	Chen, Jian-Yu and Xiao-Yun Tian and Wei, Shan-Shan and Yang, Ying-Jie and Deng, Shan and Jiao, Chun-Jie and Wang, Can-Jian and Chu, Ke-Dan and Ma, Xue-Qin and Xu, Wei	Perspectives of Herbs and Their Natural Compounds, and Herb Formulas on Treating Diverse Diseases through Regulating Complicated JAK/STAT Signaling	JAK/STAT signaling pathways are closely associated with multiple biological processes involved in cell proliferation, apoptosis, inflammation, differentiation, immune response, and epigenetics. Abnormal activation of the STAT pathway can contribute to disease progressions under various conditions. Moreover, tofacitinib and baricitinib as the JAK/STAT inhibitors have been recently approved by the …	2022	10.3389/fphar.2022.993862	Frontiers in pharmacology	english
327	Chen, Jian-Yu and Xiao-Yun Tian and Wei, Shan-Shan and Yang, Ying-Jie and Deng, Shan and Jiao, Chun-Jie and Wang, Can-Jian and Chu, Ke-Dan and Ma, Xue-Qin and Xu, Wei	Perspectives of Herbs and Their Natural Compounds, and Herb Formulas on Treating Diverse Diseases through Regulating Complicated JAK/STAT Signaling	JAK/STAT signaling pathways are closely associated with multiple biological processes involved in cell proliferation, apoptosis, inflammation, differentiation, immune response, and epigenetics. Abnormal activation of the STAT pathway can contribute to disease progressions under various conditions. Moreover, tofacitinib and baricitinib as the JAK/STAT inhibitors have been recently approved by the …	2022	10.3389/fphar.2022.993862	Frontiers in pharmacology	english
328	Chen, Yulan and Wang, Qiao and Liu, Haina and Jin, Lei and Feng, Xin and Dai, Bingbing and Chen, Meng and Xin, Fangran and Wei, Tingting and Bai, Bingqing and Fan, Zhijun and Li, Jiahui and Yao, Yuxin and Liao, Ruobing and Zhang, Jintao and Jin, Xiangnan and Fu, Lingyu	The Prognostic Value of Whole-Genome DNA Methylation in Response to Leflunomide in Patients with Rheumatoid Arthritis	$<$h4$>$Objective$<$/h4$>$Although Leflunomide (LEF) is effective in treating rheumatoid arthritis (RA), there are still a considerable number of patients who respond poorly to LEF treatment. Till date, few LEF efficacy-predicting biomarkers have been identified. Herein, we explored and developed a DNA methylation-based predictive model for LEF-treated RA patient prognosis.$<$h4$>$Methods$<$/h4$>…	2023	10.3389/fimmu.2023.1173187	Frontiers in immunology	english	Arthritis Rheumatoid,DNA Methylation
329	Chen, Y. and Dang, J. and Lin, X. and Wang, M. and Liu, Y. and Chen, J. and Chen, Y. and Luo, X. and Hu, Z. and Weng, W. and Shi, X. and Bi, X. and Lu, Y. and Pan, Y.	RA Fibroblast-Like Synoviocytes Derived Extracellular Vesicles Promote Angiogenesis by miRNA-1972 Targeting P53/mTOR Signaling in Vascular Endotheliocyte	Rheumatoid arthritis (RA) is an autoimmune disease characterized by chronic inflammatory in joints. Invasive pannus is a characteristic pathological feature of RA. RA fibroblast-like synoviocytes (FLSs) are showed tumor-like biological characters that facilitate pannus generation. Importantly, it has been documented that extracellular vesicle (EVs) derived microRNAs have a vital role of angiogene…	2022	10.3389/fimmu.2022.793855	Front Immunol	english	*Arthritis Rheumatoid/metabolism,*Extracellular Vesicles/metabolism,*MicroRNAs/genetics/metabolism,*Synoviocytes/metabolism,angiogenesis,Animals,Cell Proliferation/genetics,Cells Cultured,commercial or financial relationships that could be construed as a potential,conflict of interest.,Endothelial Cells/metabolism,extracellular vesicles,fibroblast-like synoviocytes,Fibroblasts/metabolism,Humans,M…
330	Chen, Y. and Dang, J. and Lin, X. and Wang, M. and Liu, Y. and Chen, J. and Chen, Y. and Luo, X. and Hu, Z. and Weng, W. and Shi, X. and Bi, X. and Lu, Y. and Pan, Y.	RA Fibroblast-Like Synoviocytes Derived Extracellular Vesicles Promote Angiogenesis by miRNA-1972 Targeting P53/mTOR Signaling in Vascular Endotheliocyte	Rheumatoid arthritis (RA) is an autoimmune disease characterized by chronic inflammatory in joints. Invasive pannus is a characteristic pathological feature of RA. RA fibroblast-like synoviocytes (FLSs) are showed tumor-like biological characters that facilitate pannus generation. Importantly, it has been documented that extracellular vesicle (EVs) derived microRNAs have a vital role of angiogene…	2022	10.3389/fimmu.2022.793855	Front Immunol	english	*Arthritis Rheumatoid/metabolism,*Extracellular Vesicles/metabolism,*MicroRNAs/genetics/metabolism,*Synoviocytes/metabolism,angiogenesis,Animals,Cell Proliferation/genetics,Cells Cultured,commercial or financial relationships that could be construed as a potential,conflict of interest.,Endothelial Cells/metabolism,extracellular vesicles,fibroblast-like synoviocytes,Fibroblasts/metabolism,Humans,M…
331	Chen, Y. and Dang, J. and Lin, X. and Wang, M. and Liu, Y. and Chen, J. and Chen, Y. and Luo, X. and Hu, Z. and Weng, W. and Shi, X. and Bi, X. and Lu, Y. and Pan, Y.	RA Fibroblast-Like Synoviocytes Derived Extracellular Vesicles Promote Angiogenesis by miRNA-1972 Targeting P53/mTOR Signaling in Vascular Endotheliocyte	Rheumatoid arthritis (RA) is an autoimmune disease characterized by chronic inflammatory in joints. Invasive pannus is a characteristic pathological feature of RA. RA fibroblast-like synoviocytes (FLSs) are showed tumor-like biological characters that facilitate pannus generation. Importantly, it has been documented that extracellular vesicle (EVs) derived microRNAs have a vital role of angiogene…	2022	10.3389/fimmu.2022.793855	Front Immunol	english	*Arthritis Rheumatoid/metabolism,*Extracellular Vesicles/metabolism,*MicroRNAs/genetics/metabolism,*Synoviocytes/metabolism,angiogenesis,Animals,Cell Proliferation/genetics,Cells Cultured,commercial or financial relationships that could be construed as a potential,conflict of interest.,Endothelial Cells/metabolism,extracellular vesicles,fibroblast-like synoviocytes,Fibroblasts/metabolism,Humans,M…
332	Chen, Y. and Dang, J. and Lin, X. and Wang, M. and Liu, Y. and Chen, J. and Chen, Y. and Luo, X. and Hu, Z. and Weng, W. and Shi, X. and Bi, X. and Lu, Y. and Pan, Y.	RA Fibroblast-Like Synoviocytes Derived Extracellular Vesicles Promote Angiogenesis by miRNA-1972 Targeting P53/mTOR Signaling in Vascular Endotheliocyte	Rheumatoid arthritis (RA) is an autoimmune disease characterized by chronic inflammatory in joints. Invasive pannus is a characteristic pathological feature of RA. RA fibroblast-like synoviocytes (FLSs) are showed tumor-like biological characters that facilitate pannus generation. Importantly, it has been documented that extracellular vesicle (EVs) derived microRNAs have a vital role of angiogene…	2022	10.3389/fimmu.2022.793855	Front Immunol	english	*Arthritis Rheumatoid/metabolism,*Extracellular Vesicles/metabolism,*MicroRNAs/genetics/metabolism,*Synoviocytes/metabolism,angiogenesis,Animals,Cell Proliferation/genetics,Cells Cultured,commercial or financial relationships that could be construed as a potential,conflict of interest.,Endothelial Cells/metabolism,extracellular vesicles,fibroblast-like synoviocytes,Fibroblasts/metabolism,Humans,M…
333	Chen, Y. and Dang, J. and Lin, X. and Wang, M. and Liu, Y. and Chen, J. and Chen, Y. and Luo, X. and Hu, Z. and Weng, W. and Shi, X. and Bi, X. and Lu, Y. and Pan, Y.	RA Fibroblast-Like Synoviocytes Derived Extracellular Vesicles Promote Angiogenesis by miRNA-1972 Targeting P53/mTOR Signaling in Vascular Endotheliocyte	Rheumatoid arthritis (RA) is an autoimmune disease characterized by chronic inflammatory in joints. Invasive pannus is a characteristic pathological feature of RA. RA fibroblast-like synoviocytes (FLSs) are showed tumor-like biological characters that facilitate pannus generation. Importantly, it has been documented that extracellular vesicle (EVs) derived microRNAs have a vital role of angiogene…	2022	10.3389/fimmu.2022.793855	Front Immunol	english	*Arthritis Rheumatoid/metabolism,*Extracellular Vesicles/metabolism,*MicroRNAs/genetics/metabolism,*Synoviocytes/metabolism,angiogenesis,Animals,Cell Proliferation/genetics,Cells Cultured,commercial or financial relationships that could be construed as a potential,conflict of interest.,Endothelial Cells/metabolism,extracellular vesicles,fibroblast-like synoviocytes,Fibroblasts/metabolism,Humans,M…
334	Chen, Yixiong and Dang, Junlong and Lin, Xiaorong and Wang, Manli and Liu, Yan and Chen, Jingrong and Chen, Ye and Luo, Xiqing and Hu, Zuoyu and Weng, Weizhen and Shi, Xiaoyi and Bi, Xuan and Lu, Yan and Pan, Yunfeng	RA Fibroblast-Like Synoviocytes Derived Extracellular Vesicles Promote Angiogenesis by miRNA-1972 Targeting P53/mTOR Signaling in Vascular Endotheliocyte	Rheumatoid arthritis (RA) is an autoimmune disease characterized by chronic inflammatory in joints. Invasive pannus is a characteristic pathological feature of RA. RA fibroblast-like synoviocytes (FLSs) are showed tumor-like biological characters that facilitate pannus generation. Importantly, it has been documented that extracellular vesicle (EVs) derived microRNAs have a vital role of angiogene…	2022	10.3389/fimmu.2022.793855	Frontiers in immunology	english	Arthritis Rheumatoid,Extracellular Vesicles,MicroRNAs,Synoviocytes
335	Chen, D. and Liu, D. and Liu, D. and He, M. and Peng, A. and Xu, J. and Lin, L. and Luo, F. and Chen, L. and Huang, X. and Zhuang, J. and Xu, J.	Rheumatoid Arthritis Fibroblast-like Synoviocyte Suppression Mediated by PTEN Involves Survivin Gene Silencing	Survivin is a proto-oncogene biomarker known for its anti-apoptotic and cell cycle regulating properties induced by the activation of the phosphoinositide 3-kinase (PI3K)/Akt pathway. In the context of non-cancer pathology, such as rheumatoid arthritis (RA), survivin has emerged as a feature associated with severe joint damage and poor treatment response. Phosphatase and tensin homolog (PTEN) is …	2017	10.1038/s41598-017-00517-w	Sci Rep	english	*Gene Silencing,Arthritis Rheumatoid/*enzymology/*genetics,Cell Movement,Female,Fibroblasts/enzymology,Humans,Inflammation/metabolism,Inhibitor of Apoptosis Proteins/*metabolism,Male,Middle Aged,Phosphatidylinositol 3-Kinase/metabolism,Proto-Oncogene Mas,Proto-Oncogene Proteins c-akt/metabolism,PTEN Phosphohydrolase/*metabolism,Survivin,Synoviocytes/*enzymology
336	Chen, D. and Liu, D. and Liu, D. and He, M. and Peng, A. and Xu, J. and Lin, L. and Luo, F. and Chen, L. and Huang, X. and Zhuang, J. and Xu, J.	Rheumatoid Arthritis Fibroblast-like Synoviocyte Suppression Mediated by PTEN Involves Survivin Gene Silencing	Survivin is a proto-oncogene biomarker known for its anti-apoptotic and cell cycle regulating properties induced by the activation of the phosphoinositide 3-kinase (PI3K)/Akt pathway. In the context of non-cancer pathology, such as rheumatoid arthritis (RA), survivin has emerged as a feature associated with severe joint damage and poor treatment response. Phosphatase and tensin homolog (PTEN) is …	2017	10.1038/s41598-017-00517-w	Sci Rep	english	*Gene Silencing,Arthritis Rheumatoid/*enzymology/*genetics,Cell Movement,Female,Fibroblasts/enzymology,Humans,Inflammation/metabolism,Inhibitor of Apoptosis Proteins/*metabolism,Male,Middle Aged,Phosphatidylinositol 3-Kinase/metabolism,Proto-Oncogene Mas,Proto-Oncogene Proteins c-akt/metabolism,PTEN Phosphohydrolase/*metabolism,Survivin,Synoviocytes/*enzymology
337	Chen, Danna and Liu, Dongdong and Liu, Dan and He, Min and Peng, Anping and Xu, Jiarui and Lin, Li and Luo, Fudong and Chen, Lin and Huang, Xianzhang and Zhuang, Junhua and Xu, Jianhua	Rheumatoid Arthritis Fibroblast-like Synoviocyte Suppression Mediated by PTEN Involves Survivin Gene Silencing	Survivin is a proto-oncogene biomarker known for its anti-apoptotic and cell cycle regulating properties induced by the activation of the phosphoinositide 3-kinase (PI3K)/Akt pathway. In the context of non-cancer pathology, such as rheumatoid arthritis (RA), survivin has emerged as a feature associated with severe joint damage and poor treatment response. Phosphatase and tensin homolog (PTEN) is …	2017	10.1038/s41598-017-00517-w	Scientific reports	english	Gene Silencing
338	Chen, Ning and Diao, Chao-Yue and Huang, Xin and Tan, Wei-Xing and Chen, Ya-Bing and Qian, Xin-Yu and Gao, Jie and Zhao, Dong-Bao	RhoA Promotes Synovial Proliferation and Bone Erosion in Rheumatoid Arthritis through Wnt/PCP Pathway	Ras homolog gene family member A (RhoA) plays a major role in the Wnt/planar cell polarity (PCP) pathway, which is significantly activated in patients with rheumatoid arthritis (RA). The function of RhoA in RA synovitis and bone erosion is still elusive. Here, we not only explored the impact of RhoA on the proliferation and invasion of RA fibroblast-like synoviocytes (FLSs) but also elucidated it…	2023	10.1155/2023/5057009	Mediators of inflammation	english	Arthritis Experimental,Arthritis Rheumatoid,Synoviocytes
339	Chen, D. and Zeng, S. and Huang, M. and Xu, H. and Liang, L. and Yang, X.	Role of Protein Arginine Methyltransferase 5 in Inflammation and Migration of Fibroblast-like Synoviocytes in Rheumatoid Arthritis	To probe the role of protein arginine methyltransferase 5 (PRMT5) in regulating inflammation, cell proliferation, migration and invasion of fibroblast-like synoviocytes (FLSs) from patients with rheumatoid arthritis (RA). FLSs were separated from synovial tissues (STs) from patients with RA and osteoarthritis (OA). An inhibitor of PRMT5 (EPZ015666) and short interference RNA (siRNA) against PRMT5…	2017	10.1111/jcmm.13020	J Cell Mol Med	english	*Cell Movement/drug effects,Arthritis Rheumatoid/*enzymology/*pathology,Cell Proliferation/drug effects,Enzyme Activation/drug effects,fibroblast-like synoviocytes,Fibroblasts/drug effects/*enzymology/pathology,Humans,I-kappa B Kinase/metabolism,inflammation,Inflammation Mediators/metabolism,Inflammation/complications/*enzymology/pathology,migration,NF-kappa B/metabolism,Osteoarthritis/enzymology…
340	Chen, D. and Zeng, S. and Huang, M. and Xu, H. and Liang, L. and Yang, X.	Role of Protein Arginine Methyltransferase 5 in Inflammation and Migration of Fibroblast-like Synoviocytes in Rheumatoid Arthritis	To probe the role of protein arginine methyltransferase 5 (PRMT5) in regulating inflammation, cell proliferation, migration and invasion of fibroblast-like synoviocytes (FLSs) from patients with rheumatoid arthritis (RA). FLSs were separated from synovial tissues (STs) from patients with RA and osteoarthritis (OA). An inhibitor of PRMT5 (EPZ015666) and short interference RNA (siRNA) against PRMT5…	2017	10.1111/jcmm.13020	J Cell Mol Med	english	*Cell Movement/drug effects,Arthritis Rheumatoid/*enzymology/*pathology,Cell Proliferation/drug effects,Enzyme Activation/drug effects,fibroblast-like synoviocytes,Fibroblasts/drug effects/*enzymology/pathology,Humans,I-kappa B Kinase/metabolism,inflammation,Inflammation Mediators/metabolism,Inflammation/complications/*enzymology/pathology,migration,NF-kappa B/metabolism,Osteoarthritis/enzymology…
341	Chen, D. and Zeng, S. and Huang, M. and Xu, H. and Liang, L. and Yang, X.	Role of Protein Arginine Methyltransferase 5 in Inflammation and Migration of Fibroblast-like Synoviocytes in Rheumatoid Arthritis	To probe the role of protein arginine methyltransferase 5 (PRMT5) in regulating inflammation, cell proliferation, migration and invasion of fibroblast-like synoviocytes (FLSs) from patients with rheumatoid arthritis (RA). FLSs were separated from synovial tissues (STs) from patients with RA and osteoarthritis (OA). An inhibitor of PRMT5 (EPZ015666) and short interference RNA (siRNA) against PRMT5…	2017	10.1111/jcmm.13020	J Cell Mol Med	english	*Cell Movement/drug effects,Arthritis Rheumatoid/*enzymology/*pathology,Cell Proliferation/drug effects,Enzyme Activation/drug effects,fibroblast-like synoviocytes,Fibroblasts/drug effects/*enzymology/pathology,Humans,I-kappa B Kinase/metabolism,inflammation,Inflammation Mediators/metabolism,Inflammation/complications/*enzymology/pathology,migration,NF-kappa B/metabolism,Osteoarthritis/enzymology…
342	Chen, D. and Zeng, S. and Huang, M. and Xu, H. and Liang, L. and Yang, X.	Role of Protein Arginine Methyltransferase 5 in Inflammation and Migration of Fibroblast-like Synoviocytes in Rheumatoid Arthritis	To probe the role of protein arginine methyltransferase 5 (PRMT5) in regulating inflammation, cell proliferation, migration and invasion of fibroblast-like synoviocytes (FLSs) from patients with rheumatoid arthritis (RA). FLSs were separated from synovial tissues (STs) from patients with RA and osteoarthritis (OA). An inhibitor of PRMT5 (EPZ015666) and short interference RNA (siRNA) against PRMT5…	2017	10.1111/jcmm.13020	J Cell Mol Med	english	*Cell Movement/drug effects,Arthritis Rheumatoid/*enzymology/*pathology,Cell Proliferation/drug effects,Enzyme Activation/drug effects,fibroblast-like synoviocytes,Fibroblasts/drug effects/*enzymology/pathology,Humans,I-kappa B Kinase/metabolism,inflammation,Inflammation Mediators/metabolism,Inflammation/complications/*enzymology/pathology,migration,NF-kappa B/metabolism,Osteoarthritis/enzymology…
343	Chen, D. and Zeng, S. and Huang, M. and Xu, H. and Liang, L. and Yang, X.	Role of Protein Arginine Methyltransferase 5 in Inflammation and Migration of Fibroblast-like Synoviocytes in Rheumatoid Arthritis	To probe the role of protein arginine methyltransferase 5 (PRMT5) in regulating inflammation, cell proliferation, migration and invasion of fibroblast-like synoviocytes (FLSs) from patients with rheumatoid arthritis (RA). FLSs were separated from synovial tissues (STs) from patients with RA and osteoarthritis (OA). An inhibitor of PRMT5 (EPZ015666) and short interference RNA (siRNA) against PRMT5…	2017	10.1111/jcmm.13020	J Cell Mol Med	english	*Cell Movement/drug effects,Arthritis Rheumatoid/*enzymology/*pathology,Cell Proliferation/drug effects,Enzyme Activation/drug effects,fibroblast-like synoviocytes,Fibroblasts/drug effects/*enzymology/pathology,Humans,I-kappa B Kinase/metabolism,inflammation,Inflammation Mediators/metabolism,Inflammation/complications/*enzymology/pathology,migration,NF-kappa B/metabolism,Osteoarthritis/enzymology…
344	Chen, Dongying and Zeng, Shan and Huang, Mingcheng and Xu, Hanshi and Liang, Liuqin and Yang, Xiuyan	Role of Protein Arginine Methyltransferase 5 in Inflammation and Migration of Fibroblast-like Synoviocytes in Rheumatoid Arthritis	To probe the role of protein arginine methyltransferase 5 (PRMT5) in regulating inflammation, cell proliferation, migration and invasion of fibroblast-like synoviocytes (FLSs) from patients with rheumatoid arthritis (RA). FLSs were separated from synovial tissues (STs) from patients with RA and osteoarthritis (OA). An inhibitor of PRMT5 (EPZ015666) and short interference RNA (siRNA) against PRMT5…	2017	10.1111/jcmm.13020	J Cell Mol Med	english	Cell Movement
345	Chen, Weidong and Lee, Ga-Eun and Jeung, Dohyun and Byun, Jiin and Wu, Juan and Li, Xianzhe and Lee, Joo Young and Kang, Han Chang and Lee, Hye Suk and Kim, Kwang Dong and Nam, Soo-Bin and Lee, Cheol-Jung and Kwon, Young Jik and Cho, Yong-Yeon	RSK2-mediated cGAS Phosphorylation Induces cGAS Chromatin-Incorporation-Mediated Cell Transformation and Cancer Cell Colony Growth	Cyclic guanosine-adenosine monophosphate synthase (cGAS) is a key cytosolic DNA sensor that plays a pivotal role in the innate immune response. Although a decade of research on the cGAS has advanced our understanding of inflammasome formation, cytokine production, and signaling pathways, the role of cGAS in the nucleus remains unclear. In this study, we found that the nuclear localization of endo…	2024	10.1038/s41420-024-02208-8	Cell death discovery	english
346	Chen, Wei and Xu, Saichan and Xiang, Lei and Zhang, Yi and Wang, Chunlin and Fan, Tingting and Huang, Wenxiu and Lu, Zhongqiu	The Silencing of SAAL1 Suppresses Pneumonia Progression via Modulating the NLR Signaling Pathway	$<$h4$>$Background$<$/h4$>$Pneumonia is a severe respiratory disease in both children and elderly people and is commonly accompanied with inflammation and lung injury. In this study, we sought to examine the expression and function of serum amyloid A-like 1 (SAAL1) in a lipopolysaccharide (LPS)-stimulated pneumonia model.$<$h4$>$Methods$<$/h4$>$An LPS-stimulated mouse model and A549 lung cell mod…	2022	10.21037/atm-22-4013	Ann Transl Med	english
347	Chen, H. T. and Tsou, H. K. and Hsu, C. J. and Tsai, C. H. and Kao, C. H. and Fong, Y. C. and Tang, C. H.	Stromal Cell-Derived Factor-1/CXCR4 Promotes IL-6 Production in Human Synovial Fibroblasts	The production of chemokine stromal cell-derived factor (SDF)-1 is significantly higher in synovial fluid of patients with osteoarthritis (OA). IL-6 is a multifunctional cytokine that plays a central role in both OA and rheumatoid arthritis. However, the effects of SDF-1α on human synovial fibroblasts are largely unknown. In this study, we investigated the intracellular signaling pathway involved…	2011	10.1002/jcb.23043	J Cell Biochem	english	Benzylamines,Blotting Western,Cells Cultured,Chemokine CXCL12/metabolism/*pharmacology,Cyclams,Fibroblasts/*drug effects/metabolism/pathology,Heterocyclic Compounds/pharmacology,Humans,Interleukin-6/genetics/*metabolism,JNK Mitogen-Activated Protein Kinases/genetics/metabolism,Osteoarthritis/genetics/metabolism/pathology,Phosphatidylinositol 3-Kinases/genetics/metabolism,Protein Binding,Proto-Onc…
348	Chen, H. T. and Tsou, H. K. and Hsu, C. J. and Tsai, C. H. and Kao, C. H. and Fong, Y. C. and Tang, C. H.	Stromal Cell-Derived Factor-1/CXCR4 Promotes IL-6 Production in Human Synovial Fibroblasts	The production of chemokine stromal cell-derived factor (SDF)-1 is significantly higher in synovial fluid of patients with osteoarthritis (OA). IL-6 is a multifunctional cytokine that plays a central role in both OA and rheumatoid arthritis. However, the effects of SDF-1α on human synovial fibroblasts are largely unknown. In this study, we investigated the intracellular signaling pathway involved…	2011	10.1002/jcb.23043	J Cell Biochem	english	Benzylamines,Blotting Western,Cells Cultured,Chemokine CXCL12/metabolism/*pharmacology,Cyclams,Fibroblasts/*drug effects/metabolism/pathology,Heterocyclic Compounds/pharmacology,Humans,Interleukin-6/genetics/*metabolism,JNK Mitogen-Activated Protein Kinases/genetics/metabolism,Osteoarthritis/genetics/metabolism/pathology,Phosphatidylinositol 3-Kinases/genetics/metabolism,Protein Binding,Proto-Onc…
349	Chen, Yi-Jen and Chang, Wei-An and Wu, Ling-Yu and Hsu, Ya-Ling and Chen, Chia-Hsin and Kuo, Po-Lin	Systematic Analysis of Differential Expression Profile in Rheumatoid Arthritis Chondrocytes Using Next-Generation Sequencing and Bioinformatics Approaches	Cartilage destruction in rheumatoid arthritis (RA) occurs primarily in the pannus-cartilage interface. The close contact of the synovium-cartilage interface implicates crosstalk between synovial fibroblasts and chondrocytes. The aim of this study is to explore the differentially expressed genes and novel microRNA regulations potentially implicated in the dysregulated cartilage homeostasis in join…	2018	10.7150/ijms.27056	International journal of medical sciences	english	High-Throughput Nucleotide Sequencing
350	Chen, Yi-Jen and Chang, Wei-An and Wu, Ling-Yu and Hsu, Ya-Ling and Chen, Chia-Hsin and Kuo, Po-Lin	Systematic Analysis of Transcriptomic Profile of Chondrocytes in Osteoarthritic Knee Using Next-Generation Sequencing and Bioinformatics	The phenotypic change of chondrocytes and the interplay between cartilage and subchondral bone in osteoarthritis (OA) has received much attention. Structural changes with nerve ingrowth and vascular penetration within OA cartilage may contribute to arthritic joint pain. The aim of this study was to identify differentially expressed genes and potential miRNA regulations in OA knee chondrocytes thr…	2018	10.3390/jcm7120535	Journal of clinical medicine	english
351	Chen, Haoran and Han, Zhongyu and Wang, Yi and Su, Junyan and Lin, Yumeng and Cheng, Xuhua and Liu, Wen and He, Jingyu and Fan, Yiyue and Chen, Liuyan and Zuo, Houdong	Targeting Ferroptosis in Bone-Related Diseases: Facts and Perspectives	Ferroptosis is a new cell fate decision discovered in recent years. Unlike apoptosis, autophagy or pyroptosis, ferroptosis is characterized by iron-dependent lipid peroxidation and mitochondrial morphological changes. Ferroptosis is involved in a variety of physiological and pathological processes. Since its discovery, ferroptosis has been increasingly studied concerning bone-related diseases. In…	2023	10.2147/jir.s432111	Journal of inflammation research	english
352	Chen, Haoran and Han, Zhongyu and Wang, Yi and Su, Junyan and Lin, Yumeng and Cheng, Xuhua and Liu, Wen and He, Jingyu and Fan, Yiyue and Chen, Liuyan and Zuo, Houdong	Targeting Ferroptosis in Bone-Related Diseases: Facts and Perspectives	Ferroptosis is a new cell fate decision discovered in recent years. Unlike apoptosis, autophagy or pyroptosis, ferroptosis is characterized by iron-dependent lipid peroxidation and mitochondrial morphological changes. Ferroptosis is involved in a variety of physiological and pathological processes. Since its discovery, ferroptosis has been increasingly studied concerning bone-related diseases. In…	2023	10.2147/jir.s432111	Journal of inflammation research	english
353	Chen, Q. and Casali, B. and Pattacini, L. and Boiardi, L. and Salvarani, C.	Tumor Necrosis Factor-Alpha Protects Synovial Cells from Nitric Oxide Induced Apoptosis through Phosphoinositide 3-Kinase Akt Signal Transduction	OBJECTIVE: To investigate the anti-apoptotic role of tumor necrosis factor-a (TNF-a) and its signaling pathways in cultured human fibroblast-like synoviocytes (FLS) from patients with rheumatoid arthritis. METHODS: FLS were cultured in Dulbecco's modified Eagle's medium. Apoptotic cells were identified by TUNEL assay and Hoechst staining. Cell viability was determined by the MTT method. Expressio…	2006		J Rheumatol	english	Apoptosis/*drug effects,bcl-Associated Death Protein/metabolism,Cell Survival/drug effects,Chromones/pharmacology,Dose-Response Relationship Drug,Drug Antagonism,Drug Combinations,Fibroblasts/drug effects/metabolism/pathology,Humans,Morpholines/pharmacology,NF-kappa B/antagonists & inhibitors,Nitric Oxide/*metabolism,Nitroprusside/pharmacology,Phosphatidylinositol 3-Kinases/*metabolism,Phosphoryl…
354	Chen, Q. and Casali, B. and Pattacini, L. and Boiardi, L. and Salvarani, C.	Tumor Necrosis Factor-Alpha Protects Synovial Cells from Nitric Oxide Induced Apoptosis through Phosphoinositide 3-Kinase Akt Signal Transduction	OBJECTIVE: To investigate the anti-apoptotic role of tumor necrosis factor-a (TNF-a) and its signaling pathways in cultured human fibroblast-like synoviocytes (FLS) from patients with rheumatoid arthritis. METHODS: FLS were cultured in Dulbecco's modified Eagle's medium. Apoptotic cells were identified by TUNEL assay and Hoechst staining. Cell viability was determined by the MTT method. Expressio…	2006		J Rheumatol	english	Apoptosis/*drug effects,bcl-Associated Death Protein/metabolism,Cell Survival/drug effects,Chromones/pharmacology,Dose-Response Relationship Drug,Drug Antagonism,Drug Combinations,Fibroblasts/drug effects/metabolism/pathology,Humans,Morpholines/pharmacology,NF-kappa B/antagonists & inhibitors,Nitric Oxide/*metabolism,Nitroprusside/pharmacology,Phosphatidylinositol 3-Kinases/*metabolism,Phosphoryl…
355	Chen, Xuzhuo and Cao, Xiankun and Zheng, Dasheng and Li, Chang and Chen, Yan and Kong, Keyu and Xu, Weifeng and Shi, Bin and Chen, Xinwei and Dai, Fengrong and Zhang, Shanyong	Ultrasmall PtAu2 Nanoclusters Activate Endogenous Anti-Inflammatory and Anti-Oxidative Systems to Prevent Inflammatory Osteolysis	\textbfRationale: Inflammatory osteolysis, characterized by abundant immune cell infiltration and osteoclast (OC) formation, is a common complication induced by bacterial products and/or wear particles at the bone-prosthesis interface that severely reduces long-term stability after implantation. Molecular nanoclusters are ultrasmall particles with unique physicochemical and biological properties …	2023	10.7150/thno.80514	Theranostics	english	Metal Nanoparticles,Osteolysis
356	Chen, Qilei and Zhou, Wenmin and Huang, Yueming and Tian, Yuanyang and Wong, Sum Yi and Lam, Wing Ki and Ying, Ka Yee and Zhang, Jianye and Chen, Hubiao	Umbelliferone and Scopoletin Target Tyrosine Kinases on Fibroblast-like Synoviocytes to Block NF-κB Signaling to Combat Rheumatoid Arthritis	Rheumatoid arthritis (RA) is a complex autoimmune condition primarily affecting synovial joints, which targeted synthetic drugs have damaging safety issues. \emphSaussurea laniceps, a reputed anti-rheumatic medicinal herb, is an excellent place to start looking for natural products as safe, effective, targeted therapeutics for RA. Via biomimetic ultrafiltration, umbelliferone and scopoletin were …	2022	10.3389/fphar.2022.946210	Frontiers in pharmacology	english
357	Chen, Ruofei and Zhou, Dongqing and Chen, Yangfan and Chen, Mingwei and Shuai, Zongwen	Understanding the Role of Exosomal lncRNAs in Rheumatic Diseases: A Review	Rheumatic diseases, a group of diseases whose etiology is still unclear, are thought to be related to genetic and environmental factors, leading to complex pathogenesis. Based on their multi-system involvement, the diagnosis and treatment continue to face huge challenges. Whole-genome assays provide a distinct direction for understanding the underlying mechanisms of such diseases. Exosomes, nano-…	2023	10.7717/peerj.16434	PeerJ	english	Arthritis Rheumatoid,Autoimmune Diseases,Exosomes,RNA Long Noncoding
358	Chen, Ruofei and Zhou, Dongqing and Chen, Yangfan and Chen, Mingwei and Shuai, Zongwen	Understanding the Role of Exosomal lncRNAs in Rheumatic Diseases: A Review	Rheumatic diseases, a group of diseases whose etiology is still unclear, are thought to be related to genetic and environmental factors, leading to complex pathogenesis. Based on their multi-system involvement, the diagnosis and treatment continue to face huge challenges. Whole-genome assays provide a distinct direction for understanding the underlying mechanisms of such diseases. Exosomes, nano-…	2023	10.7717/peerj.16434	PeerJ	english	Arthritis Rheumatoid,Autoimmune Diseases,Exosomes,RNA Long Noncoding
359	Chen, Xiaolu and Liu, Jian and Wang, Guizhen and Sun, Yanqiu and Ding, Xiang and Zhang, Xianheng	Validation of Jianpi Qingre Tongluo Recipe in Reducing Inflammation and Dyslipidemia in Osteoarthritis via Lnc RNA HOTAIR/APN/PI3K/AKT	$<$h4$>$Objective$<$/h4$>$Jianpi Qingre Tongluo Recipe (JQP) has been widely used in clinical practice, and its anti-Osteoarthritis (OA) effectiveness and specific mechanism have been concerned. This study aims to explore the clinical effect of JQP in reducing inflammation and dyslipidemia in OA and the molecular mechanism.$<$h4$>$Methods$<$/h4$>$The clinical efficacy of JQP in OA treatment was a…	2024	10.2147/ijgm.s466148	International journal of general medicine	english
360	Cheong, K. A. and Noh, M. and Kim, C. H. and Lee, A. Y.	S100B as a Potential Biomarker for the Detection of Cytotoxicity of Melanocytes	Skin irritation is one of the most common adverse reactions in hydroquinone (HQ) and retinoic acid (RA). Although melanocytes have rarely been considered to be involved in skin irritation, RA and particularly HQ could induce melanocyte toxicity, resulting in depigmentation. We chose S100B as a candidate gene for melanocytotoxicity from a genome-wide transcriptional profiling analysis after applyi…	2014	10.1111/exd.12332	Exp Dermatol	english	Adult,Antigens CD/metabolism,Apoptosis/genetics,Biomarkers/metabolism,Catechols/pharmacology,Cell Adhesion Molecules Neuronal/metabolism,Cell Survival/*drug effects,Cells Cultured,cytotoxicity,Dermatologic Agents/pharmacology,Extracellular Signal-Regulated MAP Kinases/metabolism,Female,Fetal Proteins/metabolism,Fibroblasts/drug effects/metabolism,Gene Knockdown Techniques,Humans,Hydroquinones/pha…
361	Cheon, Yoon-Hee and Lee, Chang Hoon and Eun, So Young and Park, Gyeong Do and Chung, Chong Hyuk and Kim, Ju-Young and Lee, Myeung Su	Vigeo Attenuates Cartilage and Bone Destruction in a Collagen‑induced Arthritis Mouse Model by Reducing Production of Pro‑inflammatory Cytokines	Rheumatoid arthritis (RA) is an autoimmune and chronic inflammatory disease characterized by articular cartilage destruction, bone destruction and synovial hyperplasia. It has been suggested that Vigeo, a mixture of \emphEleutherococcus senticosus, \emphAchyranthes japonica and Atractylodes japonica fermented with Korean \emphnuruk, has an anti-osteoporotic effect in a mouse model of inflammation…	2024	10.3892/etm.2024.12496	Experimental and therapeutic medicine	english
362	Chiarelli, Nicola and Zoppi, Nicoletta and Venturini, Marina and Capitanio, Daniele and Gelfi, Cecilia and Ritelli, Marco and Colombi, Marina	Matrix Metalloproteinases Inhibition by Doxycycline Rescues Extracellular Matrix Organization and Partly Reverts Myofibroblast Differentiation in Hypermobile Ehlers-Danlos Syndrome Dermal Fibroblasts: A Potential Therapeutic Target?	Hypermobile Ehlers-Danlos syndrome (hEDS) is the most frequent type of EDS and is characterized by generalized joint hypermobility and musculoskeletal manifestations which are associated with chronic pain, and mild skin involvement along with the presence of more than a few comorbid conditions. Despite numerous research efforts, no causative gene(s) or validated biomarkers have been identified an…	2021	10.3390/cells10113236	Cells	english	Cell Differentiation
363	Chi, P. L. and Luo, S. F. and Hsieh, H. L. and Lee, I. T. and Hsiao, L. D. and Chen, Y. L. and Yang, C. M.	Cytosolic Phospholipase A2 Induction and Prostaglandin E2 Release by Interleukin-1β via the Myeloid Differentiation Factor 88-Dependent Pathway and Cooperation of P300, Akt, and NF-κB Activity in Human Rheumatoid Arthritis Synovial Fibroblasts	OBJECTIVE: Cytosolic phospholipase A2 (cPLA2) is a rate-limiting enzyme that plays a critical role in the biosynthesis of eicosanoids. The aim of this study was to investigate the mechanisms underlying interleukin-1β (IL-1β)-induced cPLA2 expression in human rheumatoid arthritis synovial fibroblasts (RASFs). METHODS: Synovial tissue was obtained from patients with RA who were undergoing joint rep…	2011	10.1002/art.30504	Arthritis Rheum	english	Animals,Arthritis Rheumatoid/*enzymology,Dinoprostone/*metabolism,E1A-Associated p300 Protein/*metabolism,Fibroblasts/*enzymology,Humans,Interleukin-1beta/*metabolism,Mice,Myeloid Differentiation Factor 88/*metabolism,NF-kappa B/*metabolism,Phospholipases A2 Cytosolic/*metabolism,Proto-Oncogene Proteins c-akt/*metabolism,Signal Transduction/physiology,Synovial Membrane/*enzymology
364	Chi, P. L. and Luo, S. F. and Hsieh, H. L. and Lee, I. T. and Hsiao, L. D. and Chen, Y. L. and Yang, C. M.	Cytosolic Phospholipase A2 Induction and Prostaglandin E2 Release by Interleukin-1β via the Myeloid Differentiation Factor 88-Dependent Pathway and Cooperation of P300, Akt, and NF-κB Activity in Human Rheumatoid Arthritis Synovial Fibroblasts	OBJECTIVE: Cytosolic phospholipase A2 (cPLA2) is a rate-limiting enzyme that plays a critical role in the biosynthesis of eicosanoids. The aim of this study was to investigate the mechanisms underlying interleukin-1β (IL-1β)-induced cPLA2 expression in human rheumatoid arthritis synovial fibroblasts (RASFs). METHODS: Synovial tissue was obtained from patients with RA who were undergoing joint rep…	2011	10.1002/art.30504	Arthritis Rheum	english	Animals,Arthritis Rheumatoid/*enzymology,Dinoprostone/*metabolism,E1A-Associated p300 Protein/*metabolism,Fibroblasts/*enzymology,Humans,Interleukin-1beta/*metabolism,Mice,Myeloid Differentiation Factor 88/*metabolism,NF-kappa B/*metabolism,Phospholipases A2 Cytosolic/*metabolism,Proto-Oncogene Proteins c-akt/*metabolism,Signal Transduction/physiology,Synovial Membrane/*enzymology
365	Chiu, Yun-Hsuan and Liang, Ya-Han and Hwang, Jeng-Jong and Wang, Hwai-Shi	IL-1β Stimulated Human Umbilical Cord Mesenchymal Stem Cells Ameliorate Rheumatoid Arthritis via Inducing Apoptosis of Fibroblast-like Synoviocytes	Rheumatoid arthritis (RA) is characterized by synovial proliferation and lymphocyte accumulation leading to progressive damage of the periarticular bone and the articular cartilage. The hyperplasia of the synovial intima lining mainly consists of fibroblast-like synoviocytes-rheumatoid arthritis (HFLS-RA) which exhibit apoptosis-resistance, hyper-proliferation, and high invasiveness. The therapeu…	2023	10.1038/s41598-023-42585-1	Scientific reports	english	Arthritis Rheumatoid,Mesenchymal Stem Cells,Synoviocytes
366	Chiu, Y. C. and Lin, C. Y. and Chen, C. P. and Huang, K. C. and Tong, K. M. and Tzeng, C. Y. and Lee, T. S. and Hsu, H. C. and Tang, C. H.	Peptidoglycan Enhances IL-6 Production in Human Synovial Fibroblasts via TLR2 Receptor, Focal Adhesion Kinase, Akt, and AP-1- Dependent Pathway	Peptidoglycan (PGN), the major component of the cell wall of Gram-positive bacteria, activates the innate immune system of the host and induces the release of cytokines and chemokines. We investigated the signaling pathway involved in IL-6 production stimulated by PGN in rheumatoid arthritis synovial fibroblasts. PGN caused concentration- and time-dependent increases in IL-6 production. PGN-media…	2009	10.4049/jimmunol.0802826	J Immunol	english	Adjuvants Immunologic/metabolism/pharmacology/physiology,Arthritis Rheumatoid/immunology/metabolism/pathology,Cells Cultured,Fibroblasts/immunology/metabolism/pathology,Focal Adhesion Kinase 1/*physiology,Gene Expression Regulation/immunology,Humans,Inflammation Mediators/metabolism/physiology,Interleukin-6/*biosynthesis/genetics/metabolism,Peptidoglycan/*pharmacology,Phosphatidylinositol 3-Kinas…
367	Chiu, Y. C. and Lin, C. Y. and Chen, C. P. and Huang, K. C. and Tong, K. M. and Tzeng, C. Y. and Lee, T. S. and Hsu, H. C. and Tang, C. H.	Peptidoglycan Enhances IL-6 Production in Human Synovial Fibroblasts via TLR2 Receptor, Focal Adhesion Kinase, Akt, and AP-1- Dependent Pathway	Peptidoglycan (PGN), the major component of the cell wall of Gram-positive bacteria, activates the innate immune system of the host and induces the release of cytokines and chemokines. We investigated the signaling pathway involved in IL-6 production stimulated by PGN in rheumatoid arthritis synovial fibroblasts. PGN caused concentration- and time-dependent increases in IL-6 production. PGN-media…	2009	10.4049/jimmunol.0802826	J Immunol	english	Adjuvants Immunologic/metabolism/pharmacology/physiology,Arthritis Rheumatoid/immunology/metabolism/pathology,Cells Cultured,Fibroblasts/immunology/metabolism/pathology,Focal Adhesion Kinase 1/*physiology,Gene Expression Regulation/immunology,Humans,Inflammation Mediators/metabolism/physiology,Interleukin-6/*biosynthesis/genetics/metabolism,Peptidoglycan/*pharmacology,Phosphatidylinositol 3-Kinas…
368	Choi, Yunjung and Lee, Eun-Gyeong and Jeong, Ji-Hyeon and Yoo, Wan-Hee	4-Phenylbutyric Acid, a Potent Endoplasmic Reticulum Stress Inhibitor, Attenuates the Severity of Collagen-Induced Arthritis in Mice via Inhibition of Proliferation and Inflammatory Responses of Synovial Fibroblasts	4-Phenylbutyric acid (4-PBA) exerts potent pharmacological effects, including anti-inflammatory properties, via inhibition of endoplasmic reticulum (ER) stress. However, it is not known whether 4-PBA attenuates the severity of rheumatoid arthritis. The present study aimed to determine whether the inhibition of ER stress by 4-PBA ameliorated experimentally induced arthritis. The proliferation of s…	2021	10.1002/kjm2.12376	Kaohsiung J Med Sci	english
369	Choi, Changmin and Jeong, Wooseong and Ghang, Byeongzu and Park, Yonggeun and Hyun, Changlim and Cho, Moonjae and Kim, Jinseok	Cyr61 Synthesis Is Induced by Interleukin-6 and Promotes Migration and Invasion of Fibroblast-like Synoviocytes in Rheumatoid Arthritis	$<$h4$>$Background$<$/h4$>$Interleukin-6 (IL-6) is involved in fibroblast-like synoviocyte (FLS) activation and promotes pannus formation and bone and cartilage destruction in rheumatoid arthritis (RA). Cysteine-rich 61 (Cyr61) protein regulates cell proliferation, migration, and differentiation. The aim of this study was to investigate the role of Cyr61 in RA-FLS migration and invasion after IL-…	2020	10.1186/s13075-020-02369-8	Arthritis research \& therapy	english	Arthritis Rheumatoid,Interleukin-6,Synoviocytes
370	Choi, Eun Wha and Lim, I-Rang and Park, Ji Hong and Song, Jiwoo and Choi, Bongkum and Kim, Sungjoo	Exosomes Derived from Mesenchymal Stem Cells Primed with Disease-Condition-Serum Improved Therapeutic Efficacy in a Mouse Rheumatoid Arthritis Model via Enhanced TGF-β1 Production	$<$h4$>$Backgrounds$<$/h4$>$Rheumatoid arthritis (RA) is a chronic and systemic autoimmune disease characterized by synovial inflammation-mediated progressive destruction of the cartilage and bone, resulting in reduced quality of life. We primed human telomerase reverse transcriptase-overexpressing immortalized human adipose tissue-derived mesenchymal stem cells (iMSCs) with serum derived from a …	2023	10.1186/s13287-023-03523-0	Stem cell research \& therapy	english	Arthritis Experimental,Arthritis Rheumatoid,Exosomes,Mesenchymal Stem Cells
371	Choi, Y. A. and Lim, H. K. and Kim, J. R. and Lee, C. H. and Kim, Y. J. and Kang, S. S. and Baek, S. H.	Group IB Secretory Phospholipase A2 Promotes Matrix Metalloproteinase-2-Mediated Cell Migration via the Phosphatidylinositol 3-Kinase and Akt Pathway	Secretory phospholipase A(2) (sPLA(2)), abundantly expressed in various cells including fibroblasts, is able to promote proliferation and migration. Degradation of collagenous extracellular matrix by matrix metalloproteinase (MMP) plays a role in the pathogenesis of various destructive disorders, such as rheumatoid arthritis, tumor invasion, and metastasis. Here we show that group IB PLA(2) incre…	2004	10.1074/jbc.M314235200	J Biol Chem	english	Amino Acid Chloromethyl Ketones/pharmacology,Animals,Apoptosis,Blotting Western,Cell Membrane/metabolism,Cell Movement,DNA Complementary/metabolism,Dose-Response Relationship Drug,Enzyme Activation,Enzyme Inhibitors/pharmacology,Fibroblasts/metabolism,Group IB Phospholipases A2,Macrolides/pharmacology,MAP Kinase Signaling System,Matrix Metalloproteinase 14,Matrix Metalloproteinase 2/*metabolism,M…
372	Choi, J. K. and Kim, S. W. and Kim, D. S. and Lee, J. Y. and Lee, S. and Oh, H. M. and Ha, Y. S. and Yoo, J. and Park, P. H. and Shin, T. Y. and Kwon, T. K. and Rho, M. C. and Kim, S. H.	Oleanolic Acid Acetate Inhibits Rheumatoid Arthritis by Modulating T Cell Immune Responses and Matrix-Degrading Enzymes	Rheumatoid arthritis (RA) is a chronic autoimmune disease associated with a combination of synovium joint inflammation, synovium hyperplasia, and destruction of cartilage and bone. Oleanolic acid acetate (OAA), a compound isolated from Vigna angularis, has been known to possess pharmacological activities, including anti-inflammation and anti-bone destruction. In this study, we investigated the ef…	2016	10.1016/j.taap.2015.11.005	Toxicol Appl Pharmacol	english	Adult,Animals,Arthritis Experimental/drug therapy,Arthritis Rheumatoid/*drug therapy,Bone and Bones/drug effects/metabolism,Cartilage/drug effects/metabolism,Cell Survival/drug effects,Cells Cultured,Collagen-induced arthritis,Dexamethasone/pharmacology,Disease Models Animal,Down-Regulation,Fibroblasts/drug effects/metabolism,Humans,Immunoglobulin G/blood,Inflammatory cytokine,Ketoprofen/pharmaco…
373	Choi, J. K. and Kim, S. W. and Kim, D. S. and Lee, J. Y. and Lee, S. and Oh, H. M. and Ha, Y. S. and Yoo, J. and Park, P. H. and Shin, T. Y. and Kwon, T. K. and Rho, M. C. and Kim, S. H.	Oleanolic Acid Acetate Inhibits Rheumatoid Arthritis by Modulating T Cell Immune Responses and Matrix-Degrading Enzymes	Rheumatoid arthritis (RA) is a chronic autoimmune disease associated with a combination of synovium joint inflammation, synovium hyperplasia, and destruction of cartilage and bone. Oleanolic acid acetate (OAA), a compound isolated from Vigna angularis, has been known to possess pharmacological activities, including anti-inflammation and anti-bone destruction. In this study, we investigated the ef…	2016	10.1016/j.taap.2015.11.005	Toxicol Appl Pharmacol	english	Adult,Animals,Arthritis Experimental/drug therapy,Arthritis Rheumatoid/*drug therapy,Bone and Bones/drug effects/metabolism,Cartilage/drug effects/metabolism,Cell Survival/drug effects,Cells Cultured,Collagen-induced arthritis,Dexamethasone/pharmacology,Disease Models Animal,Down-Regulation,Fibroblasts/drug effects/metabolism,Humans,Immunoglobulin G/blood,Inflammatory cytokine,Ketoprofen/pharmaco…
374	Choi, J. K. and Oh, H. M. and Park, J. H. and Choi, J. H. and Sa, K. H. and Kang, Y. M. and Park, P. H. and Shin, T. Y. and Rho, M. C. and Kim, S. H.	Salvia Plebeia Extract Inhibits the Inflammatory Response in Human Rheumatoid Synovial Fibroblasts and a Murine Model of Arthritis	Salvia plebeia R. Br. has been used to treat a variety of inflammatory diseases and as an antioxidant in many countries, including Korea and China. In this study, we investigated the effects of S. plebeia extract (SPE) on inflammatory arthritis and the underlying mechanisms of action. We used a collagen-induced arthritis (CIA) mouse model. TNF-α-stimulated rheumatoid arthritis (RA) synovial fibro…	2015	10.1016/j.phymed.2015.01.007	Phytomedicine	english	Animals,Anti-Inflammatory Agents/*pharmacology,Arthritis Experimental/*drug therapy,Arthritis Rheumatoid/drug therapy,Camphanes,CD4-Positive T-Lymphocytes/immunology,Cells Cultured,Collagen-induced arthritis,Cytokines/immunology,Drugs Chinese Herbal/*pharmacology,Fibroblasts/*drug effects,Humans,Immunoglobulin G/blood,Male,Matrix Metalloproteinases/immunology,Mice,Mice Inbred BALB C,Panax notogin…
375	Choi, J. K. and Oh, H. M. and Park, J. H. and Choi, J. H. and Sa, K. H. and Kang, Y. M. and Park, P. H. and Shin, T. Y. and Rho, M. C. and Kim, S. H.	Salvia Plebeia Extract Inhibits the Inflammatory Response in Human Rheumatoid Synovial Fibroblasts and a Murine Model of Arthritis	Salvia plebeia R. Br. has been used to treat a variety of inflammatory diseases and as an antioxidant in many countries, including Korea and China. In this study, we investigated the effects of S. plebeia extract (SPE) on inflammatory arthritis and the underlying mechanisms of action. We used a collagen-induced arthritis (CIA) mouse model. TNF-α-stimulated rheumatoid arthritis (RA) synovial fibro…	2015	10.1016/j.phymed.2015.01.007	Phytomedicine	english	Animals,Anti-Inflammatory Agents/*pharmacology,Arthritis Experimental/*drug therapy,Arthritis Rheumatoid/drug therapy,Camphanes,CD4-Positive T-Lymphocytes/immunology,Cells Cultured,Collagen-induced arthritis,Cytokines/immunology,Drugs Chinese Herbal/*pharmacology,Fibroblasts/*drug effects,Humans,Immunoglobulin G/blood,Male,Matrix Metalloproteinases/immunology,Mice,Mice Inbred BALB C,Panax notogin…
376	Choi, Susanna and You, Sungyong and Kim, Donghyun and Choi, Soo Youn and Kwon, H Moo and Kim, Hyun-Sook and Hwang, Daehee and Park, Yune-Jung and Cho, Chul-Soo and Kim, Wan-Uk	Transcription Factor NFAT5 Promotes Macrophage Survival in Rheumatoid Arthritis	Defective apoptotic death of activated macrophages has been implicated in the pathogenesis of rheumatoid arthritis (RA). However, the molecular signatures defining apoptotic resistance of RA macrophages are not fully understood. Here, global transcriptome profiling of RA macrophages revealed that the osmoprotective transcription factor nuclear factor of activated T cells 5 (NFAT5) critically regu…	2017	10.1172/jci87880	J Clin Invest	english	Apoptosis,Gene Expression Regulation
377	Chrastina, Martin and Poništ, Silvester and Tóth, Jaroslav and Czigle, Szilvia and Pašková, Ľudmila and Vyletelová, Veronika and Švík, Karol and Bauerová, Katarína	Combination Therapy of Carnosic Acid and Methotrexate Effectively Suppressed the Inflammatory Markers and Oxidative Stress in Experimental Arthritis	$<$h4$>$Background$<$/h4$>$Combination therapy with methotrexate (MTX) is the most common therapeutic strategy used for the treatment of patients with rheumatoid arthritis (RA). In this study, we combined the natural compound carnosic acid (CA) with MTX to reduce inflammation and oxidative stress in adjuvant arthritis (AA).$<$h4$>$Methods$<$/h4$>$AA was induced in 6-8 rats per group. MTX was admi…	2022	10.3390/molecules27207115	Molecules (Basel, Switzerland)	english	Arthritis Experimental,Arthritis Rheumatoid
378	Chuang, Tsai-Der and Xie, Yeming and Yan, Wei and Khorram, Omid	Next-Generation Sequencing Reveals Differentially Expressed Small Noncoding RNAs in Uterine Leiomyoma	$<$h4$>$Objective$<$/h4$>$To determine the expression profile of small noncoding RNAs (sncRNAs) in leiomyoma, which has not been investigated to date.$<$h4$>$Design$<$/h4$>$Laboratory-based investigation.$<$h4$>$Setting$<$/h4$>$Academic center.$<$h4$>$Patient(s)$<$/h4$>$Women undergoing hysterectomy for benign indications.$<$h4$>$Intervention(s)$<$/h4$>$Next-generation sequencing and screening of…	2018	10.1016/j.fertnstert.2018.01.034	Fertil Steril	english
379	Chu, Pei-Yi and Tung, Shiao-Lin and Tsai, Kuo-Wang and Shen, Fang-Ping and Chan, Shih-Hsuan	Identification of the Novel Oncogenic Role of SAAL1 and Its Therapeutic Potential in Hepatocellular Carcinoma	Hepatocellular carcinoma (HCC) is the third leading cause of cancer deaths worldwide, affecting over 700,000 people per year. The treatment effect in advanced HCC is still disappointing and prognosis of advanced HCC remains poor. Hence, to find more effective therapeutic targets to improve the treatment outcome of HCC is of urgent need. In this study, we reported the novel oncogenic function of S…	2020	10.3390/cancers12071843	Cancers	english
380	Chu, Shi-Jye and Liao, Wen-I and Pao, Hsin-Ping and Wu, Shu-Yu and Tang, Shih-En	Targeting Rev-Erbα to Protect against Ischemia-Reperfusion-Induced Acute Lung Injury in Rats	$<$h4$>$Background$<$/h4$>$The dysregulation of local circadian clock has been implicated in the pathogenesis of a broad spectrum of diseases. However, the pathophysiological role of intrinsic circadian clocks Rev-Erbα in ischemia-reperfusion (IR)-induced acute lung injury (ALI) remains unclear.$<$h4$>$Methods$<$/h4$>$The IR-ALI model was established by subjecting isolated perfused rat lungs to 4…	2023	10.1186/s12931-023-02547-7	Respiratory research	english	Acute Lung Injury,Reperfusion Injury
381	Chwastek, Jakub and Kędziora, Marta and Borczyk, Małgorzata and Korostyński, Michał and Starowicz, Katarzyna	Inflammation-Driven Secretion Potential Is Upregulated in Osteoarthritic Fibroblast-Like Synoviocytes	Osteoarthritis (OA) is one of the most common joint pathologies and a major cause of disability among the population of developed countries. It manifests as a gradual degeneration of the cartilage and subchondral part of the bone, leading to joint damage. Recent studies indicate that not only the cells that make up the articular cartilage but also the synoviocytes, which build the membrane surrou…	2022	10.3390/ijms231911817	International journal of molecular sciences	english	Osteoarthritis,Somatomedins,Synoviocytes
382	Ciampolillo, A. and De Tullio, C. and Giorgino, F.	The IGF-I/IGF-I Receptor Pathway: Implications in the Pathophysiology of Thyroid Cancer	The biological actions of the insulin-like growth factor(IGF)-I are mediated by its activation of the IGF-I receptor (IGF-I R), a transmembrane tyrosine kinase linked to the Akt and ras-raf-MAPK cascades. A functional IGF-I R is required for the cell to progress through the cell cycle. Most importantly, cells lacking this receptor cannot be transformed by any of a number of dominant oncogenes, a …	2005	10.2174/092986705774454715	Curr Med Chem	english	Gene Expression Regulation Neoplastic,Humans,Insulin-Like Growth Factor I/analysis/genetics/*physiology,Receptor IGF Type 1/genetics/*physiology,Signal Transduction/*physiology,Thyroid Neoplasms/genetics/metabolism/*physiopathology
383		CIRSE 2017		2017	10.1007/s00270-017-1725-y	Cardiovasc Intervent Radiol	english
384	Clarimundo, V. S. and Farinon, M. and Pedó, R. T. and Teixeira, V. O. N. and Nör, C. and Gulko, P. S. and Xavier, R. M. and de Oliveira, P. G.	Gastrin-Releasing Peptide and Its Receptor Increase Arthritis Fibroblast-like Synoviocytes Invasiveness through Activating the PI3K/AKT Pathway	Rheumatoid arthritis (RA) is an autoimmune disease that leads to joint destruction. The fibroblast-like synoviocytes (FLS) has a central role on the disease pathophysiology. The present study aimed to examine the role of gastrin-releasing peptide (GRP) and its receptor (GRPR) on invasive behavior of mice fibroblast-like synoviocytes (FLS), as well as to evaluate GRP-induced signaling on PI3K/AKT …	2017	10.1016/j.peptides.2017.07.008	Peptides	english	Animals,Arthritis Rheumatoid/*drug therapy/genetics/pathology,Cell Movement/drug effects,Cell Proliferation/drug effects,Chromones/administration & dosage,Fibroblasts-like synoviocyte,Fibroblasts/drug effects,Gastrin-releasing peptide receptor,Gastrin-Releasing Peptide/*administration & dosage/genetics,Gene Expression Regulation/drug effects,Humans,Mice,Morpholines/administration & dosage,Phospha…
385	Clarimundo, V. S. and Farinon, M. and Pedó, R. T. and Teixeira, V. O. N. and Nör, C. and Gulko, P. S. and Xavier, R. M. and de Oliveira, P. G.	Gastrin-Releasing Peptide and Its Receptor Increase Arthritis Fibroblast-like Synoviocytes Invasiveness through Activating the PI3K/AKT Pathway	Rheumatoid arthritis (RA) is an autoimmune disease that leads to joint destruction. The fibroblast-like synoviocytes (FLS) has a central role on the disease pathophysiology. The present study aimed to examine the role of gastrin-releasing peptide (GRP) and its receptor (GRPR) on invasive behavior of mice fibroblast-like synoviocytes (FLS), as well as to evaluate GRP-induced signaling on PI3K/AKT …	2017	10.1016/j.peptides.2017.07.008	Peptides	english	Animals,Arthritis Rheumatoid/*drug therapy/genetics/pathology,Cell Movement/drug effects,Cell Proliferation/drug effects,Chromones/administration & dosage,Fibroblasts-like synoviocyte,Fibroblasts/drug effects,Gastrin-releasing peptide receptor,Gastrin-Releasing Peptide/*administration & dosage/genetics,Gene Expression Regulation/drug effects,Humans,Mice,Morpholines/administration & dosage,Phospha…
386	Collodet, C. and Foretz, M. and Deak, M. and Bultot, L. and Metairon, S. and Viollet, B. and Lefebvre, G. and Raymond, F. and Parisi, A. and Civiletto, G. and Gut, P. and Descombes, P. and Sakamoto, K.	AMPK Promotes Induction of the Tumor Suppressor FLCN through Activation of TFEB Independently of mTOR	AMPK is a central regulator of energy homeostasis. AMPK not only elicits acute metabolic responses but also promotes metabolic reprogramming and adaptations in the long-term through regulation of specific transcription factors and coactivators. We performed a whole-genome transcriptome profiling in wild-type (WT) and AMPK-deficient mouse embryonic fibroblasts (MEFs) and primary hepatocytes that h…	2019	10.1096/fj.201900841R	Faseb j	english	991,A.P. G.C. P.G. P.D. and K.S. are full-time employees of Nestlé Research. The,Active Transport Cell Nucleus,Aicar,Aminoimidazole Carboxamide/analogs & derivatives/pharmacology,AMP-Activated Protein Kinases/*physiology,analysis and Dr. Giulia Lizzo for advice on the gene ontology analysis (both,Animals,authors declare no conflicts of interest.,Basic Helix-Loop-Helix Leucine Zipper Transcription…
387	Connor, A. M. and Berger, S. and Narendran, A. and Keystone, E. C.	Inhibition of Protein Geranylgeranylation Induces Apoptosis in Synovial Fibroblasts	Statins, competitive inhibitors of hydroxymethylglutaryl-CoA reductase, have recently been shown to have a therapeutic effect in rheumatoid arthritis (RA). In RA, synovial fibroblasts in the synovial lining, are believed to be particularly important in the pathogenesis of disease because they recruit leukocytes into the synovium and secrete angiogenesis-promoting molecules and proteases that degr…	2006	10.1186/ar1968	Arthritis Res Ther	english	*Apoptosis/drug effects,*Fibroblasts/drug effects/metabolism,Arthritis Rheumatoid/*physiopathology,Biological Transport,Cell Survival/drug effects,Cells Cultured,Cytoplasm/metabolism,Diterpenes/pharmacology,Humans,Hydroxymethylglutaryl-CoA Reductase Inhibitors/pharmacology,Membrane Proteins/*drug effects/metabolism,Osteoarthritis/*physiopathology,Polyisoprenyl Phosphates/antagonists & inhibitors/…
388	Connor, A. M. and Berger, S. and Narendran, A. and Keystone, E. C.	Inhibition of Protein Geranylgeranylation Induces Apoptosis in Synovial Fibroblasts	Statins, competitive inhibitors of hydroxymethylglutaryl-CoA reductase, have recently been shown to have a therapeutic effect in rheumatoid arthritis (RA). In RA, synovial fibroblasts in the synovial lining, are believed to be particularly important in the pathogenesis of disease because they recruit leukocytes into the synovium and secrete angiogenesis-promoting molecules and proteases that degr…	2006	10.1186/ar1968	Arthritis Res Ther	english	*Apoptosis/drug effects,*Fibroblasts/drug effects/metabolism,Arthritis Rheumatoid/*physiopathology,Biological Transport,Cell Survival/drug effects,Cells Cultured,Cytoplasm/metabolism,Diterpenes/pharmacology,Humans,Hydroxymethylglutaryl-CoA Reductase Inhibitors/pharmacology,Membrane Proteins/*drug effects/metabolism,Osteoarthritis/*physiopathology,Polyisoprenyl Phosphates/antagonists & inhibitors/…
389	Corbet, Marlene and Pineda, Miguel A and Yang, Kun and Tarafdar, Anuradha and McGrath, Sarah and Nakagawa, Rinako and Lumb, Felicity E and Suckling, Colin J and Harnett, William and Harnett, Margaret M	Suppression of Inflammatory Arthritis by the Parasitic Worm Product ES-62 Is Associated with Epigenetic Changes in Synovial Fibroblasts	ES-62 is the major secreted protein of the parasitic filarial nematode, Acanthocheilonema viteae. The molecule exists as a large tetramer (MW, \textasciitilde 240kD), which possesses immunomodulatory properties by virtue of multiple phosphorylcholine (PC) moieties attached to N-type glycans. By suppressing inflammatory immune responses, ES-62 can prevent disease development in certain mouse model…	2021	10.1371/journal.ppat.1010069	PLoS pathogens	english	Epigenesis,Genetic
390	Corr, Emma M and Cunningham, Clare C and Helbert, Laura and McCarthy, Geraldine M and Dunne, Aisling	Osteoarthritis-Associated Basic Calcium Phosphate Crystals Activate Membrane Proximal Kinases in Human Innate Immune Cells	$<$h4$>$Background$<$/h4$>$Osteoarthritis (OA) is a chronic debilitating joint disorder of particularly high prevalence in the elderly population. Intra-articular basic calcium phosphate (BCP) crystals are present in the majority of OA joints and are associated with severe degeneration. They are known to activate macrophages, synovial fibroblasts, and articular chondrocytes, resulting in increase…	2017	10.1186/s13075-017-1225-0	Arthritis research \& therapy	english
391	Coryell, Philip R and Hardy, Paul B and Chubinskaya, Susan and Pearce, Kenneth H and Loeser, Richard F	A Novel Small Molecule Screening Assay Using Normal Human Chondrocytes toward Osteoarthritis Drug Discovery	Osteoarthritis (OA) is the most common form of arthritis and a leading cause of pain and disability in adults. A central feature is progressive cartilage degradation and matrix fragment formation driven by the excessive production of matrix metalloproteinases (MMPs), such as MMP-13, by articular chondrocytes. Inflammatory factors, including interleukin 6 (IL-6), are secreted into the joint by syn…	2024	10.1371/journal.pone.0308647	PloS one	english	Chondrocytes,Drug Discovery,Matrix Metalloproteinase 13,Osteoarthritis
392	Costa, Maria Claudia and Angelini, Claudia and Franzese, Monica and Iside, Concetta and Salvatore, Marco and Laezza, Luigi and Napolitano, Francesco and Ceccarelli, Michele	Identification of Therapeutic Targets in Osteoarthritis by Combining Heterogeneous Transcriptional Datasets, Drug-Induced Expression Profiles, and Known Drug-Target Interactions	$<$h4$>$Background$<$/h4$>$Osteoarthritis (OA) is a multifactorial, hypertrophic, and degenerative condition involving the whole joint and affecting a high percentage of middle-aged people. It is due to a combination of factors, although the pivotal mechanisms underlying the disease are still obscure. Moreover, current treatments are still poorly effective, and patients experience a painful and d…	2024	10.1186/s12967-024-05006-z	Journal of translational medicine	english	Osteoarthritis
393	Couto, Marina and Vasconcelos, Daniela Pereira and Pereira, Catarina Leite and Neto, Estrela and Sarmento, Bruno and Lamghari, Meriem	Neuro-Immunomodulatory Potential of Nanoenabled 4D Bioprinted Microtissue for Cartilage Tissue Engineering	Cartilage defects trigger post-traumatic inflammation, leading to a catabolic metabolism in chondrocytes and exacerbating cartilage degradation. Current treatments aim to relieve pain but fail to target the inflammatory process underlying osteoarthritis (OA)~progression. Here, a human cartilage microtissue (HCM) nanoenabled with ibuprofen-loaded poly(lactic-co-glycolic acid) nanoparticles (ibu-PL…	2025	10.1002/adhm.202400496	Adv Healthc Mater	english	Bioprinting,Cartilage,Nanoparticles,Tissue Engineering
394	Cox, Aaron R and Masschelin, Peter M and Saha, Pradip K and Felix, Jessica B and Sharp, Robert and Lian, Zeqin and Xia, Yan and Chernis, Natasha and Bader, David A and Kim, Kang Ho and Li, Xin and Yoshino, Jun and Li, Xin and Li, Gang and Sun, Zheng and Wu, Huaizhu and Coarfa, Cristian and Moore, David D and Klein, Samuel and Sun, Kai and Hartig, Sean M	The Rheumatoid Arthritis Drug Auranofin Lowers Leptin Levels and Exerts Antidiabetic Effects in Obese Mice	Low-grade, sustained inflammation in white adipose tissue (WAT) characterizes obesity and coincides with type 2 diabetes mellitus (T2DM). However, pharmacological targeting of inflammation lacks durable therapeutic effects in insulin-resistant conditions. Through a computational screen, we discovered that the FDA-approved rheumatoid arthritis drug auranofin improved insulin sensitivity and normal…	2022	10.1016/j.cmet.2022.09.019	Cell Metab	english	Arthritis Rheumatoid,Diabetes Mellitus Type 2
395	Cren, Maïlys and Nziza, Nadège and Carbasse, Aurélia and Mahe, Perrine and Dufourcq-Lopez, Emilie and Delpont, Marion and Chevassus, Hugues and Khalil, Mirna and Mura, Thibault and Duroux-Richard, Isabelle and Apparailly, Florence and Jeziorski, Eric and Louis-Plence, Pascale	Differential Accumulation and Activation of Monocyte and Dendritic Cell Subsets in Inflamed Synovial Fluid Discriminates Between Juvenile Idiopathic Arthritis and Septic Arthritis	Despite their distinct etiology, several lines of evidence suggest that innate immunity plays a pivotal role in both juvenile idiopathic arthritis (JIA) and septic arthritis (SA) pathophysiology. Indeed, monocytes and dendritic cells (DC) are involved in the first line of defense against pathogens and play a critical role in initiating and orchestrating the immune response. The aim of this study …	2020	10.3389/fimmu.2020.01716	Frontiers in immunology	english
396	Çubuk, C. and Lau, R. and Cutillas, P. and Rajeeve, V. and John, C. R. and Surace, A. E. A. and Hands, R. and Fossati-Jimack, L. and Lewis, M. J. and Pitzalis, C.	Phosphoproteomic Profiling of Early Rheumatoid Arthritis Synovium Reveals Active Signalling Pathways and Differentiates Inflammatory Pathotypes	BACKGROUND: Kinases are intracellular signalling mediators and key to sustaining the inflammatory process in rheumatoid arthritis (RA). Oral inhibitors of Janus Kinase family (JAKs) are widely used in RA, while inhibitors of other kinase families e.g. phosphoinositide 3-kinase (PI3K) are under development. Most current biomarker platforms quantify mRNA/protein levels, but give no direct informati…	2024	10.1186/s13075-024-03351-4	Arthritis Res Ther	english	*Arthritis Rheumatoid/metabolism,*Phosphoproteins/metabolism/analysis,*Proteomics/methods,*Signal Transduction/physiology,*Synovial Membrane/metabolism,Adult,Aged,Female,Humans,Male,Middle Aged,Proteome/analysis/metabolism
397	Cuesta-López, Laura and Escudero-Contreras, Alejandro and Hanaee, Yas and Pérez-Sánchez, Carlos and Ruiz-Ponce, Miriam and Martínez-Moreno, Julio Manuel and Pérez-Pampin, Eva and González, Antonio and Plasencia-Rodriguez, Chamaida and Martínez-Feito, Ana and Balsa, Alejandro and López-Medina, Clementina and Ladehesa-Pineda, Lourdes and Rojas-Giménez, Marta and Ortega-Castro, Rafaela and Calvo-Gut…	Exploring Candidate Biomarkers for Rheumatoid Arthritis through Cardiovascular and Cardiometabolic Serum Proteome Profiling	$<$h4$>$Introduction$<$/h4$>$RA patients are at higher risk of cardiovascular disease, influenced by therapies. Studying their cardiovascular and cardiometabolic proteome can unveil biomarkers and insights into related biological pathways.$<$h4$>$Methods$<$/h4$>$This study included two cohorts of RA patients: newly diagnosed individuals (n=25) and those with established RA (disease duration $>$25…	2024	10.3389/fimmu.2024.1333995	Frontiers in immunology	english	Antirheumatic Agents,Arthritis Rheumatoid,Cardiovascular Diseases
398	Cui, Shangbin and Zhou, Zhiyu and Liu, Xizhe and Richards, Robert Geoff and Alini, Mauro and Peng, Songlin and Liu, Shaoyu and Zou, Xuenong and Li, Zhen and Grad, Sibylle	Identification and Characterization of Serum microRNAs as Biomarkers for Human Disc Degeneration: An RNA Sequencing Analysis	Circulating microRNAs (miRNAs) have been associated with various degenerative diseases, including intervertebral disc (IVD) degeneration. Lumbar disc herniation (LDH) often occurs in young patients, although the underlying mechanisms are poorly understood. The aim of this work was to generate RNA deep sequencing data of peripheral blood samples from patients suffering from LDH, identify circulati…	2020	10.3390/diagnostics10121063	Diagnostics (Basel, Switzerland)	english
399	Cui, Shangbin and Zhou, Zhiyu and Liu, Xizhe and Richards, Robert Geoff and Alini, Mauro and Peng, Songlin and Liu, Shaoyu and Zou, Xuenong and Li, Zhen and Grad, Sibylle	Identification and Characterization of Serum microRNAs as Biomarkers for Human Disc Degeneration: An RNA Sequencing Analysis	Circulating microRNAs (miRNAs) have been associated with various degenerative diseases, including intervertebral disc (IVD) degeneration. Lumbar disc herniation (LDH) often occurs in young patients, although the underlying mechanisms are poorly understood. The aim of this work was to generate RNA deep sequencing data of peripheral blood samples from patients suffering from LDH, identify circulati…	2020	10.3390/diagnostics10121063	Diagnostics (Basel, Switzerland)	english
400	Cui, Liu and Weiyao, Jing and Chenghong, Su and Limei, Liu and Xinghua, Zhang and Bo, Yuan and Xiaozheng, Du and Haidong, Wang	Rheumatoid Arthritis and Mitochondrial Homeostasis: The Crossroads of Metabolism and Immunity	Rheumatoid arthritis is an autoimmune disease characterized by chronic symmetric synovial inflammation and erosive bone destruction. Mitochondria are the main site of cellular energy supply and play a key role in the process of energy metabolism. They possess certain self-regulatory and repair capabilities. Mitochondria maintain relative stability in number, morphology, and spatial structure thro…	2022	10.3389/fmed.2022.1017650	Frontiers in medicine	english
401	Cui, Liu and Weiyao, Jing and Chenghong, Su and Limei, Liu and Xinghua, Zhang and Bo, Yuan and Xiaozheng, Du and Haidong, Wang	Rheumatoid Arthritis and Mitochondrial Homeostasis: The Crossroads of Metabolism and Immunity	Rheumatoid arthritis is an autoimmune disease characterized by chronic symmetric synovial inflammation and erosive bone destruction. Mitochondria are the main site of cellular energy supply and play a key role in the process of energy metabolism. They possess certain self-regulatory and repair capabilities. Mitochondria maintain relative stability in number, morphology, and spatial structure thro…	2022	10.3389/fmed.2022.1017650	Frontiers in medicine	english
402	Czárán, Domonkos and Sasvári, Péter and Horváth, Ádám István and Ella, Krisztina and Sűdy, Ágnes Réka and Borbély, Éva and Rusznák, Kitti and Czéh, Boldizsár and Mócsai, Attila and Helyes, Zsuzsanna and Csépányi-Kömi, Roland	Lacking ARHGAP25 Mitigates the Symptoms of Autoantibody-Induced Arthritis in Mice	$<$h4$>$Objective$<$/h4$>$Despite intensive research on rheumatoid arthritis, the pathomechanism of the disease is still not fully understood and the treatment has not been completely resolved. Previously we demonstrated that the GTPase-activating protein, ARHGAP25 has a crucial role in the regulation of basic phagocyte functions. Here we investigate the role of ARHGAP25 in the complex inflammato…	2023	10.3389/fimmu.2023.1182278	Frontiers in immunology	english	Arthritis Experimental,Superoxides
403	Dai, Q. and Zhou, D. and Xu, L. and Song, X.	Curcumin Alleviates Rheumatoid Arthritis-Induced Inflammation and Synovial Hyperplasia by Targeting mTOR Pathway in Rats	PURPOSE: Rheumatoid arthritis (RA) is a chronic, progressive autoimmune disease characterized by aggressive and symmetric polyarthritis. Mammalian target of rapamycin (mTOR) was reported to be a new target for RA therapy and its inhibitor rapamycin can significantly reduce the invasive force of fibroblast-like synoviocytes. Here, we determined the effect of curcumin to alleviate inflammation and …	2018	10.2147/dddt.s175763	Drug Des Devel Ther	english	Animals,Anti-Inflammatory Agents/*pharmacology,Antirheumatic Agents/*pharmacology,Arthritis Experimental/chemically induced/enzymology/pathology/*prevention &,Collagen Type II,collagen-induced arthritis,control,curcumin,Curcumin/*pharmacology,Hyperplasia,Inflammation Mediators/metabolism,Interleukin-1beta/metabolism,Male,mammalian target of rapamycin,Matrix Metalloproteinase 1/metabolism,Matrix M…
404	Dai, Q. and Zhou, D. and Xu, L. and Song, X.	Curcumin Alleviates Rheumatoid Arthritis-Induced Inflammation and Synovial Hyperplasia by Targeting mTOR Pathway in Rats	PURPOSE: Rheumatoid arthritis (RA) is a chronic, progressive autoimmune disease characterized by aggressive and symmetric polyarthritis. Mammalian target of rapamycin (mTOR) was reported to be a new target for RA therapy and its inhibitor rapamycin can significantly reduce the invasive force of fibroblast-like synoviocytes. Here, we determined the effect of curcumin to alleviate inflammation and …	2018	10.2147/dddt.s175763	Drug Des Devel Ther	english	Animals,Anti-Inflammatory Agents/*pharmacology,Antirheumatic Agents/*pharmacology,Arthritis Experimental/chemically induced/enzymology/pathology/*prevention &,Collagen Type II,collagen-induced arthritis,control,curcumin,Curcumin/*pharmacology,Hyperplasia,Inflammation Mediators/metabolism,Interleukin-1beta/metabolism,Male,mammalian target of rapamycin,Matrix Metalloproteinase 1/metabolism,Matrix M…
405	Dai, Xiaoli and Dai, Xiaoqiu and Gong, Zheng and Yang, Chen and Zeng, Keqin and Gong, Fang-Yuan and Zhong, Qiao and Gao, Xiao-Ming	Disease-Specific Autoantibodies Induce Trained Immunity in RA Synovial Tissues and Its Gene Signature Correlates with the Response to Clinical Therapy	Much evidence suggests that trained immunity is inappropriately activated in the synovial tissue in rheumatoid arthritis (RA), but the underlying mechanism remains unclear. Here, we describe how RA-specific autoantibody deposits can train human monocytes to exert the hyperactive inflammatory response, particularly via the exacerbated release of tumor necrosis factor \emphα (TNF\emphα). Comparativ…	2020	10.1155/2020/2109325	Mediators of inflammation	english
406	Dai, Xiangdong and Yang, Zhihua and Zhang, Wenjing and Liu, Shuai and Zhao, Qianru and Liu, Tao and Chen, Lu and Li, Lin and Wang, Yi and Shao, Rui	Identification of Diagnostic Gene Biomarkers Related to Immune Infiltration in Patients with Idiopathic Pulmonary Fibrosis Based on Bioinformatics Strategies	$<$h4$>$Objective$<$/h4$>$The study aims to identify potential diagnostic markers of idiopathic pulmonary fibrosis (IPF) and analyze the significance of immune cell infiltration in this pathology.$<$h4$>$Materials and methods$<$/h4$>$Download two publicly available gene expression profiles (GSE10667 and GSE24206 datasets) from the GEO database including 48 Idiopathic pulmonary fibrosis (IPF) samp…	2022	10.3389/fmed.2022.959010	Frontiers in medicine	english
407	Dai, Yujie and Ding, Jingjing and Yin, Wen and He, Yuzhu and Yu, Fei and Ye, Cong and Hu, Shaoxian and Yu, Yikai	Increased Autophagy Enhances the Resistance to Tumor Necrosis Factor-Alpha Treatment in Rheumatoid Arthritis Human Fibroblast-Like Synovial Cell	Tumor Necrosis Factor-alpha (TNF-\emphα) was reported to increase autophagy in rheumatoid arthritis human fibroblast-like synovial cell (RA-HFLS). We investigated different levels of TNF-\emphα exposed to RA-HFLS by focusing on the relationship of autophagy and apoptosis. RA-HFLS and normal human fibroblast-like synovial cell (HFLS) were stimulated by TNF-\emphα in the presence or the absence of …	2018	10.1155/2018/4941027	BioMed research international	english	Autophagy
408	Dai, S. M. and Matsuno, H. and Nakamura, H. and Nishioka, K. and Yudoh, K.	Interleukin-18 Enhances Monocyte Tumor Necrosis Factor Alpha and Interleukin-1beta Production Induced by Direct Contact with T Lymphocytes: Implications in Rheumatoid Arthritis	OBJECTIVE: At sites of inflammation, T cells exert pathologic effects through direct contact with monocyte/macrophages, inducing massive up-regulation of interleukin-1 (IL-1) and tumor necrosis factor alpha (TNFalpha). We examined the regulatory effects of IL-18 on monocyte activation by direct contact with T lymphocytes in rheumatoid arthritis (RA). METHODS: Activated T cells were isolated from …	2004	10.1002/art.20064	Arthritis Rheum	english	Arthritis Rheumatoid/immunology/*metabolism/pathology,Cells Cultured,Coculture Techniques,Dose-Response Relationship Drug,Enzyme Inhibitors/pharmacology,Humans,Interleukin-1/*metabolism,Interleukin-18/*metabolism/pharmacology,Lymphocyte Activation,Monocytes/cytology/immunology/*metabolism,Signal Transduction/immunology,Synovial Fluid/cytology/metabolism,T-Lymphocytes/cytology/immunology/*metaboli…
409	Dai, S. M. and Matsuno, H. and Nakamura, H. and Nishioka, K. and Yudoh, K.	Interleukin-18 Enhances Monocyte Tumor Necrosis Factor Alpha and Interleukin-1beta Production Induced by Direct Contact with T Lymphocytes: Implications in Rheumatoid Arthritis	OBJECTIVE: At sites of inflammation, T cells exert pathologic effects through direct contact with monocyte/macrophages, inducing massive up-regulation of interleukin-1 (IL-1) and tumor necrosis factor alpha (TNFalpha). We examined the regulatory effects of IL-18 on monocyte activation by direct contact with T lymphocytes in rheumatoid arthritis (RA). METHODS: Activated T cells were isolated from …	2004	10.1002/art.20064	Arthritis Rheum	english	Arthritis Rheumatoid/immunology/*metabolism/pathology,Cells Cultured,Coculture Techniques,Dose-Response Relationship Drug,Enzyme Inhibitors/pharmacology,Humans,Interleukin-1/*metabolism,Interleukin-18/*metabolism/pharmacology,Lymphocyte Activation,Monocytes/cytology/immunology/*metabolism,Signal Transduction/immunology,Synovial Fluid/cytology/metabolism,T-Lymphocytes/cytology/immunology/*metaboli…
410	Dai, S. M. and Matsuno, H. and Nakamura, H. and Nishioka, K. and Yudoh, K.	Interleukin-18 Enhances Monocyte Tumor Necrosis Factor Alpha and Interleukin-1beta Production Induced by Direct Contact with T Lymphocytes: Implications in Rheumatoid Arthritis	OBJECTIVE: At sites of inflammation, T cells exert pathologic effects through direct contact with monocyte/macrophages, inducing massive up-regulation of interleukin-1 (IL-1) and tumor necrosis factor alpha (TNFalpha). We examined the regulatory effects of IL-18 on monocyte activation by direct contact with T lymphocytes in rheumatoid arthritis (RA). METHODS: Activated T cells were isolated from …	2004	10.1002/art.20064	Arthritis Rheum	english	Arthritis Rheumatoid/immunology/*metabolism/pathology,Cells Cultured,Coculture Techniques,Dose-Response Relationship Drug,Enzyme Inhibitors/pharmacology,Humans,Interleukin-1/*metabolism,Interleukin-18/*metabolism/pharmacology,Lymphocyte Activation,Monocytes/cytology/immunology/*metabolism,Signal Transduction/immunology,Synovial Fluid/cytology/metabolism,T-Lymphocytes/cytology/immunology/*metaboli…
411	Dai, L. P. and Xu, X. D. and Yang, T. T. and Yin, Z. H. and Ye, Z. Z. and Wei, Y. Z.	SPTBN1 Attenuates Rheumatoid Arthritis Synovial Cell Proliferation, Invasion, Migration and Inflammatory Response by Binding to PIK3R2	BACKGROUND: As an autoimmune systemic disorder, rheumatoid arthritis (RA) features chronic inflammation as well as synovial infiltration of immune cells. This study was designed with the purpose of discussing the hidden mechanism of SPTBN1 and exploring favorable molecular-targeted therapies. METHODS: With the application of RT-qPCR and western blot, the expressions of SPTBN1 and PIK3R2 before or…	2022	10.1002/iid3.724	Immun Inflamm Dis	english	*Arthritis Rheumatoid,*Autoimmune Diseases,Cell Proliferation,Humans,Inflammation,invasion,migration,Phosphatidylinositol 3-Kinases,Pik3r2,proliferation,Proto-Oncogene Proteins c-akt,rheumatoid arthritis,Spectrin,Sptbn1,Transcription Factors
412	Dai, L. P. and Xu, X. D. and Yang, T. T. and Yin, Z. H. and Ye, Z. Z. and Wei, Y. Z.	SPTBN1 Attenuates Rheumatoid Arthritis Synovial Cell Proliferation, Invasion, Migration and Inflammatory Response by Binding to PIK3R2	BACKGROUND: As an autoimmune systemic disorder, rheumatoid arthritis (RA) features chronic inflammation as well as synovial infiltration of immune cells. This study was designed with the purpose of discussing the hidden mechanism of SPTBN1 and exploring favorable molecular-targeted therapies. METHODS: With the application of RT-qPCR and western blot, the expressions of SPTBN1 and PIK3R2 before or…	2022	10.1002/iid3.724	Immun Inflamm Dis	english	*Arthritis Rheumatoid,*Autoimmune Diseases,Cell Proliferation,Humans,Inflammation,invasion,migration,Phosphatidylinositol 3-Kinases,Pik3r2,proliferation,Proto-Oncogene Proteins c-akt,rheumatoid arthritis,Spectrin,Sptbn1,Transcription Factors
413	Dai, Li-Ping and Xu, Xiao-Dong and Yang, Ting-Ting and Yin, Zhi-Hua and Ye, Zhi-Zhong and Wei, Ya-Zhi	SPTBN1 Attenuates Rheumatoid Arthritis Synovial Cell Proliferation, Invasion, Migration~and Inflammatory Response by Binding to PIK3R2	$<$h4$>$Background$<$/h4$>$As an autoimmune systemic disorder, rheumatoid arthritis (RA) features chronic inflammation as well as synovial infiltration of immune cells. This study was designed with the purpose of discussing the hidden mechanism of SPTBN1 and exploring favorable molecular-targeted therapies.$<$h4$>$Methods$<$/h4$>$With the application of RT-qPCR and western blot, the expressions o…	2022	10.1002/iid3.724	Immun Inflamm Dis	english	Arthritis Rheumatoid,Autoimmune Diseases
414	Danesi, Francesca and Ferguson, Lynnette R	Could Pomegranate Juice Help in the Control of Inflammatory Diseases?	Fruits rich in polyphenols, such as pomegranates, have been shown to have health benefits relating to their antioxidant and anti-inflammatory properties. Using data obtained from PubMed and Scopus, this article provides a brief overview of the therapeutic effects of pomegranate on chronic inflammatory diseases (CID) such as inflammatory bowel disease (IBD), rheumatoid arthritis (RA), metabolic an…	2017	10.3390/nu9090958	Nutrients	english
415	De Angelis, M. T. and Parrotta, E. I. and Santamaria, G. and Cuda, G.	Short-Term Retinoic Acid Treatment Sustains Pluripotency and Suppresses Differentiation of Human Induced Pluripotent Stem Cells	Human pluripotent stem cells (hPSCs), including human embryonic stem cells (hESCs) derived from blastocyst and human induced pluripotent stem cells (hiPSCs) generated from somatic cells by ectopic expression of defined transcriptional factors, have both the ability to self-renew and to differentiate into all cell types. Here we explored the two antagonistic effects of retinoic acid (RA) on hiPSCs…	2018	10.1038/s41419-017-0028-1	Cell Death Dis	english	Cell Differentiation/*drug effects,Cell Proliferation/*drug effects,Cells Cultured,DNA-Binding Proteins/genetics/metabolism,Embryoid Bodies/cytology/metabolism,Fibroblasts/cytology,Humans,Induced Pluripotent Stem Cells/*cytology/drug effects/metabolism,Proto-Oncogene Proteins c-akt/metabolism,Signal Transduction/drug effects,T-Lymphocytes/cytology,Telomerase/genetics/metabolism,Telomere/genetics/…
416	De Benedetti, F. and Anton, J. and Gattorno, M. and Lachmann, H. and Kone-Paut, I. and Ozen, S. and Frenkel, J. and Simon, A. and Zeft, A. and Ben-Chetrit, E. and Hoffman, H. M. and Joubert, Y. and Lheritier, K. and Speziale, A. and Guido, J. and Caorsi, Roberta and Penco, Federica and Grossi, Alice and Insalaco, Antonella and Alessio, Maria and Conti, Giovanni and Marchetti, Federico and Tommasi…	Proceedings of the 23rd Paediatric Rheumatology European Society Congress: Part One : Genoa, Italy. 28 September–01 October 2016		2017		Pediatr Rheumatol Online J	english
417	Delgado-Arévalo, Cristina and Calvet-Mirabent, Marta and Triguero-Martínez, Ana and Vázquez de Luis, Enrique and Benguría-Filippini, Alberto and Largo, Raquel and Calzada-Fraile, Diego and Popova, Olga and Sánchez-Cerrillo, Ildefonso and Tsukalov, Ilya and Moreno-Vellisca, Roberto and de la Fuente, Hortensia and Herrero-Beaumont, Gabriel and Ramiro, Almudena and Sánchez-Madrid, Francisco and Cast…	NLRC4-mediated Activation of CD1c+ DC Contributes to Perpetuation of Synovitis in Rheumatoid Arthritis	The individual contribution of specific myeloid subsets such as CD1c+ conventional DC (cDC) to perpetuation of rheumatoid arthritis (RA) pathology remains unclear. In addition, the specific innate sensors driving pathogenic activation of CD1c+ cDC in patients with RA and their functional implications have not been characterized. Here, we assessed phenotypical, transcriptional, and functional char…	2022	10.1172/jci.insight.152886	JCI insight	english	Arthritis Rheumatoid,Dendritic Cells
418	Deligiannidou, Georgia-Eirini and Gougoula, Vasiliki and Bezirtzoglou, Eugenia and Kontogiorgis, Christos and Constantinides, Theodoros K	The Role of Natural Products in Rheumatoid Arthritis: Current Knowledge of Basic In Vitro and In Vivo Research	Rheumatoid arthritis (RA) is an autoimmune disorder affecting a vast variety of the population. The onset of RA as well as the development of systematic immunization is affected by both genetic and environmental risk factors. This review aims to point out the role of natural products in the management of RA, focusing on the reports of basic research (in vitro and animal studies) emphasizing the a…	2021	10.3390/antiox10040599	Antioxidants (Basel, Switzerland)	english
419	Deligiannidou, Georgia-Eirini and Gougoula, Vasiliki and Bezirtzoglou, Eugenia and Kontogiorgis, Christos and Constantinides, Theodoros K	The Role of Natural Products in Rheumatoid Arthritis: Current Knowledge of Basic In Vitro and In Vivo Research	Rheumatoid arthritis (RA) is an autoimmune disorder affecting a vast variety of the population. The onset of RA as well as the development of systematic immunization is affected by both genetic and environmental risk factors. This review aims to point out the role of natural products in the management of RA, focusing on the reports of basic research (in vitro and animal studies) emphasizing the a…	2021	10.3390/antiox10040599	Antioxidants (Basel, Switzerland)	english
420	Deng, Ran and Wang, Yan and Bu, Yanhong and Wu, Hong	BNIP3 Mediates the Different Adaptive Responses of Fibroblast-like Synovial Cells to Hypoxia in Patients with Osteoarthritis and Rheumatoid Arthritis	$<$h4$>$Background$<$/h4$>$Hypoxia is one of the important characteristics of synovial microenvironment in rheumatoid arthritis (RA), and plays an important role in synovial hyperplasia. In terms of cell survival, fibroblast-like synovial cells (FLSs) are relatively affected by hypoxia. In contrast, fibroblast-like synovial cells from patients with RA (RA-FLSs) are particularly resistant to hypox…	2022	10.1186/s10020-022-00490-9	Molecular medicine (Cambridge, Mass.)	english	Arthritis Rheumatoid,Osteoarthritis,Synoviocytes
421	Deng, H. and Zheng, M. and Hu, Z. and Zeng, X. and Kuang, N. and Fu, Y.	Effects of Daphnetin on the Autophagy Signaling Pathway of Fibroblast-like Synoviocytes in Rats with Collagen-Induced Arthritis (CIA) Induced by TNF-α	Daphnetin (DAP), an active ingredient extracted from Daphne odora, has pharmacological effects such as anti-inflammatory, antioxidation and anti-tumor properties. The current study aims to investigate the relationship between the anti-rheumatoid effect of DAP and the inhibition of both the PI3K/AKT/mTOR and autophagy signaling pathways. DAP inhibited the proliferation of CIA-FLS in a dose-depende…	2020	10.1016/j.cyto.2019.154952	Cytokine	english	Animals,Anti-Inflammatory Agents/pharmacology,Apoptosis/drug effects,Arthritis Experimental/chemically induced/*drug therapy/metabolism,Arthritis Rheumatoid/chemically induced/drug therapy/metabolism,Autophagy,Autophagy/*drug effects,Cell Cycle/drug effects,Cell Proliferation/drug effects,Cells Cultured,Collagen/pharmacology,competing financial interests or personal relationships that could have …
422	Deng, H. and Zheng, M. and Hu, Z. and Zeng, X. and Kuang, N. and Fu, Y.	Effects of Daphnetin on the Autophagy Signaling Pathway of Fibroblast-like Synoviocytes in Rats with Collagen-Induced Arthritis (CIA) Induced by TNF-α	Daphnetin (DAP), an active ingredient extracted from Daphne odora, has pharmacological effects such as anti-inflammatory, antioxidation and anti-tumor properties. The current study aims to investigate the relationship between the anti-rheumatoid effect of DAP and the inhibition of both the PI3K/AKT/mTOR and autophagy signaling pathways. DAP inhibited the proliferation of CIA-FLS in a dose-depende…	2020	10.1016/j.cyto.2019.154952	Cytokine	english	Animals,Anti-Inflammatory Agents/pharmacology,Apoptosis/drug effects,Arthritis Experimental/chemically induced/*drug therapy/metabolism,Arthritis Rheumatoid/chemically induced/drug therapy/metabolism,Autophagy,Autophagy/*drug effects,Cell Cycle/drug effects,Cell Proliferation/drug effects,Cells Cultured,Collagen/pharmacology,competing financial interests or personal relationships that could have …
423	Deng, X. and Le, H. and Wan, T. and Weng, M. and Tan, Y.	Galangin Alleviates Rheumatoid Arthritis in Rats by Downregulating the Phosphatidylinositol 3-Kinase/Protein Kinase B Signaling Pathway	Rheumatoid arthritis (RA) is a chronic autoimmune disease that greatly affect patients' quality of life. Galangin extract is renowned for its anti-proliferative and anti-oxidative characteristics. However, galangin cytotoxicity studies are presently inadequate. We aimed to investigate the therapeutic potential of galangin on RA by investigating the PI3K/AKT signaling pathway.Fibroblast-like synov…	2022	10.1080/21655979.2022.2062969	Bioengineered	english	*Arthritis Rheumatoid/drug therapy/pathology,*Phosphatidylinositol 3-Kinase/metabolism,Animals,cell death,Flavonoids,galangin,Humans,Phosphatidylinositol 3-Kinases/metabolism,Pi3k/akt,Proto-Oncogene Proteins c-akt/metabolism,Quality of Life,Rats,Rheumatoid arthritis,Signal Transduction
424	Deng, X. and Le, H. and Wan, T. and Weng, M. and Tan, Y.	Galangin Alleviates Rheumatoid Arthritis in Rats by Downregulating the Phosphatidylinositol 3-Kinase/Protein Kinase B Signaling Pathway	Rheumatoid arthritis (RA) is a chronic autoimmune disease that greatly affect patients' quality of life. Galangin extract is renowned for its anti-proliferative and anti-oxidative characteristics. However, galangin cytotoxicity studies are presently inadequate. We aimed to investigate the therapeutic potential of galangin on RA by investigating the PI3K/AKT signaling pathway.Fibroblast-like synov…	2022	10.1080/21655979.2022.2062969	Bioengineered	english	*Arthritis Rheumatoid/drug therapy/pathology,*Phosphatidylinositol 3-Kinase/metabolism,Animals,cell death,Flavonoids,galangin,Humans,Phosphatidylinositol 3-Kinases/metabolism,Pi3k/akt,Proto-Oncogene Proteins c-akt/metabolism,Quality of Life,Rats,Rheumatoid arthritis,Signal Transduction
425	Deng, X. and Le, H. and Wan, T. and Weng, M. and Tan, Y.	Galangin Alleviates Rheumatoid Arthritis in Rats by Downregulating the Phosphatidylinositol 3-Kinase/Protein Kinase B Signaling Pathway	Rheumatoid arthritis (RA) is a chronic autoimmune disease that greatly affect patients' quality of life. Galangin extract is renowned for its anti-proliferative and anti-oxidative characteristics. However, galangin cytotoxicity studies are presently inadequate. We aimed to investigate the therapeutic potential of galangin on RA by investigating the PI3K/AKT signaling pathway.Fibroblast-like synov…	2022	10.1080/21655979.2022.2062969	Bioengineered	english	*Arthritis Rheumatoid/drug therapy/pathology,*Phosphatidylinositol 3-Kinase/metabolism,Animals,cell death,Flavonoids,galangin,Humans,Phosphatidylinositol 3-Kinases/metabolism,Pi3k/akt,Proto-Oncogene Proteins c-akt/metabolism,Quality of Life,Rats,Rheumatoid arthritis,Signal Transduction
426	Deng, X. and Le, H. and Wan, T. and Weng, M. and Tan, Y.	Galangin Alleviates Rheumatoid Arthritis in Rats by Downregulating the Phosphatidylinositol 3-Kinase/Protein Kinase B Signaling Pathway	Rheumatoid arthritis (RA) is a chronic autoimmune disease that greatly affect patients' quality of life. Galangin extract is renowned for its anti-proliferative and anti-oxidative characteristics. However, galangin cytotoxicity studies are presently inadequate. We aimed to investigate the therapeutic potential of galangin on RA by investigating the PI3K/AKT signaling pathway.Fibroblast-like synov…	2022	10.1080/21655979.2022.2062969	Bioengineered	english	*Arthritis Rheumatoid/drug therapy/pathology,*Phosphatidylinositol 3-Kinase/metabolism,Animals,cell death,Flavonoids,galangin,Humans,Phosphatidylinositol 3-Kinases/metabolism,Pi3k/akt,Proto-Oncogene Proteins c-akt/metabolism,Quality of Life,Rats,Rheumatoid arthritis,Signal Transduction
427	Deng, Xiongwei and Le, Hailang and Wan, Taohong and Weng, Meizhi and Tan, Yongzhen	Galangin Alleviates Rheumatoid Arthritis in Rats by Downregulating the Phosphatidylinositol 3-Kinase/Protein Kinase B Signaling Pathway	Rheumatoid arthritis (RA) is a chronic autoimmune disease that greatly affect patients' quality of life. Galangin extract is renowned for its anti-proliferative and anti-oxidative characteristics. However, galangin cytotoxicity studies are presently inadequate. We aimed to investigate the therapeutic potential of galangin on RA by investigating the PI3K/AKT signaling pathway.Fibroblast-like synov…	2022	10.1080/21655979.2022.2062969	Bioengineered	english	Arthritis Rheumatoid,Phosphatidylinositol 3-Kinase
428	Deng, Hui and Jiang, Jing and Zhang, Sisi and Wu, Lijuan and Zhang, Qinglian and Sun, Wenkui	Network Pharmacology and Experimental Validation to Identify the Potential Mechanism of Hedyotis Diffusa Willd against Rheumatoid Arthritis	Rheumatoid arthritis (RA) is a chronic, systemic, autoimmune disease that may lead to joint damage, deformity, and disability, if not treated effectively. Hedyotis diffusa Willd (HDW) and its main components have been widely used to treat a variety of tumors and inflammatory diseases. The present study utilized a network pharmacology approach, microarray data analysis and molecular docking to pre…	2023	10.1038/s41598-022-25579-3	Scientific reports	english	Arthritis Rheumatoid,Drugs Chinese Herbal,Hedyotis
429	Deng, Hui and Jiang, Jing and Zhang, Sisi and Wu, Lijuan and Zhang, Qinglian and Sun, Wenkui	Network Pharmacology and Experimental Validation to Identify the Potential Mechanism of Hedyotis Diffusa Willd against Rheumatoid Arthritis	Rheumatoid arthritis (RA) is a chronic, systemic, autoimmune disease that may lead to joint damage, deformity, and disability, if not treated effectively. Hedyotis diffusa Willd (HDW) and its main components have been widely used to treat a variety of tumors and inflammatory diseases. The present study utilized a network pharmacology approach, microarray data analysis and molecular docking to pre…	2023	10.1038/s41598-022-25579-3	Scientific reports	english	Arthritis Rheumatoid,Drugs Chinese Herbal,Hedyotis
430	Deng, Hui and Jiang, Jing and Zhang, Sisi and Wu, Lijuan and Zhang, Qinglian and Sun, Wenkui	Network Pharmacology and Experimental Validation to Identify the Potential Mechanism of Hedyotis Diffusa Willd against Rheumatoid Arthritis	Rheumatoid arthritis (RA) is a chronic, systemic, autoimmune disease that may lead to joint damage, deformity, and disability, if not treated effectively. Hedyotis diffusa Willd (HDW) and its main components have been widely used to treat a variety of tumors and inflammatory diseases. The present study utilized a network pharmacology approach, microarray data analysis and molecular docking to pre…	2023	10.1038/s41598-022-25579-3	Scientific reports	english	Arthritis Rheumatoid,Drugs Chinese Herbal,Hedyotis
431	Deng, Q. and Bai, S. and Gao, W. and Tong, L.	Pristimerin Inhibits Angiogenesis in Adjuvant-Induced Arthritic Rats by Suppressing VEGFR2 Signaling Pathways	Rheumatoid arthritis (RA) is a progressive, inflammatory autoimmune disease. As RA progresses, the hyperplastic synovial pannus creates a hypoxic, inflammatory environment that induces angiogenesis. Further vascularization of the synovial tissue promotes pannus growth and continued infiltration of inflammatory leukocytes, thus perpetuating the disease. Pristimerin inhibits inflammation and tumor …	2015	10.1016/j.intimp.2015.11.001	Int Immunopharmacol	english	Angiogenesis,Angiogenesis Inhibitors/*therapeutic use,Angiopoietin-1/antagonists & inhibitors,Animals,Arthritis Experimental/*drug therapy/pathology,Cell Movement/drug effects,Cell Proliferation/drug effects,Human Umbilical Vein Endothelial Cells/drug effects,Humans,In Vitro Techniques,Male,Matrix Metalloproteinase 9/metabolism,Matrix Metalloproteinase Inhibitors/pharmacology,Neovascularization P…
432	Deng, Q. and Bai, S. and Gao, W. and Tong, L.	Pristimerin Inhibits Angiogenesis in Adjuvant-Induced Arthritic Rats by Suppressing VEGFR2 Signaling Pathways	Rheumatoid arthritis (RA) is a progressive, inflammatory autoimmune disease. As RA progresses, the hyperplastic synovial pannus creates a hypoxic, inflammatory environment that induces angiogenesis. Further vascularization of the synovial tissue promotes pannus growth and continued infiltration of inflammatory leukocytes, thus perpetuating the disease. Pristimerin inhibits inflammation and tumor …	2015	10.1016/j.intimp.2015.11.001	Int Immunopharmacol	english	Angiogenesis,Angiogenesis Inhibitors/*therapeutic use,Angiopoietin-1/antagonists & inhibitors,Animals,Arthritis Experimental/*drug therapy/pathology,Cell Movement/drug effects,Cell Proliferation/drug effects,Human Umbilical Vein Endothelial Cells/drug effects,Humans,In Vitro Techniques,Male,Matrix Metalloproteinase 9/metabolism,Matrix Metalloproteinase Inhibitors/pharmacology,Neovascularization P…
433	Deng, Q. and Bai, S. and Gao, W. and Tong, L.	Pristimerin Inhibits Angiogenesis in Adjuvant-Induced Arthritic Rats by Suppressing VEGFR2 Signaling Pathways	Rheumatoid arthritis (RA) is a progressive, inflammatory autoimmune disease. As RA progresses, the hyperplastic synovial pannus creates a hypoxic, inflammatory environment that induces angiogenesis. Further vascularization of the synovial tissue promotes pannus growth and continued infiltration of inflammatory leukocytes, thus perpetuating the disease. Pristimerin inhibits inflammation and tumor …	2015	10.1016/j.intimp.2015.11.001	Int Immunopharmacol	english	Angiogenesis,Angiogenesis Inhibitors/*therapeutic use,Angiopoietin-1/antagonists & inhibitors,Animals,Arthritis Experimental/*drug therapy/pathology,Cell Movement/drug effects,Cell Proliferation/drug effects,Human Umbilical Vein Endothelial Cells/drug effects,Humans,In Vitro Techniques,Male,Matrix Metalloproteinase 9/metabolism,Matrix Metalloproteinase Inhibitors/pharmacology,Neovascularization P…
434	Deng, Q. and Bai, S. and Gao, W. and Tong, L.	Pristimerin Inhibits Angiogenesis in Adjuvant-Induced Arthritic Rats by Suppressing VEGFR2 Signaling Pathways	Rheumatoid arthritis (RA) is a progressive, inflammatory autoimmune disease. As RA progresses, the hyperplastic synovial pannus creates a hypoxic, inflammatory environment that induces angiogenesis. Further vascularization of the synovial tissue promotes pannus growth and continued infiltration of inflammatory leukocytes, thus perpetuating the disease. Pristimerin inhibits inflammation and tumor …	2015	10.1016/j.intimp.2015.11.001	Int Immunopharmacol	english	Angiogenesis,Angiogenesis Inhibitors/*therapeutic use,Angiopoietin-1/antagonists & inhibitors,Animals,Arthritis Experimental/*drug therapy/pathology,Cell Movement/drug effects,Cell Proliferation/drug effects,Human Umbilical Vein Endothelial Cells/drug effects,Humans,In Vitro Techniques,Male,Matrix Metalloproteinase 9/metabolism,Matrix Metalloproteinase Inhibitors/pharmacology,Neovascularization P…
435	Deng, Qiudi and Bai, Shutong and Gao, Wanjiao and Tong, Li	Pristimerin Inhibits Angiogenesis in Adjuvant-Induced Arthritic Rats by Suppressing VEGFR2 Signaling Pathways	Rheumatoid arthritis (RA) is a progressive, inflammatory autoimmune disease. As RA progresses, the hyperplastic synovial pannus creates a hypoxic, inflammatory environment that induces angiogenesis. Further vascularization of the synovial tissue promotes pannus growth and continued infiltration of inflammatory leukocytes, thus perpetuating the disease. Pristimerin inhibits inflammation and tumor …	2015	10.1016/j.intimp.2015.11.001	Int Immunopharmacol	english
436	Deng, Yaoge and Hou, Mingzhuang and Wu, Yubin and Liu, Yang and Xia, Xiaowei and Yu, Chenqi and Yu, Jianfeng and Yang, Huilin and Zhang, Yijian and Zhu, Xuesong	SIRT3-PINK1-PKM2 Axis Prevents Osteoarthritis via Mitochondrial Renewal and Metabolic Switch	Maintaining mitochondrial homeostasis is critical for preserving chondrocyte physiological conditions and increasing resistance against osteoarthritis (OA). However, the underlying mechanisms governing mitochondrial self-renewal and energy production remain elusive. In this study, we demonstrated mitochondrial damage and aberrant mitophagy in OA chondrocytes. Genetically overexpressing PTEN-induc…	2025	10.1038/s41413-025-00413-4	Bone research	english	Carrier Proteins,Membrane Proteins,Mitochondria,Osteoarthritis,Protein Kinases,Sirtuin 3,Thyroid Hormones
437	Deng, Zengfa and Long, Dianbo and Liu, Hailong and Xu, Yiyang and Xin, Ruobing and Liao, Hongyi and Li, Zhiwen and Li, Ruiyun and Mao, Guping and Zhang, Ziji and Kang, Yan	tRNA-Derived Fragment tRF-5009A Regulates Autophagy and Degeneration of Cartilage in Osteoarthritis via Targeting mTOR	tRNA-derived fragments (tRFs) have been reported to have critical regulatory roles in osteoarthritis (OA). Recent studies have suggested that autophagy promotes the homeostasis of the extracellular matrix of chondrocytes in OA. However, the role of tRFs in posttranscriptional gene regulation during autophagy in OA is unknown. Therefore, we explored the role of tRF-5009A in the posttranscriptional…	2022	10.1155/2022/5781660	Oxidative medicine and cellular longevity	english	Cartilage Articular,MicroRNAs,Osteoarthritis
438	Deng, Gang and Xu, Yizhou and Li, Zhengnan and Zeng, Guangxuan	WTAP Mediates IL-1β-induced Chondrocyte Injury by Enhancing CA12 mRNA Stability Depending on m6A Modification	$<$h4$>$Background$<$/h4$>$Osteoarthritis (OA) poses a significant risk to the mobility of patients. Carbonic anhydrase 12 (CA12) can boost apoptosis and inflammation in several cancers, but its role in OA is unknown.$<$h4$>$Methods$<$/h4$>$Differentially expressed genes in OA were analyzed using the GEO database (GSE169077). RT-qPCR and western blot estimated relative mRNA and protein levels of …	2024	10.1186/s13018-024-05262-1	Journal of orthopaedic surgery and research	english	Chondrocytes,Osteoarthritis,RNA Splicing Factors
439	de Oliveira, Antonio Carlos Pinheiro and Yousif, Nizar M and Bhatia, Harsharan Singh and Hermanek, Julia and Huell, Michael and Fiebich, Bernd L	Poly(I:C) Increases the Expression of mPGES-1 and COX-2 in Rat Primary Microglia	$<$h4$>$Background$<$/h4$>$Microglia recognize pathogen-associated molecular patterns such as double-stranded RNA (dsRNA) present in some viruses. Polyinosinic-polycytidylic acid [poly(I:C)] is a synthetic analog of dsRNA that activates different molecules, such as retinoic acid-inducible gene I, melanoma differentiation-associated gene 5, and toll-like receptor-3 (TLR3). Poly(I:C) increases the …	2016	10.1186/s12974-015-0473-7	Journal of neuroinflammation	english
440	de Seabra Rodrigues Dias, Ivo R and Mok, Simon W F and Gordillo-Martínez, Flora and Khan, Imran and Hsiao, Wendy W L and Law, Betty Y K and Wong, Vincent K W and Liu, Liang	The Calcium-Induced Regulation in the Molecular and Transcriptional Circuitry of Human Inflammatory Response and Autoimmunity	Rheumatoid arthritis synovial fibroblasts (RASFs) are fundamental effector cells in RA driving the joint inflammation and deformities. Celastrol is a natural compound that exhibits a potent anti-arthritic effect promoting endoplasmic reticulum (ER) stress mediated by intracellular calcium (Ca\textsuperscript2+) mobilization. Ca\textsuperscript2+ is a second messenger regulating a variety of cellu…	2017	10.3389/fphar.2017.00962	Frontiers in pharmacology	english
441	de Sousa Valente, João and Alawi, Khadija M and Keringer, Patrik and Bharde, Sabah and Ayaz, Faseeha and Saleque, Nurjahan and Kodji, Xenia and Thapa, Dibesh and Argunhan, Fulye and Brain, Susan D	Examining the Role of Transient Receptor Potential Canonical 5 (TRPC5) in Osteoarthritis	$<$h4$>$Introduction$<$/h4$>$Osteo-arthritis (OA) involves joint degradation and usually pain; with mechanisms poorly understood and few treatment options. There is evidence that the transient receptor potential canonical 5 (TRPC5) mRNA expression is reduced in OA patients' synovia. Here we examine the profile of TRPC5 in DRG and involvement in murine models of OA.$<$h4$>$Design$<$/h4$>$TRPC5 KO …	2020	10.1016/j.ocarto.2020.100119	Osteoarthr Cartil Open	english
442	Dettmer, Rabea and Niwolik, Isabell and Cirksena, Karsten and Yoshimoto, Toshiaki and Tang, Yadi and Mehmeti, Ilir and Gurgul-Convey, Ewa and Naujok, Ortwin	Proinflammatory Cytokines Induce Rapid, NO-independent Apoptosis, Expression of Chemotactic Mediators and Interleukin-32 Secretion in Human Pluripotent Stem Cell-Derived Beta Cells	$<$h4$>$Aims/hypothesis$<$/h4$>$The aim of this study was to examine the effects of proinflammatory cytokines on cells of different developmental stages during the generation of stem cell-derived beta cells (SC-beta cells) from human pluripotent stem cells (hPSCs). We wanted to find out to what extent human SC-beta cells are suitable as an experimental cellular model and, with regard to a possibl…	2022	10.1007/s00125-022-05654-0	Diabetologia	english	Cytokines,Diabetes Mellitus Type 1,Inflammation,Insulin-Secreting Cells,Pluripotent Stem Cells
443	Dey, Gourab and Sinai-Turyansky, Reut and Yakobovich, Evalyn and Merquiol, Emmanuelle and Loboda, Jure and Sridharan, Nikhila and Houri-Haddad, Yael and Polak, David and Yona, Simon and Turk, Dusan and Wald, Ori and Blum, Galia	Development and Application of Reversible and Irreversible Covalent Probes for Human and Mouse Cathepsin-K Activity Detection, Revealing Nuclear Activity	Cathepsin-K (CTSK) is an osteoclast-secreted cysteine protease that efficiently cleaves extracellular matrices and promotes bone homeostasis and remodeling, making it an excellent therapeutic target. Detection of CTSK activity in complex biological samples using tailored tools such as activity-based probes (ABPs) will aid tremendously in drug development. Here, potent and selective CTSK probes ar…	2024	10.1002/advs.202401518	Adv Sci (Weinh)	english	Cathepsin K
444	Diao, Changhui and Chen, Zhiyuan and Qiu, Tao and Liu, Hao and Yang, Yuanyuan and Liu, Xiuheng and Wu, Junfeng and Wang, Lei	Inhibition of PRMT5 Attenuates Oxidative Stress-Induced Pyroptosis via Activation of the Nrf2/HO-1 Signal Pathway in a Mouse Model of Renal Ischemia-Reperfusion Injury	$<$h4$>$Background$<$/h4$>$Extensive evidence has demonstrated that oxidative stress, pyroptosis, and proinflammatory programmed cell death are related to renal ischemia/reperfusion (I/R) injury. However, the underlying mechanism remains to be illustrated. Protein arginine methylation transferase 5 (PRMT5), which mediates arginine methylation involved in the regulation of epigenetics, exhibits a …	2019	10.1155/2019/2345658	Oxidative medicine and cellular longevity	english	Oxidative Stress,Pyroptosis,Signal Transduction
445		Dietary Bioactive Components		2018		Curr Dev Nutr	english
446	Di Franco, Manuela and Vona, Rosa and Gambardella, Lucrezia and Cittadini, Camilla and Favretti, Martina and Gioia, Chiara and Straface, Elisabetta and Pietraforte, Donatella	Estrogen Receptors, ERK1/2 Phosphorylation and Reactive Oxidizing Species in Red Blood Cells from Patients with Rheumatoid Arthritis	Red blood cells (RBCs) are recognized to be important pathogenetic determinants in several human cardiovascular diseases (CVD). Undergoing to functional alterations when submitted to risk factors, RBCs modify their own intracellular signaling and the redox balance, shift their status from antioxidant defense to pro-oxidant agents, become a potent atherogenic stimulus playing a key role in the dys…	2022	10.3389/fphys.2022.1061319	Frontiers in physiology	english
447	Dillemans, L. and Yu, K. and De Zutter, A. and Noppen, S. and Gouwy, M. and Berghmans, N. and Verhallen, L. and De Bondt, M. and Vanbrabant, L. and Brusselmans, S. and Martens, E. and Schols, D. and Verschueren, P. and Rosenkilde, M. M. and Marques, P. E. and Struyf, S. and Proost, P.	Natural Carboxyterminal Truncation of Human CXCL10 Attenuates Glycosaminoglycan Binding, CXCR3A Signaling and Lymphocyte Chemotaxis, While Retaining Angiostatic Activity	BACKGROUND: Interferon-γ-inducible protein of 10~kDa (IP-10/CXCL10) is a dual-function CXC chemokine that coordinates chemotaxis of activated T cells and natural killer (NK) cells via interaction with its G protein-coupled receptor (GPCR), CXC chemokine receptor 3 (CXCR3). As a consequence of natural posttranslational modifications, human CXCL10 exhibits a high degree of structural and functional…	2024	10.1186/s12964-023-01453-1	Cell Commun Signal	english	*Chemokine CXCL10/metabolism,*Chemotaxis,*Glycosaminoglycans/metabolism,Angiogenesis,Animals,Chemokine,Cricetinae,Cricetulus,Cxcl10,Endothelial Cells/metabolism,Heparin/metabolism,Humans,Lymphocytes,Mice,Posttranslational modifications,Proteolysis,Solid phase peptide synthesis,T-Lymphocytes/metabolism
448	Dillemans, L. and Yu, K. and De Zutter, A. and Noppen, S. and Gouwy, M. and Berghmans, N. and Verhallen, L. and De Bondt, M. and Vanbrabant, L. and Brusselmans, S. and Martens, E. and Schols, D. and Verschueren, P. and Rosenkilde, M. M. and Marques, P. E. and Struyf, S. and Proost, P.	Natural Carboxyterminal Truncation of Human CXCL10 Attenuates Glycosaminoglycan Binding, CXCR3A Signaling and Lymphocyte Chemotaxis, While Retaining Angiostatic Activity	BACKGROUND: Interferon-γ-inducible protein of 10~kDa (IP-10/CXCL10) is a dual-function CXC chemokine that coordinates chemotaxis of activated T cells and natural killer (NK) cells via interaction with its G protein-coupled receptor (GPCR), CXC chemokine receptor 3 (CXCR3). As a consequence of natural posttranslational modifications, human CXCL10 exhibits a high degree of structural and functional…	2024	10.1186/s12964-023-01453-1	Cell Commun Signal	english	*Chemokine CXCL10/metabolism,*Chemotaxis,*Glycosaminoglycans/metabolism,Angiogenesis,Animals,Chemokine,Cricetinae,Cricetulus,Cxcl10,Endothelial Cells/metabolism,Heparin/metabolism,Humans,Lymphocytes,Mice,Posttranslational modifications,Proteolysis,Solid phase peptide synthesis,T-Lymphocytes/metabolism
449	Dillemans, L. and Yu, K. and De Zutter, A. and Noppen, S. and Gouwy, M. and Berghmans, N. and Verhallen, L. and De Bondt, M. and Vanbrabant, L. and Brusselmans, S. and Martens, E. and Schols, D. and Verschueren, P. and Rosenkilde, M. M. and Marques, P. E. and Struyf, S. and Proost, P.	Natural Carboxyterminal Truncation of Human CXCL10 Attenuates Glycosaminoglycan Binding, CXCR3A Signaling and Lymphocyte Chemotaxis, While Retaining Angiostatic Activity	BACKGROUND: Interferon-γ-inducible protein of 10~kDa (IP-10/CXCL10) is a dual-function CXC chemokine that coordinates chemotaxis of activated T cells and natural killer (NK) cells via interaction with its G protein-coupled receptor (GPCR), CXC chemokine receptor 3 (CXCR3). As a consequence of natural posttranslational modifications, human CXCL10 exhibits a high degree of structural and functional…	2024	10.1186/s12964-023-01453-1	Cell Commun Signal	english	*Chemokine CXCL10/metabolism,*Chemotaxis,*Glycosaminoglycans/metabolism,Angiogenesis,Animals,Chemokine,Cricetinae,Cricetulus,Cxcl10,Endothelial Cells/metabolism,Heparin/metabolism,Humans,Lymphocytes,Mice,Posttranslational modifications,Proteolysis,Solid phase peptide synthesis,T-Lymphocytes/metabolism
450	Dillemans, L. and Yu, K. and De Zutter, A. and Noppen, S. and Gouwy, M. and Berghmans, N. and Verhallen, L. and De Bondt, M. and Vanbrabant, L. and Brusselmans, S. and Martens, E. and Schols, D. and Verschueren, P. and Rosenkilde, M. M. and Marques, P. E. and Struyf, S. and Proost, P.	Natural Carboxyterminal Truncation of Human CXCL10 Attenuates Glycosaminoglycan Binding, CXCR3A Signaling and Lymphocyte Chemotaxis, While Retaining Angiostatic Activity	BACKGROUND: Interferon-γ-inducible protein of 10~kDa (IP-10/CXCL10) is a dual-function CXC chemokine that coordinates chemotaxis of activated T cells and natural killer (NK) cells via interaction with its G protein-coupled receptor (GPCR), CXC chemokine receptor 3 (CXCR3). As a consequence of natural posttranslational modifications, human CXCL10 exhibits a high degree of structural and functional…	2024	10.1186/s12964-023-01453-1	Cell Commun Signal	english	*Chemokine CXCL10/metabolism,*Chemotaxis,*Glycosaminoglycans/metabolism,Angiogenesis,Animals,Chemokine,Cricetinae,Cricetulus,Cxcl10,Endothelial Cells/metabolism,Heparin/metabolism,Humans,Lymphocytes,Mice,Posttranslational modifications,Proteolysis,Solid phase peptide synthesis,T-Lymphocytes/metabolism
451	Dillemans, Luna and Yu, Karen and De Zutter, Alexandra and Noppen, Sam and Gouwy, Mieke and Berghmans, Nele and Verhallen, Lisa and De Bondt, Mirre and Vanbrabant, Lotte and Brusselmans, Stef and Martens, Erik and Schols, Dominique and Verschueren, Patrick and Rosenkilde, Mette M and Marques, Pedro Elias and Struyf, Sofie and Proost, Paul	Natural Carboxyterminal Truncation of Human CXCL10 Attenuates Glycosaminoglycan Binding, CXCR3A Signaling and Lymphocyte Chemotaxis, While Retaining Angiostatic Activity	$<$h4$>$Background$<$/h4$>$Interferon-γ-inducible protein of 10~kDa (IP-10/CXCL10) is a dual-function CXC chemokine that coordinates chemotaxis of activated T cells and natural killer (NK) cells via interaction with its G protein-coupled receptor (GPCR), CXC chemokine receptor 3 (CXCR3). As a consequence of natural posttranslational modifications, human CXCL10 exhibits a high degree of structural…	2024	10.1186/s12964-023-01453-1	Cell communication and signaling : CCS	english	Chemokine CXCL10,Chemotaxis,Glycosaminoglycans
452	Dinesh, P. and Rasool, M.	Berberine Inhibits IL-21/IL-21R Mediated Inflammatory Proliferation of Fibroblast-like Synoviocytes through the Attenuation of PI3K/Akt Signaling Pathway and Ameliorates IL-21 Mediated Osteoclastogenesis	The current study investigated the therapeutic effect of berberine (BBR), an alkaloid derivative against IL-21/IL-21R mediated phosphotidyl inositol 3 kinase/protein kinase B (PI3K/Akt) signaling in adjuvant induced arthritic fibroblast-like synoviocytes (AA-FLS) isolated from rats and IL-21 mediated osteoclastogenesis in bone-marrow derived monocytes (BMMs). BBR (15-45\,µM) treatment attenuated …	2018	10.1016/j.cyto.2018.03.005	Cytokine	english	Aa-fls,Animals,Arthritis Experimental/genetics/pathology,Berberine/chemistry/*pharmacology,Cell Proliferation/drug effects,Cell Survival/drug effects,Cytokines/metabolism,Female,Fibroblasts/drug effects/metabolism/*pathology,Gene Expression Regulation/drug effects,Il-21/il-21r,Inflammation Mediators/metabolism,Inflammation/*pathology,Interleukin-21,Interleukins/*metabolism,Male,Matrix Metalloprot…
453	Dinesh, P. and Rasool, M.	Berberine Mitigates IL-21/IL-21R Mediated Autophagic Influx in Fibroblast-like Synoviocytes and Regulates Th17/Treg Imbalance in Rheumatoid Arthritis	In our previous study, we explored the therapeutic effect of berberine (BBR) against IL-21/IL-21R mediated inflammatory proliferation of adjuvant-induced arthritic fibroblast-like synoviocytes (AA-FLS) through the PI3K/Akt pathway. The current study was designed to explore the therapeutic potential of BBR (15-45~µM) against IL-21/IL-21R mediated autophagy in AA-FLS mediated through PI3K/Akt signa…	2019	10.1007/s10495-019-01548-6	Apoptosis	english	AhR,Animals,Antirheumatic Agents/*pharmacology,Apoptosis Regulatory Proteins/genetics/metabolism,Arthritis Rheumatoid/chemically induced/immunology/*pathology,Autophagy/*drug effects,Berberine/*pharmacology,Cell Differentiation/drug effects,Cell Movement/drug effects,Cell Proliferation/drug effects,Disease Models Animal,Foxp3,Gene Silencing,Il-21/il-21r,Interleukin-21,Interleukins/metabolism/phar…
454	Dinesh, P. and Rasool, M.	Berberine Mitigates IL-21/IL-21R Mediated Autophagic Influx in Fibroblast-like Synoviocytes and Regulates Th17/Treg Imbalance in Rheumatoid Arthritis	In our previous study, we explored the therapeutic effect of berberine (BBR) against IL-21/IL-21R mediated inflammatory proliferation of adjuvant-induced arthritic fibroblast-like synoviocytes (AA-FLS) through the PI3K/Akt pathway. The current study was designed to explore the therapeutic potential of BBR (15-45~µM) against IL-21/IL-21R mediated autophagy in AA-FLS mediated through PI3K/Akt signa…	2019	10.1007/s10495-019-01548-6	Apoptosis	english	AhR,Animals,Antirheumatic Agents/*pharmacology,Apoptosis Regulatory Proteins/genetics/metabolism,Arthritis Rheumatoid/chemically induced/immunology/*pathology,Autophagy/*drug effects,Berberine/*pharmacology,Cell Differentiation/drug effects,Cell Movement/drug effects,Cell Proliferation/drug effects,Disease Models Animal,Foxp3,Gene Silencing,Il-21/il-21r,Interleukin-21,Interleukins/metabolism/phar…
455	Dinesh, P. and Rasool, M.	Multifaceted Role of IL-21 in Rheumatoid Arthritis: Current Understanding and Future Perspectives	Rheumatoid arthritis (RA) is a systemic autoimmune inflammatory disorder designated with hyperplastic synovium, bone destruction and cartilage degradation. Current therapies involve targeting major cytokines and inflammatory mediators involved in RA to alleviate the pain and provide a temporary relief. Interleukin 21 (IL-21), a recently identified cytokine is known to possess a versatile role in …	2018	10.1002/jcp.26158	J Cell Physiol	english	Animals,Arthritis Rheumatoid/*drug therapy/*metabolism,Cartilage/metabolism,Cytokines/metabolism,Fibroblasts/*metabolism,Humans,Il-21/il-21r,Interleukin-21,Interleukins/immunology/*metabolism,Jak-stat,Mapk,osteoclastogenesis,Phosphatidylinositol 3-Kinases/metabolism,PI3K-Akt,rheumatoid arthritis
456	Dinesh, P. and Rasool, M.	Multifaceted Role of IL-21 in Rheumatoid Arthritis: Current Understanding and Future Perspectives	Rheumatoid arthritis (RA) is a systemic autoimmune inflammatory disorder designated with hyperplastic synovium, bone destruction and cartilage degradation. Current therapies involve targeting major cytokines and inflammatory mediators involved in RA to alleviate the pain and provide a temporary relief. Interleukin 21 (IL-21), a recently identified cytokine is known to possess a versatile role in …	2018	10.1002/jcp.26158	J Cell Physiol	english	Animals,Arthritis Rheumatoid/*drug therapy/*metabolism,Cartilage/metabolism,Cytokines/metabolism,Fibroblasts/*metabolism,Humans,Il-21/il-21r,Interleukin-21,Interleukins/immunology/*metabolism,Jak-stat,Mapk,osteoclastogenesis,Phosphatidylinositol 3-Kinases/metabolism,PI3K-Akt,rheumatoid arthritis
457	Dinesh, P. and Rasool, M.	uPA/uPAR Signaling in Rheumatoid Arthritis: Shedding Light on Its Mechanism of Action	Rheumatoid arthritis (RA) is a systemic and chronic autoimmune inflammatory disorder affecting multiple joints. Various cytokines, chemokines and growth factors synergistically modulate the joint physiology leading to bone erosion and cartilage degradation. Other than these conventional mediators that are well established in the past, the newly identified plasminogen activator (PA) family of prot…	2018	10.1016/j.phrs.2018.05.016	Pharmacol Res	english	Ampk,Animals,Arthritis Rheumatoid/*enzymology/immunology/pathology,Humans,Joints/*enzymology/immunology/pathology,Membrane Proteins/*metabolism,Osteogenesis,Pai-1,Prognosis,Receptors Urokinase Plasminogen Activator/*metabolism,Rheumatoid arthritis,Signal Transduction,Survivin,uPA/uPAR,β1/β3 integrin
458	Dinesh, P. and Rasool, M.	uPA/uPAR Signaling in Rheumatoid Arthritis: Shedding Light on Its Mechanism of Action	Rheumatoid arthritis (RA) is a systemic and chronic autoimmune inflammatory disorder affecting multiple joints. Various cytokines, chemokines and growth factors synergistically modulate the joint physiology leading to bone erosion and cartilage degradation. Other than these conventional mediators that are well established in the past, the newly identified plasminogen activator (PA) family of prot…	2018	10.1016/j.phrs.2018.05.016	Pharmacol Res	english	Ampk,Animals,Arthritis Rheumatoid/*enzymology/immunology/pathology,Humans,Joints/*enzymology/immunology/pathology,Membrane Proteins/*metabolism,Osteogenesis,Pai-1,Prognosis,Receptors Urokinase Plasminogen Activator/*metabolism,Rheumatoid arthritis,Signal Transduction,Survivin,uPA/uPAR,β1/β3 integrin
459	Ding, Yongkang and Liang, Lu and Guo, Ye and Zhu, Bing	Bibliometric Analysis of Research on Osteoarthritis and Extracellular Vesicles: Trends and Frontiers	Extensive research has made significant progress in exploring the potential application of extracellular vesicles (EV) in the diagnosis and treatment of osteoarthritis (OA). However, there is current a lack of study on bibliometrics. In this study, we completed a novel bibliometric analysis of EV research in OA over the past two decades. Specifically, we identified a total of 354 relevant publica…	2024	10.1016/j.heliyon.2024.e36127	Heliyon	english
460	Ding, Jingyi and Ji, Ran and Wang, Ziyi and Jia, Yuzhi and Meng, Tiantian and Song, Xinbin and Gao, Jing and He, Qingyong	Cardiovascular Protection of YiyiFuzi Powder and the Potential Mechanisms through Modulating Mitochondria-Endoplasmic Reticulum Interactions	Cardiovascular diseases (CVD) remain the leading cause of death worldwide and represent a major public health challenge. YiyiFuzi Powder (YYFZ), composed of Coicis semen and Fuzi, is a classical traditional Chinese medicine prescription from the \emphSynopsis of Golden Chamber dating back to the Han Dynasty. Historically, YYFZ has been used to treat various CVD, rooted in Chinese therapeutic prin…	2024	10.3389/fphar.2024.1405545	Frontiers in pharmacology	english
461	Ding, Chengbiao and Ni, Leying and Liu, Qi and Zhou, Chenxu and Wang, Guomin and Chu, Paul K and Wu, Zhengwei	Cold Air Plasma Improving Rheumatoid Arthritis via Mitochondrial Apoptosis Pathway	Rheumatoid arthritis (RA) has plagued physicians and patients for years due to the lack of targeted treatment. In this study, inspired by the commonality between rheumatoid arthritis fibroblast-like synoviocytes (RA-FLS) and cancer cells, the therapeutic effects of cold air plasma (CAP) on RA are studied systematically and thoroughly. In/ex vivo results show that CAP with the proper dosage signif…	2023	10.1002/btm2.10366	Bioengineering \& translational medicine	english
462	Direito, Rosa and Rocha, João and Sepodes, Bruno and Eduardo-Figueira, Maria	Phenolic Compounds Impact on Rheumatoid Arthritis, Inflammatory Bowel Disease and Microbiota Modulation	Non-communicable chronic diseases (NCDs) are nowadays the principal cause of death, especially in most industrialized nations. These illnesses have increased exponentially with the consumption of diets very high in fat and sugar, not to mention stress and physical inactivity among other factors. The potential impact of suboptimal diets on NCDs' morbidity and mortality rates brings to the forefron…	2021	10.3390/pharmaceutics13020145	Pharmaceutics	english
463	Direito, Rosa and Rocha, João and Sepodes, Bruno and Eduardo-Figueira, Maria	Phenolic Compounds Impact on Rheumatoid Arthritis, Inflammatory Bowel Disease and Microbiota Modulation	Non-communicable chronic diseases (NCDs) are nowadays the principal cause of death, especially in most industrialized nations. These illnesses have increased exponentially with the consumption of diets very high in fat and sugar, not to mention stress and physical inactivity among other factors. The potential impact of suboptimal diets on NCDs' morbidity and mortality rates brings to the forefron…	2021	10.3390/pharmaceutics13020145	Pharmaceutics	english
464	Do, Hyun Ju and Hwang, Yeo Jin and Yang, Hye Jin and Park, Kwang Il	Effect of Rhus Verniciflua Extract on IgE-Antigen-Mediated Allergic Reaction in Rat Basophilic Leukemic RBL-2H3 Mast Cells and Passive Cutaneous Anaphylaxis in Mice	\emphRhus verniciflua is widely known for its antioxidant, antibacterial, anticancer, and antiaging efficacy and \emphα-glucosidase inhibition. This study was designed whether \emphRhus verniciflua extracts inhibit the IgE-antigen-mediated allergic reaction in RBL-2H3 mast cells, and it further investigated the Fc\emphεRI- and arachidonate-signaling by which \emphRhus verniciflua extracts exert i…	2019	10.1155/2019/6497691	Evidence-based complementary and alternative medicine : eCAM	english
465	Dong, Xiaojun and Gan, Yuan and Ding, Lina and Zeng, Fujia and Ding, Dou	Effect of Jiawei Fengshining on Synovial Cell Apoptosis and TGF-β1/Smad Signaling Pathway in Rats with Rheumatoid Arthritis	$<$h4$>$Background/aims$<$/h4$>$\emphJiawei Fengshining (JWFSN) is a new formula originated from \emphFengshining, a classic formula for the treatment of rheumatoid arthritis (RA). The mechanism of JWFSN in the treatment of RA is still unclear. The aim of this study was to evaluate the effect of JWFSN formula on the inflammatory mediator levels in the serum and the TGF-\emphβ1/Smad pathway in the…	2019	10.1155/2019/8614034	Evidence-based complementary and alternative medicine : eCAM	english
466	Dong, Xiaojun and Gan, Yuan and Ding, Lina and Zeng, Fujia and Ding, Dou	Effect of Jiawei Fengshining on Synovial Cell Apoptosis and TGF-β1/Smad Signaling Pathway in Rats with Rheumatoid Arthritis	$<$h4$>$Background/aims$<$/h4$>$\emphJiawei Fengshining (JWFSN) is a new formula originated from \emphFengshining, a classic formula for the treatment of rheumatoid arthritis (RA). The mechanism of JWFSN in the treatment of RA is still unclear. The aim of this study was to evaluate the effect of JWFSN formula on the inflammatory mediator levels in the serum and the TGF-\emphβ1/Smad pathway in the…	2019	10.1155/2019/8614034	Evidence-based complementary and alternative medicine : eCAM	english
467	Dong, Xiaojun and Gan, Yuan and Ding, Lina and Zeng, Fujia and Ding, Dou	Effect of Jiawei Fengshining on Synovial Cell Apoptosis and TGF-β1/Smad Signaling Pathway in Rats with Rheumatoid Arthritis	$<$h4$>$Background/aims$<$/h4$>$\emphJiawei Fengshining (JWFSN) is a new formula originated from \emphFengshining, a classic formula for the treatment of rheumatoid arthritis (RA). The mechanism of JWFSN in the treatment of RA is still unclear. The aim of this study was to evaluate the effect of JWFSN formula on the inflammatory mediator levels in the serum and the TGF-\emphβ1/Smad pathway in the…	2019	10.1155/2019/8614034	Evidence-based complementary and alternative medicine : eCAM	english
468	Dong, Li and Wu, Haicui and Qi, Fanghua and Chen, Wen and Xu, Yuan and Li, Min and Wang, Yuqi and Yan, Rugen and Cai, Pingping	LncRNA NEAT1 Participates in Diminished Ovarian Reserve by Affecting Granulosa Cell Apoptosis and Estradiol Synthesis via the miR-204-5p/ESR1 Axis	Long non-coding RNAs (lncRNAs) affect the biological functions of granulosa cells (GCs) through multiple mechanisms, including epigenetic regulation, transcriptional regulation, post-translational modification, and cell signaling. Our previous study found that lncRNA NEAT1 expression is significantly downregulated in the GCs of patients with diminished ovarian reserve (DOR); however, its exact re…	2025	10.1186/s13048-025-01683-6	Journal of ovarian research	english	Estradiol,Estrogen Receptor alpha,Granulosa Cells,MicroRNAs,Ovarian Reserve,RNA Long Noncoding
469	Dong, Yonghui and Wang, Ping and Yang, Yongguang and Huang, Jincheng and Dai, Zhipeng and Zheng, Wendi and Li, Zhen and Yao, Zheng and Zhang, Hongjun and Zheng, Jia	PRMT5 Inhibition Attenuates Cartilage Degradation by Reducing MAPK and NF-κB Signaling	$<$h4$>$Objectives$<$/h4$>$A role for the type II arginine methyltransferase PRMT5 in various human diseases has been identified. In this study, the potential mechanism underlying the involvement of PRMT5 in the pathological process leading to osteoarthritis (OA) was investigated.$<$h4$>$Methods$<$/h4$>$PRMT5 expression in cartilage tissues from patients with OA and control individuals was assess…	2020	10.1186/s13075-020-02304-x	Arthritis research \& therapy	english	Cartilage Articular,Osteoarthritis
470	Dong, Xiaojun and Zhang, Qi and Zeng, Fujia and Cai, Mingxing and Ding, Dou	The Protective Effect of Gentisic Acid on Rheumatoid Arthritis via the RAF/ERK Signaling Pathway	$<$h4$>$Background$<$/h4$>$RAF and ERK pathways are known to be activated in human rheumatoid arthritis (RA) fibroblast-like synoviocytes (FLS), which play an important role in the pathogenesis and destruction of RA. Gentisic acid (GA) was a natural product derived from plants, which has been reported can attenuate pressure overload-induced cardiac hypertrophy and fibrosis in mice through inhibit…	2022	10.1186/s13018-022-03006-7	Journal of orthopaedic surgery and research	english	Signal Transduction
471	Dong, Xiaojun and Zhang, Qi and Zeng, Fujia and Cai, Mingxing and Ding, Dou	The Protective Effect of Gentisic Acid on Rheumatoid Arthritis via the RAF/ERK Signaling Pathway	$<$h4$>$Background$<$/h4$>$RAF and ERK pathways are known to be activated in human rheumatoid arthritis (RA) fibroblast-like synoviocytes (FLS), which play an important role in the pathogenesis and destruction of RA. Gentisic acid (GA) was a natural product derived from plants, which has been reported can attenuate pressure overload-induced cardiac hypertrophy and fibrosis in mice through inhibit…	2022	10.1186/s13018-022-03006-7	Journal of orthopaedic surgery and research	english	Signal Transduction
472	Dong, Xiaojun and Zhang, Qi and Zeng, Fujia and Cai, Mingxing and Ding, Dou	The Protective Effect of Gentisic Acid on Rheumatoid Arthritis via the RAF/ERK Signaling Pathway	$<$h4$>$Background$<$/h4$>$RAF and ERK pathways are known to be activated in human rheumatoid arthritis (RA) fibroblast-like synoviocytes (FLS), which play an important role in the pathogenesis and destruction of RA. Gentisic acid (GA) was a natural product derived from plants, which has been reported can attenuate pressure overload-induced cardiac hypertrophy and fibrosis in mice through inhibit…	2022	10.1186/s13018-022-03006-7	Journal of orthopaedic surgery and research	english	Signal Transduction
473	Dong, X. and Kong, F. and Liu, C. and Dai, S. and Zhang, Y. and Xiao, F. and Zhang, H. and Wu, C. T. and Wang, H.	Pulp Stem Cells with Hepatocyte Growth Factor Overexpression Exhibit Dual Effects in Rheumatoid Arthritis	BACKGROUND: To investigate the therapeutic effect of human dental pulp stem cells (DPSCs) transfected with adenovirus expressing hepatocyte growth factor (HGF) in a mouse model of collagen-induced arthritis (CIA). METHODS: DPSCs were modified with Ad-HGF to produce HGF-overexpressing DPSCs, DPSCs-HGF. In experimental mouse CIA model, DPSCs-HGF and DPSCs-Null (modified with Ad-Null) were engrafted…	2020	10.1186/s13287-020-01747-y	Stem Cell Res Ther	english	*Arthritis Rheumatoid/therapy,*Synoviocytes,Animals,Cell Proliferation,Cell therapy,Cells Cultured,Dental Pulp,Dental pulp stem cells (DPSCs),Hepatocyte growth factor (HGF),Hepatocyte Growth Factor/genetics,Mice,Rheumatoid arthritis (RA),Stem Cells,X-Ray Microtomography
474	Dong, X. and Kong, F. and Liu, C. and Dai, S. and Zhang, Y. and Xiao, F. and Zhang, H. and Wu, C. T. and Wang, H.	Pulp Stem Cells with Hepatocyte Growth Factor Overexpression Exhibit Dual Effects in Rheumatoid Arthritis	BACKGROUND: To investigate the therapeutic effect of human dental pulp stem cells (DPSCs) transfected with adenovirus expressing hepatocyte growth factor (HGF) in a mouse model of collagen-induced arthritis (CIA). METHODS: DPSCs were modified with Ad-HGF to produce HGF-overexpressing DPSCs, DPSCs-HGF. In experimental mouse CIA model, DPSCs-HGF and DPSCs-Null (modified with Ad-Null) were engrafted…	2020	10.1186/s13287-020-01747-y	Stem Cell Res Ther	english	*Arthritis Rheumatoid/therapy,*Synoviocytes,Animals,Cell Proliferation,Cell therapy,Cells Cultured,Dental Pulp,Dental pulp stem cells (DPSCs),Hepatocyte growth factor (HGF),Hepatocyte Growth Factor/genetics,Mice,Rheumatoid arthritis (RA),Stem Cells,X-Ray Microtomography
475	Dong, Xiwen and Kong, Fanxuan and Liu, Chao and Dai, Shiyun and Zhang, Yuning and Xiao, Fengjun and Zhang, Huan and Wu, Chu-Tse and Wang, Hua	Pulp Stem Cells with Hepatocyte Growth Factor Overexpression Exhibit Dual Effects in Rheumatoid Arthritis	$<$h4$>$Background$<$/h4$>$To investigate the therapeutic effect of human dental pulp stem cells (DPSCs) transfected with adenovirus expressing hepatocyte growth factor (HGF) in a mouse model of collagen-induced arthritis (CIA).$<$h4$>$Methods$<$/h4$>$DPSCs were modified with Ad-HGF to produce HGF-overexpressing DPSCs, DPSCs-HGF. In experimental mouse CIA model, DPSCs-HGF and DPSCs-Null (modified…	2020	10.1186/s13287-020-01747-y	Stem cell research \& therapy	english	Arthritis Rheumatoid,Synoviocytes
476	Dong, Xiwen and Kong, Fanxuan and Liu, Chao and Dai, Shiyun and Zhang, Yuning and Xiao, Fengjun and Zhang, Huan and Wu, Chu-Tse and Wang, Hua	Pulp Stem Cells with Hepatocyte Growth Factor Overexpression Exhibit Dual Effects in Rheumatoid Arthritis	$<$h4$>$Background$<$/h4$>$To investigate the therapeutic effect of human dental pulp stem cells (DPSCs) transfected with adenovirus expressing hepatocyte growth factor (HGF) in a mouse model of collagen-induced arthritis (CIA).$<$h4$>$Methods$<$/h4$>$DPSCs were modified with Ad-HGF to produce HGF-overexpressing DPSCs, DPSCs-HGF. In experimental mouse CIA model, DPSCs-HGF and DPSCs-Null (modified…	2020	10.1186/s13287-020-01747-y	Stem cell research \& therapy	english	Arthritis Rheumatoid,Synoviocytes
477	Dong, Xiwen and Kong, Fanxuan and Liu, Chao and Dai, Shiyun and Zhang, Yuning and Xiao, Fengjun and Zhang, Huan and Wu, Chu-Tse and Wang, Hua	Pulp Stem Cells with Hepatocyte Growth Factor Overexpression Exhibit Dual Effects in Rheumatoid Arthritis	$<$h4$>$Background$<$/h4$>$To investigate the therapeutic effect of human dental pulp stem cells (DPSCs) transfected with adenovirus expressing hepatocyte growth factor (HGF) in a mouse model of collagen-induced arthritis (CIA).$<$h4$>$Methods$<$/h4$>$DPSCs were modified with Ad-HGF to produce HGF-overexpressing DPSCs, DPSCs-HGF. In experimental mouse CIA model, DPSCs-HGF and DPSCs-Null (modified…	2020	10.1186/s13287-020-01747-y	Stem cell research \& therapy	english	Arthritis Rheumatoid,Synoviocytes
478	Dong, Xing-Duo and Lu, Qisi and Li, Yi-Dong and Cai, Chao-Yun and Teng, Qiu-Xu and Lei, Zi-Ning and Wei, Zeng-Hui and Yin, Fan and Zeng, Leli and Chen, Zhe-Sheng	RN486, a Bruton's Tyrosine Kinase Inhibitor, Antagonizes Multidrug Resistance in ABCG2-overexpressing Cancer Cells	$<$h4$>$Background and objectives$<$/h4$>$Overcoming ATP-binding cassette subfamily G member 2 (ABCG2)-mediated multidrug resistance (MDR) has attracted the attention of scientists because one of the critical factors resulting in MDR in cancer is the overexpression of ABCG2. RN486, a Bruton's Tyrosine Kinase (BTK) inhibitor, was discovered to potentially reverse ABCB1-mediated MDR. However, there…	2024	10.2478/jtim-2024-0011	Journal of translational internal medicine	english
479	Dong, Xin and Wang, Zhi and Fu, Yao and Tian, Yuxin and Xue, Peifeng and Wang, Yuewu and Yang, Feiyun and Li, Guojing and Wang, Ruigang	From Tea to Functional Foods: Exploring Caryopteris Mongolica Bunge for Anti-Rheumatoid Arthritis and Unraveling Its Potential Mechanisms	$<$h4$>$Background$<$/h4$>$\emphCaryopteris mongolica Bunge (CM) shows promising potential for managing rheumatoid arthritis (RA) and digestive disorders, attributed to its rich content of bioactive compounds such as polyphenols and flavonoids. Despite its common use in herbal tea, the specific mechanisms underlying CM's anti-inflammatory and joint-protective effects remain unclear, limiting its …	2024	10.3390/nu16244311	Nutrients	english	Anti-Inflammatory Agents,Arthritis Experimental,Arthritis Rheumatoid,Functional Food,Plant Extracts,Rats Sprague-Dawley
480	Dong, Xin and Wang, Zhi and Fu, Yao and Tian, Yuxin and Xue, Peifeng and Wang, Yuewu and Yang, Feiyun and Li, Guojing and Wang, Ruigang	From Tea to Functional Foods: Exploring Caryopteris Mongolica Bunge for Anti-Rheumatoid Arthritis and Unraveling Its Potential Mechanisms	$<$h4$>$Background$<$/h4$>$\emphCaryopteris mongolica Bunge (CM) shows promising potential for managing rheumatoid arthritis (RA) and digestive disorders, attributed to its rich content of bioactive compounds such as polyphenols and flavonoids. Despite its common use in herbal tea, the specific mechanisms underlying CM's anti-inflammatory and joint-protective effects remain unclear, limiting its …	2024	10.3390/nu16244311	Nutrients	english	Anti-Inflammatory Agents,Arthritis Experimental,Arthritis Rheumatoid,Functional Food,Plant Extracts,Rats Sprague-Dawley
481	Dong, Xin and Wang, Zhi and Fu, Yao and Tian, Yuxin and Xue, Peifeng and Wang, Yuewu and Yang, Feiyun and Li, Guojing and Wang, Ruigang	From Tea to Functional Foods: Exploring Caryopteris Mongolica Bunge for Anti-Rheumatoid Arthritis and Unraveling Its Potential Mechanisms	$<$h4$>$Background$<$/h4$>$\emphCaryopteris mongolica Bunge (CM) shows promising potential for managing rheumatoid arthritis (RA) and digestive disorders, attributed to its rich content of bioactive compounds such as polyphenols and flavonoids. Despite its common use in herbal tea, the specific mechanisms underlying CM's anti-inflammatory and joint-protective effects remain unclear, limiting its …	2024	10.3390/nu16244311	Nutrients	english	Anti-Inflammatory Agents,Arthritis Experimental,Arthritis Rheumatoid,Functional Food,Plant Extracts,Rats Sprague-Dawley
482	Donnenfield, Jonah I and Fleming, Braden C and Proffen, Benedikt L and Podury, Archana and Murray, Martha M	Microscopic and Transcriptomic Changes in Porcine Synovium One Year Following Disruption of the Anterior Cruciate Ligament	$<$h4$>$Objective$<$/h4$>$There is no disease-modifying treatment for posttraumatic osteoarthritis (PTOA). This may be partly due to an incomplete understanding of synovitis, which has been causally linked to PTOA progression. The microscopic and transcriptomic changes in synovium seen in early- to mid-stage PTOA were evaluated to better characterize this knowledge gap.$<$h4$>$Methods$<$/h4$>$Sev…	2023	10.1016/j.joca.2023.07.014	Osteoarthritis Cartilage	english	Anterior Cruciate Ligament Injuries,Osteoarthritis,Synovitis
483	Donnenfield, Jonah I and Karamchedu, Naga Padmini and Proffen, Benedikt L and Molino, Janine and Fleming, Braden C and Murray, Martha M	Transcriptomic Changes in Porcine Articular Cartilage One Year Following Disruption of the Anterior Cruciate Ligament	To determine the transcriptomic changes seen in early- to mid-stage posttraumatic osteoarthritis (PTOA) development, 72 Yucatan minipigs underwent transection of the anterior cruciate ligament. Subjects were randomized to no further intervention, ligament reconstruction, or ligament repair, followed by articular cartilage harvesting and RNA-sequencing at three different postoperative timepoints (…	2023	10.1371/journal.pone.0284777	PloS one	english	Anterior Cruciate Ligament Injuries,Cartilage Articular,Osteoarthritis
484	Doody, Karen M and Stanford, Stephanie M and Sacchetti, Cristiano and Svensson, Mattias N D and Coles, Charlotte H and Mitakidis, Nikolaos and Kiosses, William B and Bartok, Beatrix and Fos, Camille and Cory, Esther and Sah, Robert L and Liu-Bryan, Ru and Boyle, David L and Arnett, Heather A and Mustelin, Tomas and Corr, Maripat and Esko, Jeffrey D and Tremblay, Michel L and Firestein, Gary S and…	Targeting Phosphatase-Dependent Proteoglycan Switch for Rheumatoid Arthritis Therapy	Despite the availability of several therapies for rheumatoid arthritis (RA) that target the immune system, a large number of RA patients fail to achieve remission. Joint-lining cells, called fibroblast-like synoviocytes (FLS), become activated during RA and mediate joint inflammation and destruction of cartilage and bone. We identify RPTPσ, a transmembrane tyrosine phosphatase, as a therapeutic t…	2015	10.1126/scitranslmed.aaa4616	Sci Transl Med	english
[truncated: 2,200 more rows]
