# Supplementary material for: Pharmacological Inhibition of the PI3K/AKT/mTOR Pathway in Rheumatoid Arthritis Synoviocytes: A Systematic Review and Meta-Analysis (Preclinical)
Source: Pharmaceuticals (Basel). 2025 Aug 2;18(8):1152. doi: 10.3390/ph18081152 (PMC12388949; doi:10.3390/ph18081152)
Supplement: Supplementary file 1 [file pharmaceuticals-18-01152-s001.zip › pharmaceuticals-3779354-supplementary/Supplementary/Table S5.TA screening full table.xlsx]

## Sheet: Sheet1
record_id	authors	title	abstract	year	doi	journal	language	keywords
1		10th Congress of International Society of Systemic Auto-Inflammatory Diseases (ISSAID) : Genoa, Italy. 31 March - 3 April 2019		2019		Pediatr Rheumatol Online J	english
2		The 12th World Congress on Inflammation : 8-12 August, 2015 Seaport Hotel and World Trade Center, Boston, USA		2015	10.1007/s00011-015-0839-4	Inflamm Res	english
3		13th EBSA Congress, July 24-28, 2021, Vienna, Austria		2021	10.1007/s00249-021-01558-w	Eur Biophys J	english
4		15th Conference Clinical Trials Alzheimer’s Disease, November 29–December 2, 2022, San Francisco, CA, USA: Posters (Clinical Trial Alzheimer’s Disease)		2022		The Journal of Prevention of Alzheimer's Disease	english
5		17th International Congress of Immunology, 19-23 October 2019, Beijing, China		2019	10.1002/eji.201970400	Eur J Immunol	english
6		C		2020		Saunders Comprehensive Veterinary Dictionary	english
7		P		2020		Saunders Comprehensive Veterinary Dictionary	english
8		2023 Scientific Session of the Society of American Gastrointestinal and Endoscopic Surgeons (SAGES), Montréal, Canada, 19 March–April 1 2023: Podium Abstracts		2023		Surg Endosc	english
9		20th IUPAB International Congress, 45th SBBf Congress and 50th Annual Meeting of SBBq : Poster Abstracts		2021		Biophys Rev	english
10		21st Congress of the European Hematology Association Copenhagen, Denmark, June 9–12, 2016		2016		Haematologica	english
11		24th European Congress on Obesity (ECO2017), Porto, Portugal, May 17-20, 2017: Abstracts		2017	10.1159/000468958	Obes Facts	english
12		45° Congress of the Italian Society of Hematology Florence, Italy, October 4–7, 2015		2015		Haematologica	english
13		The 46th Annual Meeting of the European Society for Blood and Marrow Transplantation: Physicians Poster Session (P001-P706)		2020	10.1038/s41409-020-01120-w	Bone Marrow Transplant	english
14		46th Congress of the Italian Society of Hematology Rome, Italy, October 15–18, 2017		2017		Haematologica	english
15		56th EASD Annual Meeting of the European Association for the Study of Diabetes : 21-25 September 2020		2020	10.1007/s00125-020-05221-5	Diabetologia	english
16		The 7th Congress of Biophysicists of Russia - Conference Proceedings : Abstracts		2023		Biophys Rev	english
17		The 96th Annual Meeting of The Physiological Society of Japan		2019	10.1007/s12576-019-00673-w	J Physiol Sci	english
18	Abdel-Maksoud, Mostafa A and Askar, Mostafa A and Abdel-Rahman, Ibrahim Y and Gharib, Mustafa and Aufy, Mohammed	Integrating Network Pharmacology and Molecular Docking Approach to Elucidate the Mechanism of Commiphora Wightii for the Treatment of Rheumatoid Arthritis	$<$h4$>$Background$<$/h4$>$Rheumatoid arthritis (RA) is considered a notable prolonged inflammatory condition with no proper cure. Synovial inflammation and synovial pannus are crucial in the onset of RA. The "tumor-like" invading proliferation of new arteries is a keynote of RA. Commiphora wightii (\emphC wightii) is a perennial, deciduous, and trifoliate plant used in several areas of southeast…	2024	10.1177/11779322241247634	Bioinformatics and biology insights	english
19	Aboismaiel, Merna G and Amin, Mohamed N and Eissa, Laila A	Renoprotective Effect of a Novel Combination of 6-Gingerol and Metformin in High-Fat Diet/Streptozotocin-Induced Diabetic Nephropathy in Rats via Targeting miRNA-146a, miRNA-223, TLR4/TRAF6/NLRP3 Inflammasome Pathway and HIF-1α	$<$h4$>$Background$<$/h4$>$MiRNA-146a and miRNA-223 are key epigenetic regulators of toll-like receptor 4 (TLR4)/tumor necrosis factor-receptor-associated factor 6 (TRAF6)/NOD-like receptor family pyrin domain-containing 3 (NLRP3) inflammasome pathway, which is involved in diabetic nephropathy (DN) pathogenesis. The currently available oral anti-diabetic treatments have been insufficient to halt …	2024	10.1186/s40659-024-00527-9	Biological research	english	Catechols,Diabetes Mellitus Experimental,Diabetic Nephropathies,Diet High-Fat,Inflammasomes,Metformin,MicroRNAs
20		Abstract Book: 25th Congress of the European Hematology Association Virtual Edition, 2020		2020		Hemasphere	english
21		Abstract Book: ISEV2017		2017	10.1080/20013078.2017.1310414	Journal of extracellular vesicles	english
22		Abstracts zum 129. Kongress der Deutschen Gesellschaft für Innere Medizin e.V		2023	10.1007/s00108-023-01509-x	Inn Med (Heidelb)	german
23		Abstracts of the 14th International Congress of the European Geriatric Medicine Society: 10-12 October 2018, Berlin, Germany		2018	10.1007/s41999-018-0097-4	Eur Geriatr Med	english
24		Abstracts of the 17th Congress of the European Geriatric Medicine Society : Live from Athens and Online, 11-13 October 2021		2021	10.1007/s41999-021-00585-2	Eur Geriatr Med	english
25		Abstracts from the 2017 Society of General Internal Medicine Annual Meeting		2017	10.1007/s11606-017-4028-8	J Gen Intern Med	english
26		Abstracts		2018		Reprod Sci	english
28		Abstracts from the 2019 Annual Meeting of the Society of General Internal Medicine		2019	10.1007/s11606-019-05007-5	J Gen Intern Med	english
29		Abstracts from the 2020 Annual Meeting of the Society of General Internal Medicine		2020	10.1007/s11606-020-05890-3	J Gen Intern Med	english
31		Abstracts : 32 Nd Congress of the ESP and XXXIII International Congress of the IAP		2020	10.1007/s00428-020-02938-x	Virchows Arch	english
32		Abstracts from the 37th Congress of the Société Internationale d'Urologie, Centro de Congressos de Lisboa, October 19-22, 2017		2017	10.1007/s00345-017-2090-9	World J Urol	english
33		Abstracts of the 52nd Annual Conference of the Italian Society of Neurology		2022	10.1007/s10072-022-06531-9	Neurol Sci	english
34		Abstracts from the 55th European Society of Human Genetics (ESHG) Conference: E-Posters		2023		Eur J Hum Genet	english
35		Abstracts of the 62nd Annual Scientific Meeting, March 26-28, 2015, San Francisco, California		2015	10.1177/1933719115579631		english	Reproduction,Reproductive Health,Reproductive Medicine
36		Abstracts from the Bone Research Society Annual Meeting, April 13–15, 2023, Liverpool, UK		2023		JBMR Plus	english
37		Abstracts of the Bone Research Society Annual Meeting 2024		2024		JBMR Plus	english
38		Abstracts of the ECTS 2024 Congress		2024		JBMR Plus	english
39		Abstracts of the ECTS 2025 Congress		2025		JBMR Plus	english
40		Abstracts of the XXV Congress of the International Society on Thrombosis and Haemostasis, June 20-25, 2015		2015	10.1111/jth.12993	J Thromb Haemost	english
41	Achudhan, D. and Liu, S. C. and Lin, Y. Y. and Huang, C. C. and Tsai, C. H. and Ko, C. Y. and Chiang, I. P. and Kuo, Y. H. and Tang, C. H.	Antcin K Inhibits TNF-α, IL-1β and IL-8 Expression in Synovial Fibroblasts and Ameliorates Cartilage Degradation: Implications for the Treatment of Rheumatoid Arthritis	Extracts from Taiwan's traditional medicinal mushroom, Antrodia cinnamomea, exhibit anti-inflammatory activities in cellular and preclinical studies. However, this paper is the first to report that Antcin K, a triterpenoid isolated from A. cinnamomea, inhibits proinflammatory cytokine production in human rheumatoid synovial fibroblasts (RASFs), which are major players in rheumatoid arthritis (RA)…	2021	10.3389/fimmu.2021.790925	Front Immunol	english	Animals,antcin K,Antrodia cinnamomea,Arthritis Rheumatoid/*drug therapy,Cartilage/*metabolism,Cells Cultured,Cholestenes/*pharmacology/therapeutic use,collagen-induced arthritis,commercial or financial relationships that could be construed as a potential,conflict of interest.,Cytokines/*antagonists & inhibitors/biosynthesis,Fibroblasts/drug effects/immunology,Humans,interleukin 1 beta,interleukin…
46	Afzali, Behdad and Kemper, Claudia	Fibroblast Tissue Priming-Not so Nice to C You!	The molecular mechanisms explaining why relapses of inflammatory arthritis occur at previously affected sites are unknown. In this issue of Immunity, Friščić et~al. propose that local fibroblasts perpetuate inflammation after priming through cell-intrinsic complement C3, which reprograms their bioenergetics and activates the inflammasome.	2021	10.1016/j.immuni.2021.04.010	Immunity	english	Arthritis,Fibroblasts
47	Aghakhani, Sahar and Silva-Saffar, Sacha E and Soliman, Sylvain and Niarakis, Anna	Hybrid Computational Modeling Highlights Reverse Warburg Effect in Breast Cancer-Associated Fibroblasts	Cancer-associated fibroblasts (CAFs) are amongst the key players of the tumor microenvironment (TME) and are involved in cancer initiation, progression, and resistance to therapy. They exhibit aggressive phenotypes affecting extracellular matrix remodeling, angiogenesis, immune system modulation, tumor growth, and proliferation. CAFs phenotypic changes appear to be associated with metabolic alter…	2023	10.1016/j.csbj.2023.08.015	Computational and structural biotechnology journal	english
48	Ahmed, S. and Silverman, M. D. and Marotte, H. and Kwan, K. and Matuszczak, N. and Koch, A. E.	Down-Regulation of Myeloid Cell Leukemia 1 by Epigallocatechin-3-Gallate Sensitizes Rheumatoid Arthritis Synovial Fibroblasts to Tumor Necrosis Factor Alpha-Induced Apoptosis	OBJECTIVE: Overexpression of the antiapoptotic protein myeloid cell leukemia 1 (Mcl-1) in rheumatoid arthritis (RA) synovial fibroblasts is a major cause of their resistance to tumor necrosis factor alpha (TNFalpha)-induced apoptosis. This study was undertaken to evaluate the efficacy of epigallocatechin-3-gallate (EGCG) in down-regulating Mcl-1 expression and its mechanism of RA synovial fibrobl…	2009	10.1002/art.24488	Arthritis Rheum	english	Anticarcinogenic Agents/*pharmacology,Apoptosis/*drug effects/physiology,Arthritis Rheumatoid/*metabolism/physiopathology,Blotting Western,Caspase 3/analysis,Catechin/*analogs & derivatives/pharmacology,Cell Survival,Cells Cultured,Down-Regulation/physiology,Fibroblasts/physiology,Myeloid Cell Leukemia Sequence 1 Protein,Osteoarthritis/metabolism,Proto-Oncogene Proteins c-bcl-2/*analysis,Synovial…
50	Ahmed, Shanzay and Mahony, Christopher B and Torres, Alyssa and Murillo-Saich, Jessica and Kemble, Samuel and Cedeno, Martha and John, Peter and Bhatti, Attya and Croft, Adam P and Guma, Monica	Dual Inhibition of Glycolysis and Glutaminolysis for Synergistic Therapy of Rheumatoid Arthritis	$<$h4$>$Background$<$/h4$>$Synovial fibroblasts in rheumatoid arthritis (RAFLS) exhibit a pathological aberration of glycolysis and glutaminolysis. Henceforth, we aimed to investigate if dual inhibition of these pathways by phytobiological compound c28MS has the potential of synergistic therapy for arthritis by targeting both glucose and glutamine metabolism.$<$h4$>$Methods$<$/h4$>$The presence o…	2023	10.1186/s13075-023-03161-0	Arthritis research \& therapy	english	Arthritis,Rheumatoid
51	Ahmed, S. and Riegsecker, S. and Beamer, M. and Rahman, A. and Bellini, J. V. and Bhansali, P. and Tillekeratne, L. M.	Largazole, a Class I Histone Deacetylase Inhibitor, Enhances TNF-α-induced ICAM-1 and VCAM-1 Expression in Rheumatoid Arthritis Synovial Fibroblasts	In the present study, we evaluated the effect of largazole (LAR), a marine-derived class I HDAC inhibitor, on tumor necrosis factor-α (TNF-α)-induced expression of intercellular adhesion molecule-1 (ICAM-1) and vascular cell adhesion molecule-1 (VCAM-1), and matrix metalloproteinase-2 (MMP-2) activity. LAR (1-5 μM) had no adverse effect on the viability of RA synovial fibroblasts. Among the diffe…	2013	10.1016/j.taap.2013.04.014	Toxicol Appl Pharmacol	english	Arthritis Rheumatoid/genetics/*metabolism,Blotting Western,Depsipeptides/*pharmacology,Drug Synergism,Fibroblasts/drug effects/metabolism/pathology,Histone Deacetylase Inhibitors/*pharmacology,Humans,Intercellular Adhesion Molecule-1/*biosynthesis/genetics,Matrix Metalloproteinase 2/metabolism,Oncogene Protein v-akt/metabolism,p38 Mitogen-Activated Protein Kinases/metabolism,Recombinant Proteins/…
53	Ahn, Sung Soo and Kim, Hye Min and Park, Younhee	Association of Serum Hepatoma-Derived Growth Factor Levels with Disease Activity in Rheumatoid Arthritis: A Pilot Study	$<$h4$>$Background$<$/h4$>$Hepatoma-derived growth factor (HDGF) is reported to play an important role in tumorigenesis and cancer progression. However, growing evidence indicates its participation in immune system activation. This study analyzed the relationship among serum HDGF levels, disease activity, and laboratory markers in patients with rheumatoid arthritis (RA).$<$h4$>$Methods$<$/h4$>$Bl…	2022	10.1002/jcla.24474	J Clin Lab Anal	english	Arthritis Rheumatoid,Osteoarthritis
54	Ahn, Soo Hyun and Edwards, Andrew K and Singh, Sukhbir S and Young, Steven L and Lessey, Bruce A and Tayade, Chandrakant	IL-17A Contributes to the Pathogenesis of Endometriosis by Triggering Proinflammatory Cytokines and Angiogenic Growth Factors	Endometriosis is a chronic, inflammatory disease characterized by the growth of endometrial tissue in aberrant locations outside the uterus. Neoangiogenesis or establishment of new blood supply is one of the fundamental requirements of endometriotic lesion survival in the peritoneal cavity. IL-17A is emerging as a potent angiogenic and proinflammatory cytokine involved in the pathophysiology of s…	2015	10.4049/jimmunol.1501138	J Immunol	english
55	Aihaiti, Y. and Tuerhong, X. and Zheng, H. and Cai, Y. and Yang, M. and Xu, P.	Peroxiredoxin 4 Regulates Tumor-Cell-like Characteristics of Fibroblast-like Synoviocytes in Rheumatoid Arthritis through PI3k/Akt Signaling Pathway	Peroxiredoxin-4 (PRDX4), a member of PRDX family, which played an important role in scavenging reactive oxygen species (ROS). The up-regulation of PRDX4 in synovial tissue and synovial fluid from rheumatoid arthritis (RA) patients has been reported. However, the biological functions of PRDX4 in fibroblast-like synoviocytes (RA-FLS) remains unclear. In this research, we reveal that expression of P…	2022	10.1016/j.clim.2022.108964	Clin Immunol	english	*Arthritis Rheumatoid/genetics,*Peroxiredoxins/genetics/metabolism,*Synoviocytes/metabolism,Cell Proliferation,Cells Cultured,Fibroblast-like synoviocytes,Fibroblasts/metabolism,Humans,Phosphatidylinositol 3-Kinases/genetics,Pi3k/Akt signaling pathway,Prdx4,Proto-Oncogene Proteins c-akt/metabolism,Rheumatoid arthritis,Signal Transduction,Synovial Membrane/metabolism
57	Aihaiti, Y. and Song Cai, Y. and Tuerhong, X. and Ni Yang, Y. and Ma, Y. and Shi Zheng, H. and Xu, K. and Xu, P.	Therapeutic Effects of Naringin in Rheumatoid Arthritis: Network Pharmacology and Experimental Validation	Rheumatoid arthritis is a chronic autoimmune disease characterized by persistent hyperplasia of the synovial membrane and progressive erosion of articular cartilage. Disequilibrium between the proliferation and death of RA fibroblast-like synoviocytes (RA-FLSs) is the critical factor in progression of RA. Naringin has been reported to exert anti-inflammatory and antioxidant effect in acute and ch…	2021	10.3389/fphar.2021.672054	Front Pharmacol	english	commercial or financial relationships that could be construed as a potential,conflict of interest.,MAPK/ERK signaling pathway,naringin,network pharmacology,PI3k/Akt signaling pathway,rheumatoid arthritis
63	Ai, Rizi and Hammaker, Deepa and Boyle, David L and Morgan, Rachel and Walsh, Alice M and Fan, Shicai and Firestein, Gary S and Wang, Wei	Joint-Specific DNA Methylation and Transcriptome Signatures in Rheumatoid Arthritis Identify Distinct Pathogenic Processes	Stratifying patients on the basis of molecular signatures could facilitate development of therapeutics that target pathways specific to a particular disease or tissue location. Previous studies suggest that pathogenesis of rheumatoid arthritis (RA) is similar in all affected joints. Here we show that distinct DNA methylation and transcriptome signatures not only discriminate RA fibroblast-like sy…	2016	10.1038/ncomms11849	Nature communications	english	Gene Expression Profiling
64	Aizat, Wan Mohd and Jamil, Ili Nadhirah and Ahmad-Hashim, Faridda Hannim and Noor, Normah Mohd	Recent Updates on Metabolite Composition and Medicinal Benefits of Mangosteen Plant	$<$h4$>$Background$<$/h4$>$Mangosteen (\emphGarcinia mangostana L.) fruit has a unique sweet-sour taste and is rich in beneficial compounds such as xanthones. Mangosteen originally been used in various folk medicines to treat diarrhea, wounds, and fever. More recently, it had been used as a major component in health supplement products for weight loss and for promoting general health. This is per…	2019	10.7717/peerj.6324	PeerJ	english
65	Akaike, A. and Banno, Y. and Osawa, Y. and Oshita, H. and Fushimi, K. and Kodama, H. and Shimizu, K.	Synergistic Induction of Apoptosis of Rheumatoid Arthritis Synovial Cells by H(2)O(2) and N-acetyl-leucyl-leucyl-norleucinal	The effects of proteolysis inhibitors on hydrogen peroxide (H(2)O(2))-induced apoptosis were examined in cultured human synovial cells of rheumatoid arthritis (RA) patients. RA synovial cells were resistant to apoptosis induced by H(2)O(2). In the presence of 100 microM N-acetyl-leucyl-leucyl-norleucinal (ALLN, known as calpain inhibitor 1 and also a proteasome inhibitor), but not N-acetyl-leucyl…	2003	10.1007/s10776-003-0645-8	J Orthop Sci	english	Apoptosis/*drug effects,Arthritis Rheumatoid/*physiopathology,Calpain/*antagonists & inhibitors,Cells Cultured,Cysteine Proteinase Inhibitors/*pharmacology,Drug Synergism,Humans,Hydrogen Peroxide/*pharmacology,Leupeptins/*pharmacology,Synovial Membrane/*cytology
66	Akasaka, Daichi and Iguchi, Satoru and Kaneko, Ryusuke and Yoshiga, Yohei and Kajiwara, Daisuke and Nakachi, Yoshinori and Noma, Naruto and Tanaka, Kenji and Shimizu, Atsushi and Hosoi, Fumihito	Novel Bruton's Tyrosine Kinase Inhibitor TAS5315 Suppresses the Progression of Inflammation and Joint Destruction in Rodent Collagen-Induced Arthritis	Rheumatoid arthritis is an inflammatory autoimmune disease, characterized by autoantibody production, synovial inflammation, and joint destruction. Its pathogenesis is due to environmental factors and genetic backgrounds. Bruton's tyrosine kinase is a cytoplasmic non-receptor tyrosine kinase, expressed in most hematopoietic cell lineages, except T cells and plasma cells, and regulates various imm…	2023	10.1371/journal.pone.0282117	PloS one	english	Arthritis Experimental,Arthritis Rheumatoid
67	Akbar, Moeed and Crowe, Lindsay A N and McLean, Michael and Garcia-Melchor, Emma and MacDonald, Lucy and Carter, Kristyn and Fazzi, Umberto G and Martin, David and Arthur, Angus and Reilly, James H and McInnes, Iain B and Millar, Neal L	Translational Targeting of Inflammation and Fibrosis in Frozen Shoulder: Molecular Dissection of the T Cell/IL-17A Axis	Frozen shoulder is a common fibroproliferative disease characterized by the insidious onset of pain and restricted range of shoulder movement with a significant socioeconomic impact. The pathophysiological mechanisms responsible for chronic inflammation and matrix remodeling in this prevalent fibrotic disorder remain unclear; however, increasing evidence implicates dysregulated immunobiology. IL-…	2021	10.1073/pnas.2102715118	Proc Natl Acad Sci U S A	english
68	Akeson, Graham and Malemud, Charles J	A Role for Soluble IL-6 Receptor in Osteoarthritis	Interleukin-6 (IL-6) is one of several pro-inflammatory cytokines present at elevated levels in the synovial fluid of individuals with confirmed clinical diagnosis of rheumatoid arthritis (RA) and osteoarthritis (OA). The mechanism of action of IL-6 was shown to involve its capacity to interact with a membrane-bound IL-6 receptor (mIL-6Rα), also known as the "classical" IL-6 pathway, or through i…	2017	10.3390/jfmk2030027	J Funct Morphol Kinesiol	english
69	Akkaya-Ulum, Yeliz Z and Akbaba, Tayfun Hilmi and Tavukcuoglu, Zeynep and Chae, Jae Jin and Yilmaz, Engin and Ozen, Seza and Balci-Peynircioglu, Banu	Familial Mediterranean Fever-Related miR-197-3p Targets IL1R1 Gene and Modulates Inflammation in Monocytes and Synovial Fibroblasts	Familial Mediterranean fever (FMF); is an autosomal recessively inherited autoinflammatory disease caused by the mutations in the Mediterranean Fever (MEFV) gene. Recent studies have shown that epigenetic control mechanisms, particularly non-coding RNAs, may play a role in the pathogenesis of autoinflammation. microRNAs (miRNAs) are small non-coding RNAs that play critical roles in regulating hos…	2021	10.1038/s41598-020-80097-4	Scientific reports	english	Familial Mediterranean Fever
70	Al-Ansari, Mysoon M and Aboussekhra, Abdelilah	miR-146b-5p Mediates P16-Dependent Repression of IL-6 and Suppresses Paracrine Procarcinogenic Effects of Breast Stromal Fibroblasts	Increasing evidence support the critical roles of active stromal fibroblasts in breast cancer development and spread. However, the mediators and the mechanisms of regulation are still not well defined. We have shown here that the tumor suppressor p16(INK4A) protein inhibits the pro-carcinogenic effects of breast stromal fibroblasts through repressing the expression/secretion of IL-6. Indeed, p16(…	2015	10.18632/oncotarget.4933	Oncotarget	english
71	Al-Azab, Mahmoud and Walana, Williams and Wei, Jing and Li, Weiping and Tang, Yawei and Wei, Xiaoqing and Almoiliqy, Marwan and Shopit, Abdullah and Abbas, Elrayah Eltahir and Adlat, Salah and Awsh, Mohammed and Li, Xia and Wang, Bing	TL1A/TNFR2 Axis Enhances Immunoregulatory Effects of Bone Marrow Derived Mesenchymal Stem Cell by Indian Hedgehog Signaling Pathway	$<$h4$>$Background and objectives$<$/h4$>$The immunomodulatory potential of mesenchymal stem cells (MSCs) can be regulated by a variety of molecules, especially cytokines. The inflammatory cytokine, TNF-like ligand 1A (TL1A), has been reported as an inflammation stimulator in-multiple autoimmune diseases. Here, we studied the effects of TL1A/TNF-receptor 2 (TNFR2) pathway on the therapeutic poten…	2021	10.15283/ijsc19121	Int J Stem Cells	english
72	Al-Khalaf, Huda H and Amir, Mrad and Al-Mohanna, Falah and Tulbah, Asma and Al-Sayed, Adher and Aboussekhra, Abdelilah	Obesity and p16INK4A Downregulation Activate Breast Adipocytes and Promote Their Protumorigenicity	Obesity is increasingly recognized as a risk factor for breast cancer development. However, the molecular basis of obesity-related breast carcinogenesis remains elusive. In this study, we have shown that obesity reduces the level of the tumor suppressor p16\textsuperscriptINK4A protein in breast adipocytes, which showed active features and strong procarcinogenic potential both \emphin vitro and i…	2017	10.1128/mcb.00101-17	Mol Cell Biol	english
73	Alam, Aftab and Abubaker Bagabir, Hala and Sultan, Armiya and Siddiqui, Mohd Faizan and Imam, Nikhat and Alkhanani, Mustfa F and Alsulimani, Ahmad and Haque, Shafiul and Ishrat, Romana	An Integrative Network Approach to Identify Common Genes for the Therapeutics in Tuberculosis and Its Overlapping Non-Communicable Diseases	Tuberculosis (TB) is the leading cause of death from a single infectious agent. The estimated total global TB deaths in 2019 were 1.4 million. The decline in TB incidence rate is very slow, while the burden of noncommunicable diseases (NCDs) is exponentially increasing in low- and middle-income countries, where the prevention and treatment of TB disease remains a great burden, and there is enough…	2021	10.3389/fphar.2021.770762	Frontiers in pharmacology	english
74	Alcantara, Khent Primo and Malabanan, John Wilfred T and Nalinratana, Nonthaneth and Thitikornpong, Worathat and Rojsitthisak, Pornchai and Rojsitthisak, Pranee	Cannabidiol-Loaded Solid Lipid Nanoparticles Ameliorate the Inhibition of Proinflammatory Cytokines and Free Radicals in an In Vitro Inflammation-Induced Cell Model	Cannabidiol (CBD) is a non-psychoactive compound derived from \emphCannabis sativa. It has demonstrated promising effects in combating inflammation and holds potential as a treatment for the progression of chronic inflammation. However, the clinical application of CBD is limited due to its poor solubility and bioavailability. This study introduces an effective method for preparing CBD-loaded soli…	2024	10.3390/ijms25094744	International journal of molecular sciences	english	Cannabidiol,Cytokines,Inflammation,Nanoparticles
75	Alcaraz, María José and Guillén, María Isabel	Cellular and Molecular Targets of Extracellular Vesicles from Mesenchymal Stem/Stromal Cells in Rheumatoid Arthritis	Rheumatoid arthritis (RA) is a chronic autoimmune disease that causes progressive joint destruction. Despite the advances in the treatment of this condition there remains a clinical need for safe therapies leading to clinical remission. Mesenchymal stem/stromal cells (MSCs) play immunomodulatory and regenerative roles which can be partly mediated by their secretome. In recent years, the important…	2022	10.1093/stcltm/szac075	Stem Cells Transl Med	english	Arthritis Rheumatoid,Extracellular Vesicles,Mesenchymal Stem Cells
77	Ali, Muhammad and Benfante, Viviana and Stefano, Alessandro and Yezzi, Anthony and Di Raimondo, Domenico and Tuttolomondo, Antonino and Comelli, Albert	Anti-Arthritic and Anti-Cancer Activities of Polyphenols: A Review of the Most Recent In Vitro Assays	Polyphenols have gained widespread attention as they are effective in the prevention and management of various diseases, including cancer diseases (CD) and rheumatoid arthritis (RA). They are natural organic substances present in fruits, vegetables, and spices. Polyphenols interact with various kinds of receptors and membranes. They modulate different signal cascades and interact with the enzymes…	2023	10.3390/life13020361	Life (Basel, Switzerland)	english
79	Ali, Mohamed F and Egan, Ashley M and Shaughnessy, Gaja F and Anderson, Dagny K and Kottom, Theodore J and Dasari, Harika and Van Keulen, Virginia P and Aubry, Marie-Christine and Yi, Eunhee S and Limper, Andrew H and Peikert, Tobias and Carmona, Eva M	Antifibrotics Modify B-Cell-induced Fibroblast Migration and Activation in Patients with Idiopathic Pulmonary Fibrosis	B-cell activation is increasingly linked to numerous fibrotic lung diseases, and it is well known that aggregates of lymphocytes form in the lung of many of these patients. Activation of B-cells by pattern recognition receptors (PRRs) drives the release of inflammatory cytokines, chemokines, and metalloproteases important in the pathophysiology of pulmonary fibrosis. However, the specific mechani…	2021	10.1165/rcmb.2020-0387oc	Am J Respir Cell Mol Biol	english	Cell Movement
80	Alqarni, Abdulmalik M and Ferro, Valerie A and Parkinson, John A and Dufton, Mark J and Watson, David G	Effect of Melittin on Metabolomic Profile and Cytokine Production in PMA-Differentiated THP-1 Cells	Melittin, the major active peptide of honeybee venom (BV), has potential for use in adjuvant immunotherapy. The immune system response to different stimuli depends on the secretion of different metabolites from macrophages. One potent stimulus is lipopolysaccharide (LPS), a component isolated from gram-negative bacteria, which induces the secretion of pro-inflammatory cytokines in macrophage cell…	2018	10.3390/vaccines6040072	Vaccines	english
81	Amin, M. A. and Ruth, J. H. and Haas, C. S. and Pakozdi, A. and Mansfield, P. J. and Haghshenas, J. and Koch, A. E.	H-2g, a Glucose Analog of Blood Group H Antigen, Mediates Mononuclear Cell Recruitment via Src and Phosphatidylinositol 3-Kinase Pathways	OBJECTIVE: Monocyte recruitment by proinflammatory cytokines is a hallmark of rheumatoid arthritis (RA). Lewis(y-6) and H (Le(y)/H) are blood group antigens up-regulated on RA synovial endothelium. We have previously shown that both soluble Le(y)/H and a glucose analog of H, H-2g, are angiogenic and mediateleukocyte-endothelial adhesion via induction of intercellular adhesion molecule 1. We hypot…	2008	10.1002/art.23296	Arthritis Rheum	english	ABO Blood-Group System/*physiology,Animals,Arthritis Rheumatoid/pathology,Cell Movement/drug effects,Chemotaxis/drug effects,Chimera,Enzyme Inhibitors/pharmacology,Glucose/chemistry,H-2 Antigens/chemistry/*physiology,Humans,Leukocytes Mononuclear/*drug effects/pathology,Mice,Mice SCID,Oligodeoxyribonucleotides Antisense/pharmacology,Phosphatidylinositol 3-Kinases/*metabolism,Protein Kinase C beta…
85	Amin, M. A. and Mansfield, P. J. and Pakozdi, A. and Campbell, P. L. and Ahmed, S. and Martinez, R. J. and Koch, A. E.	Interleukin-18 Induces Angiogenic Factors in Rheumatoid Arthritis Synovial Tissue Fibroblasts via Distinct Signaling Pathways	OBJECTIVE: Interleukin-18 (IL-18) is a proinflammatory cytokine implicated in the pathogenesis of rheumatoid arthritis (RA). This study was undertaken to examine the role of IL-18 in up-regulating secretion of the angiogenic factors stromal cell-derived factor 1alpha (SDF-1alpha)/CXCL12, monocyte chemoattractant protein 1 (MCP-1)/CCL2, and vascular endothelial growth factor (VEGF) in RA synovial …	2007	10.1002/art.22705	Arthritis Rheum	english	Activating Transcription Factor 2/metabolism,Angiogenesis Inducing Agents/*metabolism,Arthritis Rheumatoid/*metabolism/pathology,Cells Cultured,Chemokine CCL2/genetics/*metabolism,Chemokine CXCL12,Chemokines CXC/genetics/*metabolism,Fibroblasts/*metabolism/pathology,Humans,Interleukin-18/*physiology,MAP Kinase Kinase 7/metabolism,NF-kappa B/physiology,p38 Mitogen-Activated Protein Kinases/metabol…
87	An, Senbo and Zheng, Shengyuan and Cai, Zijun and Chen, Siyu and Wang, Chen and Li, Yusheng and Deng, Zhenhan	Connexin43 in Musculoskeletal System: New Targets for Development and Disease Progression	Connexin43, which is the most highly expressed connexin subtype in the musculoskeletal system, exists in a variety of bone cells, synovial tissue, and cartilage tissue. Connexin43 has been suggested to be a key regulator of bone homeostasis. Studies have shown aberrant Connexin43 expression in musculoskeletal disorders, such as osteoporosis, osteoarthritis, and rheumatoid arthritis. During cellul…	2022	10.14336/ad.2022.0421	Aging and disease	english
88	Anderson, James R and Johnson, Emily and Jenkins, Rosalind and Jacobsen, Stine and Green, Daniel and Walters, Marie and Bundgaard, Louise and Hausmans, Bas A C and van den Akker, Guus and Welting, Tim J M and Chabronova, Alzbeta and Kharaz, Yalda A and Clarke, Emily J and James, Victoria and Peffers, Mandy J	Multi-Omic Temporal Landscape of Plasma and Synovial Fluid-Derived Extracellular Vesicles Using an Experimental Model of Equine Osteoarthritis	Extracellular vesicles (EVs) contribute to osteoarthritis pathogenesis through their release into joint tissues and synovial fluid. Synovial fluid-derived EVs have the potential to be direct biomarkers in the causal pathway of disease but also enable understanding of their role in disease progression. Utilizing a temporal model of osteoarthritis, we defined the changes in matched synovial fluid a…	2023	10.3390/ijms241914888	International journal of molecular sciences	english	Extracellular Vesicles,Osteoarthritis
89	Andreas, Nico and Müller, Sylvia and Templin, Nicole and Jordan, Paul M and Schuhwerk, Harald and Müller, Michael and Gerstmeier, Jana and Miek, Laura and Andreas, Saskia and Werz, Oliver and Kamradt, Thomas	Incidence and Severity of G6PI-induced Arthritis Are Not Increased in Genetically Distinct Mouse Strains upon Aging	$<$h4$>$Background$<$/h4$>$The incidence of rheumatoid arthritis is correlated with age. In this study, we analyzed the association of the incidence and severity of glucose-6-phosphate isomerase (G6PI)-induced arthritis with age in two different mouse strains.$<$h4$>$Methods$<$/h4$>$Young and very old mice from two different arthritis-susceptible wild-type mouse strains were analyzed after a sing…	2021	10.1186/s13075-021-02596-7	Arthritis research \& therapy	english	Arthritis Experimental,Glucose-6-Phosphate Isomerase
90	Angrisani, Nina and von der Ahe, Christin and Willumeit-Römer, Regine and Windhagen, Henning and Scheper, Verena and Schwarze, Michael and Wiese, Björn and Helmholz, Heike and Reifenrath, Janin	Treatment of Osteoarthritis by Implantation of Mg- and WE43-cylinders - A Preclinical Study on Bone and Cartilage Changes and Their Influence on Pain Sensation in Rabbits	With its main features of cartilage degeneration, subchondral bone sclerosis and osteophyte formation, osteoarthritis represents a multifactorial disease with no effective treatment options. As biomechanical shift in the trabecular network may be a driver for further cartilage degeneration, bone enhancement could possibly delay OA progression. Magnesium is known to be osteoconductive and already …	2024	10.1016/j.bioactmat.2024.06.003	Bioactive materials	english
91	Antoniou, Stavros A and Mavridis, Dimitrios and Tsokani, Sofia and Morales-Conde, Salvador and =EAES Guidelines Subcommittee	Network Meta-Analysis as a Tool in Clinical Practice Guidelines		2023	10.1007/s00464-022-09772-z	Surg Endosc	english	Network Meta-Analysis
92	Antonyak, M. A. and McNeill, C. J. and Wakshlag, J. J. and Boehm, J. E. and Cerione, R. A.	Activation of the Ras-ERK Pathway Inhibits Retinoic Acid-Induced Stimulation of Tissue Transglutaminase Expression in NIH3T3 Cells	Retinoic acid (RA) is a potent activator of tissue transglutaminase (TGase) expression, and it was recently shown that phosphoinositide 3-kinase (PI3K) activity was required for RA to increase TGase protein levels. To better understand how RA-mediated TGase expression is regulated, we considered whether co-stimulation of NIH3T3 cells with RA and epidermal growth factor (EGF), a known activator of…	2003	10.1074/jbc.M300037200	J Biol Chem	english	3T3 Cells,Animals,Apoptosis,cdc42 GTP-Binding Protein/physiology,Epidermal Growth Factor/*pharmacology,Guanosine Triphosphate/metabolism,Mice,Mitogen-Activated Protein Kinases/*physiology,Phosphatidylinositol 3-Kinases/physiology,ras Proteins/*physiology,Transglutaminases/*biosynthesis,Tretinoin/*pharmacology
93	Antonyak, M. A. and Boehm, J. E. and Cerione, R. A.	Phosphoinositide 3-Kinase Activity Is Required for Retinoic Acid-Induced Expression and Activation of the Tissue Transglutaminase	Tissue transglutaminase (TGase) is a dual function enzyme that couples an ability to bind GTP with transamidation activity. Retinoic acid (RA) consistently induces TGase expression and activation, and it was recently shown that increased TGase expression protected cells from apoptosis. To better understand how RA regulates TGase, we considered whether RA employed pro-survival signaling pathways t…	2002	10.1074/jbc.M112259200	J Biol Chem	english	3T3 Cells,Animals,Chromones/pharmacology,Enzyme Activation,Enzyme Inhibitors/pharmacology,HL-60 Cells,Humans,Mice,Morpholines/pharmacology,Phosphatidylinositol 3-Kinases/*metabolism,Phosphoinositide-3 Kinase Inhibitors,Photoaffinity Labels,Transglutaminases/*metabolism,Tretinoin/*pharmacology
94	Ao, You and Lan, Qing and Yu, Tianhua and Wang, Zhichao and Zhang, Jing	Cellular Senescence-Associated Genes in Rheumatoid Arthritis: Identification and Functional Analysis	Rheumatoid arthritis (RA), a long-term autoinflammatory condition causing joint damage and deformities, involves a multifaceted pathogenesis with genetic, epigenetic, and immune factors, including early immune aging. However, its precise cause remains elusive. Cellular senescence, a hallmark of aging marked by a permanent halt in cell division due to damage and stress, is crucial in aging and rel…	2025	10.1371/journal.pone.0317364	PloS one	english	Arthritis Rheumatoid,Cellular Senescence
95		AOFAS Annual Meeting 2021		2022	10.1177/24730114211060251	Foot \& ankle orthopaedics	english
96	Ao, L. and Gao, H. and Jia, L. and Liu, S. and Guo, J. and Liu, B. and Dong, Q.	Matrine Inhibits Synovial Angiogenesis in Collagen-Induced Arthritis Rats by Regulating HIF-VEGF-Ang and Inhibiting the PI3K/Akt Signaling Pathway	Matrine (Mat) is an alkaloid of tetracycline quinazine, and previous studies have demonstrated its specific effect on relieving rheumatoid arthritis (RA). However, the effect of Mat on joint synovial angiogenesis in the pathogenesis of RA has not been elucidated. In this study, body weight, joint swelling, arthritis index (AI) score, histopathological changes, immunohistochemical, and western blo…	2022	10.1016/j.molimm.2021.11.002	Mol Immunol	english	Alkaloids/*pharmacology,Angiogenesis,Animals,Arthritis Experimental/*drug therapy/metabolism/pathology,Basic Helix-Loop-Helix Transcription Factors/*metabolism,Cells Cultured,Cia,Collagen/metabolism,Human Umbilical Vein Endothelial Cells/drug effects/metabolism/pathology,Humans,Male,Matrine,Matrines,Neovascularization Pathologic/*drug therapy/metabolism/pathology,Phosphatidylinositol 3-Kinases/me…
102	Araya, J. and Tsubouchi, K. and Sato, N. and Ito, S. and Minagawa, S. and Hara, H. and Hosaka, Y. and Ichikawa, A. and Saito, N. and Kadota, T. and Yoshida, M. and Fujita, Y. and Utsumi, H. and Kobayashi, K. and Yanagisawa, H. and Hashimoto, M. and Wakui, H. and Ishikawa, T. and Numata, T. and Kaneko, Y. and Asano, H. and Yamashita, M. and Odaka, M. and Morikawa, T. and Nishimura, S. L. and Nakay…	PRKN-regulated Mitophagy and Cellular Senescence during COPD Pathogenesis	Cigarette smoke (CS)-induced accumulation of mitochondrial damage has been widely implicated in chronic obstructive pulmonary disease (COPD) pathogenesis. Mitophagy plays a crucial role in eliminating damaged mitochondria, and is governed by the PINK1 (PTEN induced putative protein kinase 1)-PRKN (parkin RBR E3 ubiquitin protein ligase) pathway. Although both increased PINK1 and reduced PRKN have…	2019	10.1080/15548627.2018.1532259	Autophagy	english	*Cellular Senescence/drug effects/genetics,*Mitophagy/drug effects/genetics,Animals,Cell Cycle Proteins/genetics/metabolism,Cell Line,Cellular senescence,Cigarette Smoking/adverse effects,Copd,Disease Models Animal,Epithelial Cells/metabolism,Humans,Lung/pathology,Membrane Transport Proteins/genetics/metabolism,Mice,Mice Inbred C57BL,Mice Knockout,Microscopy Electron,Mitochondria/genetics/*metabo…
103	Arderiu, G. and Peña, E. and Aledo, R. and Juan-Babot, O. and Crespo, J. and Vilahur, G. and Oñate, B. and Moscatiello, F. and Badimon, L.	MicroRNA-145 Regulates the Differentiation of Adipose Stem Cells Toward Microvascular Endothelial Cells and Promotes Angiogenesis	RATIONALE: Adipose-derived stem cells (ASCs) are a potential adult mesenchymal stem cell source for restoring endothelial function in ischemic tissues. However, the mechanism that promotes ASCs differentiation toward endothelial cells (ECs) is not known. OBJECTIVE: To investigate the mechanisms of ASCs differentiation into ECs. METHODS AND RESULTS: ASCs were isolated from clinical lipoaspirates a…	2019	10.1161/circresaha.118.314290	Circ Res	english	Adipocytes/*metabolism/pathology,Adipose Tissue/cytology/metabolism/pathology,angiogenesis,Animals,biology,Cell Differentiation/*physiology,Cells Cultured,endothelial cells,Endothelial Cells/*metabolism/pathology,HeLa Cells,Humans,ischemia,Ischemia/metabolism/pathology,magnetic resonance angiography,Male,Mice,Mice Inbred C57BL,Mice Nude,MicroRNAs/antagonists & inhibitors/*metabolism,Microvessels/…
104	Aref-Eshghi, Erfan and Liu, Ming and Harper, Patricia E and Doré, Jules and Martin, Glynn and Furey, Andrew and Green, Roger and Rahman, Proton and Zhai, Guangju	Overexpression of MMP13 in Human Osteoarthritic Cartilage Is Associated with the SMAD-independent TGF-β Signalling Pathway	$<$h4$>$Introduction$<$/h4$>$In vitro and animal model of osteoarthritis (OA) studies suggest that TGF-β signalling is involved in OA, but human data is limited. We undertook this study to elucidate the role of TGF-β signalling pathway in OA by comparing the expression levels of TGFB1 and BMP2 as ligands, SMAD3 as an intracellular mediator, and MMP13 as a targeted gene between human osteoarthriti…	2015	10.1186/s13075-015-0788-x	Arthritis research \& therapy	english	Gene Expression
105	Arias-de la Rosa, Iván and Escudero-Contreras, Alejandro and Ruiz-Ponce, Miriam and Cuesta-López, Laura and Román-Rodríguez, Cristóbal and Pérez-Sánchez, Carlos and Ruiz-Limón, Patricia and Ruiz, Rocío Guzman- and Leiva-Cepas, Fernando and Alcaide, Juan and Segui, Pedro and Plasencia, Chamaida and Martinez-Feito, Ana and Font, Pilar and Ábalos, María C and Ortega, Rafaela and Malagón, María M and…	Pathogenic Mechanisms Involving the Interplay between Adipose Tissue and Auto-Antibodies in Rheumatoid Arthritis	We aimed to evaluate the association between adipose tissue (AT) dysfunction, autoimmunity, and disease activity in rheumatoid arthritis (RA). A cross-sectional study including 150 RA patients and 50 healthy donors and longitudinal study with 122 RA patients treated with anti-tumor necrosis factor (TNF)-α, anti-interleukin 6 receptor (IL6R) or anti-CD20 therapies for 6~months were carried out. \e…	2022	10.1016/j.isci.2022.104893	iScience	english
106	Aripova, N. and Duryee, M. J. and England, B. R. and Hunter, C. D. and Mordeson, J. E. and Ryan, E. M. and Daubach, E. C. and Romberger, D. J. and Thiele, G. M. and Mikuls, T. R.	Citrullinated and Malondialdehyde-Acetaldehyde Modified Fibrinogen Activates Macrophages and Promotes an Aggressive Synovial Fibroblast Phenotype in Patients with Rheumatoid Arthritis	OBJECTIVE: Post-translational protein modifications with malondialdehyde-acetaldehyde (MAA) and citrulline (CIT) are implicated in the pathogenesis of rheumatoid arthritis (RA). Although precise mechanisms have not been elucidated, macrophage-fibroblast interactions have been proposed to play a central role in the development and progression of RA. The purpose of our study was to evaluate the dow…	2023	10.3389/fimmu.2023.1203548	Front Immunol	english	*Arthritis Rheumatoid,*Hemostatics,Acetaldehyde,Becaplermin,citrullination,Collagen Type II,commercial or financial relationships that could be construed as a potential,conflict of interest.,Fibrinogen,Fibroblasts,human fibroblast-like synoviocyte,Humans,Leukocytes Mononuclear,Macrophages,malondialdehyde-acetaldehyde,platelet derived growth factor,Proto-Oncogene Proteins c-akt,rheumatoid arthriti…
109	Arunsi, Uche O and Chioma, Ogbuka E and Etusim, Paschal E and Owumi, Solomon E	Indigenous Nigeria Medicinal Herbal Remedies: A Potential Source for Therapeutic against Rheumatoid Arthritis	Rheumatoid arthritis (RA) is a debilitating disease associated with locomotion impairment, and conventional therapeutic drugs are not optimal for managing RA. There is an avalanche of medications used for the management of RA. Still, studies have shown that they are associated with severe side effects, including hepatotoxicity, retinopathy, and cardiotoxicity disorders of the central nervous syst…	2022	10.1177/15353702221102901	Exp Biol Med (Maywood)	english	Arthritis Rheumatoid,Synoviocytes
111	Ashouri, Judith F and Hsu, Lih-Yun and Yu, Steven and Rychkov, Dmitry and Chen, Yiling and Cheng, Debra A and Sirota, Marina and Hansen, Erik and Lattanza, Lisa and Zikherman, Julie and Weiss, Arthur	Reporters of TCR Signaling Identify Arthritogenic T Cells in Murine and Human Autoimmune Arthritis	How pathogenic cluster of differentiation 4 (CD4) T cells in rheumatoid arthritis (RA) develop remains poorly understood. We used Nur77-a marker of T cell antigen receptor (TCR) signaling-to identify antigen-activated CD4 T cells in the SKG mouse model of autoimmune arthritis and in patients with RA. Using a fluorescent reporter of Nur77 expression in SKG mice, we found that higher levels of Nur7…	2019	10.1073/pnas.1904271116	Proc Natl Acad Sci U S A	english
112	Audo, R. and Calmon-Hamaty, F. and Papon, L. and Combe, B. and Morel, J. and Hahne, M.	Distinct Effects of Soluble and Membrane-Bound Fas Ligand on Fibroblast-like Synoviocytes from Rheumatoid Arthritis Patients	OBJECTIVE: Injection of agonistic anti-Fas antibody has been shown to decrease disease symptoms in mouse models of arthritis. Additionally, membrane-bound FasL (mFasL) has been shown to induce cell death in fibroblast-like synoviocytes (FLS) from rheumatoid arthritis (RA) patients. However, levels of soluble FasL (sFasL) are increased in the joints of RA patients and have been associated with dis…	2014	10.1002/art.38806	Arthritis Rheumatol	english	Adult,Aged,Apoptosis/drug effects/*physiology,Arthritis Rheumatoid/*metabolism,Cell Proliferation/drug effects/*physiology,Cells Cultured,Fas Ligand Protein/drug effects/*metabolism,Female,Fibroblasts/drug effects/*metabolism,Flow Cytometry,Humans,Male,MAP Kinase Signaling System/drug effects/physiology,Middle Aged,Osteoarthritis/metabolism,Phosphatidylinositol 3-Kinases/drug effects/physiology,S…
113	Audo, R. and Combe, B. and Coulet, B. and Morel, J. and Hahne, M.	The Pleiotropic Effect of TRAIL on Tumor-like Synovial Fibroblasts from Rheumatoid Arthritis Patients Is Mediated by Caspases	The tumor necrosis factor (TNF)-related apoptosis-inducing ligand (TRAIL) has gained much attention as a possible therapeutic reagent for the treatment of tumors, as TRAIL was originally described to induce apoptosis specifically in cancer cells, but not in normal cells. Fibroblast-like synoviocytes (FLS) in rheumatoid arthritis (RA) patients exhibit tumor-like features and we have described earl…	2009	10.1038/cdd.2009.38	Cell Death Differ	english	Antineoplastic Agents/*pharmacology,Apoptosis,Arthritis Rheumatoid/enzymology/metabolism,Caspase 3/genetics/*metabolism,Caspase 8/genetics/*metabolism,Cell Proliferation,Cells Cultured,Cyclin-Dependent Kinase Inhibitor p21/metabolism,Cyclin-Dependent Kinase Inhibitor p27/metabolism,Extracellular Signal-Regulated MAP Kinases/metabolism,Fibroblasts/drug effects/enzymology/metabolism,Humans,p38 Mito…
115	Azzini, Gabriel Ohana Marques and Santos, Gabriel Silva and Visoni, Silvia Beatriz Coutinho and Azzini, Vitor Ohana Marques and Santos, Rafael Gonzales Dos and Huber, Stephany Cares and Lana, José Fábio	Metabolic Syndrome and Subchondral Bone Alterations: The Rise of Osteoarthritis - A Review	Metabolic syndrome (MS) has become one of the top major health burdens for over three decades not only due to its effects on cardiovascular health but also its implications in orthopedics. Extensive research has shown that MS is tightly linked to osteoarthritis and inflammation, a process which appears to primarily occur in the subchondral bone via the incidence of bone-marrow lesions (BMLs). Num…	2020	10.1016/j.jcot.2020.06.021	J Clin Orthop Trauma	english
116	Badivi, Samireh and Kazemi, Sara and Eskandarisani, Mohammadmahdi and Moghaddam, Nastaran Asghari and Mesbahian, Ghazal and Karimifard, Sara and Afzali, Elham	Targeted Delivery of Bee Venom to A549 Lung Cancer Cells by PEGylate Liposomal Formulation: An Apoptotic Investigation	This study focused on developing an optimal formulation of liposomes loaded with bee venom (BV) and coated with PEG (BV-Lipo-PEG). The liposomes were characterized using dynamic light scattering, transmission electron microscopy, and Fourier transform infrared spectroscopy. Among the liposomal formulations, F3 exhibited the narrowest size distribution with a low PDI value of 193.72\,±\,7.35, indi…	2024	10.1038/s41598-024-68156-6	Scientific reports	english	Apoptosis,Bee Venoms,Liposomes,Polyethylene Glycols
117	Baek, Hyoung-Seok and Park, Nahee and Kwon, Yeo-Jung and Ye, Dong-Jin and Shin, Sangyun and Chun, Young-Jin	Annexin A5 Suppresses Cyclooxygenase-2 Expression by Downregulating the Protein Kinase C-ζ-nuclear Factor-κB Signaling Pathway in Prostate Cancer Cells	Annexin A5 (ANXA5) is a member of the annexin protein family. Previous studies have shown that ANXA5 is involved in anti-inflammation and cell death. However, the detailed mechanism of the role of ANXA5 in cancer cells is not well understood. In this study, we investigated the inhibitory effect of ANXA5 on cyclooxygenase-2 (COX-2) in prostate cancer cells. Expression of COX-2 induced by TNF-α was…	2017	10.18632/oncotarget.19392	Oncotarget	english
118	Baek, Hye Suk and Hong, Victor Sukbong and Kang, Hyunsu and Lee, Sang-Jin and Lee, Jin-Young and Kang, Hyunju and Jeong, Seungik and Jung, Hyunho and Park, Jong Wook and Kwon, Taeg Kyu and Son, Chang-Nam and Kim, Sang Hyon and Lee, Jinho and Kim, Ki-Suk and Kim, Shin	Anti-Rheumatic Property and Physiological Safety of KMU-11342 in in Vitro and in Vivo Models	Rheumatoid arthritis (RA) is a chronic, systemic inflammatory disorder characterized by joint destruction due to synovial hypertrophy and the infiltration of inflammatory cells. Despite substantial progress in RA treatment, challenges persist, including suboptimal treatment responses and adverse effects associated with current therapies. This study investigates the anti-rheumatic capabilities of …	2024	10.1007/s00011-024-01904-6	Inflamm Res	english	Antirheumatic Agents,Arthritis Rheumatoid,Synoviocytes,Zebrafish
119	Bahri, S. and Mies, F. and Ben Ali, R. and Mlika, M. and Jameleddine, S. and Mc Entee, K. and Shlyonsky, V.	Rosmarinic Acid Potentiates Carnosic Acid Induced Apoptosis in Lung Fibroblasts	Pulmonary fibrosis is characterized by over-population and excessive activation of fibroblasts and myofibroblasts disrupting normal lung structure and functioning. Rosemary extract rich in carnosic acid (CA) and rosmarinic acid (RA) was reported to cure bleomycin-(BLM)-induced pulmonary fibrosis. We demonstrate that CA decreased human lung fibroblast (HLF) viability with IC50 value of 17.13±1.06 …	2017	10.1371/journal.pone.0184368	PLoS One	english	*Apoptosis,Abietanes/*pharmacology,Animals,Bleomycin,Catalase/metabolism,Cell Cycle,Cell Line,Cell Movement,Cell Proliferation/drug effects,Cinnamates/*pharmacology,Collagen/metabolism,Depsides/*pharmacology,Fibroblasts/*drug effects,Humans,Hydroxyproline/metabolism,Inhibitory Concentration 50,Lipid Peroxidation,Lung/cytology,Male,Mice,Oxidative Stress,p38 Mitogen-Activated Protein Kinases/metabo…
120	Bahtiar, A. and Nakamura, T. and Kishida, K. and Katsura, J. and Nitta, M. and Ishida-Kitagawa, N. and Ogawa, T. and Takeya, T.	The L-Ser Analog \#290 Promotes Bone Recovery in OP and RA Mice	We previously characterized the l-Ser analog \#290, H(tBut)-l-Ser-O-Methyl·HCl, as a novel inhibitor of osteoclastogenesis which functions in both mouse and human cells. Here, we assessed the activity of \#290 in animal models of osteoporosis and rheumatoid arthritis. Treatment of animals with \#290 both prevented bone loss and led to the recovery of lost bone in osteoporotic mice. When inflammat…	2011	10.1016/j.phrs.2011.05.004	Pharmacol Res	english	3T3 Cells,Animals,Arthritis Rheumatoid/*drug therapy/pathology,Bone and Bones/cytology/drug effects/pathology,Bone Resorption/drug therapy/pathology,Cell Differentiation/drug effects,Cell Line,Female,Humans,Lipids/*chemistry/*therapeutic use,Mice,Mice Inbred C57BL,Osteoblasts/cytology/drug effects/pathology,Osteoclasts/cytology/drug effects/pathology,Osteoporosis/*drug therapy/pathology,Serine/*a…
121	Bai, Hui and Zhang, Zhiheng and Liu, Lin and Wang, Xinyu and Song, Xiaopeng and Gao, Li	Activation of Adenosine A3 Receptor Attenuates Progression of Osteoarthritis through Inhibiting the NLRP3/Caspase-1/GSDMD Induced Signalling	The specific adenosine A3 receptor (A3AR) agonist (CF101) has potential for inflammation and pain in various disease, such as arthritis, cancer and neuropathic pain, while the role of A3AR in post-traumatic OA and the underlying mechanism is largely unknown. CF101 was orally administrated in OA rats induced by anterior cruciate ligament transection (ACLT) surgery, and the rat primary chondrocytes…	2022	10.1111/jcmm.17438	J Cell Mol Med	english	NLR Family Pyrin Domain-Containing 3 Protein,Osteoarthritis
122	Bai, Shujun and Han, Xue and Lan, Yanchen and Wang, Haodong and Wang, Rui and Li, Liyuan and Song, Qiuhang and Li, Aiying	Mechanisms of Action Underlying Shentong Zhuyu Decoction Based Treatment of Rheumatoid Arthritis Using Systems Biology and Computer-Aided Drug Design	Rheumatoid arthritis is an autoimmune disease characterized by chronic polyarticular pain, for which no cure currently exists. In Chinese medicine, rheumatoid arthritis (RA) is believed to be caused by phlegm and blood stagnation. Shentong Zhuyu decoction can be used to treat RA, as it promotes blood circulation, resolves blood stasis, and relieves pain. In our study, we used network pharmacology…	2023	10.1097/md.0000000000036287	Medicine (Baltimore)	english	Arthritis Rheumatoid,Drugs Chinese Herbal
123	Bai, Zilong and Bartelo, Nicholas and Aslam, Maryam and Murphy, Elisabeth A and Hale, Caryn R and Blachere, Nathalie E and Parveen, Salina and Spolaore, Edoardo and DiCarlo, Edward and Gravallese, Ellen M and Smith, Melanie H and =Accelerating Medicines Partnership RA/SLE Network and Frank, Mayu O and Jiang, Caroline S and Zhang, Haotan and Pyrgaki, Christina and Lewis, Myles J and Sikandar, Shaf…	Synovial Fibroblast Gene Expression Is Associated with Sensory Nerve Growth and Pain in Rheumatoid Arthritis	It has been presumed that rheumatoid arthritis (RA) joint pain is related to inflammation in the synovium; however, recent studies reveal that pain scores in patients do not correlate with synovial inflammation. We developed a machine-learning approach (graph-based gene expression module identification or GbGMI) to identify an 815-gene expression module associated with pain in synovial biopsy sam…	2024	10.1126/scitranslmed.adk3506	Sci Transl Med	english	Arthritis Rheumatoid,Calcitonin Gene-Related Peptide
124	Bakinowska, Estera and Kiełbowski, Kajetan and Pawlik, Andrzej	The Role of Extracellular Vesicles in the Pathogenesis and Treatment of Rheumatoid Arthritis and Osteoarthritis	Cells can communicate with each other through extracellular vesicles (EVs), which are membrane-bound structures that transport proteins, lipids and nucleic acids. These structures have been found to mediate cellular differentiation and proliferation apoptosis, as well as inflammatory responses and senescence, among others. The cargo of these vesicles may include immunomodulatory molecules, which …	2023	10.3390/cells12232716	Cells	english	Arthritis Rheumatoid,Extracellular Vesicles,Mesenchymal Stem Cells,Osteoarthritis
126	Banerjee, Mayukh and Al-Eryani, Laila and Srivastava, Sudhir and Rai, Shesh N and Pan, Jianmin and Kalbfleisch, Theodore S and States, J Christopher	Delineating the Effects of Passaging and Exposure in a Longitudinal Study of Arsenic-Induced Squamous Cell Carcinoma in a HaCaT Cell Line Model	Cutaneous squamous cell carcinoma (cSCC) is a major deleterious health effect of chronic arsenic (iAs) exposure. The molecular mechanism of arsenic-induced cSCC remains poorly understood. We recently demonstrated that chronic iAs exposure leads to temporally regulated genome-wide changes in profiles of differentially expressed mRNAs and miRNAs at each stage of carcinogenesis (7, 19, and 28\,weeks…	2022	10.1093/toxsci/kfab129	Toxicol Sci	english	Arsenic,Carcinoma Squamous Cell,Skin Neoplasms
127	Bar-Or, David and Rael, Leonard T and Thomas, Gregory W and Brody, Edward N	Inflammatory Pathways in Knee Osteoarthritis: Potential Targets for Treatment	Osteoarthritis (OA) of the knee is a wide-spread, debilitating disease that is prominent in Western countries. It is associated with old age, obesity, and mechanical stress on the knee joint. By examining the recent literature on the effect of the anti-inflammatory prostaglandins 15d-PGJ2 and Δ12-PGJ2, we propose that new therapeutic agents for this disease could facilitate the transition from th…	2015	10.2174/1573397111666150522094131	Curr Rheumatol Rev	english
128	Baran, Kamila and Brzeziańska-Lasota, Ewa and Kryczka, Jakub and Boncela, Joanna and Czechowska, Aleksandra and Kopacz, Karolina and Padula, Gianluca and Nowak, Krzysztof and Domżalski, Marcin	The Expression Level of SOX Family Transcription Factors' mRNA as a Diagnostic Marker for Osteoarthritis	\textbfBackground/Objectives:\emphOsteoarthritis (\emphOA) is the most common degenerative and chronic joint disease and is a leading cause of pain and disability in adults worldwide. The SRY-related HMG box (SOX) family transcription factors (TFs) play a crucial role during the pathogenesis of OA; however, their exact mechanisms remain unexplored. The aim of our study was to conduct a bioinforma…	2025	10.3390/jcm14041176	Journal of clinical medicine	english
129	Baran, M. and Möllers, L. N. and Andersson, S. and Jonsson, I. M. and Ekwall, A. K. and Bjersing, J. and Tarkowski, A. and Bokarewa, M.	Survivin Is an Essential Mediator of Arthritis Interacting with Urokinase Signalling	Proto-oncogene survivin has recently been identified as a prognostic marker distinguishing patients with destructive rheumatoid arthritis (RA). In the present material of 132 RA patients and 82 controls, the levels of survivin correlated to urokinase (uPA) (r= 0.46), a plasminogen activator over-expressed in inflamed joints and known to exhibit potent arthritogenic properties. Here we evaluate th…	2009	10.1111/j.1582-4934.2009.00721.x	J Cell Mol Med	english	*Gene Expression Regulation Enzymologic,*Signal Transduction,Adult,Aged,Aged 80 and over,Arthritis Rheumatoid/metabolism,Arthritis/*metabolism,Female,Humans,Inhibitor of Apoptosis Proteins/*metabolism,Male,Middle Aged,Phosphatidylinositol 3-Kinases/metabolism,Proto-Oncogene Mas,Receptors Urokinase Plasminogen Activator/*metabolism,Survivin,Synovial Membrane/metabolism,Urokinase-Type Plasminogen A…
130	Barker, B. E. and Hanlon, M. M. and Marzaioli, V. and Smith, C. M. and Cunningham, C. C. and Fletcher, J. M. and Veale, D. J. and Fearon, U. and Canavan, M.	The Mammalian Target of Rapamycin Contributes to Synovial Fibroblast Pathogenicity in Rheumatoid Arthritis	OBJECTIVES: The mammalian target of Rapamycin (mTOR) is a metabolic master regulator of both innate and adaptive immunity; however, its exact role in stromal cell biology is unknown. In this study we explored the role of the mTOR pathway on Rheumatoid Arthritis synovial fibroblast (RASF) metabolism and activation and determined if crosstalk with the Hippo-YAP pathway mediates their effects. METHO…	2023	10.3389/fmed.2023.1029021	Front Med (Lausanne)	english	commercial or financial relationships that could be construed as a potential,conflict of interest.,hippo-YAP,mTOR,rheumatoid arthritis,synovial fibroblast,yes associated protein
133	Bartok, B. and Hammaker, D. and Firestein, G. S.	Phosphoinositide 3-Kinase δ Regulates Migration and Invasion of Synoviocytes in Rheumatoid Arthritis	Cartilage destruction mediated by invasive fibroblast-like synoviocytes (FLS) plays a central role in pathogenesis of rheumatoid arthritis (RA). Increased cell migration and degradation of extracellular matrix are fundamental to these processes. The class I PI3Ks control cell survival, proliferation, and migration, which might be involved in cartilage damage in RA. PI3Kδ isoform was recently iden…	2014	10.4049/jimmunol.1300950	J Immunol	english	Actin Cytoskeleton/genetics/immunology/pathology,Arthritis Rheumatoid/genetics/*immunology/pathology,Cell Movement/genetics/*immunology,Cell Survival/genetics/immunology,Class I Phosphatidylinositol 3-Kinases,Enzyme Activation/genetics/immunology,Female,Fibroblasts/*immunology/pathology,Focal Adhesion Kinase 1/genetics/immunology,Humans,Male,MAP Kinase Kinase 4/genetics/immunology,Phosphatidylino…
134	Bartok, B. and Boyle, D. L. and Liu, Y. and Ren, P. and Ball, S. T. and Bugbee, W. D. and Rommel, C. and Firestein, G. S.	PI3 Kinase δ Is a Key Regulator of Synoviocyte Function in Rheumatoid Arthritis	Class I phosphoinositide 3 kinase (PI3K) δ is a promising therapeutic target for rheumatoid arthritis (RA) because of its contribution to leukocyte biology. However, its contribution in fibroblasts has not been studied as a mechanism that contributes to efficacy. We investigated the expression and function of PI3Kδ in synovium and cultured fibroblast-like synoviocytes (FLS). Immunohistochemistry …	2012	10.1016/j.ajpath.2012.01.030	Am J Pathol	english	Apoptosis/physiology,Arthritis Rheumatoid/*enzymology/pathology,Cell Division/drug effects,Cell Survival/physiology,Cells Cultured,Class I Phosphatidylinositol 3-Kinases,Cytokines/pharmacology,Enzyme Inhibitors/pharmacology,Fibroblasts/drug effects/enzymology,Gene Expression Regulation Enzymologic/drug effects,Humans,Inflammation Mediators/pharmacology,Osteoarthritis/enzymology,Phosphatidylinosit…
136	Bason, Caterina and Barbieri, Alessandro and Martinelli, Nicola and Olivieri, Bianca and Argentino, Giuseppe and Bartoloni, Elena and Beri, Ruggero and Jadav, Gnaneshwer and Puccetti, Antonio and Tinazzi, Elisa and Lunardi, Claudio	Identification of a Novel Serological Marker in Seronegative Rheumatoid Arthritis Using the Peptide Library Approach	Rheumatoid arthritis (RA) is a systemic autoimmune disease characterized by chronic inflammation mainly affecting the joints leading to cartilage and bone destruction. The definition of seropositive or seronegative RA is based on the presence or absence of rheumatoid factor (RF) and anti-citrullinated peptide antibodies (ACPAs). Other autoantibodies have been identified in the last decade such as…	2021	10.3389/fimmu.2021.753400	Frontiers in immunology	english	Peptide Library
137	Ba, X. and Huang, Y. and Shen, P. and Huang, Y. and Wang, H. and Han, L. and Lin, W. J. and Yan, H. J. and Xu, L. J. and Qin, K. and Chen, Z. and Tu, S. H.	WTD Attenuating Rheumatoid Arthritis via Suppressing Angiogenesis and Modulating the PI3K/AKT/mTOR/HIF-1α Pathway	Background: Wutou Decoction (WTD), as a classic prescription, has been generally used to treat rheumatoid arthritis (RA) for two thousand years in China. However, the potential protective effects of WTD on rheumatoid arthritis and its possible mechanism have rarely been reported. Purpose: The aim of this study was to explore the possible mechanism of WTD against RA and a promising alternative can…	2021	10.3389/fphar.2021.696802	Front Pharmacol	english	angiogenesis,collagen-induced arthritis,commercial or financial relationships that could be construed as a potential,conflict of interest.,fibroblast-like synoviocytes,network pharmacology,rheumatoid arthritis,wutou decoction
147	Beaulieu, A. and Poncin, G. and Belaid-Choucair, Z. and Humblet, C. and Bogdanovic, G. and Lognay, G. and Boniver, J. and Defresne, M. P.	Leptin Reverts Pro-Apoptotic and Antiproliferative Effects of α-Linolenic Acids in BCR-ABL Positive Leukemic Cells: Involvement of PI3K Pathway	It is suspected that bone marrow (BM) microenvironmental factors may influence the evolution of chronic myeloid leukaemia (CML). In this study, we postulated that adipocytes and lipids could be involved in the progression of CML. To test this hypothesis, adipocytes were co-cultured with two BCR-ABL positive cell lines (PCMDS and K562). T cell (Jurkat) and stroma cell (HS-5) lines were used as con…	2011	10.1371/journal.pone.0025651	PLoS One	english	Adipocytes/drug effects/metabolism,alpha-Linolenic Acid/*pharmacology,Apoptosis/*drug effects,Bone Marrow/metabolism/pathology,Caspases/metabolism,Cell Communication/drug effects,Cell Line Tumor,Cell Proliferation/drug effects,Cell Survival/drug effects,Coculture Techniques,Culture Media/pharmacology,Enzyme Activation/drug effects,Fibroblasts/drug effects/metabolism,Humans,Leptin/biosynthesis/*me…
148	Beckmann, Denise and Römer-Hillmann, Anja and Krause, Annika and Hansen, Uwe and Wehmeyer, Corinna and Intemann, Johanna and de Gorter, David J J and Dankbar, Berno and Hillen, Jan and Heitzmann, Marianne and Begemann, Isabell and Galic, Milos and Weinhage, Toni and Foell, Dirk and Ai, Rizi and Kremerskothen, Joachim and Kiener, Hans P and Müller, Sylvia and Kamradt, Thomas and Schröder, Christop…	Lasp1 Regulates Adherens Junction Dynamics and Fibroblast Transformation in Destructive Arthritis	The LIM and SH3 domain protein 1 (Lasp1) was originally cloned from metastatic breast cancer and characterised as an adaptor molecule associated with tumourigenesis and cancer cell invasion. However, the regulation of Lasp1 and its function in the aggressive transformation of cells is unclear. Here we use integrative epigenomic profiling of invasive fibroblast-like synoviocytes (FLS) from patient…	2021	10.1038/s41467-021-23706-8	Nature communications	english
149	Beech, J. T. and Andreakos, E. and Ciesielski, C. J. and Green, P. and Foxwell, B. M. and Brennan, F. M.	T-Cell Contact-Dependent Regulation of CC and CXC Chemokine Production in Monocytes through Differential Involvement of NFkappaB: Implications for Rheumatoid Arthritis	We and others have reported that rheumatoid arthritis (RA) synovial T cells can activate human monocytes/macrophages in a contact-dependent manner to induce the expression of inflammatory cytokines, including tumour necrosis factor alpha (TNFalpha). In the present study we demonstrate that RA synovial T cells without further activation can also induce monocyte CC and CXC chemokine production in a…	2006	10.1186/ar2077	Arthritis Res Ther	english	Arthritis Rheumatoid/immunology/*metabolism,CD3 Complex/metabolism,Cell Communication/physiology,Chemokines CC/*biosynthesis,Chemokines CXC/*biosynthesis,Coculture Techniques,Enzyme-Linked Immunosorbent Assay,Humans,I-kappa B Kinase/metabolism,Lymphocyte Activation/physiology,Macrophage Activation/physiology,Macrophages/immunology/*metabolism,NF-kappa B/immunology/*metabolism,Phosphatidylinositol…
152	Beeton, Christine	KCa1.1 Channels as Therapeutic Targets for Rheumatoid Arthritis		2017	10.1080/14728222.2017.1398234	Expert Opin Ther Targets	english
153	Benameur, Tarek and Frota Gaban, Socorro Vanesca and Giacomucci, Giulia and Filannino, Francesca Martina and Trotta, Teresa and Polito, Rita and Messina, Giovanni and Porro, Chiara and Panaro, Maria Antonietta	The Effects of Curcumin on Inflammasome: Latest Update	Curcumin, a traditional Chinese medicine extracted from natural plant rhizomes, has become a candidate drug for the treatment of different diseases due to its anti-inflammatory, anticancer, antioxidant, and antibacterial activities. Curcumin is generally beneficial to improve human health with anti-inflammatory and antioxidative properties as well as antitumor and immunoregulatory properties. Inf…	2023	10.3390/molecules28020742	Molecules (Basel, Switzerland)	english	Curcumin,Inflammasomes
155	Bergström, Beatrice and Lundqvist, Christina and Vasileiadis, Georgios K and Carlsten, Hans and Ekwall, Olov and Ekwall, Anna-Karin H	The Rheumatoid Arthritis Risk Gene AIRE Is Induced by Cytokines in Fibroblast-Like Synoviocytes and Augments the Pro-inflammatory Response	The autoimmune regulator AIRE controls the negative selection of self-reactive T-cells as well as the induction of regulatory T-cells in the thymus by mastering the transcription and presentation of tissue restricted antigens (TRAs) in thymic cells. However, extrathymic AIRE expression of hitherto unknown clinical significance has also been reported. Genetic polymorphisms of \emphAIRE have been a…	2019	10.3389/fimmu.2019.01384	Frontiers in immunology	english
156	Bernatoniene, Jurga and Kazlauskaite, Jurga Andreja and Kopustinskiene, Dalia Marija	Pleiotropic Effects of Isoflavones in Inflammation and Chronic Degenerative Diseases	Isoflavones are phytoestrogens of plant origin, mostly found in the members of the Fabaceae family, that exert beneficial effects in various degenerative disorders. Having high similarity to 17-\emphβ-estradiol, isoflavones can bind estrogen receptors, scavenge reactive oxygen species, activate various cellular signal transduction pathways and modulate growth and transcription factors, activities…	2021	10.3390/ijms22115656	International journal of molecular sciences	english	Postmenopause
158	Bhattacharya, G. and Sengupta, S. and Jha, R. and Shaw, S. K. and Jogdand, G. M. and Barik, P. K. and Padhan, P. and Parida, J. R. and Devadas, S.	IL-21/23 Axis Modulates Inflammatory Cytokines and RANKL Expression in RA CD4(+) T Cells via p-Akt1 Signaling	INTRODUCTION: CD4(+) T cells are critically involved in the pathogenesis of Rheumatoid Arthritis; an autoimmune disorder characterized by joint inflammation and bone degeneration. In this study, we focused on the critical role of cytokines, IL-21 and IL-23 in facilitating the aberrant status of RA Th17-like cells and report their significant contribution(s) in modulating the expression of inflamm…	2023	10.3389/fimmu.2023.1235514	Front Immunol	english	*Cytokines/metabolism,*Interleukin-17/metabolism,CD4-Positive T-Lymphocytes,CD4+ T cells,commercial or financial relationships that could be construed as a potential,conflict of interest.,Humans,IL-21/23 axis,Inflammation/metabolism,Interleukin-21,Interleukin-23/metabolism,p-Akt1,Proto-Oncogene Proteins c-akt/metabolism,Rankl,rheumatoid arthritis,Signal Transduction
159	Bieri, Shania and Möller, Burkhard and Amsler, Jennifer	Ferroptosis in Arthritis: Driver of the Disease or Therapeutic Option?	Ferroptosis is a form of iron-dependent regulated cell death caused by the accumulation of lipid peroxides. In this review, we summarize research on the impact of ferroptosis on disease models and isolated cells in various types of arthritis. While most studies have focused on rheumatoid arthritis (RA) and osteoarthritis (OA), there is limited research on spondylarthritis and crystal arthropathie…	2024	10.3390/ijms25158212	International journal of molecular sciences	english	Ferroptosis,Osteoarthritis
161	Bilancio, Antonio and Rinaldi, Barbara and Oliviero, Maria Antonietta and Donniacuo, Maria and Monti, Maria Gaia and Boscaino, Amedeo and Marino, Irene and Friedman, Lori and Rossi, Francesco and Vanhaesebroeck, Bart and Migliaccio, Antimo	Inhibition of P110δ PI3K Prevents Inflammatory Response and Restenosis after Artery Injury	Inflammatory cells play key roles in restenosis upon vascular surgical procedures such as bypass grafts, angioplasty and stent deployment but the molecular mechanisms by which these cells affect restenosis remain unclear. The p110δ isoform of phosphoinositide 3-kinase (PI3K) is mainly expressed in white blood cells. Here, we have investigated whether p110δ PI3K is involved in the pathogenesis of …	2017	10.1042/bsr20171112	Biosci Rep	english
162	Biniecka, M and Canavan, M and McGarry, T and Gao, W and McCormick, J and Cregan, S and Gallagher, L and Smith, T and Phelan, \relax JJ and Ryan, J and O'Sullivan, J and Ng, \relax CT and Veale, \relax DJ and Fearon, U	Dysregulated Bioenergetics: A Key Regulator of Joint Inflammation	$<$h4$>$Objectives$<$/h4$>$This study examines the relationship between synovial hypoxia and cellular bioenergetics with synovial inflammation.$<$h4$>$Methods$<$/h4$>$Primary rheumatoid arthritis synovial fibroblasts (RASF) were cultured with hypoxia, dimethyloxalylglycine (DMOG) or metabolic intermediates. Mitochondrial respiration, mitochondrial DNA mutations, cell invasion, cytokines, glucose …	2016	10.1136/annrheumdis-2015-208476	Ann Rheum Dis	english
163	Blessing, Elane and Teichmann, Elisa and Hinz, Burkhard	Anandamide Inhibits Vascular Smooth Muscle Migration, Endothelial Adhesion Protein Expression and Monocyte Adhesion of Human Coronary Artery Cells	Endocannabinoids have been shown to play a complex role in the pathophysiology of a number of cardiovascular disorders. In the present study, the effects of the two major endocannabinoids anandamide (AEA) and 2-arachidonoylglycerol (2-AG) were investigated in human coronary artery smooth muscle cells (HCASMC) and human coronary artery endothelial cells (HCAEC) with regard to potential atheroprote…	2024	10.3390/cells13242108	Cells	english	Arachidonic Acids,Cell Adhesion,Cell Movement,Coronary Vessels,Endocannabinoids,Monocytes,Muscle Smooth Vascular,Polyunsaturated Alkamides
164	Blin, Joan Anak and Hamid, Roslida Abdul and Khaza'ai, Huzwah	Bioactive Fractions and Compound of Ardisia Crispa Roots Exhibit Anti-Arthritic Properties Mediated via Angiogenesis Inhibition in Vitro	$<$h4$>$Background$<$/h4$>$Ardisia crispa (Thunb.) A.DC (Primulaceae), is a medicinal herb traditionally used by Asian people as remedies to cure inflammatory related diseases, including rheumatism. The plant roots possess various pharmacological activities including antipyretic, anti-inflammation and antitumor. Previous phytochemical studies of the plant roots have identified long chain alkyl-1,…	2021	10.1186/s12906-021-03341-y	BMC complementary medicine and therapies	english	Ardisia,Plant Roots
165	Blüml, Stephan and Sahin, Emine and Saferding, Victoria and Goncalves-Alves, Eliana and Hainzl, Eva and Niederreiter, Birgit and Hladik, Anastasia and Lohmeyer, Tobias and Brunner, Julia S and Bonelli, Michael and Koenders, Marije I and van den Berg, Wim B and Superti-Furga, Giulio and Smolen, Josef S and Schabbauer, Gernot and Redlich, Kurt	Phosphatase and Tensin Homolog (PTEN) in Antigen-Presenting Cells Controls Th17-mediated Autoimmune Arthritis	$<$h4$>$Introduction$<$/h4$>$Autoreactive T cells are a central element in many systemic autoimmune diseases. The generation of these pathogenic T cells is instructed by antigen-presenting cells (APCs). However, signaling pathways in APCs that drive autoimmune diseases, such as rheumatoid arthritis, are not understood.$<$h4$>$Methods$<$/h4$>$We measured phenotypic maturation, cytokine production …	2015	10.1186/s13075-015-0742-y	Arthritis research \& therapy	english
166		Bone Research Society, Annual Meeting 2017 Proceedings. 25-27 June 2017, Bristol, UK		2018		J Musculoskelet Neuronal Interact	english
167	Borodina, Irina and Kenny, Louise C and McCarthy, Cathal M and Paramasivan, Kalaivani and Pretorius, Etheresia and Roberts, Timothy J and van der Hoek, Steven A and Kell, Douglas B	The Biology of Ergothioneine, an Antioxidant Nutraceutical	Ergothioneine (ERG) is an unusual thio-histidine betaine amino acid that has potent antioxidant activities. It is synthesised by a variety of microbes, especially fungi (including in mushroom fruiting bodies) and actinobacteria, but is not synthesised by plants and animals who acquire it via the soil and their diet, respectively. Animals have evolved a highly selective transporter for it, known a…	2020	10.1017/s0954422419000301	Nutr Res Rev	english	Dietary Supplements
168	Boström, E. A. and Svensson, M. and Andersson, S. and Jonsson, I. M. and Ekwall, A. K. and Eisler, T. and Dahlberg, L. E. and Smith, U. and Bokarewa, M. I.	Resistin and Insulin/Insulin-like Growth Factor Signaling in Rheumatoid Arthritis	OBJECTIVE: Human resistin has proinflammatory properties that activate NF-κB-dependent pathways, whereas its murine counterpart is associated with insulin resistance. The aim of this study was to examine potential cross-talk between resistin and insulin/insulin-like growth factor (IGF) signaling in rheumatoid arthritis (RA). METHODS: Levels of IGF-1, IGF binding protein 3, and resistin were measu…	2011	10.1002/art.30527	Arthritis Rheum	english	Adult,Aged,Aged 80 and over,Animals,Arthritis Rheumatoid/*metabolism,Female,Humans,Inflammation/metabolism,Insulin-Like Growth Factor Binding Protein 3/metabolism,Insulin-Like Growth Factor I/*metabolism,Insulin/*metabolism,Male,Mice,Middle Aged,Resistin/*metabolism,Signal Transduction/*physiology,Synovial Fluid/metabolism,Synovial Membrane/metabolism
170	Bouchareychas, Laura and Grössinger, Eva M and Kang, Mincheol and Qiu, Hong and Adamopoulos, Iannis E	Critical Role of LTB4/BLT1 in IL-23-Induced Synovial Inflammation and Osteoclastogenesis via NF-κB	IL-23 activates the synthesis and production of leukotriene B\textsubscript4 (LTB\textsubscript4) in myeloid cells, which modulate inflammatory arthritis. In this study we investigated the role of LTB\textsubscript4 and its receptor LTB\textsubscript4R1 (BLT1) in synovial inflammation and osteoclast differentiation. Specifically, we used IL-23 in vivo gene transfer to induce arthritis in mice and…	2017	10.4049/jimmunol.1601346	J Immunol	english
171	Boyanapalli, Sarandeep S S and Kong, Ah-Ng. Tony	"Curcumin, the King of Spices": Epigenetic Regulatory Mechanisms in the Prevention of Cancer, Neurological, and Inflammatory Diseases	Curcumin (diferuloylmethane), a polyphenolic compound, is a component of \emphCurcuma longa, commonly known as turmeric. It is a well-known anti-inflammatory, anti-oxidative, and anti-lipidemic agent and has recently been shown to modulate several diseases via epigenetic regulation. Many recent studies have demonstrated the role of epigenetic inactivation of pivotal genes that regulate human path…	2015	10.1007/s40495-015-0018-x	Curr Pharmacol Rep	english
172	Boyer, Jean Frédéric and Baron, Michel and Constantin, Arnaud and Degboé, Yannick and Cantagrel, Alain and Davignon, Jean-Luc	Anti-TNF Certolizumab Pegol Induces Antioxidant Response in Human Monocytes via Reverse Signaling	$<$h4$>$Background$<$/h4$>$Anti TNF drugs have been widely used in rheumatoid arthritis (RA) but only 70 to 80~\% of patients respond to this therapy. Exploring the mode of action of anti-TNF drugs remains important in order to improve the efficiency of the treatment and enhance our knowledge of inflammation. TNF-α exists as classical soluble cytokine as well as transmembrane protein (tmTNF-α). E…	2016	10.1186/s13075-016-0955-8	Arthritis research \& therapy	english
173	Boyle, D. L. and Kim, H. R. and Topolewski, K. and Bartok, B. and Firestein, G. S.	Novel Phosphoinositide 3-Kinase δ,γ Inhibitor: Potent Anti-Inflammatory Effects and Joint Protection in Models of Rheumatoid Arthritis	Phosphoinositide 3-kinases γ and δ (PI3Kγ and PI3Kδ) are expressed in rheumatoid arthritis (RA) synovium and regulate innate and adaptive immune responses. We determined the effect of a potent PI3Kδ,γ inhibitor, IPI-145, in two preclinical models of RA. IPI-145 was administered orally in rat adjuvant-induced arthritis (AA) and intraperitoneally in mouse collagen-induced arthritis (CIA). Efficacy …	2014	10.1124/jpet.113.205955	J Pharmacol Exp Ther	english	*Disease Models Animal,*Phosphoinositide-3 Kinase Inhibitors,Administration Oral,Animals,Anti-Inflammatory Agents Non-Steroidal/administration & dosage/therapeutic use,Antirheumatic Agents/administration & dosage/*therapeutic use,Arthritis Rheumatoid/*drug therapy/immunology/metabolism/pathology,Cells Cultured,Drugs Investigational/administration & dosage/*therapeutic use,Enzyme Inhibitors/admini…
174	Braddock, Martin	Methods for Testing Immunological Factors		2015		Drug Discovery and Evaluation: Pharmacological Assays	english
175	Brennan, F. M. and Hayes, A. L. and Ciesielski, C. J. and Green, P. and Foxwell, B. M. and Feldmann, M.	Evidence That Rheumatoid Arthritis Synovial T Cells Are Similar to Cytokine-Activated T Cells: Involvement of Phosphatidylinositol 3-Kinase and Nuclear Factor kappaB Pathways in Tumor Necrosis Factor Alpha Production in Rheumatoid Arthritis	OBJECTIVE: To investigate the mechanism that leads to the spontaneous production of tumor necrosis factor alpha (TNFalpha) in rheumatoid arthritis (RA) synovial tissue. METHODS: Normal blood monocytes were cocultured either with fixed activated T cells generated from normal blood or RA synovial T cells purified from synovium. TNFalpha production was measured in supernatants from these cocultures …	2002	10.1002/1529-0131(200201)46:1<31::aid-art10029>3.0.co;2-5	Arthritis Rheum	english	*I-kappa B Proteins,Adenoviridae/genetics,Androstadienes/pharmacology,Arthritis Rheumatoid/*immunology,CD3 Complex/immunology,Cell Communication/immunology,Chromones/pharmacology,Coculture Techniques,DNA-Binding Proteins/genetics/immunology,Enzyme Inhibitors/pharmacology,Gene Expression/drug effects/immunology,Genetic Vectors,Humans,Immunophenotyping,Lymphocyte Activation/*immunology,Macrophages/…
178	Burtea, Carmen and Laurent, Sophie and Sanli, Tuba and Fanfone, Deborah and Devalckeneer, Aude and Sauvage, Sébastien and Beckers, Marie-Claire and Rorive, Sandrine and Salmon, Isabelle and Vander Elst, Luce and Lauwerys, Bernard R and Muller, Robert N	Screening for Peptides Targeted to IL-7Rα for Molecular Imaging of Rheumatoid Arthritis Synovium	$<$h4$>$Background$<$/h4$>$Interleukin-7 receptor alpha (IL-7Rα) represents a biomarker with potential applications in rheumatoid arthritis (RA) diagnosis and therapy. We have therefore searched by phage display potential IL-7Rα specific peptides with the primary goal being to develop in vivo molecular imaging tools.$<$h4$>$Methods$<$/h4$>$IL-7Rα-targeted peptides were searched within a disulfide…	2016	10.1186/s13075-016-1133-8	Arthritis research \& therapy	english	Dextrans,Magnetite Nanoparticles
179	Busa, Prabhakar and Lee, Sing-Ong and Huang, Niancih and Kuthati, Yaswanth and Wong, Chih-Shung	Carnosine Alleviates Knee Osteoarthritis and Promotes Synoviocyte Protection via Activating the Nrf2/HO-1 Signaling Pathway: An In-Vivo and In-Vitro Study	The most common joint disease in the elderly is knee osteoarthritis (OA). It is distinguished by cartilage degradation, subchondral bone loss, and a decrease in joint space. We studied the effects of carnosine (CA) on knee OA in male Wistar rats. OA is induced by anterior cruciate ligament transection combined with medial meniscectomy (ACLT+MMx) method and in vitro studies are conducted in fibrob…	2022	10.3390/antiox11061209	Antioxidants (Basel, Switzerland)	english
180	Cabău, Georgiana and Gaal, Orsolya and Badii, Medeea and Nica, Valentin and Mirea, Andreea-Manuela and Hotea, Ioana and =HINT-consortium and Pamfil, Cristina and Popp, Radu A and Netea, Mihai G and Rednic, Simona and Crișan, Tania O and Joosten, Leo A B	Hyperuricemia Remodels the Serum Proteome toward a Higher Inflammatory State	Gout is an autoinflammatory disease triggered by a complex innate immune response to MSU crystals and inflammatory triggers. While hyperuricemia is an obligatory risk factor for the development of gout, the majority of individuals with hyperuricemia never develop gout but have an increased risk of developing cardiometabolic disorders. Current management of gout aims at MSU crystal dissolution by …	2023	10.1016/j.isci.2023.107909	iScience	english
181	Cai, J. and Zhang, L. C. and Zhao, R. J. and Pu, L. M. and Chen, K. Y. and Nasim, A. A. and Leung, E. L. and Fan, X. X.	Chelerythrine Ameliorates Rheumatoid Arthritis by Modulating the AMPK/mTOR/ULK-1 Signaling Pathway	BACKGROUND: Rheumatoid arthritis (RA) is a long-term, progressive, and disabling autoimmune disease. It causes inflammation, swelling and pain in and around the joints and other body organs. Currently, no cure is available for RA. Clinical interventions can only relieve the condition, and at least 30\% of RA patients do not respond to first‑line therapy. This means that the development of more ef…	2022	10.1016/j.phymed.2022.154140	Phytomedicine	english	*AMP-Activated Protein Kinases/metabolism,*Arthritis Rheumatoid/drug therapy/metabolism,AMPK/mTOR/ULK-1,Animals,Apoptosis,Autophagy,Autophagy-Related Protein-1 Homolog/metabolism,Benzophenanthridines,Cell Proliferation,Chelerythrine,Humans,Inflammation/complications,Intracellular Signaling Peptides and Proteins/metabolism,Rats,Reactive Oxygen Species,Rheumatoid arthritis,Signal Transduction,TOR S…
185	Cai, Yongsong and Xu, Ke and Aihaiti, Yirixiati and Li, Zhijin and Yuan, Qiling and Xu, Jing and Zheng, Haishi and Yang, Mingyi and Wang, Bo and Yang, Yanni and Yang, Yin and Xu, Peng	Derlin-1, as a Potential Early Predictive Biomarker for Nonresponse to Infliximab Treatment in Rheumatoid Arthritis, Is Related to Autophagy	$<$h4$>$Background$<$/h4$>$The goal of this study was to identify potential predictive biomarkers for the therapeutic effect of infliximab (IFX) in Rheumatoid arthritis (RA) and explore the potential molecular mechanism of nonresponse to IFX treatment to achieve individualized treatment of RA.$<$h4$>$Methods$<$/h4$>$Differential gene expression between IFX responders and nonresponders in the GSE5…	2021	10.3389/fimmu.2021.795912	Frontiers in immunology	english
186	Cai, D. and Hong, S. and Yang, J. and San, P.	The Effects of microRNA-515-5p on the Toll-Like Receptor 4 (TLR4)/JNK Signaling Pathway and WNT1-Inducible-Signaling Pathway Protein 1 (WISP-1) Expression in Rheumatoid Arthritis Fibroblast-Like Synovial (RAFLS) Cells Following Treatment with Receptor Activator of Nuclear Factor-kappa-B Ligand (RANKL)	BACKGROUND This study aimed to investigate the effects of microRNA-515-5p (miR-515-5p) on the expression of the WNT1-inducible-signaling pathway protein 1 (WISP-1) gene in rheumatoid arthritis fibroblast-like synovial (RAFLS) cells following treatment with the receptor activator of nuclear factor-kappa-B ligand (RANKL). MATERIAL AND METHODS RAFLS cells were cultured in vitro and were divided into…	2020	10.12659/msm.920611	Med Sci Monit	english	3' Untranslated Regions,Apoptosis/drug effects,Arthritis Rheumatoid/drug therapy/genetics/*metabolism/pathology,Biomimetic Materials/pharmacology,CCN Intercellular Signaling Proteins/antagonists &,Cell Culture Techniques,Cell Proliferation/drug effects,Fibroblasts/metabolism/pathology,Gene Expression/drug effects,HEK293 Cells,Humans,inhibitors/biosynthesis/*genetics/metabolism,MAP Kinase Signalin…
191	Cai, X. and Zheng, Y. and Ren, F. and Zhang, S. and Wu, L. and Yao, Y.	Secretory Phosphoprotein 1 Secreted by Fibroblast-like Synoviocytes Promotes Osteoclasts Formation via PI3K/AKT Signaling in Collagen-Induced Arthritis	Synovial tissue hyperplasia is a major cause of bone damage in rheumatoid arthritis (RA). Over-proliferation and secretion of cytokines of fibroblast-like synoviocytes (FLSs) are key contributors to bone damage in the joint microenvironment. Therefore, inhibition of FLSs-mediated bone damage is of great significance in RA patients. The aim of this study was to investigate the molecular mechanisms…	2022	10.1016/j.biopha.2022.113687	Biomed Pharmacother	english	*Arthritis Experimental/metabolism,*Arthritis Rheumatoid/metabolism,*Synoviocytes/metabolism,Animals,Bone damage,Cell Movement,Cell Proliferation,Cells Cultured,Cytokines/metabolism,Fibroblasts/metabolism,FLSs,Mice,Osteoclasts,Osteoclasts/metabolism,Phosphatidylinositol 3-Kinases/metabolism,Phosphoproteins/metabolism,Proto-Oncogene Proteins c-akt/metabolism,Rheumatoid arthritis,Sequencing,Spp1
197	Cai, Shaozhe and Ming, Bingxia and Ye, Cong and Lin, Shengyan and Hu, Peng and Tang, Jungen and Zheng, Fang and Dong, Lingli	Similar Transition Processes in Synovial Fibroblasts from Rheumatoid Arthritis and Osteoarthritis: A Single-Cell Study	Rheumatoid arthritis (RA) and osteoarthritis (OA) are common rheumatic disorders that primarily involve joints. The inflammation of the synovium can be observed in both of the two diseases. Synovial fibroblasts (SFs) play an important role in the inflammatory process of the synovium. The functional states of synovial fibroblasts are heterogeneous, and the detailed transition process of their func…	2019	10.1155/2019/4080735	Journal of immunology research	english
198	Cai, Wenyi and Wu, Antong and Lin, Zhongxiao and Cao, Wei and Pathak, Janak L and Jaspers, Richard T and Li, Rui and Li, Xin and Zheng, Kaihan and Lin, Yufu and Zhou, Na and Zhang, Xin and Zhu, Yizhun and Zhang, Qingbin	S-Propargyl-Cysteine Attenuates Temporomandibular Joint Osteoarthritis by Regulating Macrophage Polarization via Inhibition of JAK/STAT Signaling	$<$h4$>$Background$<$/h4$>$Temporomandibular joint osteoarthritis (TMJ-OA) is a disease characterized by cartilage degradation and synovial inflammation, with limited effective treatment currently. Synovial macrophage polarization is pivotal in TMJ-OA progression, making it a promising therapeutic aspect. This study investigated the effects of S-propargyl-cysteine (SPRC), an endogenous H2S donor,…	2025	10.1186/s10020-025-01186-6	Molecular medicine (Cambridge, Mass.)	english	Cysteine,Janus Kinase 2,Macrophages,Osteoarthritis,Signal Transduction,STAT3 Transcription Factor
201	Calmon-Hamaty, F. and Combe, B. and Hahne, M. and Morel, J.	Lymphotoxin α Stimulates Proliferation and Pro-Inflammatory Cytokine Secretion of Rheumatoid Arthritis Synovial Fibroblasts	OBJECTIVE: TNFα plays a crucial role in rheumatoid arthritis (RA) by stimulating fibroblast-like synoviocytes (FLS). Lymphotoxin α (LTα) is a pro-inflammatory cytokine with significant homology to TNFα. We compared the effects of both cytokines on cultured RA FLS. METHODS: Receptor expression on RA FLS was analyzed by FACS. Cells were stimulated with LTα or TNFα and proliferation was measured by …	2011	10.1016/j.cyto.2010.10.010	Cytokine	english	Arthritis Rheumatoid/*pathology,Cell Nucleus/drug effects/metabolism,Cell Proliferation/drug effects,Cytokines/*metabolism,Enzyme Activation/drug effects,Etanercept,Extracellular Signal-Regulated MAP Kinases/metabolism,Fibroblasts/drug effects/enzymology/*metabolism/pathology,Humans,Immunoglobulin G/pharmacology,Inflammation Mediators/*metabolism,Lymphotoxin-alpha/*pharmacology,Matrix Metalloprot…
203	Canavan, Mary and Marzaioli, Viviana and Bhargava, Vipul and Nagpal, Sunil and Gallagher, Phil and Hurson, Conor and Mullan, Ronan and Veale, Douglas J and Fearon, Ursula	Functionally Mature CD1c+ Dendritic Cells Preferentially Accumulate in the Inflammatory Arthritis Synovium	$<$h4$>$Objective$<$/h4$>$To examine the role of synovial CD1c\textsuperscript+DCs in patients with Inflammatory Arthritis (IA) with a specific focus on the transcriptional and maturation signatures that govern their function.$<$h4$>$Methods$<$/h4$>$RNA sequencing was performed on healthy control (HC) peripheral blood (PB), IA PB, and IA synovial fluid (SF) CD1c\textsuperscript+DCs. Multiparametr…	2021	10.3389/fimmu.2021.745226	Frontiers in immunology	english
204	Cansaran-Duman, Demet and Tanman, Ümmügülsüm and Yangın, Sevcan and Atakol, Orhan	The Comparison of miRNAs That Respond to Anti-Breast Cancer Drugs and Usnic Acid for the Treatment of Breast Cancer	This study was designed to compare usnic acid with anti-breast cancer drug molecules (A-BCDM) routinely used in the treatment of breast cancer. The miRNA information of 17 anti-breast cancer drug used in breast cancer treatment was obtained from the Small Molecule-miRNA Network-Based Inferance (SMIR-NBI) tool. We had been determined common and different expressed miRNAs between 17 A-BCDM \& usnic…	2020	10.1007/s10616-020-00430-7	Cytotechnology	english
205	Cao, Chenxi and Wu, Fei and Niu, Xingyue and Hu, Xiaoqing and Cheng, Jin and Zhang, Yan and Li, Chuanyun and Duan, Xiaoning and Fu, Xin and Zhang, Jiying and Zhang, Xin and Ao, Yingfang	Cadherin-11 Cooperates with Inflammatory Factors to Promote the Migration and Invasion of Fibroblast-like Synoviocytes in Pigmented Villonodular Synovitis	\textbfRationale: Pigmented villonodular synovitis (PVNS) is a destructive benign tumor-like hyperplastic disease that occurs in synovial tissue. Fibroblast-like synoviocytes (FLS) are the predominant cell type comprising the structure of the PVNS synovial lining layer. Due to a high recurrence rate, high invasion, migration, and cartilage destruction ability, PVNS causes substantial damage to pa…	2020	10.7150/thno.48666	Theranostics	english
206	Cao, L. and Jiang, H. and Yang, J. and Mao, J. and Wei, G. and Meng, X. and Zang, H.	LncRNA MIR31HG Is Induced by Tocilizumab and Ameliorates Rheumatoid Arthritis Fibroblast-like Synoviocyte-Mediated Inflammation via miR-214-PTEN-AKT Signaling Pathway	Fibroblast-like synoviocytes (FLS) obtained from the joint synovium of rheumatoid arthritis (RA) patients exhibit hyperplasia and aggressive inflammatory phenotypes. This study was designed to explore the anti-inflammatory mechanism of IL-6R inhibitor, tocilizumab, in FLS-mediated inflammation in RA from the perspective of non-coding RNAs (ncRNAs). To this end, we sorted primary FLS obtained from…	2021	10.18632/aging.203644	Aging (Albany NY)	english	*Synoviocytes/cytology/metabolism,Anti-Inflammatory Agents/pharmacology,Antibodies Monoclonal Humanized/*pharmacology,Arthritis Rheumatoid/metabolism,Cells Cultured,Female,Humans,Inflammation/genetics,interest.,Male,MicroRNAs/*genetics,Middle Aged,miR-214,Mir31hg,Proto-Oncogene Proteins c-akt/genetics,Pten,PTEN Phosphohydrolase/*genetics,Ra-fls,RNA Long Noncoding/*genetics,Signal Transduction/dru…
212	Cao, Xu and Wu, Song and Wang, Xinxing and Huang, Junjie and Zhang, Wenxiu and Liang, Chi	Receptor Tyrosine Kinase C-kit Promotes a Destructive Phenotype of FLS in Osteoarthritis via Intracellular EMT Signaling	$<$h4$>$Background$<$/h4$>$Chronic inflammation, mainly derived from fibroblast-like synoviocytes (FLSs), plays a central role in the pathomechanism of osteoarthritis (OA). Recently, epithelial-mesenchymal transition (EMT) signaling was found to be activated in OA-derived FLSs with a pro-inflammatory phenotype. However, the role of EMT signaling in regulating FLS function and OA-related inflammat…	2023	10.1186/s10020-023-00633-6	Molecular medicine (Cambridge, Mass.)	english	Epithelial-Mesenchymal Transition,Osteoarthritis
213		CARS 2020-Computer Assisted Radiology and Surgery Proceedings of the 34th International Congress and Exhibition, Munich, Germany, June 23-27, 2020		2020	10.1007/s11548-020-02171-6	Int J Comput Assist Radiol Surg	english
214	Cecchinato, Valentina and D'Agostino, Gianluca and Raeli, Lorenzo and Nerviani, Alessandra and Schiraldi, Milena and Danelon, Gabriela and Manzo, Antonio and Thelen, Marcus and Ciurea, Adrian and Bianchi, Marco E and Rubartelli, Anna and Pitzalis, Costantino and Uguccioni, Mariagrazia	Redox-Mediated Mechanisms Fuel Monocyte Responses to CXCL12/HMGB1 in Active Rheumatoid Arthritis	Chemokine synergy-inducing molecules are emerging as regulating factors in cell migration. The alarmin HMGB1, in its reduced form, can complex with CXCL12 enhancing its activity on monocytes via the chemokine receptor CXCR4, while the form containing a disulfide bond, by binding to TLR2 or TLR4, initiates a cascade of events leading to production of cytokines and chemokines. So far, the possibili…	2018	10.3389/fimmu.2018.02118	Frontiers in immunology	english
215	Ceeraz, Sabrina and Eszterhas, Susan K and Sergent, Petra A and Armstrong, David A and Ashare, Alix and Broughton, Thomas and Wang, Li and Pechenick, Dov and Burns, Christopher M and Noelle, Randolph J and Vincenti, Matthew P and Fava, Roy A	VISTA Deficiency Attenuates Antibody-Induced Arthritis and Alters Macrophage Gene Expression in Response to Simulated Immune Complexes	$<$h4$>$Background$<$/h4$>$In addition to activated T cells, the immune checkpoint inhibitor "V domain-containing Ig suppressor of T-cell activation" (VISTA) is expressed by myeloid cell types, including macrophages and neutrophils. The importance of VISTA expression by myeloid cells to antibody-induced arthritis and its potential for relevance in human disease was evaluated.$<$h4$>$Methods$<$/h4…	2017	10.1186/s13075-017-1474-y	Arthritis research \& therapy	english
216	Cejka, D. and Hayer, S. and Niederreiter, B. and Sieghart, W. and Fuereder, T. and Zwerina, J. and Schett, G.	Mammalian Target of Rapamycin Signaling Is Crucial for Joint Destruction in Experimental Arthritis and Is Activated in Osteoclasts from Patients with Rheumatoid Arthritis	OBJECTIVE: Activation of the mammalian target of rapamycin (mTOR) pathway is important for immune cell activation and bone metabolism. To date, the contribution of mTOR signaling to joint inflammation and structural bone and cartilage damage is unknown. The aim of this study was to investigate the potential of inhibiting mTOR as a treatment of inflammatory arthritis. METHODS: Human tumor necrosis…	2010	10.1002/art.27504	Arthritis Rheum	english	Animals,Arthritis Experimental/drug therapy/*metabolism/pathology,Arthritis Rheumatoid/*metabolism/pathology,Blotting Western,Cells Cultured,Everolimus,Humans,Immunohistochemistry,Immunosuppressive Agents/pharmacology/therapeutic use,Inflammation/metabolism/pathology,Intracellular Signaling Peptides and Proteins/*metabolism,Joints/metabolism/*pathology,Mice,Mice Transgenic,Osteoclasts/drug effect…
220	Chai, Zhaohui and Gong, Jiangbiao and Zheng, Peidong and Zheng, Jiesheng	Inhibition of miR-19a-3p Decreases Cerebral Ischemia/Reperfusion Injury by Targeting IGFBP3 in Vivo and in Vitro	$<$h4$>$Background$<$/h4$>$Inflammation and apoptosis are considered to be two main factors affecting ischemic brain injury and the subsequent reperfusion damage. MiR-19a-3p has been reported to be a possible novel biomarker in ischemic stroke. However, the function and molecular mechanisms of miR-19a-3p remain unclear in cerebral ischemia/reperfusion (I/R) injury.$<$h4$>$Methods$<$/h4$>$The I/R …	2020	10.1186/s40659-020-00280-9	Biological research	english
221	Chakraborty, Sushmita and Gupta, Ranjan and Kubatzky, Katharina F and Kar, Santanu and Kraus, Franziska V and Souto-Carneiro, M Margarida and Lorenz, Hanns-Martin and Kumar, Pankaj and Kumar, Vijay and Mitra, Dipendra Kumar	Negative Impact of Interleukin-9 on Synovial Regulatory T Cells in Rheumatoid Arthritis	In Rheumatoid Arthritis (RA), regulatory T cells (Tregs) have been found to be enriched in the synovial fluid. Despite their accumulation, they are unable to suppress synovial inflammation. Recently, we showed the synovial enrichment of interleukin-9 (IL-9) producing helper T cells and its positive correlation with disease activity. Therefore, we investigated the impact of IL-9 on synovial Tregs …	2023	10.1016/j.clim.2023.109814	Clin Immunol	english	Arthritis Rheumatoid,Interleukin-9,T-Lymphocytes Regulatory
222	Chamberlain, N. D. and Kim, S. J. and Vila, O. M. and Volin, M. V. and Volkov, S. and Pope, R. M. and Arami, S. and Mandelin, A. M. and Shahrara, S.	Ligation of TLR7 by Rheumatoid Arthritis Synovial Fluid Single Strand RNA Induces Transcription of TNFα in Monocytes	OBJECTIVE: The aim of the study was to characterise the expression, regulation and pathogenic role of toll-like receptor 7 (TLR7) and TLR8 in rheumatoid arthritis (RA). METHODS: Expression of TLR7 and TLR8 was demonstrated in RA, osteoarthritis (OA) and normal (NL) synovial tissues (STs) employing immunohistochemistry. The authors next examined the mechanism by which TLR7 and TLR8 ligation mediat…	2013	10.1136/annrheumdis-2011-201203	Ann Rheum Dis	english	Arthritis Rheumatoid/*metabolism,Blotting Western,Enzyme-Linked Immunosorbent Assay,Female,Humans,Immunohistochemistry,Male,Middle Aged,Monocytes/*metabolism,Real-Time Polymerase Chain Reaction,Reverse Transcriptase Polymerase Chain Reaction,RNA/*metabolism,Synovial Fluid/*metabolism,Toll-Like Receptor 7/*biosynthesis,Toll-Like Receptor 8/*biosynthesis,Transcription Genetic,Tumor Necrosis Factor-…
223	Chang, Ting-Kuo and Huang, Lin-Chu and Kuo, Yueh-Hsiung and Tsai, Chun-Hao and Chen, Hsien-Te and Wu, Yi-Syuan and Tang, Chih-Hsin and Su, Chen-Ming	Antcin K Ameliorates Cardiotoxin-Induced Skeletal Muscle Injury and Inflammation via IL-10 Regulation	\textbfBackground: Skeletal muscle, functioning as an endocrine organ, produces a variety of molecules that contribute to the pathophysiology of sarcopenia, leading to muscular injury and inflammation. Antcin K, a bioactive compound derived from \emphAntrodia cinnamomea and used in traditional Chinese medicine for its anti-inflammatory properties, was evaluated in this study with the aim of asses…	2025	10.7150/ijbs.107343	International journal of biological sciences	english	Cardiotoxins,Inflammation,Interleukin-10,Muscle Skeletal
224	Chang, Ting-Kuo and Wang, Yu-Han and Kuo, Shu-Jui and Wang, Shih-Wei and Tsai, Chun-Hao and Fong, Yi-Chin and Wu, Nan-Lin and Liu, Shan-Chi and Tang, Chih-Hsin	Apelin Enhances IL-1β Expression in Human Synovial Fibroblasts by Inhibiting miR-144-3p through the PI3K and ERK Pathways	Much data suggests intersecting activities between the adipokine apelin (APLN) and the pathologic processes of obesity and osteoarthritis (OA), with APLN modulating cartilage, synovium, bone, and various immune cell activities. The synovium plays an important role in the pathogenesis of OA. We investigated the crosstalk between APLN, a major OA-related adipokine, and interleukin 1 beta (IL-1β), a…	2020	10.18632/aging.103195	Aging (Albany NY)	english	Apelin,Class I Phosphatidylinositol 3-Kinases,Interleukin-1beta,MAP Kinase Signaling System,MicroRNAs
225	Chang, Liang and Yao, Hao and Yao, Zhi and Ho, Kevin Ki-Wai and Ong, Michael Tim-Yun and Dai, Bingyang and Tong, Wenxue and Xu, Jiankun and Qin, Ling	Comprehensive Analysis of Key Genes, Signaling Pathways and miRNAs in Human Knee Osteoarthritis: Based on Bioinformatics	\textbfBackground: Osteoarthritis (OA) is one of the main causes of disability in the elderly population, accompanied by a series of underlying pathologic changes, such as cartilage degradation, synovitis, subchondral bone sclerosis, and meniscus injury. The present study aimed to identify key genes, signaling pathways, and miRNAs in knee OA associated with the entire joint components, and to exp…	2021	10.3389/fphar.2021.730587	Frontiers in pharmacology	english
226	Chang, Kai-Fu and Liu, Che-Yu and Huang, Ya-Chih and Hsiao, Chih-Yen and Tsai, Nu-Man	Downregulation of VEGFR2 Signaling by Cedrol Abrogates VEGF‑driven Angiogenesis and Proliferation of Glioblastoma Cells through AKT/P70S6K and MAPK/ERK1/2 Pathways	Cedrol is a sesquiterpene alcohol isolated from \emphCedrus atlantica, which has been traditionally used in aromatherapy and has anticancer, antibacterial and antihyperalgesic effects. One characteristic of glioblastoma (GB) is the overexpression of vascular endothelial growth factor (VEGF), which induces a high degree of angiogenesis. Although previous studies have reported that cedrol inhibits …	2023	10.3892/ol.2023.13928	Oncology letters	english
227	Chang, Lihua and Kan, Liang	Mesenchymal Stem Cell-Originated Exosomal Circular RNA circFBXW7 Attenuates Cell Proliferation, Migration and Inflammation of Fibroblast-Like Synoviocytes by Targeting miR-216a-3p/HDAC4 in Rheumatoid Arthritis	$<$h4$>$Background$<$/h4$>$Rheumatoid arthritis (RA) is a chronic autoimmune disease of articular joint damage and elevated synovial hyperplasia. Abnormal proliferation, invasion inflammatory response of rheumatoid fibroblast-like synoviocytes (RA-FLS) play a critical role in RA progression. Mesenchymal stem cell (MSC)-derived exosomal circular RNAs are promising therapeutic manner for disease tr…	2021	10.2147/jir.s336099	Journal of inflammation research	english
230	Chang, C. and Xu, L. and Zhang, R. and Jin, Y. and Jiang, P. and Wei, K. and Xu, L. and Shi, Y. and Zhao, J. and Xiong, M. and Guo, S. and He, D.	MicroRNA-Mediated Epigenetic Regulation of Rheumatoid Arthritis Susceptibility and Pathogenesis	MicroRNAs (miRNAs) play crucial roles in regulating the transcriptome and development of rheumatoid arthritis (RA). Currently, a comprehensive map illustrating how miRNAs regulate transcripts, pathways, immune system differentiation, and their interactions with terminal cells such as fibroblast-like synoviocytes (FLS), immune-cells, osteoblasts, and osteoclasts are still laking. In this review, w…	2022	10.3389/fimmu.2022.838884	Front Immunol	english	*Arthritis Rheumatoid/etiology/genetics,*MicroRNAs/metabolism,*Synoviocytes/metabolism,Biomarkers/metabolism,commercial or financial relationships that could be construed as a potential,conflict of interest.,Epigenesis Genetic,epigenetics,Humans,microRNA,pathogenesis,rheumatoid arthritis,susceptibility
232	Chang, J. H. and Lee, K. J. and Kim, S. K. and Yoo, D. H. and Kang, T. Y.	Validity of SW982 Synovial Cell Line for Studying the Drugs against Rheumatoid Arthritis in Fluvastatin-Induced Apoptosis Signaling Model	BACKGROUND \& OBJECTIVES: To study effects of drugs against rheumatoid arthritis (RA) synoviocytes or fibroblast like synoviocytes (FLS) are used. To overcome the drawbacks of using FLS, this study was conducted to show the validity of SW982 synovial cell line in RA study. METHODS: 3-(4,5-dimethylthiazol-2-yl)-2,5-diphenyltetrazolium bromide (MTT) assay, Annexin V propidium iodide (PI) staining, …	2014		Indian J Med Res	english	Apoptosis/*drug effects,Arthritis Rheumatoid/*drug therapy/pathology,Cell Line,Cell Survival/drug effects,Fatty Acids Monounsaturated/*administration & dosage,Fluvastatin,Humans,Indoles/*administration & dosage,Membrane Potential Mitochondrial/drug effects,Polyisoprenyl Phosphates/*antagonists & inhibitors,Signal Transduction/drug effects,Synovial Fluid/cytology/drug effects,Tetrazolium Salts/adm…
234	Chapman, Elinor A and Lyon, Max and Simpson, Deborah and Mason, David and Beynon, Robert J and Moots, Robert J and Wright, Helen L	Caught in a Trap? Proteomic Analysis of Neutrophil Extracellular Traps in Rheumatoid Arthritis and Systemic Lupus Erythematosus	Neutrophil Extracellular Traps (NETs) are implicated in the development of auto-immunity in diseases such as rheumatoid arthritis (RA) and systemic lupus erythematosus (SLE) through the externalization of intracellular neoepitopes e.g., dsDNA and nuclear proteins in SLE and citrullinated peptides in RA. The aim of this work was to use quantitative proteomics to identify and measure NET proteins p…	2019	10.3389/fimmu.2019.00423	Frontiers in immunology	english
235	Charbonneau, M. and Lavoie, R. R. and Lauzier, A. and Harper, K. and McDonald, P. P. and Dubois, C. M.	Platelet-Derived Growth Factor Receptor Activation Promotes the Prodestructive Invadosome-Forming Phenotype of Synoviocytes from Patients with Rheumatoid Arthritis	Fibroblast-like synoviocytes (FLS) play a major role in invasive joint destruction in rheumatoid arthritis (RA). This prodestructive phenotype has been shown to involve autocrine TGF-β that triggers formation of matrix-degrading invadosomes through molecular mechanisms that are not fully elucidated. The platelet-derived growth factor (PDGF) receptor (PDGFR) family of receptor tyrosine kinases (RT…	2016	10.4049/jimmunol.1500502	J Immunol	english	Arthritis Rheumatoid/immunology/*pathology,Cells Cultured,Class I Phosphatidylinositol 3-Kinases,Enzyme Activation,Fibroblasts/metabolism,Humans,Phosphoinositide-3 Kinase Inhibitors,Phosphorylation,Podosomes/immunology/*metabolism,Protein Serine-Threonine Kinases/antagonists & inhibitors,Proto-Oncogene Proteins c-akt/antagonists & inhibitors,Proto-Oncogene Proteins c-sis/genetics/metabolism,Recep…
237	Che, Nan and Sun, Xiaoxuan and Gu, Lei and Wang, Xiaohui and Shi, Jingjing and Sun, Yi and Xu, Lingxiao and Liu, Rui and Wang, Junke and Zhu, Fengyi and Peng, Na and Xiao, Fan and Hu, Dajun and Lu, Liwei and Qiu, Wen and Zhang, Miaojia	Adiponectin Enhances B-Cell Proliferation and Differentiation via Activation of Akt1/STAT3 and Exacerbates Collagen-Induced Arthritis	Although B cells have been shown to contribute to the pathogenesis of rheumatoid arthritis (RA), the precise role of B cells in RA needs to be explored further. Our previous studies have revealed that adiponectin (AD) is expressed at high levels in inflamed synovial joint tissues, and its expression is closely correlated with progressive bone erosion in patients with RA. In this study, we investi…	2021	10.3389/fimmu.2021.626310	Frontiers in immunology	english
238	Cheleschi, Sara and Gallo, Ines and Barbarino, Marcella and Giannotti, Stefano and Mondanelli, Nicola and Giordano, Antonio and Tenti, Sara and Fioravanti, Antonella	MicroRNA Mediate Visfatin and Resistin Induction of Oxidative Stress in Human Osteoarthritic Synovial Fibroblasts Via NF-κB Pathway	Synovial membrane inflammation actively participate to structural damage during osteoarthritis (OA). Adipokines, miRNA, and oxidative stress contribute to synovitis and cartilage destruction in OA. We investigated the relationship between visfatin, resistin and miRNA in oxidative stress regulation, in human OA synovial fibroblasts. Cultured cells were treated with visfatin and resistin. After 24 …	2019	10.3390/ijms20205200	International journal of molecular sciences	english	Oxidative Stress
239	Chen, Jie and Lan, Youyu and He, Yue and He, Chengsong and Xu, Fen and Zhang, Yugao and Zhao, Yi and Liu, Yi	99Tc-MDP-induced Human Osteoblast Proliferation, Differentiation and Expression of Osteoprotegerin	The aim of the present study was to examine the influence of technetium methylenediphosphonate (99Tc-MDP) on the proliferation and differentiation of human osteoblasts. Human iliac cancellous bone was isolated and cultured with either 99Tc‑MDP, β fibroblast growth factor (as a positive control) or medium only (as a negative control). Proliferation was assessed by direct cell counting, CCK‑8 assay…	2017	10.3892/mmr.2017.6839	Mol Med Rep	english	Cell Differentiation
240	Chen, Jin and Liu, Hui and Li, Liyan and Wang, Honglei and Li, Yi and Wang, Yihao and Ding, Kai and Hao, Shanfeng and Shao, Yuanyuan and Li, Lijuan and Song, Jia and Wang, Guojin and Shao, Zonghong and Fu, Rong	Abnormal Numbers of CD4+ T Lymphocytes and Abnormal Expression of CD4+ T Lymphocyte‑secreted Cytokines in Patients with Immune‑related Haemocytopenia	In the past decade, a group of cases with persisting haemocytopenia were separated from those with idiopathic cytopenia of undetermined significance due to the optimal response of these patients to immunosuppression therapy and due to the detection of autoantibodies in the bone marrow of haemopoietic cells. This condition was termed immune‑related haemocytopenia (IRH). However, the quantity of T …	2019	10.3892/mmr.2019.10663	Mol Med Rep	english	CD4 Lymphocyte Count,Gene Expression Regulation
241	Chen, S. Y. and Shiau, A. L. and Wu, C. L. and Wang, C. R.	Amelioration of Experimental Arthritis by Intra-Articular Injection of an Epidermal Growth Factor Receptor Tyrosine Kinase Inhibitor	OBJECTIVES: Selectively targeting signalling pathways represents a promising pharmacological approach in rheumatoid arthritis (RA). Abundant levels of epidermal growth factor receptor (EGFR) are expressed in the synovial lining layers, and the anti-arthritis effect of erlotinib and lapatinib, small-molecule EGFR tyrosine kinase inhibitors (TKIs), has been demonstrated through the systemic adminis…	2015-11/2015-12		Clin Exp Rheumatol	english	*Arthritis Rheumatoid/drug therapy/metabolism/pathology,*Synovial Membrane/drug effects/metabolism/pathology,Animals,Arthritis Experimental/drug therapy/metabolism/pathology,Cell Culture Techniques,Dose-Response Relationship Drug,Drug Monitoring,ErbB Receptors/*antagonists & inhibitors,Fibroblasts/drug effects/metabolism,Gefitinib,Humans,Injections Intra-Articular,Mice,Protein Kinase Inhibitors/p…
247	Chen, J. and Lin, X. and He, J. and Liu, D. and He, L. and Zhang, M. and Luan, H. and Hu, Y. and Tao, C. and Wang, Q.	Artemisitene Suppresses Rheumatoid Arthritis Progression via Modulating METTL3-mediated N6-methyladenosine Modification of ICAM2 mRNA in Fibroblast-like Synoviocytes	BACKGROUND: Rheumatoid arthritis (RA) is a chronic autoimmune disease. We previously revealed that the natural compound artemisitene (ATT) exhibits excellent broad anticancer activities without toxicity on normal tissues. Nevertheless, the effect of ATT on RA is undiscovered. Herein, we aim to study the effect and potential mechanism of ATT on RA management. METHODS: A collagen-induced arthritis …	2022	10.1002/ctm2.1148	Clin Transl Med	english	*Arthritis Rheumatoid/genetics,*Synoviocytes/metabolism,Animals,artemisitene,Cell Proliferation,fibroblast-like synoviocytes,Fibroblasts/metabolism,Icam2,Methyltransferases/metabolism,Mettl3,Mice,Phosphatidylinositol 3-Kinases/metabolism,Proto-Oncogene Proteins c-akt/metabolism,rheumatoid arthritis,RNA Messenger/metabolism
249	Chen, Jian and Lin, Xian and He, Juan and Liu, Dandan and He, Lianhua and Zhang, Miaomiao and Luan, Huijie and Hu, Yiping and Tao, Cheng and Wang, Qingwen	Artemisitene Suppresses Rheumatoid Arthritis Progression via Modulating METTL3-mediated N6-methyladenosine Modification of ICAM2~mRNA in Fibroblast-like Synoviocytes	$<$h4$>$Background$<$/h4$>$Rheumatoid arthritis (RA) is a chronic autoimmune disease. We previously revealed that the natural compound artemisitene (ATT) exhibits excellent broad anticancer activities without toxicity on normal tissues. Nevertheless, the effect of ATT on RA is undiscovered. Herein, we aim to study the effect and potential mechanism of ATT on RA management.$<$h4$>$Methods$<$/h4$>$…	2022	10.1002/ctm2.1148	Clin Transl Med	english	Arthritis Rheumatoid,Synoviocytes
252	Chen, Junren and Zhong, Kexin and Qin, Siqi and Jing, Yiqi and Liu, Shengmeng and Li, Dan and Peng, Cheng	Astragalin: A Food-Origin Flavonoid with Therapeutic Effect for Multiple Diseases	Naturally occurring flavonoids have long been utilized as essential templates for the development of novel drugs and as critical ingredients for functional foods. Astragalin (AG) is a natural flavonoid that can be isolated from a variety of familiar edible plants, such as the seeds of green tea, Morus alba L., and Cuscuta chinensis. It is noteworthy that AG has a wide range of pharmacological act…	2023	10.3389/fphar.2023.1265960	Frontiers in pharmacology	english
253	Chen, Yiyi and Yu, Bo and He, Fei and Sun, Wenjiang and Song, Yuting	Bibliometric Analysis of the Inflammatory Mechanisms in Knee Osteoarthritis in Recent 30 Years	This study aimed to improve Knee Osteoarthritis (KOA) therapy by evaluating the knowledge framework and investigating research trends in inflammatory mechanisms. Conducting a thorough search on July 31, 2023, using the Science Citation Index Expanded of the Web of Science Core Collection, we identified 1,083 articles authored by 6,159 individuals from 3,610 institutions across 299 countries. Chin…	2023		American journal of clinical and experimental immunology	english
254	Chen, Pu and Zhou, Jun and Ruan, Anmin and Zeng, Lingfeng and Liu, Jun and Wang, Qingfu	Cinnamic Aldehyde, the Main Monomer Component of Cinnamon, Exhibits Anti-Inflammatory Property in OA Synovial Fibroblasts via TLR4/MyD88 Pathway	Cinnamon is a wildly used traditional Chinese herbal medicine for osteoarthritis (OA) treatment, but the underlying mechanism remains ambiguous. The purpose of this study is to explore the mechanism of cinnamic aldehyde (CA), a bioactive substance extracted from Cinnamon, on synovial inflammation in OA. A total of 144 CA-OA co-targeted genes were identified by detect databases (PubChem, HIT, TCMS…	2022	10.1111/jcmm.17148	J Cell Mol Med	english	Osteoarthritis,Toll-Like Receptor 4
255	Chen, J. and Sun, J. and Doscas, M. E. and Ye, J. and Williamson, A. J. and Li, Y. and Li, Y. and Prinz, R. A. and Xu, X.	Control of Hyperglycemia in Male Mice by Leflunomide: Mechanisms of Action	p70 S6 kinase (S6K1) is a serine/threonine kinase that phosphorylates the insulin receptor substrate-1 (IRS-1) at serine 1101 and desensitizes insulin receptor signaling. S6K1 hyperactivation due to overnutrition leads to hyperglycemia and type 2 diabetes. Our recent study showed that A77 1726, the active metabolite of the anti-rheumatoid arthritis (RA) drug leflunomide, is an inhibitor of S6K1. …	2018	10.1530/joe-17-0536	J Endocrinol	english	3T3-L1 Cells,Aniline Compounds/pharmacology,Animals,Blood Glucose/*drug effects/metabolism,Cells Cultured,Crotonates,Glucose Tolerance Test,Glucose/metabolism,Hydroxybutyrates/pharmacology,hyperglycemia,Hyperglycemia/blood/*prevention & control,insulin receptor substrate,insulin resistance,leflunomide,Leflunomide/*pharmacology/therapeutic use,Male,Mice,Mice Inbred C57BL,Mice Obese,Mice Transgenic…
256	Chen, X. and Bai, F. and Sokol, L. and Zhou, J. and Ren, A. and Painter, J. S. and Liu, J. and Sallman, D. A. and Chen, Y. A. and Yoder, J. A. and Djeu, J. Y. and Loughran, T. P. and Epling-Burnette, P. K. and Wei, S.	A Critical Role for DAP10 and DAP12 in CD8+ T Cell-Mediated Tissue Damage in Large Granular Lymphocyte Leukemia	Large granular lymphocyte (LGL) leukemia, or LGLL, is characterized by increased numbers of circulating clonal LGL cells in association with neutropenia, anemia, rheumatoid arthritis, and pulmonary artery hypertension (PAH). Emerging evidence suggests that LGLL cells with a CD8(+)CD28(null) phenotype induce these clinical manifestations through direct destruction of normal tissue. Compared with C…	2009	10.1182/blood-2008-07-168245	Blood	english	Adaptor Proteins Signal Transducing/genetics/metabolism/*physiology,CD28 Antigens/metabolism,CD8-Positive T-Lymphocytes/*immunology/metabolism/pathology,Cytotoxicity Immunologic/*genetics,Endothelial Cells/immunology/pathology,Extracellular Signal-Regulated MAP Kinases/metabolism,Humans,K562 Cells,Leukemia Large Granular Lymphocytic/genetics/*immunology/metabolism/pathology,Membrane Proteins/gene…
257	Chen, J. and Lin, X. and Liu, K. and He, J. and Li, X. and Zhang, C. and Deng, Y. and Luo, L. and Tao, C. and Wang, Q.	CT2-3 Induces Cell Cycle Arrest and Apoptosis in Rheumatoid Arthritis Fibroblast-like Synoviocytes through Regulating PI3K/AKT Pathway	Rheumatoid arthritis (RA) is a kind of chronic autoimmune disease. The existing therapies encountered several challenges. Therefore, continued novel anti-RA drug discovery remains necessary for RA therapy. Recently, our group reported a novel compound named CT2-3, which could be realized as a hybrid of the natural product magnolol and phthalimide and exhibited anti-lung cancer activity. However, …	2023	10.1016/j.ejphar.2023.175871	Eur J Pharmacol	english	*Arthritis Rheumatoid/drug therapy/metabolism,*Synoviocytes,Apoptosis,Cell cycle arrest,Cell Cycle Checkpoints,Cell Proliferation,Cells Cultured,competing financial interests or personal relationships that could have appeared,Ct2-3,Fibroblast-like synoviocytes,Fibroblasts,Humans,Phosphatidylinositol 3-Kinase/metabolism,Phosphatidylinositol 3-Kinases/metabolism,Proto-Oncogene Proteins c-akt/metabo…
259	Chen, Yi-Jen and Chang, Wei-An and Hsu, Ya-Ling and Chen, Chia-Hsin and Kuo, Po-Lin	Deduction of Novel Genes Potentially Involved in Osteoblasts of Rheumatoid Arthritis Using Next-Generation Sequencing and Bioinformatic Approaches	The role of osteoblasts in peri-articular bone loss and bone erosion in rheumatoid arthritis (RA) has gained much attention, and microRNAs are hypothesized to play critical roles in the regulation of osteoblast function in RA. The aim of this study is to explore novel microRNAs differentially expressed in RA osteoblasts and to identify genes potentially involved in the dysregulated bone homeostas…	2017	10.3390/ijms18112396	International journal of molecular sciences	english
260	Chen, Y. and Wang, Y. and Liu, M. and Zhou, B. and Yang, G.	Diosmetin Exhibits Anti-Proliferative and Anti-Inflammatory Effects on TNF-α-stimulated Human Rheumatoid Arthritis Fibroblast-like Synoviocytes through Regulating the Akt and NF-κB Signaling Pathways	Rheumatoid arthritis (RA) is a chronic inflammatory disease characterized by inflammation and proliferation of synovial tissues. Diosmetin is a bioflavonoid possessing an anti-inflammatory property. Herein, we aimed to study the effects of diosmetin on the inflammation and proliferation of RA fibroblast-like synoviocytes MH7A cells. MH7A cell proliferation was measured using cell counting kit-8 a…	2020	10.1002/ptr.6596	Phytother Res	english	Animals,Arthritis Rheumatoid/*drug therapy/pathology,diosmetin,fibroblast-like synoviocytes,Flavonoids/pharmacology/*therapeutic use,Humans,inflammatory cytokines,NF-kappa B/*metabolism,Proto-Oncogene Proteins c-akt/*metabolism,rheumatoid arthritis,Signal Transduction,Synoviocytes/*drug effects,Tumor Necrosis Factor-alpha/*metabolism
262	Chen, Yifang and Li, Yang and Guo, Han and Zhang, Zhaoqi and Zhang, Jiayu and Dong, Xue and Liu, Yi and Zhuang, Yuan and Zhao, Yong	The Effects of Adoptively Transferred IL-23/IL-18-Polarized Neutrophils on Tumor and Collagen-Induced Arthritis in Mice	$<$h4$>$Background$<$/h4$>$Neutrophils present great diverse phenotypes in various microenvironments and play different immune regulatory functions. Neutrophils generally classified into inflammatory phenotype N1 and anti-informatory phenotype N2. Our recent studies showed that IL-23 alone stimulated neutrophils to express IL-17A, IL-17F and IL-22 and displayed a gene transcriptional profile simi…	2021	10.2147/jir.s329528	Journal of inflammation research	english
263	Chen, Y. T. and Hou, C. H. and Hou, S. M. and Liu, J. F.	The Effects of Amphiregulin Induced MMP-13 Production in Human Osteoarthritis Synovial Fibroblast	Osteoarthritis (OA) belongs to a group of degenerative diseases. Synovial inflammation, cartilage abrasion, and subchondral sclerosis are characteristics of OA. Researchers do not fully understand the exact etiology of OA. However, matrix metalloproteinases (MMPs), which are responsible for cartilage matrix degradation, play a pivotal role in the progression of OA. Amphiregulin (AREG) binds to th…	2014	10.1155/2014/759028	Mediators Inflamm	english	Amphiregulin/*pharmacology,Cells Cultured,Fibroblasts/drug effects/*metabolism,Humans,Matrix Metalloproteinase 13/*metabolism,Osteoarthritis/*metabolism,Synovial Membrane/*cytology
265	Chen, Yutong and Liu, Min and Lu, Miao and Luo, Linling and Han, Zhongyu and Liu, Xide	Exploring the Impact of m6A Modification on Immune Diseases: Mechanisms and Therapeutic Implication	N\textsuperscript6-methyladenosine (m\textsuperscript6A) is a chemical modification of RNA and has become a widely discussed topic among scientific researchers in recent years. It is distributed in various organisms, including eukaryotes and bacteria. It has been found that m\textsuperscript6A is composed of writers, erasers and readers and is involved in biological functions such as splicing, tr…	2024	10.3389/fimmu.2024.1387582	Frontiers in immunology	english	Adenosine,Immune System Diseases
267	Chen, Q. and Fan, K. and Chen, X. and Xie, X. and Huang, L. and Song, G. and Qi, W.	Ezrin Regulates Synovial Angiogenesis in Rheumatoid Arthritis through YAP and Akt Signalling	This study aimed to investigate the role and regulatory mechanisms of Ezrin in synovial vessels in rheumatoid arthritis (RA). Synovial tissues were obtained from people with osteoarthritis people and patients with RA patients. We also used an antigen-induced arthritis (AIA) mice model by using Freund's adjuvant injections. Ezrin expression was analysed by immunofluorescence and immunohistochemica…	2021	10.1111/jcmm.16877	J Cell Mol Med	english	Aged,Aged 80 and over,angiogenesis,Animals,Arthritis Rheumatoid/*etiology/*metabolism/pathology,Biomarkers,Cell Cycle Proteins/genetics/*metabolism,Cell Line,Cells Cultured,Cytoskeletal Proteins/*genetics/metabolism,Disease Models Animal,Disease Progression,Disease Susceptibility,Ezrin,Female,Gene Expression,Hippo-YAP,Humans,Immunohistochemistry,Male,Mice,Middle Aged,Neovascularization Pathologic…
272	Chen, Xi and Zhang, Hui and Zeng, Wu and Wang, Nick and Lo, Hang Hong and Ip, Chi Kio and Yang, Li Jun and Hsiao, W L Wendy and Sin, Wai Man and Xia, Chenglai and Law, Betty Yuen Kwan and Wong, Vincent Kam Wai	Far Infrared Irradiation Suppresses Experimental Arthritis in Rats by Down-Regulation of Genes Involved Inflammatory Response and Autoimmunity	$<$h4$>$Introduction$<$/h4$>$Far-infrared radiation (FIR) is widely used in the treatment of various diseases such as insomnia and cardiovascular risk. Rheumatoid arthritis (RA) is a chronic systemic autoimmune disease in which the therapeutic potential of FIR in RA is unclear.$<$h4$>$Objectives$<$/h4$>$To determine the therapeutic potential and mechanistic actions of FIR in treatment of RA.$<$h4…	2022	10.1016/j.jare.2021.08.015	Journal of advanced research	english	Arthritis Experimental,Arthritis Rheumatoid
273	Chen, Yong and Zhu, Xing-Wang and Lai, Wing-Fu and Liu, Yong-Pu and Xu, Xuan-Feng and Liu, Li-Ming and Chen, Yan-Juan and Zhang, Chuan-Fu and Wang, Guang-Yi and Cheng, Zhi-Qiang and Liu, Dong-Zhou	Gancao Nourishing-Yin Decoction Combined with Methotrexate in Treatment of Aging CIA Mice: A Study Based on DIA Proteomic Analysis	$<$h4$>$Background$<$/h4$>$Elderly rheumatoid arthritis (ERA) population faces multiple treatment dilemma. Here we aim to investigate if Gancao Nourishing-Yin decoction (GCNY) added to methotrexate (MTX) exhibit better effects in an ERA mice model.$<$h4$>$Methods$<$/h4$>$ERA mice model was established by adding D-galactose (Dgal) to collagen-induced arthritis (CIA) mice. The model was~then assign…	2023	10.1186/s13020-023-00709-9	Chinese medicine	english
274	Cheng, F. and Yang, S. Y. and Fang, X. X. and Wang, X. and Zhao, F. T.	[Role of the CCL28-CCR10 pathway in monocyte migration in rheumatoid arthritis]	OBJECTIVE: To examine the expression of chemokine receptor CCR10 on monocytes/macrophages in the joints of patients with rheumatoid arthritis (RA), and to investigate the role of chemokine CCL28 and its receptor CCR10 in the migration of RA monocytes and its mechanism. METHODS: The expression of CCR10 in synovial tissues from 8 RA patients, 4 osteoarthritis (OA) patients, and 4 normal controls wa…	2022	10.19723/j.issn.1671-167X.2022.06.003	Beijing Da Xue Xue Bao Yi Xue Ban	chi	*Arthritis Rheumatoid,*Osteoarthritis,Chemokine CCL28,Chemokine receptor CCR10,Chemokines CC/metabolism,Endothelial Cells/metabolism,Humans,Monocytes,Monocytes/metabolism,Phosphatidylinositol 3-Kinases/metabolism,Proto-Oncogene Proteins c-akt/metabolism,Receptors CCR10/metabolism,Rheumatoid arthritis,Synovial Fluid,Synovial Membrane
278	Cheng, F and Yang, \relax SY and Fang, \relax XX and Wang, X and Zhao, \relax FT	[Role of the CCL28-CCR10 pathway in monocyte migration in rheumatoid arthritis]	$<$h4$>$Objective$<$/h4$>$To examine the expression of chemokine receptor CCR10 on monocytes/macrophages in the joints of patients with rheumatoid arthritis (RA), and to investigate the role of chemokine CCL28 and its receptor CCR10 in the migration of RA monocytes and its mechanism.$<$h4$>$Methods$<$/h4$>$The expression of CCR10 in synovial tissues from 8 RA patients, 4 osteoarthritis (OA) patie…	2022	10.19723/j.issn.1671-167x.2022.06.003	Beijing Da Xue Xue Bao Yi Xue Ban	chi	Arthritis Rheumatoid,Osteoarthritis
279	Cheng, Q. and Chen, M. and Liu, M. and Chen, X. and Zhu, L. and Xu, J. and Xue, J. and Wu, H. and Du, Y.	Semaphorin 5A Suppresses Ferroptosis through Activation of PI3K-AKT-mTOR Signaling in Rheumatoid Arthritis	Abnormal activation of synovial fibroblasts (SFs) plays an important role in rheumatoid arthritis (RA), the mechanism of which remains unknown. The purpose of our study is to comprehensively and systematically explore the mechanism for Semaphorin 5A-mediated abnormal SF activation in RA. Here, we found that Semaphorin 5A levels were significantly higher in synovial fluid and synovial tissue from …	2022	10.1038/s41419-022-05065-4	Cell Death Dis	english	*Arthritis Rheumatoid/metabolism,*Ferroptosis,*Osteoarthritis/metabolism,*Semaphorins/genetics/metabolism,Cytokines/metabolism,Fibroblasts/metabolism,Humans,Phosphatidylinositol 3-Kinases/metabolism,Proto-Oncogene Proteins c-akt/metabolism,Signal Transduction,Synovial Membrane/metabolism,TOR Serine-Threonine Kinases/metabolism
284	Chen, Hongzhen and Fu, Xuekun and Wu, Xiaohao and Zhao, Junyi and Qiu, Fang and Wang, Zhenghong and Wang, Zhuqian and Chen, Xinxin and Xie, Duoli and Huang, Jie and Fan, Junyu and Yang, Xu and Song, Yi and Li, Jie and He, Dongyi and Xiao, Guozhi and Lu, Aiping and Liang, Chao	Gut Microbial Metabolite Targets HDAC3-FOXK1-interferon Axis in Fibroblast-like Synoviocytes to Ameliorate Rheumatoid Arthritis	Rheumatoid arthritis (RA) is an autoimmune disease. Early studies hold an opinion that gut microbiota is environmentally acquired and associated with RA susceptibility. However, accumulating evidence demonstrates that genetics also shape the gut microbiota. It is known that some strains of inbred laboratory mice are highly susceptible to collagen-induced arthritis (CIA), while the others are resi…	2024	10.1038/s41413-024-00336-6	Bone research	english	Arthritis Experimental,Arthritis Rheumatoid,Gastrointestinal Microbiome,Histone Deacetylases,Mice Inbred C57BL,Synoviocytes
285	Chen, Shaojian and Luo, Zhihuan and Chen, Xiaguang	Hsa\_circ\_0044235 Regulates the Pyroptosis of Rheumatoid Arthritis via MiR-135b-5p-SIRT1 Axis	Studies have found that cell pyroptosis is involved in the occurrence and development of rheumatoid arthritis (RA). Hsa\_circ\_0044235 has been found to be significantly low-expressed in RA patients. The purpose of this research was to reveal the regulatory mechanism of hsa\_circ\_0044235 in the pyroptosis pathway of RA. Serum expressions of hsa\_circ\_0044235 and SIRT were detected by RT-qPCR, a…	2021	10.1080/15384101.2021.1916272	Cell Cycle	english
286	Chen, Chen and Zheng, Linli and Zeng, Gang and Chen, Yanbo and Liu, Wenzhou and Song, Weidong	Identification of Potential Diagnostic Biomarkers for Tenosynovial Giant Cell Tumour by Integrating Microarray and Single-Cell RNA Sequencing Data	$<$h4$>$Purpose$<$/h4$>$Tenosynovial giant cell tumour (TGCT) is a benign hyperplastic and inflammatory disease of the joint synovium or tendon sheaths, which may be misdiagnosed due to its atypical symptoms and imaging features. We aimed to identify biomarkers with high sensitivity and specificity to aid in diagnosing TGCT.$<$h4$>$Methods$<$/h4$>$Two scRNA-seq datasets (GSE210750 and GSE152805) …	2023	10.1186/s13018-023-04279-2	Journal of orthopaedic surgery and research	english	Giant Cell Tumor of Tendon Sheath,Matrix Metalloproteinase 9
287	Chen, Yeping and Liang, Rongyuan and Zheng, Xifan and Fang, Dalang and Lu, William W and Chen, Yan	Identification of ZNF652 as a Diagnostic and Therapeutic Target in Osteoarthritis Using Machine Learning	$<$h4$>$Purpose$<$/h4$>$Osteoarthritis (OA) is the most common degenerative joint disease. However, its etiology remains largely unknown. Zinc Finger Protein 652 (ZNF652) is a transcription factor implicated in various biological processes. Nevertheless, its role in OA has not been elucidated.$<$h4$>$Methods$<$/h4$>$The search term "osteoarthritis" was utilized to procure transcriptome data relat…	2024	10.2147/jir.s488841	Journal of inflammation research	english
288	Chen, D. and Cai, X. and Ouyang, H. and Yuan, S. and Wang, X. and Lin, L. and Chen, Z. and Huang, M.	Increased eEF2K Promotes Glycolysis and Aggressive Behaviors of Fibroblast-Like Synoviocytes in Rheumatoid Arthritis	OBJECTIVE: Aggressive phenotype and abnormal glycolytic metabolism of fibroblast-like synoviocytes (FLSs) are essential to joint inflammation and damage in rheumatoid arthritis (RA). Eukaryotic elongation factor-2 kinase (eEF2K) is a negative regulator of protein synthesis and has been shown to play an important role in regulating various cellular processes and promoting glycolysis in tumor cells…	2022	10.2147/jir.s337620	J Inflamm Res	english	eukaryotic elongation factor-2 kinase,fibroblast-like synoviocytes,glycolysis,invasion,migration,rheumatoid arthritis
294	Chen, Yang and He, Peipei and Tao, Siyi and Zhong, Jintao and Jiang, Kai and Hsu, Yuching and Xia, Guang and Mao, Xinzhan and Sang, Hongxun and Lu, Ke	Injectable Sustainable Andrographolide-Releasing Hydrogel for Long-Lasting Alleviation of Osteoarthritis and Regulation of Chondrocyte Autophagy via PRKCA/EGFR	Osteoarthritis is one of the most prevalent age-related joint diseases, with chondrocyte inflammation and autophagy dysregulation serving as pivotal pathogenesis factors. Andrographolide (AD), a phytochemical identified in Andrographis paniculata, exhibits anti-inflammatory properties and regulates autophagy to safeguard cells from damage. Nevertheless, the precise mechanism underlying the influe…	2025	10.1016/j.mtbio.2025.101610	Materials today. Bio	english
295	Chen, Yi-Ting and Wang, Chih-Chien and Cheng, Chia-Pi and Liu, Feng-Cheng and Lee, Chian-Her and Lee, Herng-Sheng and Peng, Yi-Jen	Interleukin-26 Has Synergistic Catabolic Effects with Palmitate in Human Articular Chondrocytes via the TLR4-ERK1/2-c-Jun Signaling Pathway	The inflammatory cytokine interleukin-26 (IL-26) is highly expressed in the serum and synovial fluid of patients with inflammatory arthritis. The effect of IL-26 on human articular chondrocytes (HACs) remains unclear. Obesity is associated with disability of patients with rheumatoid arthritis and disease activity in those with ankylosing spondylitis. The saturated free fatty acid palmitate with I…	2021	10.3390/cells10092500	Cells	english
296	Chen, Jian and Li, Shu and Ge, Yan and Kang, Jin and Liao, Jia-Fen and Du, Jin-Feng and Tian, Jing and Xie, Xi and Li, Fen	iTRAQ and PRM-Based Proteomic Analysis Provides New Insights into Mechanisms of Response to Triple Therapy in Patients with Rheumatoid Arthritis	$<$h4$>$Background$<$/h4$>$Approximately 30\% of patients with rheumatoid arthritis (RA) respond poorly to combination therapy of multiple drugs. The molecular mechanisms of different responses to methotrexate + leflunomide + infliximab therapy in patients with RA were explored in this study.$<$h4$>$Methods$<$/h4$>$Infliximab was administered to patients with RA whose disease activity score was h…	2021	10.2147/jir.s340351	Journal of inflammation research	english
297	Chen, Li and Shi, Kaikai and Ditzel, Nicholas and Qiu, Weimin and Figeac, Florence and Nielsen, Louise Himmelstrup Dreyer and Tencerova, Michaela and Kowal, Justyna Magdalena and Ding, Ming and Andreasen, Christina Møller and Andersen, Thomas Levin and Kassem, Moustapha	KIAA1199 Deficiency Enhances Skeletal Stem Cell Differentiation to Osteoblasts and Promotes Bone Regeneration	Upon transplantation, skeletal stem cells (also known as bone marrow stromal or mesenchymal stem cells) can regulate bone regeneration by producing secreted factors. Here, we identify KIAA1199 as a bone marrow stromal cell-secreted factor in vitro and in vivo. KIAA1199 plasma levels of patients positively correlate with osteoporotic fracture risk and expression levels of KIAA1199 in patient bone …	2023	10.1038/s41467-023-37651-1	Nature communications	english	Hyaluronoglucosaminidase,Mesenchymal Stem Cells,Osteoblasts,Osteogenesis
298	Chen, H. and He, C. and Liu, Y. and Li, X. and Zhang, C. and Qin, Q. and Pang, Q.	LncRNA-GAS5 Inhibits Expression of miR 103 and Ameliorates the Articular Cartilage in Adjuvant-Induced Arthritis in Obese Mice	We explored whether long noncoding RNA growth arrest-specific transcript 5 (LncRNA-GAS5) small interfering RNA (siRNA) reduced cartilage destruction in obese mice with adjuvant-induced arthritis. We studied the effects of LncRNA-GAS5 siRNA on the polyarthritis index; hind paw swelling; and the serum levels of certain biochemicals, cytokines, and oxidative stress parameters. We measured the expres…	2020-10/2020-12	10.1177/1559325820942718	Dose Response	english	cartilage,conflicts of interest with respect to the research authorship and/or,inflammation,LncRNA-GAS5 miR-103,publication of this article.,rheumatoid arthritis
299	Chen, Ming and Li, Minghui and Zhang, Na and Sun, Wenwen and Wang, Hui and Wei, Wei	Mechanism of miR-218-5p in Autophagy, Apoptosis and Oxidative Stress in Rheumatoid Arthritis Synovial Fibroblasts Is Mediated by KLF9 and JAK/STAT3 Pathways	This study was aimed to investigate the effects of miR-218-5p on the proliferation, apoptosis, autophagy, and oxidative stress of rheumatoid arthritis synovial fibroblasts (RASFs), and the related mechanisms. Quantitative reverse transcription-PCR showed that the expression of miR-218-5p in rheumatoid arthritis synovial tissue was significantly higher than that in healthy synovial tissue. Compare…	2021	10.1136/jim-2020-001437	J Investig Med	english
300	Chen, Lijian and Feng, Lijie and Wang, Xia and Du, Jian and Chen, Ying and Yang, Wen and Zhou, Chengyue and Cheng, Li and Shen, Yujun and Fang, Shengyun and Li, Jun and Shen, Yuxian	Mesencephalic Astrocyte-Derived Neurotrophic Factor Is Involved in Inflammation by Negatively Regulating the NF-κB Pathway	Inflammation can cause endoplasmic reticulum (ER) stress and therefore activates the unfolded protein response (UPR). ER stress and the consequent UPR have the potential to activate NF-κB. However, the factors mediating the crosstalk between ER stress and the NF-κB pathway remain unclear. Here, we determined that ER stress inducible protein Mesencephalic Astrocyte-derived Neurotrophic Factor (MAN…	2015	10.1038/srep08133	Scientific reports	english
301	Chen, Yong and Qiu, Fujuan and Yu, Beijia and Chen, Yanjuan and Zuo, Fangfang and Zhu, XiaoYu and Nandakumar, Kutty Selva and Xiao, Changhong	Metformin, an AMPK Activator, Inhibits Activation of FLSs but Promotes HAPLN1 Secretion	AMP-activated protein kinase (AMPK) is essential for maintaining energy balance and has a crucial role in various inflammatory pathways. In this study, AMPK levels positively correlated with many inflammatory indexes in rheumatoid arthritis (RA) patients, especially in the affected synovium. In RA sera, a positive correlation between phosphorylated (p-)AMPK-α1 levels and DAS28 (disease activity s…	2020	10.1016/j.omtm.2020.05.008	Molecular therapy. Methods \& clinical development	english
302	Chen, K. and Lin, Z. W. and He, S. M. and Wang, C. Q. and Yang, J. C. and Lu, Y. and Xie, X. B. and Li, Q.	Metformin Inhibits the Proliferation of Rheumatoid Arthritis Fibroblast-like Synoviocytes through IGF-IR/PI3K/AKT/m-TOR Pathway	Rheumatoid arthritis (RA) is a chronic autoimmune disease in which synovial fibroblast-like cells (FLSs) play an important role in RA development and is known to be lack of effective therapy. Thus, novel therapeutic strategies are greatly needed for treatment of RA. Metformin, a first-line drug for the treatment of type 2 diabetes, has been reported to inhibit the proliferation of a variety of tu…	2019	10.1016/j.biopha.2019.108875	Biomed Pharmacother	english	Adaptor Proteins Signal Transducing/genetics/metabolism,Apoptosis/drug effects,Arthritis Rheumatoid,Cell cycle,Cell Cycle Proteins/genetics/metabolism,Cell Cycle/drug effects,Cell Proliferation,Cells Cultured,Fibroblast-like synoviocytes,Fibroblasts,Gene Expression Regulation/drug effects,Humans,Hypoglycemic Agents/pharmacology,IGF-IR /PI3K/AKT/ mTOR pathway,Metformin,Metformin/*pharmacology,Phos…
304	Chen, Yuanyuan and Zhang, Zongying and Yao, Yuan and Zhou, Xiaorong and Ling, Yong and Mao, Liming and Gu, Zhifeng	Methyl Canthin-6-one-2-carboxylate Inhibits the Activation of the NLRP3 Inflammasome in Synovial Macrophages by Upregulating Nrf2 Expression	Rheumatoid arthritis (RA) is an autoimmune disorder that leads to severe cartilage deterioration and synovial impairment in the joints. Previous studies have indicated that the aberrant activation of the NLRP3 inflammasome in synovial macrophages plays a significant role in the pathogenesis of RA and has been regarded as a therapeutic target for the disease. In this study, we synthesized a novel …	2025	10.3390/cimb47010038	Current issues in molecular biology	english
305	Chen, Shujun and Li, Bo	MiR-128-3p Post-Transcriptionally Inhibits WISP1 to Suppress Apoptosis and Inflammation in Human Articular Chondrocytes via the PI3K/AKT/NF-κB Signaling Pathway	In osteoarthritis (OA), the synthesis and decomposition of the extracellular matrix (ECM) are imbalanced. High expression levels of Wnt1-inducible signaling pathway protein 1 (WISP1) promote the synthesis of matrix metalloproteinases and induce the degradation of cartilage, which aggravates the OA. The aim of this study was to explore the role of miR-128-3p in the development of OA. In the presen…	2020	10.1177/0963689720939131	Cell Transplant	english
306	Chen, Xuzhuo and Li, Chang and Cao, Xiankun and Jia, Xinlin and Chen, Xinwei and Wang, Zhenqiang and Xu, Weifeng and Dai, Fengrong and Zhang, Shanyong	Mitochondria-Targeted Supramolecular Coordination Container Encapsulated with Exogenous Itaconate for Synergistic Therapy of Joint Inflammation	\textbfRationale: Inflammatory macrophages and osteoclasts (OCs) play critical roles in joint inflammation, which feature the excessive production of reactive oxygen species (ROS), resulting in synovial inflammation and bone erosion. Scavenging ROS, especially by modulating mitochondrial metabolic activity, could be a desirable strategy for the management of inflammatory joints. This study aimed …	2022	10.7150/thno.70623	Theranostics	english	Arthritis,Protons
307	Chen, Sijia and van Tok, Melissa N and Knaup, Véronique L and Kraal, Lianne and Pots, Désiree and Bartels, Lina and Gravallese, Ellen M and Taurog, Joel D and van de Sande, Marleen and van Duivenvoorde, Leonie M and Baeten, Dominique L	mTOR Blockade by Rapamycin in Spondyloarthritis: Impact on Inflammation and New Bone Formation in Vitro and in Vivo	\textbfIntroduction: Spondyloarthritis (SpA) is characterized by inflammation, articular bone erosions and pathologic new bone formation. Targeting TNFα or IL-17A with current available therapies reduces inflammation in SpA, however, treatment of the bone pathology in SpA remains an unmet clinical need. Activation of the mammalian target Of rapamycin (mTOR) promotes IL-17A expression and osteogen…	2019	10.3389/fimmu.2019.02344	Frontiers in immunology	english
308	Chen, Sisi and Ma, Binyun and Li, Xue and Zhang, Kailang and Wei, Yankai and Du, Bei and Liu, Xun and Wei, Ruihua and Li, Xiaorong and Nian, Hong	MYC-mediated Silencing of miR-181a-5p Promotes Pathogenic Th17 Responses by Modulating AKT3-FOXO3 Signaling	Pathogenic Th17 cells drive autoimmune pathology, but the molecular mechanisms underlying Th17 pathogenicity remain poorly understood. Here, we have shown that miR-181a-5p was significantly decreased in pathogenic Th17 cells, and it negatively regulated pathogenic Th17 cell responses \emphin~vitro and \emphin~vivo. Th17 cells overexpressing miR-181a-5p exhibited impaired ability to induce pathoge…	2022	10.1016/j.isci.2022.105176	iScience	english
309	Chen, G. Y. and Luo, J. and Liu, Y. and Yu, X. B. and Liu, X. Y. and Tao, Q. W.	Network Pharmacology Analysis and Experimental Validation to Investigate the Mechanism of Total Flavonoids of Rhizoma Drynariae in Treating Rheumatoid Arthritis	OBJECTIVE: The study aimed to explore the mechanism of total flavonoids of Rhizoma Drynariae (TFRD) in the treatment of rheumatoid arthritis (RA) based on network pharmacology and experimental validation. METHODS: The active components of TFRD were identified from TCMSP and TCMID databases. Relevant targets of the active compounds of TFRD and RA-related targets were predicted by public databases …	2022	10.2147/dddt.s354946	Drug Des Devel Ther	english	*Arthritis Experimental/drug therapy,*Arthritis Rheumatoid/drug therapy/genetics,*Drugs Chinese Herbal/therapeutic use,*Polypodiaceae,Animals,Flavonoids/therapeutic use,inflammatory response,Molecular Docking Simulation,Network Pharmacology,Phosphatidylinositol 3-Kinases/metabolism,Proto-Oncogene Proteins c-akt/metabolism,Rats,Rheumatoid arthritis,T cell differentiation,total flavonoids of Rhizom…
313	Chen, B. C. and He, H. Y. and Niu, K. and Rui, K. and Huang, J. G. and Xie, Y. Q. and Xiao, M.	Network Pharmacology-Based Approach Uncovers the JAK/STAT Signaling Mechanism Underlying Paederia Scandens Extract Treatment of Rheumatoid Arthritis	BACKGROUND: Rheumatoid arthritis (RA) is a common autoimmune disease. Paederia scandens (Lour.) Merr is a common folk remedy used in Hainan, China, to dispel the wind and dampness associated with RA. METHODS: The active components of Paederia scandens were extracted using network pharmacology. The potential targets of active components were used to determine activated pathways, and the in vitro e…	2022		Am J Transl Res	english	JAK/STAT signaling pathway,Paederia scandens (Lour.) Merr,Rheumatoid arthritis
319	Chen, Z. and Kim, S. J. and Chamberlain, N. D. and Pickens, S. R. and Volin, M. V. and Volkov, S. and Arami, S. and Christman, J. W. and Prabhakar, B. S. and Swedler, W. and Mehta, A. and Sweiss, N. and Shahrara, S.	The Novel Role of IL-7 Ligation to IL-7 Receptor in Myeloid Cells of Rheumatoid Arthritis and Collagen-Induced Arthritis	Although the role of IL-7 and IL-7R has been implicated in the pathogenesis of rheumatoid arthritis (RA), the majority of the studies have focused on the effect of IL-7/IL-7R in T cell development and function. Our novel data, however, document that patients with RA and greater disease activity have higher levels of IL-7, IL-7R, and TNF-α in RA monocytes, suggesting a feedback regulation between …	2013	10.4049/jimmunol.1201675	J Immunol	english	Adult,Animals,Antibodies/therapeutic use,Arthritis Experimental/drug therapy/*immunology/*metabolism,Arthritis Rheumatoid/metabolism,Cell Differentiation/drug effects,Chemokine CXCL2,Disease Progression,Extracellular Signal-Regulated MAP Kinases/metabolism,Female,Humans,Interleukin-7/immunology/*metabolism,Male,Mice,Mice Inbred DBA,Middle Aged,Monocytes/metabolism,Myeloid Cells,Osteoclasts/metabo…
320	Chen, Shih-Yao and Shiau, Ai-Li and Wu, Chao-Liang and Wang, Chrong-Reen	P53-Derived Hybrid Peptides Induce Apoptosis of Synovial Fibroblasts in the Rheumatoid Joint	Loss of p53-mediated suppression by its dominant-negative counterpart is commonly observed in human cancers, and activating p73 is a therapeutic strategy in p53-mutated oncological patients. In synovial fibroblasts (SFs) from rheumatoid arthritis (RA), mutant p53 can lead to the transformation-like features with resistance to the apoptosis induction. We examined whether intra-articular (i.a.) adm…	2017	10.18632/oncotarget.23268	Oncotarget	english
321	Chen, X. and Lin, H. and Chen, J. and Wu, L. and Zhu, J. and Ye, Y. and Chen, S. and Du, H. and Li, J.	Paclitaxel Inhibits Synoviocyte Migration and Inflammatory Mediator Production in Rheumatoid Arthritis	Activated fibroblast-like synoviocytes (FLSs) play a crucial role in the pathogenesis and progression of rheumatoid arthritis (RA). It is urgent to develop new drugs that can effectively inhibit the abnormal activation of RA-FLS. In our study, the RA-FLS cell line, MH7A, and mice with collagen-induced arthritis (CIA) were used to evaluate the effect of paclitaxel (PTX). Based on the results, PTX …	2021	10.3389/fphar.2021.714566	Front Pharmacol	english	AKT/mTOR,Cia,commercial or financial relationships that could be construed as a potential,conflict of interest.,Mapk,paclitaxel,RA-FLSs
326	Chen, Jian-Yu and Xiao-Yun Tian and Wei, Shan-Shan and Yang, Ying-Jie and Deng, Shan and Jiao, Chun-Jie and Wang, Can-Jian and Chu, Ke-Dan and Ma, Xue-Qin and Xu, Wei	Perspectives of Herbs and Their Natural Compounds, and Herb Formulas on Treating Diverse Diseases through Regulating Complicated JAK/STAT Signaling	JAK/STAT signaling pathways are closely associated with multiple biological processes involved in cell proliferation, apoptosis, inflammation, differentiation, immune response, and epigenetics. Abnormal activation of the STAT pathway can contribute to disease progressions under various conditions. Moreover, tofacitinib and baricitinib as the JAK/STAT inhibitors have been recently approved by the …	2022	10.3389/fphar.2022.993862	Frontiers in pharmacology	english
328	Chen, Yulan and Wang, Qiao and Liu, Haina and Jin, Lei and Feng, Xin and Dai, Bingbing and Chen, Meng and Xin, Fangran and Wei, Tingting and Bai, Bingqing and Fan, Zhijun and Li, Jiahui and Yao, Yuxin and Liao, Ruobing and Zhang, Jintao and Jin, Xiangnan and Fu, Lingyu	The Prognostic Value of Whole-Genome DNA Methylation in Response to Leflunomide in Patients with Rheumatoid Arthritis	$<$h4$>$Objective$<$/h4$>$Although Leflunomide (LEF) is effective in treating rheumatoid arthritis (RA), there are still a considerable number of patients who respond poorly to LEF treatment. Till date, few LEF efficacy-predicting biomarkers have been identified. Herein, we explored and developed a DNA methylation-based predictive model for LEF-treated RA patient prognosis.$<$h4$>$Methods$<$/h4$>…	2023	10.3389/fimmu.2023.1173187	Frontiers in immunology	english	Arthritis Rheumatoid,DNA Methylation
329	Chen, Y. and Dang, J. and Lin, X. and Wang, M. and Liu, Y. and Chen, J. and Chen, Y. and Luo, X. and Hu, Z. and Weng, W. and Shi, X. and Bi, X. and Lu, Y. and Pan, Y.	RA Fibroblast-Like Synoviocytes Derived Extracellular Vesicles Promote Angiogenesis by miRNA-1972 Targeting P53/mTOR Signaling in Vascular Endotheliocyte	Rheumatoid arthritis (RA) is an autoimmune disease characterized by chronic inflammatory in joints. Invasive pannus is a characteristic pathological feature of RA. RA fibroblast-like synoviocytes (FLSs) are showed tumor-like biological characters that facilitate pannus generation. Importantly, it has been documented that extracellular vesicle (EVs) derived microRNAs have a vital role of angiogene…	2022	10.3389/fimmu.2022.793855	Front Immunol	english	*Arthritis Rheumatoid/metabolism,*Extracellular Vesicles/metabolism,*MicroRNAs/genetics/metabolism,*Synoviocytes/metabolism,angiogenesis,Animals,Cell Proliferation/genetics,Cells Cultured,commercial or financial relationships that could be construed as a potential,conflict of interest.,Endothelial Cells/metabolism,extracellular vesicles,fibroblast-like synoviocytes,Fibroblasts/metabolism,Humans,M…
335	Chen, D. and Liu, D. and Liu, D. and He, M. and Peng, A. and Xu, J. and Lin, L. and Luo, F. and Chen, L. and Huang, X. and Zhuang, J. and Xu, J.	Rheumatoid Arthritis Fibroblast-like Synoviocyte Suppression Mediated by PTEN Involves Survivin Gene Silencing	Survivin is a proto-oncogene biomarker known for its anti-apoptotic and cell cycle regulating properties induced by the activation of the phosphoinositide 3-kinase (PI3K)/Akt pathway. In the context of non-cancer pathology, such as rheumatoid arthritis (RA), survivin has emerged as a feature associated with severe joint damage and poor treatment response. Phosphatase and tensin homolog (PTEN) is …	2017	10.1038/s41598-017-00517-w	Sci Rep	english	*Gene Silencing,Arthritis Rheumatoid/*enzymology/*genetics,Cell Movement,Female,Fibroblasts/enzymology,Humans,Inflammation/metabolism,Inhibitor of Apoptosis Proteins/*metabolism,Male,Middle Aged,Phosphatidylinositol 3-Kinase/metabolism,Proto-Oncogene Mas,Proto-Oncogene Proteins c-akt/metabolism,PTEN Phosphohydrolase/*metabolism,Survivin,Synoviocytes/*enzymology
338	Chen, Ning and Diao, Chao-Yue and Huang, Xin and Tan, Wei-Xing and Chen, Ya-Bing and Qian, Xin-Yu and Gao, Jie and Zhao, Dong-Bao	RhoA Promotes Synovial Proliferation and Bone Erosion in Rheumatoid Arthritis through Wnt/PCP Pathway	Ras homolog gene family member A (RhoA) plays a major role in the Wnt/planar cell polarity (PCP) pathway, which is significantly activated in patients with rheumatoid arthritis (RA). The function of RhoA in RA synovitis and bone erosion is still elusive. Here, we not only explored the impact of RhoA on the proliferation and invasion of RA fibroblast-like synoviocytes (FLSs) but also elucidated it…	2023	10.1155/2023/5057009	Mediators of inflammation	english	Arthritis Experimental,Arthritis Rheumatoid,Synoviocytes
339	Chen, D. and Zeng, S. and Huang, M. and Xu, H. and Liang, L. and Yang, X.	Role of Protein Arginine Methyltransferase 5 in Inflammation and Migration of Fibroblast-like Synoviocytes in Rheumatoid Arthritis	To probe the role of protein arginine methyltransferase 5 (PRMT5) in regulating inflammation, cell proliferation, migration and invasion of fibroblast-like synoviocytes (FLSs) from patients with rheumatoid arthritis (RA). FLSs were separated from synovial tissues (STs) from patients with RA and osteoarthritis (OA). An inhibitor of PRMT5 (EPZ015666) and short interference RNA (siRNA) against PRMT5…	2017	10.1111/jcmm.13020	J Cell Mol Med	english	*Cell Movement/drug effects,Arthritis Rheumatoid/*enzymology/*pathology,Cell Proliferation/drug effects,Enzyme Activation/drug effects,fibroblast-like synoviocytes,Fibroblasts/drug effects/*enzymology/pathology,Humans,I-kappa B Kinase/metabolism,inflammation,Inflammation Mediators/metabolism,Inflammation/complications/*enzymology/pathology,migration,NF-kappa B/metabolism,Osteoarthritis/enzymology…
345	Chen, Weidong and Lee, Ga-Eun and Jeung, Dohyun and Byun, Jiin and Wu, Juan and Li, Xianzhe and Lee, Joo Young and Kang, Han Chang and Lee, Hye Suk and Kim, Kwang Dong and Nam, Soo-Bin and Lee, Cheol-Jung and Kwon, Young Jik and Cho, Yong-Yeon	RSK2-mediated cGAS Phosphorylation Induces cGAS Chromatin-Incorporation-Mediated Cell Transformation and Cancer Cell Colony Growth	Cyclic guanosine-adenosine monophosphate synthase (cGAS) is a key cytosolic DNA sensor that plays a pivotal role in the innate immune response. Although a decade of research on the cGAS has advanced our understanding of inflammasome formation, cytokine production, and signaling pathways, the role of cGAS in the nucleus remains unclear. In this study, we found that the nuclear localization of endo…	2024	10.1038/s41420-024-02208-8	Cell death discovery	english
346	Chen, Wei and Xu, Saichan and Xiang, Lei and Zhang, Yi and Wang, Chunlin and Fan, Tingting and Huang, Wenxiu and Lu, Zhongqiu	The Silencing of SAAL1 Suppresses Pneumonia Progression via Modulating the NLR Signaling Pathway	$<$h4$>$Background$<$/h4$>$Pneumonia is a severe respiratory disease in both children and elderly people and is commonly accompanied with inflammation and lung injury. In this study, we sought to examine the expression and function of serum amyloid A-like 1 (SAAL1) in a lipopolysaccharide (LPS)-stimulated pneumonia model.$<$h4$>$Methods$<$/h4$>$An LPS-stimulated mouse model and A549 lung cell mod…	2022	10.21037/atm-22-4013	Ann Transl Med	english
347	Chen, H. T. and Tsou, H. K. and Hsu, C. J. and Tsai, C. H. and Kao, C. H. and Fong, Y. C. and Tang, C. H.	Stromal Cell-Derived Factor-1/CXCR4 Promotes IL-6 Production in Human Synovial Fibroblasts	The production of chemokine stromal cell-derived factor (SDF)-1 is significantly higher in synovial fluid of patients with osteoarthritis (OA). IL-6 is a multifunctional cytokine that plays a central role in both OA and rheumatoid arthritis. However, the effects of SDF-1α on human synovial fibroblasts are largely unknown. In this study, we investigated the intracellular signaling pathway involved…	2011	10.1002/jcb.23043	J Cell Biochem	english	Benzylamines,Blotting Western,Cells Cultured,Chemokine CXCL12/metabolism/*pharmacology,Cyclams,Fibroblasts/*drug effects/metabolism/pathology,Heterocyclic Compounds/pharmacology,Humans,Interleukin-6/genetics/*metabolism,JNK Mitogen-Activated Protein Kinases/genetics/metabolism,Osteoarthritis/genetics/metabolism/pathology,Phosphatidylinositol 3-Kinases/genetics/metabolism,Protein Binding,Proto-Onc…
349	Chen, Yi-Jen and Chang, Wei-An and Wu, Ling-Yu and Hsu, Ya-Ling and Chen, Chia-Hsin and Kuo, Po-Lin	Systematic Analysis of Differential Expression Profile in Rheumatoid Arthritis Chondrocytes Using Next-Generation Sequencing and Bioinformatics Approaches	Cartilage destruction in rheumatoid arthritis (RA) occurs primarily in the pannus-cartilage interface. The close contact of the synovium-cartilage interface implicates crosstalk between synovial fibroblasts and chondrocytes. The aim of this study is to explore the differentially expressed genes and novel microRNA regulations potentially implicated in the dysregulated cartilage homeostasis in join…	2018	10.7150/ijms.27056	International journal of medical sciences	english	High-Throughput Nucleotide Sequencing
350	Chen, Yi-Jen and Chang, Wei-An and Wu, Ling-Yu and Hsu, Ya-Ling and Chen, Chia-Hsin and Kuo, Po-Lin	Systematic Analysis of Transcriptomic Profile of Chondrocytes in Osteoarthritic Knee Using Next-Generation Sequencing and Bioinformatics	The phenotypic change of chondrocytes and the interplay between cartilage and subchondral bone in osteoarthritis (OA) has received much attention. Structural changes with nerve ingrowth and vascular penetration within OA cartilage may contribute to arthritic joint pain. The aim of this study was to identify differentially expressed genes and potential miRNA regulations in OA knee chondrocytes thr…	2018	10.3390/jcm7120535	Journal of clinical medicine	english
351	Chen, Haoran and Han, Zhongyu and Wang, Yi and Su, Junyan and Lin, Yumeng and Cheng, Xuhua and Liu, Wen and He, Jingyu and Fan, Yiyue and Chen, Liuyan and Zuo, Houdong	Targeting Ferroptosis in Bone-Related Diseases: Facts and Perspectives	Ferroptosis is a new cell fate decision discovered in recent years. Unlike apoptosis, autophagy or pyroptosis, ferroptosis is characterized by iron-dependent lipid peroxidation and mitochondrial morphological changes. Ferroptosis is involved in a variety of physiological and pathological processes. Since its discovery, ferroptosis has been increasingly studied concerning bone-related diseases. In…	2023	10.2147/jir.s432111	Journal of inflammation research	english
353	Chen, Q. and Casali, B. and Pattacini, L. and Boiardi, L. and Salvarani, C.	Tumor Necrosis Factor-Alpha Protects Synovial Cells from Nitric Oxide Induced Apoptosis through Phosphoinositide 3-Kinase Akt Signal Transduction	OBJECTIVE: To investigate the anti-apoptotic role of tumor necrosis factor-a (TNF-a) and its signaling pathways in cultured human fibroblast-like synoviocytes (FLS) from patients with rheumatoid arthritis. METHODS: FLS were cultured in Dulbecco's modified Eagle's medium. Apoptotic cells were identified by TUNEL assay and Hoechst staining. Cell viability was determined by the MTT method. Expressio…	2006		J Rheumatol	english	Apoptosis/*drug effects,bcl-Associated Death Protein/metabolism,Cell Survival/drug effects,Chromones/pharmacology,Dose-Response Relationship Drug,Drug Antagonism,Drug Combinations,Fibroblasts/drug effects/metabolism/pathology,Humans,Morpholines/pharmacology,NF-kappa B/antagonists & inhibitors,Nitric Oxide/*metabolism,Nitroprusside/pharmacology,Phosphatidylinositol 3-Kinases/*metabolism,Phosphoryl…
355	Chen, Xuzhuo and Cao, Xiankun and Zheng, Dasheng and Li, Chang and Chen, Yan and Kong, Keyu and Xu, Weifeng and Shi, Bin and Chen, Xinwei and Dai, Fengrong and Zhang, Shanyong	Ultrasmall PtAu2 Nanoclusters Activate Endogenous Anti-Inflammatory and Anti-Oxidative Systems to Prevent Inflammatory Osteolysis	\textbfRationale: Inflammatory osteolysis, characterized by abundant immune cell infiltration and osteoclast (OC) formation, is a common complication induced by bacterial products and/or wear particles at the bone-prosthesis interface that severely reduces long-term stability after implantation. Molecular nanoclusters are ultrasmall particles with unique physicochemical and biological properties …	2023	10.7150/thno.80514	Theranostics	english	Metal Nanoparticles,Osteolysis
356	Chen, Qilei and Zhou, Wenmin and Huang, Yueming and Tian, Yuanyang and Wong, Sum Yi and Lam, Wing Ki and Ying, Ka Yee and Zhang, Jianye and Chen, Hubiao	Umbelliferone and Scopoletin Target Tyrosine Kinases on Fibroblast-like Synoviocytes to Block NF-κB Signaling to Combat Rheumatoid Arthritis	Rheumatoid arthritis (RA) is a complex autoimmune condition primarily affecting synovial joints, which targeted synthetic drugs have damaging safety issues. \emphSaussurea laniceps, a reputed anti-rheumatic medicinal herb, is an excellent place to start looking for natural products as safe, effective, targeted therapeutics for RA. Via biomimetic ultrafiltration, umbelliferone and scopoletin were …	2022	10.3389/fphar.2022.946210	Frontiers in pharmacology	english
357	Chen, Ruofei and Zhou, Dongqing and Chen, Yangfan and Chen, Mingwei and Shuai, Zongwen	Understanding the Role of Exosomal lncRNAs in Rheumatic Diseases: A Review	Rheumatic diseases, a group of diseases whose etiology is still unclear, are thought to be related to genetic and environmental factors, leading to complex pathogenesis. Based on their multi-system involvement, the diagnosis and treatment continue to face huge challenges. Whole-genome assays provide a distinct direction for understanding the underlying mechanisms of such diseases. Exosomes, nano-…	2023	10.7717/peerj.16434	PeerJ	english	Arthritis Rheumatoid,Autoimmune Diseases,Exosomes,RNA Long Noncoding
359	Chen, Xiaolu and Liu, Jian and Wang, Guizhen and Sun, Yanqiu and Ding, Xiang and Zhang, Xianheng	Validation of Jianpi Qingre Tongluo Recipe in Reducing Inflammation and Dyslipidemia in Osteoarthritis via Lnc RNA HOTAIR/APN/PI3K/AKT	$<$h4$>$Objective$<$/h4$>$Jianpi Qingre Tongluo Recipe (JQP) has been widely used in clinical practice, and its anti-Osteoarthritis (OA) effectiveness and specific mechanism have been concerned. This study aims to explore the clinical effect of JQP in reducing inflammation and dyslipidemia in OA and the molecular mechanism.$<$h4$>$Methods$<$/h4$>$The clinical efficacy of JQP in OA treatment was a…	2024	10.2147/ijgm.s466148	International journal of general medicine	english
360	Cheong, K. A. and Noh, M. and Kim, C. H. and Lee, A. Y.	S100B as a Potential Biomarker for the Detection of Cytotoxicity of Melanocytes	Skin irritation is one of the most common adverse reactions in hydroquinone (HQ) and retinoic acid (RA). Although melanocytes have rarely been considered to be involved in skin irritation, RA and particularly HQ could induce melanocyte toxicity, resulting in depigmentation. We chose S100B as a candidate gene for melanocytotoxicity from a genome-wide transcriptional profiling analysis after applyi…	2014	10.1111/exd.12332	Exp Dermatol	english	Adult,Antigens CD/metabolism,Apoptosis/genetics,Biomarkers/metabolism,Catechols/pharmacology,Cell Adhesion Molecules Neuronal/metabolism,Cell Survival/*drug effects,Cells Cultured,cytotoxicity,Dermatologic Agents/pharmacology,Extracellular Signal-Regulated MAP Kinases/metabolism,Female,Fetal Proteins/metabolism,Fibroblasts/drug effects/metabolism,Gene Knockdown Techniques,Humans,Hydroquinones/pha…
361	Cheon, Yoon-Hee and Lee, Chang Hoon and Eun, So Young and Park, Gyeong Do and Chung, Chong Hyuk and Kim, Ju-Young and Lee, Myeung Su	Vigeo Attenuates Cartilage and Bone Destruction in a Collagen‑induced Arthritis Mouse Model by Reducing Production of Pro‑inflammatory Cytokines	Rheumatoid arthritis (RA) is an autoimmune and chronic inflammatory disease characterized by articular cartilage destruction, bone destruction and synovial hyperplasia. It has been suggested that Vigeo, a mixture of \emphEleutherococcus senticosus, \emphAchyranthes japonica and Atractylodes japonica fermented with Korean \emphnuruk, has an anti-osteoporotic effect in a mouse model of inflammation…	2024	10.3892/etm.2024.12496	Experimental and therapeutic medicine	english
362	Chiarelli, Nicola and Zoppi, Nicoletta and Venturini, Marina and Capitanio, Daniele and Gelfi, Cecilia and Ritelli, Marco and Colombi, Marina	Matrix Metalloproteinases Inhibition by Doxycycline Rescues Extracellular Matrix Organization and Partly Reverts Myofibroblast Differentiation in Hypermobile Ehlers-Danlos Syndrome Dermal Fibroblasts: A Potential Therapeutic Target?	Hypermobile Ehlers-Danlos syndrome (hEDS) is the most frequent type of EDS and is characterized by generalized joint hypermobility and musculoskeletal manifestations which are associated with chronic pain, and mild skin involvement along with the presence of more than a few comorbid conditions. Despite numerous research efforts, no causative gene(s) or validated biomarkers have been identified an…	2021	10.3390/cells10113236	Cells	english	Cell Differentiation
363	Chi, P. L. and Luo, S. F. and Hsieh, H. L. and Lee, I. T. and Hsiao, L. D. and Chen, Y. L. and Yang, C. M.	Cytosolic Phospholipase A2 Induction and Prostaglandin E2 Release by Interleukin-1β via the Myeloid Differentiation Factor 88-Dependent Pathway and Cooperation of P300, Akt, and NF-κB Activity in Human Rheumatoid Arthritis Synovial Fibroblasts	OBJECTIVE: Cytosolic phospholipase A2 (cPLA2) is a rate-limiting enzyme that plays a critical role in the biosynthesis of eicosanoids. The aim of this study was to investigate the mechanisms underlying interleukin-1β (IL-1β)-induced cPLA2 expression in human rheumatoid arthritis synovial fibroblasts (RASFs). METHODS: Synovial tissue was obtained from patients with RA who were undergoing joint rep…	2011	10.1002/art.30504	Arthritis Rheum	english	Animals,Arthritis Rheumatoid/*enzymology,Dinoprostone/*metabolism,E1A-Associated p300 Protein/*metabolism,Fibroblasts/*enzymology,Humans,Interleukin-1beta/*metabolism,Mice,Myeloid Differentiation Factor 88/*metabolism,NF-kappa B/*metabolism,Phospholipases A2 Cytosolic/*metabolism,Proto-Oncogene Proteins c-akt/*metabolism,Signal Transduction/physiology,Synovial Membrane/*enzymology
365	Chiu, Yun-Hsuan and Liang, Ya-Han and Hwang, Jeng-Jong and Wang, Hwai-Shi	IL-1β Stimulated Human Umbilical Cord Mesenchymal Stem Cells Ameliorate Rheumatoid Arthritis via Inducing Apoptosis of Fibroblast-like Synoviocytes	Rheumatoid arthritis (RA) is characterized by synovial proliferation and lymphocyte accumulation leading to progressive damage of the periarticular bone and the articular cartilage. The hyperplasia of the synovial intima lining mainly consists of fibroblast-like synoviocytes-rheumatoid arthritis (HFLS-RA) which exhibit apoptosis-resistance, hyper-proliferation, and high invasiveness. The therapeu…	2023	10.1038/s41598-023-42585-1	Scientific reports	english	Arthritis Rheumatoid,Mesenchymal Stem Cells,Synoviocytes
366	Chiu, Y. C. and Lin, C. Y. and Chen, C. P. and Huang, K. C. and Tong, K. M. and Tzeng, C. Y. and Lee, T. S. and Hsu, H. C. and Tang, C. H.	Peptidoglycan Enhances IL-6 Production in Human Synovial Fibroblasts via TLR2 Receptor, Focal Adhesion Kinase, Akt, and AP-1- Dependent Pathway	Peptidoglycan (PGN), the major component of the cell wall of Gram-positive bacteria, activates the innate immune system of the host and induces the release of cytokines and chemokines. We investigated the signaling pathway involved in IL-6 production stimulated by PGN in rheumatoid arthritis synovial fibroblasts. PGN caused concentration- and time-dependent increases in IL-6 production. PGN-media…	2009	10.4049/jimmunol.0802826	J Immunol	english	Adjuvants Immunologic/metabolism/pharmacology/physiology,Arthritis Rheumatoid/immunology/metabolism/pathology,Cells Cultured,Fibroblasts/immunology/metabolism/pathology,Focal Adhesion Kinase 1/*physiology,Gene Expression Regulation/immunology,Humans,Inflammation Mediators/metabolism/physiology,Interleukin-6/*biosynthesis/genetics/metabolism,Peptidoglycan/*pharmacology,Phosphatidylinositol 3-Kinas…
368	Choi, Yunjung and Lee, Eun-Gyeong and Jeong, Ji-Hyeon and Yoo, Wan-Hee	4-Phenylbutyric Acid, a Potent Endoplasmic Reticulum Stress Inhibitor, Attenuates the Severity of Collagen-Induced Arthritis in Mice via Inhibition of Proliferation and Inflammatory Responses of Synovial Fibroblasts	4-Phenylbutyric acid (4-PBA) exerts potent pharmacological effects, including anti-inflammatory properties, via inhibition of endoplasmic reticulum (ER) stress. However, it is not known whether 4-PBA attenuates the severity of rheumatoid arthritis. The present study aimed to determine whether the inhibition of ER stress by 4-PBA ameliorated experimentally induced arthritis. The proliferation of s…	2021	10.1002/kjm2.12376	Kaohsiung J Med Sci	english
369	Choi, Changmin and Jeong, Wooseong and Ghang, Byeongzu and Park, Yonggeun and Hyun, Changlim and Cho, Moonjae and Kim, Jinseok	Cyr61 Synthesis Is Induced by Interleukin-6 and Promotes Migration and Invasion of Fibroblast-like Synoviocytes in Rheumatoid Arthritis	$<$h4$>$Background$<$/h4$>$Interleukin-6 (IL-6) is involved in fibroblast-like synoviocyte (FLS) activation and promotes pannus formation and bone and cartilage destruction in rheumatoid arthritis (RA). Cysteine-rich 61 (Cyr61) protein regulates cell proliferation, migration, and differentiation. The aim of this study was to investigate the role of Cyr61 in RA-FLS migration and invasion after IL-…	2020	10.1186/s13075-020-02369-8	Arthritis research \& therapy	english	Arthritis Rheumatoid,Interleukin-6,Synoviocytes
370	Choi, Eun Wha and Lim, I-Rang and Park, Ji Hong and Song, Jiwoo and Choi, Bongkum and Kim, Sungjoo	Exosomes Derived from Mesenchymal Stem Cells Primed with Disease-Condition-Serum Improved Therapeutic Efficacy in a Mouse Rheumatoid Arthritis Model via Enhanced TGF-β1 Production	$<$h4$>$Backgrounds$<$/h4$>$Rheumatoid arthritis (RA) is a chronic and systemic autoimmune disease characterized by synovial inflammation-mediated progressive destruction of the cartilage and bone, resulting in reduced quality of life. We primed human telomerase reverse transcriptase-overexpressing immortalized human adipose tissue-derived mesenchymal stem cells (iMSCs) with serum derived from a …	2023	10.1186/s13287-023-03523-0	Stem cell research \& therapy	english	Arthritis Experimental,Arthritis Rheumatoid,Exosomes,Mesenchymal Stem Cells
371	Choi, Y. A. and Lim, H. K. and Kim, J. R. and Lee, C. H. and Kim, Y. J. and Kang, S. S. and Baek, S. H.	Group IB Secretory Phospholipase A2 Promotes Matrix Metalloproteinase-2-Mediated Cell Migration via the Phosphatidylinositol 3-Kinase and Akt Pathway	Secretory phospholipase A(2) (sPLA(2)), abundantly expressed in various cells including fibroblasts, is able to promote proliferation and migration. Degradation of collagenous extracellular matrix by matrix metalloproteinase (MMP) plays a role in the pathogenesis of various destructive disorders, such as rheumatoid arthritis, tumor invasion, and metastasis. Here we show that group IB PLA(2) incre…	2004	10.1074/jbc.M314235200	J Biol Chem	english	Amino Acid Chloromethyl Ketones/pharmacology,Animals,Apoptosis,Blotting Western,Cell Membrane/metabolism,Cell Movement,DNA Complementary/metabolism,Dose-Response Relationship Drug,Enzyme Activation,Enzyme Inhibitors/pharmacology,Fibroblasts/metabolism,Group IB Phospholipases A2,Macrolides/pharmacology,MAP Kinase Signaling System,Matrix Metalloproteinase 14,Matrix Metalloproteinase 2/*metabolism,M…
372	Choi, J. K. and Kim, S. W. and Kim, D. S. and Lee, J. Y. and Lee, S. and Oh, H. M. and Ha, Y. S. and Yoo, J. and Park, P. H. and Shin, T. Y. and Kwon, T. K. and Rho, M. C. and Kim, S. H.	Oleanolic Acid Acetate Inhibits Rheumatoid Arthritis by Modulating T Cell Immune Responses and Matrix-Degrading Enzymes	Rheumatoid arthritis (RA) is a chronic autoimmune disease associated with a combination of synovium joint inflammation, synovium hyperplasia, and destruction of cartilage and bone. Oleanolic acid acetate (OAA), a compound isolated from Vigna angularis, has been known to possess pharmacological activities, including anti-inflammation and anti-bone destruction. In this study, we investigated the ef…	2016	10.1016/j.taap.2015.11.005	Toxicol Appl Pharmacol	english	Adult,Animals,Arthritis Experimental/drug therapy,Arthritis Rheumatoid/*drug therapy,Bone and Bones/drug effects/metabolism,Cartilage/drug effects/metabolism,Cell Survival/drug effects,Cells Cultured,Collagen-induced arthritis,Dexamethasone/pharmacology,Disease Models Animal,Down-Regulation,Fibroblasts/drug effects/metabolism,Humans,Immunoglobulin G/blood,Inflammatory cytokine,Ketoprofen/pharmaco…
374	Choi, J. K. and Oh, H. M. and Park, J. H. and Choi, J. H. and Sa, K. H. and Kang, Y. M. and Park, P. H. and Shin, T. Y. and Rho, M. C. and Kim, S. H.	Salvia Plebeia Extract Inhibits the Inflammatory Response in Human Rheumatoid Synovial Fibroblasts and a Murine Model of Arthritis	Salvia plebeia R. Br. has been used to treat a variety of inflammatory diseases and as an antioxidant in many countries, including Korea and China. In this study, we investigated the effects of S. plebeia extract (SPE) on inflammatory arthritis and the underlying mechanisms of action. We used a collagen-induced arthritis (CIA) mouse model. TNF-α-stimulated rheumatoid arthritis (RA) synovial fibro…	2015	10.1016/j.phymed.2015.01.007	Phytomedicine	english	Animals,Anti-Inflammatory Agents/*pharmacology,Arthritis Experimental/*drug therapy,Arthritis Rheumatoid/drug therapy,Camphanes,CD4-Positive T-Lymphocytes/immunology,Cells Cultured,Collagen-induced arthritis,Cytokines/immunology,Drugs Chinese Herbal/*pharmacology,Fibroblasts/*drug effects,Humans,Immunoglobulin G/blood,Male,Matrix Metalloproteinases/immunology,Mice,Mice Inbred BALB C,Panax notogin…
376	Choi, Susanna and You, Sungyong and Kim, Donghyun and Choi, Soo Youn and Kwon, H Moo and Kim, Hyun-Sook and Hwang, Daehee and Park, Yune-Jung and Cho, Chul-Soo and Kim, Wan-Uk	Transcription Factor NFAT5 Promotes Macrophage Survival in Rheumatoid Arthritis	Defective apoptotic death of activated macrophages has been implicated in the pathogenesis of rheumatoid arthritis (RA). However, the molecular signatures defining apoptotic resistance of RA macrophages are not fully understood. Here, global transcriptome profiling of RA macrophages revealed that the osmoprotective transcription factor nuclear factor of activated T cells 5 (NFAT5) critically regu…	2017	10.1172/jci87880	J Clin Invest	english	Apoptosis,Gene Expression Regulation
377	Chrastina, Martin and Poništ, Silvester and Tóth, Jaroslav and Czigle, Szilvia and Pašková, Ľudmila and Vyletelová, Veronika and Švík, Karol and Bauerová, Katarína	Combination Therapy of Carnosic Acid and Methotrexate Effectively Suppressed the Inflammatory Markers and Oxidative Stress in Experimental Arthritis	$<$h4$>$Background$<$/h4$>$Combination therapy with methotrexate (MTX) is the most common therapeutic strategy used for the treatment of patients with rheumatoid arthritis (RA). In this study, we combined the natural compound carnosic acid (CA) with MTX to reduce inflammation and oxidative stress in adjuvant arthritis (AA).$<$h4$>$Methods$<$/h4$>$AA was induced in 6-8 rats per group. MTX was admi…	2022	10.3390/molecules27207115	Molecules (Basel, Switzerland)	english	Arthritis Experimental,Arthritis Rheumatoid
378	Chuang, Tsai-Der and Xie, Yeming and Yan, Wei and Khorram, Omid	Next-Generation Sequencing Reveals Differentially Expressed Small Noncoding RNAs in Uterine Leiomyoma	$<$h4$>$Objective$<$/h4$>$To determine the expression profile of small noncoding RNAs (sncRNAs) in leiomyoma, which has not been investigated to date.$<$h4$>$Design$<$/h4$>$Laboratory-based investigation.$<$h4$>$Setting$<$/h4$>$Academic center.$<$h4$>$Patient(s)$<$/h4$>$Women undergoing hysterectomy for benign indications.$<$h4$>$Intervention(s)$<$/h4$>$Next-generation sequencing and screening of…	2018	10.1016/j.fertnstert.2018.01.034	Fertil Steril	english
379	Chu, Pei-Yi and Tung, Shiao-Lin and Tsai, Kuo-Wang and Shen, Fang-Ping and Chan, Shih-Hsuan	Identification of the Novel Oncogenic Role of SAAL1 and Its Therapeutic Potential in Hepatocellular Carcinoma	Hepatocellular carcinoma (HCC) is the third leading cause of cancer deaths worldwide, affecting over 700,000 people per year. The treatment effect in advanced HCC is still disappointing and prognosis of advanced HCC remains poor. Hence, to find more effective therapeutic targets to improve the treatment outcome of HCC is of urgent need. In this study, we reported the novel oncogenic function of S…	2020	10.3390/cancers12071843	Cancers	english
380	Chu, Shi-Jye and Liao, Wen-I and Pao, Hsin-Ping and Wu, Shu-Yu and Tang, Shih-En	Targeting Rev-Erbα to Protect against Ischemia-Reperfusion-Induced Acute Lung Injury in Rats	$<$h4$>$Background$<$/h4$>$The dysregulation of local circadian clock has been implicated in the pathogenesis of a broad spectrum of diseases. However, the pathophysiological role of intrinsic circadian clocks Rev-Erbα in ischemia-reperfusion (IR)-induced acute lung injury (ALI) remains unclear.$<$h4$>$Methods$<$/h4$>$The IR-ALI model was established by subjecting isolated perfused rat lungs to 4…	2023	10.1186/s12931-023-02547-7	Respiratory research	english	Acute Lung Injury,Reperfusion Injury
381	Chwastek, Jakub and Kędziora, Marta and Borczyk, Małgorzata and Korostyński, Michał and Starowicz, Katarzyna	Inflammation-Driven Secretion Potential Is Upregulated in Osteoarthritic Fibroblast-Like Synoviocytes	Osteoarthritis (OA) is one of the most common joint pathologies and a major cause of disability among the population of developed countries. It manifests as a gradual degeneration of the cartilage and subchondral part of the bone, leading to joint damage. Recent studies indicate that not only the cells that make up the articular cartilage but also the synoviocytes, which build the membrane surrou…	2022	10.3390/ijms231911817	International journal of molecular sciences	english	Osteoarthritis,Somatomedins,Synoviocytes
382	Ciampolillo, A. and De Tullio, C. and Giorgino, F.	The IGF-I/IGF-I Receptor Pathway: Implications in the Pathophysiology of Thyroid Cancer	The biological actions of the insulin-like growth factor(IGF)-I are mediated by its activation of the IGF-I receptor (IGF-I R), a transmembrane tyrosine kinase linked to the Akt and ras-raf-MAPK cascades. A functional IGF-I R is required for the cell to progress through the cell cycle. Most importantly, cells lacking this receptor cannot be transformed by any of a number of dominant oncogenes, a …	2005	10.2174/092986705774454715	Curr Med Chem	english	Gene Expression Regulation Neoplastic,Humans,Insulin-Like Growth Factor I/analysis/genetics/*physiology,Receptor IGF Type 1/genetics/*physiology,Signal Transduction/*physiology,Thyroid Neoplasms/genetics/metabolism/*physiopathology
383		CIRSE 2017		2017	10.1007/s00270-017-1725-y	Cardiovasc Intervent Radiol	english
384	Clarimundo, V. S. and Farinon, M. and Pedó, R. T. and Teixeira, V. O. N. and Nör, C. and Gulko, P. S. and Xavier, R. M. and de Oliveira, P. G.	Gastrin-Releasing Peptide and Its Receptor Increase Arthritis Fibroblast-like Synoviocytes Invasiveness through Activating the PI3K/AKT Pathway	Rheumatoid arthritis (RA) is an autoimmune disease that leads to joint destruction. The fibroblast-like synoviocytes (FLS) has a central role on the disease pathophysiology. The present study aimed to examine the role of gastrin-releasing peptide (GRP) and its receptor (GRPR) on invasive behavior of mice fibroblast-like synoviocytes (FLS), as well as to evaluate GRP-induced signaling on PI3K/AKT …	2017	10.1016/j.peptides.2017.07.008	Peptides	english	Animals,Arthritis Rheumatoid/*drug therapy/genetics/pathology,Cell Movement/drug effects,Cell Proliferation/drug effects,Chromones/administration & dosage,Fibroblasts-like synoviocyte,Fibroblasts/drug effects,Gastrin-releasing peptide receptor,Gastrin-Releasing Peptide/*administration & dosage/genetics,Gene Expression Regulation/drug effects,Humans,Mice,Morpholines/administration & dosage,Phospha…
386	Collodet, C. and Foretz, M. and Deak, M. and Bultot, L. and Metairon, S. and Viollet, B. and Lefebvre, G. and Raymond, F. and Parisi, A. and Civiletto, G. and Gut, P. and Descombes, P. and Sakamoto, K.	AMPK Promotes Induction of the Tumor Suppressor FLCN through Activation of TFEB Independently of mTOR	AMPK is a central regulator of energy homeostasis. AMPK not only elicits acute metabolic responses but also promotes metabolic reprogramming and adaptations in the long-term through regulation of specific transcription factors and coactivators. We performed a whole-genome transcriptome profiling in wild-type (WT) and AMPK-deficient mouse embryonic fibroblasts (MEFs) and primary hepatocytes that h…	2019	10.1096/fj.201900841R	Faseb j	english	991,A.P. G.C. P.G. P.D. and K.S. are full-time employees of Nestlé Research. The,Active Transport Cell Nucleus,Aicar,Aminoimidazole Carboxamide/analogs & derivatives/pharmacology,AMP-Activated Protein Kinases/*physiology,analysis and Dr. Giulia Lizzo for advice on the gene ontology analysis (both,Animals,authors declare no conflicts of interest.,Basic Helix-Loop-Helix Leucine Zipper Transcription…
387	Connor, A. M. and Berger, S. and Narendran, A. and Keystone, E. C.	Inhibition of Protein Geranylgeranylation Induces Apoptosis in Synovial Fibroblasts	Statins, competitive inhibitors of hydroxymethylglutaryl-CoA reductase, have recently been shown to have a therapeutic effect in rheumatoid arthritis (RA). In RA, synovial fibroblasts in the synovial lining, are believed to be particularly important in the pathogenesis of disease because they recruit leukocytes into the synovium and secrete angiogenesis-promoting molecules and proteases that degr…	2006	10.1186/ar1968	Arthritis Res Ther	english	*Apoptosis/drug effects,*Fibroblasts/drug effects/metabolism,Arthritis Rheumatoid/*physiopathology,Biological Transport,Cell Survival/drug effects,Cells Cultured,Cytoplasm/metabolism,Diterpenes/pharmacology,Humans,Hydroxymethylglutaryl-CoA Reductase Inhibitors/pharmacology,Membrane Proteins/*drug effects/metabolism,Osteoarthritis/*physiopathology,Polyisoprenyl Phosphates/antagonists & inhibitors/…
389	Corbet, Marlene and Pineda, Miguel A and Yang, Kun and Tarafdar, Anuradha and McGrath, Sarah and Nakagawa, Rinako and Lumb, Felicity E and Suckling, Colin J and Harnett, William and Harnett, Margaret M	Suppression of Inflammatory Arthritis by the Parasitic Worm Product ES-62 Is Associated with Epigenetic Changes in Synovial Fibroblasts	ES-62 is the major secreted protein of the parasitic filarial nematode, Acanthocheilonema viteae. The molecule exists as a large tetramer (MW, \textasciitilde 240kD), which possesses immunomodulatory properties by virtue of multiple phosphorylcholine (PC) moieties attached to N-type glycans. By suppressing inflammatory immune responses, ES-62 can prevent disease development in certain mouse model…	2021	10.1371/journal.ppat.1010069	PLoS pathogens	english	Epigenesis,Genetic
390	Corr, Emma M and Cunningham, Clare C and Helbert, Laura and McCarthy, Geraldine M and Dunne, Aisling	Osteoarthritis-Associated Basic Calcium Phosphate Crystals Activate Membrane Proximal Kinases in Human Innate Immune Cells	$<$h4$>$Background$<$/h4$>$Osteoarthritis (OA) is a chronic debilitating joint disorder of particularly high prevalence in the elderly population. Intra-articular basic calcium phosphate (BCP) crystals are present in the majority of OA joints and are associated with severe degeneration. They are known to activate macrophages, synovial fibroblasts, and articular chondrocytes, resulting in increase…	2017	10.1186/s13075-017-1225-0	Arthritis research \& therapy	english
391	Coryell, Philip R and Hardy, Paul B and Chubinskaya, Susan and Pearce, Kenneth H and Loeser, Richard F	A Novel Small Molecule Screening Assay Using Normal Human Chondrocytes toward Osteoarthritis Drug Discovery	Osteoarthritis (OA) is the most common form of arthritis and a leading cause of pain and disability in adults. A central feature is progressive cartilage degradation and matrix fragment formation driven by the excessive production of matrix metalloproteinases (MMPs), such as MMP-13, by articular chondrocytes. Inflammatory factors, including interleukin 6 (IL-6), are secreted into the joint by syn…	2024	10.1371/journal.pone.0308647	PloS one	english	Chondrocytes,Drug Discovery,Matrix Metalloproteinase 13,Osteoarthritis
392	Costa, Maria Claudia and Angelini, Claudia and Franzese, Monica and Iside, Concetta and Salvatore, Marco and Laezza, Luigi and Napolitano, Francesco and Ceccarelli, Michele	Identification of Therapeutic Targets in Osteoarthritis by Combining Heterogeneous Transcriptional Datasets, Drug-Induced Expression Profiles, and Known Drug-Target Interactions	$<$h4$>$Background$<$/h4$>$Osteoarthritis (OA) is a multifactorial, hypertrophic, and degenerative condition involving the whole joint and affecting a high percentage of middle-aged people. It is due to a combination of factors, although the pivotal mechanisms underlying the disease are still obscure. Moreover, current treatments are still poorly effective, and patients experience a painful and d…	2024	10.1186/s12967-024-05006-z	Journal of translational medicine	english	Osteoarthritis
393	Couto, Marina and Vasconcelos, Daniela Pereira and Pereira, Catarina Leite and Neto, Estrela and Sarmento, Bruno and Lamghari, Meriem	Neuro-Immunomodulatory Potential of Nanoenabled 4D Bioprinted Microtissue for Cartilage Tissue Engineering	Cartilage defects trigger post-traumatic inflammation, leading to a catabolic metabolism in chondrocytes and exacerbating cartilage degradation. Current treatments aim to relieve pain but fail to target the inflammatory process underlying osteoarthritis (OA)~progression. Here, a human cartilage microtissue (HCM) nanoenabled with ibuprofen-loaded poly(lactic-co-glycolic acid) nanoparticles (ibu-PL…	2025	10.1002/adhm.202400496	Adv Healthc Mater	english	Bioprinting,Cartilage,Nanoparticles,Tissue Engineering
394	Cox, Aaron R and Masschelin, Peter M and Saha, Pradip K and Felix, Jessica B and Sharp, Robert and Lian, Zeqin and Xia, Yan and Chernis, Natasha and Bader, David A and Kim, Kang Ho and Li, Xin and Yoshino, Jun and Li, Xin and Li, Gang and Sun, Zheng and Wu, Huaizhu and Coarfa, Cristian and Moore, David D and Klein, Samuel and Sun, Kai and Hartig, Sean M	The Rheumatoid Arthritis Drug Auranofin Lowers Leptin Levels and Exerts Antidiabetic Effects in Obese Mice	Low-grade, sustained inflammation in white adipose tissue (WAT) characterizes obesity and coincides with type 2 diabetes mellitus (T2DM). However, pharmacological targeting of inflammation lacks durable therapeutic effects in insulin-resistant conditions. Through a computational screen, we discovered that the FDA-approved rheumatoid arthritis drug auranofin improved insulin sensitivity and normal…	2022	10.1016/j.cmet.2022.09.019	Cell Metab	english	Arthritis Rheumatoid,Diabetes Mellitus Type 2
395	Cren, Maïlys and Nziza, Nadège and Carbasse, Aurélia and Mahe, Perrine and Dufourcq-Lopez, Emilie and Delpont, Marion and Chevassus, Hugues and Khalil, Mirna and Mura, Thibault and Duroux-Richard, Isabelle and Apparailly, Florence and Jeziorski, Eric and Louis-Plence, Pascale	Differential Accumulation and Activation of Monocyte and Dendritic Cell Subsets in Inflamed Synovial Fluid Discriminates Between Juvenile Idiopathic Arthritis and Septic Arthritis	Despite their distinct etiology, several lines of evidence suggest that innate immunity plays a pivotal role in both juvenile idiopathic arthritis (JIA) and septic arthritis (SA) pathophysiology. Indeed, monocytes and dendritic cells (DC) are involved in the first line of defense against pathogens and play a critical role in initiating and orchestrating the immune response. The aim of this study …	2020	10.3389/fimmu.2020.01716	Frontiers in immunology	english
396	Çubuk, C. and Lau, R. and Cutillas, P. and Rajeeve, V. and John, C. R. and Surace, A. E. A. and Hands, R. and Fossati-Jimack, L. and Lewis, M. J. and Pitzalis, C.	Phosphoproteomic Profiling of Early Rheumatoid Arthritis Synovium Reveals Active Signalling Pathways and Differentiates Inflammatory Pathotypes	BACKGROUND: Kinases are intracellular signalling mediators and key to sustaining the inflammatory process in rheumatoid arthritis (RA). Oral inhibitors of Janus Kinase family (JAKs) are widely used in RA, while inhibitors of other kinase families e.g. phosphoinositide 3-kinase (PI3K) are under development. Most current biomarker platforms quantify mRNA/protein levels, but give no direct informati…	2024	10.1186/s13075-024-03351-4	Arthritis Res Ther	english	*Arthritis Rheumatoid/metabolism,*Phosphoproteins/metabolism/analysis,*Proteomics/methods,*Signal Transduction/physiology,*Synovial Membrane/metabolism,Adult,Aged,Female,Humans,Male,Middle Aged,Proteome/analysis/metabolism
397	Cuesta-López, Laura and Escudero-Contreras, Alejandro and Hanaee, Yas and Pérez-Sánchez, Carlos and Ruiz-Ponce, Miriam and Martínez-Moreno, Julio Manuel and Pérez-Pampin, Eva and González, Antonio and Plasencia-Rodriguez, Chamaida and Martínez-Feito, Ana and Balsa, Alejandro and López-Medina, Clementina and Ladehesa-Pineda, Lourdes and Rojas-Giménez, Marta and Ortega-Castro, Rafaela and Calvo-Gut…	Exploring Candidate Biomarkers for Rheumatoid Arthritis through Cardiovascular and Cardiometabolic Serum Proteome Profiling	$<$h4$>$Introduction$<$/h4$>$RA patients are at higher risk of cardiovascular disease, influenced by therapies. Studying their cardiovascular and cardiometabolic proteome can unveil biomarkers and insights into related biological pathways.$<$h4$>$Methods$<$/h4$>$This study included two cohorts of RA patients: newly diagnosed individuals (n=25) and those with established RA (disease duration $>$25…	2024	10.3389/fimmu.2024.1333995	Frontiers in immunology	english	Antirheumatic Agents,Arthritis Rheumatoid,Cardiovascular Diseases
398	Cui, Shangbin and Zhou, Zhiyu and Liu, Xizhe and Richards, Robert Geoff and Alini, Mauro and Peng, Songlin and Liu, Shaoyu and Zou, Xuenong and Li, Zhen and Grad, Sibylle	Identification and Characterization of Serum microRNAs as Biomarkers for Human Disc Degeneration: An RNA Sequencing Analysis	Circulating microRNAs (miRNAs) have been associated with various degenerative diseases, including intervertebral disc (IVD) degeneration. Lumbar disc herniation (LDH) often occurs in young patients, although the underlying mechanisms are poorly understood. The aim of this work was to generate RNA deep sequencing data of peripheral blood samples from patients suffering from LDH, identify circulati…	2020	10.3390/diagnostics10121063	Diagnostics (Basel, Switzerland)	english
400	Cui, Liu and Weiyao, Jing and Chenghong, Su and Limei, Liu and Xinghua, Zhang and Bo, Yuan and Xiaozheng, Du and Haidong, Wang	Rheumatoid Arthritis and Mitochondrial Homeostasis: The Crossroads of Metabolism and Immunity	Rheumatoid arthritis is an autoimmune disease characterized by chronic symmetric synovial inflammation and erosive bone destruction. Mitochondria are the main site of cellular energy supply and play a key role in the process of energy metabolism. They possess certain self-regulatory and repair capabilities. Mitochondria maintain relative stability in number, morphology, and spatial structure thro…	2022	10.3389/fmed.2022.1017650	Frontiers in medicine	english
402	Czárán, Domonkos and Sasvári, Péter and Horváth, Ádám István and Ella, Krisztina and Sűdy, Ágnes Réka and Borbély, Éva and Rusznák, Kitti and Czéh, Boldizsár and Mócsai, Attila and Helyes, Zsuzsanna and Csépányi-Kömi, Roland	Lacking ARHGAP25 Mitigates the Symptoms of Autoantibody-Induced Arthritis in Mice	$<$h4$>$Objective$<$/h4$>$Despite intensive research on rheumatoid arthritis, the pathomechanism of the disease is still not fully understood and the treatment has not been completely resolved. Previously we demonstrated that the GTPase-activating protein, ARHGAP25 has a crucial role in the regulation of basic phagocyte functions. Here we investigate the role of ARHGAP25 in the complex inflammato…	2023	10.3389/fimmu.2023.1182278	Frontiers in immunology	english	Arthritis Experimental,Superoxides
403	Dai, Q. and Zhou, D. and Xu, L. and Song, X.	Curcumin Alleviates Rheumatoid Arthritis-Induced Inflammation and Synovial Hyperplasia by Targeting mTOR Pathway in Rats	PURPOSE: Rheumatoid arthritis (RA) is a chronic, progressive autoimmune disease characterized by aggressive and symmetric polyarthritis. Mammalian target of rapamycin (mTOR) was reported to be a new target for RA therapy and its inhibitor rapamycin can significantly reduce the invasive force of fibroblast-like synoviocytes. Here, we determined the effect of curcumin to alleviate inflammation and …	2018	10.2147/dddt.s175763	Drug Des Devel Ther	english	Animals,Anti-Inflammatory Agents/*pharmacology,Antirheumatic Agents/*pharmacology,Arthritis Experimental/chemically induced/enzymology/pathology/*prevention &,Collagen Type II,collagen-induced arthritis,control,curcumin,Curcumin/*pharmacology,Hyperplasia,Inflammation Mediators/metabolism,Interleukin-1beta/metabolism,Male,mammalian target of rapamycin,Matrix Metalloproteinase 1/metabolism,Matrix M…
405	Dai, Xiaoli and Dai, Xiaoqiu and Gong, Zheng and Yang, Chen and Zeng, Keqin and Gong, Fang-Yuan and Zhong, Qiao and Gao, Xiao-Ming	Disease-Specific Autoantibodies Induce Trained Immunity in RA Synovial Tissues and Its Gene Signature Correlates with the Response to Clinical Therapy	Much evidence suggests that trained immunity is inappropriately activated in the synovial tissue in rheumatoid arthritis (RA), but the underlying mechanism remains unclear. Here, we describe how RA-specific autoantibody deposits can train human monocytes to exert the hyperactive inflammatory response, particularly via the exacerbated release of tumor necrosis factor \emphα (TNF\emphα). Comparativ…	2020	10.1155/2020/2109325	Mediators of inflammation	english
406	Dai, Xiangdong and Yang, Zhihua and Zhang, Wenjing and Liu, Shuai and Zhao, Qianru and Liu, Tao and Chen, Lu and Li, Lin and Wang, Yi and Shao, Rui	Identification of Diagnostic Gene Biomarkers Related to Immune Infiltration in Patients with Idiopathic Pulmonary Fibrosis Based on Bioinformatics Strategies	$<$h4$>$Objective$<$/h4$>$The study aims to identify potential diagnostic markers of idiopathic pulmonary fibrosis (IPF) and analyze the significance of immune cell infiltration in this pathology.$<$h4$>$Materials and methods$<$/h4$>$Download two publicly available gene expression profiles (GSE10667 and GSE24206 datasets) from the GEO database including 48 Idiopathic pulmonary fibrosis (IPF) samp…	2022	10.3389/fmed.2022.959010	Frontiers in medicine	english
407	Dai, Yujie and Ding, Jingjing and Yin, Wen and He, Yuzhu and Yu, Fei and Ye, Cong and Hu, Shaoxian and Yu, Yikai	Increased Autophagy Enhances the Resistance to Tumor Necrosis Factor-Alpha Treatment in Rheumatoid Arthritis Human Fibroblast-Like Synovial Cell	Tumor Necrosis Factor-alpha (TNF-\emphα) was reported to increase autophagy in rheumatoid arthritis human fibroblast-like synovial cell (RA-HFLS). We investigated different levels of TNF-\emphα exposed to RA-HFLS by focusing on the relationship of autophagy and apoptosis. RA-HFLS and normal human fibroblast-like synovial cell (HFLS) were stimulated by TNF-\emphα in the presence or the absence of …	2018	10.1155/2018/4941027	BioMed research international	english	Autophagy
408	Dai, S. M. and Matsuno, H. and Nakamura, H. and Nishioka, K. and Yudoh, K.	Interleukin-18 Enhances Monocyte Tumor Necrosis Factor Alpha and Interleukin-1beta Production Induced by Direct Contact with T Lymphocytes: Implications in Rheumatoid Arthritis	OBJECTIVE: At sites of inflammation, T cells exert pathologic effects through direct contact with monocyte/macrophages, inducing massive up-regulation of interleukin-1 (IL-1) and tumor necrosis factor alpha (TNFalpha). We examined the regulatory effects of IL-18 on monocyte activation by direct contact with T lymphocytes in rheumatoid arthritis (RA). METHODS: Activated T cells were isolated from …	2004	10.1002/art.20064	Arthritis Rheum	english	Arthritis Rheumatoid/immunology/*metabolism/pathology,Cells Cultured,Coculture Techniques,Dose-Response Relationship Drug,Enzyme Inhibitors/pharmacology,Humans,Interleukin-1/*metabolism,Interleukin-18/*metabolism/pharmacology,Lymphocyte Activation,Monocytes/cytology/immunology/*metabolism,Signal Transduction/immunology,Synovial Fluid/cytology/metabolism,T-Lymphocytes/cytology/immunology/*metaboli…
411	Dai, L. P. and Xu, X. D. and Yang, T. T. and Yin, Z. H. and Ye, Z. Z. and Wei, Y. Z.	SPTBN1 Attenuates Rheumatoid Arthritis Synovial Cell Proliferation, Invasion, Migration and Inflammatory Response by Binding to PIK3R2	BACKGROUND: As an autoimmune systemic disorder, rheumatoid arthritis (RA) features chronic inflammation as well as synovial infiltration of immune cells. This study was designed with the purpose of discussing the hidden mechanism of SPTBN1 and exploring favorable molecular-targeted therapies. METHODS: With the application of RT-qPCR and western blot, the expressions of SPTBN1 and PIK3R2 before or…	2022	10.1002/iid3.724	Immun Inflamm Dis	english	*Arthritis Rheumatoid,*Autoimmune Diseases,Cell Proliferation,Humans,Inflammation,invasion,migration,Phosphatidylinositol 3-Kinases,Pik3r2,proliferation,Proto-Oncogene Proteins c-akt,rheumatoid arthritis,Spectrin,Sptbn1,Transcription Factors
413	Dai, Li-Ping and Xu, Xiao-Dong and Yang, Ting-Ting and Yin, Zhi-Hua and Ye, Zhi-Zhong and Wei, Ya-Zhi	SPTBN1 Attenuates Rheumatoid Arthritis Synovial Cell Proliferation, Invasion, Migration~and Inflammatory Response by Binding to PIK3R2	$<$h4$>$Background$<$/h4$>$As an autoimmune systemic disorder, rheumatoid arthritis (RA) features chronic inflammation as well as synovial infiltration of immune cells. This study was designed with the purpose of discussing the hidden mechanism of SPTBN1 and exploring favorable molecular-targeted therapies.$<$h4$>$Methods$<$/h4$>$With the application of RT-qPCR and western blot, the expressions o…	2022	10.1002/iid3.724	Immun Inflamm Dis	english	Arthritis Rheumatoid,Autoimmune Diseases
414	Danesi, Francesca and Ferguson, Lynnette R	Could Pomegranate Juice Help in the Control of Inflammatory Diseases?	Fruits rich in polyphenols, such as pomegranates, have been shown to have health benefits relating to their antioxidant and anti-inflammatory properties. Using data obtained from PubMed and Scopus, this article provides a brief overview of the therapeutic effects of pomegranate on chronic inflammatory diseases (CID) such as inflammatory bowel disease (IBD), rheumatoid arthritis (RA), metabolic an…	2017	10.3390/nu9090958	Nutrients	english
415	De Angelis, M. T. and Parrotta, E. I. and Santamaria, G. and Cuda, G.	Short-Term Retinoic Acid Treatment Sustains Pluripotency and Suppresses Differentiation of Human Induced Pluripotent Stem Cells	Human pluripotent stem cells (hPSCs), including human embryonic stem cells (hESCs) derived from blastocyst and human induced pluripotent stem cells (hiPSCs) generated from somatic cells by ectopic expression of defined transcriptional factors, have both the ability to self-renew and to differentiate into all cell types. Here we explored the two antagonistic effects of retinoic acid (RA) on hiPSCs…	2018	10.1038/s41419-017-0028-1	Cell Death Dis	english	Cell Differentiation/*drug effects,Cell Proliferation/*drug effects,Cells Cultured,DNA-Binding Proteins/genetics/metabolism,Embryoid Bodies/cytology/metabolism,Fibroblasts/cytology,Humans,Induced Pluripotent Stem Cells/*cytology/drug effects/metabolism,Proto-Oncogene Proteins c-akt/metabolism,Signal Transduction/drug effects,T-Lymphocytes/cytology,Telomerase/genetics/metabolism,Telomere/genetics/…
416	De Benedetti, F. and Anton, J. and Gattorno, M. and Lachmann, H. and Kone-Paut, I. and Ozen, S. and Frenkel, J. and Simon, A. and Zeft, A. and Ben-Chetrit, E. and Hoffman, H. M. and Joubert, Y. and Lheritier, K. and Speziale, A. and Guido, J. and Caorsi, Roberta and Penco, Federica and Grossi, Alice and Insalaco, Antonella and Alessio, Maria and Conti, Giovanni and Marchetti, Federico and Tommasi…	Proceedings of the 23rd Paediatric Rheumatology European Society Congress: Part One : Genoa, Italy. 28 September–01 October 2016		2017		Pediatr Rheumatol Online J	english
417	Delgado-Arévalo, Cristina and Calvet-Mirabent, Marta and Triguero-Martínez, Ana and Vázquez de Luis, Enrique and Benguría-Filippini, Alberto and Largo, Raquel and Calzada-Fraile, Diego and Popova, Olga and Sánchez-Cerrillo, Ildefonso and Tsukalov, Ilya and Moreno-Vellisca, Roberto and de la Fuente, Hortensia and Herrero-Beaumont, Gabriel and Ramiro, Almudena and Sánchez-Madrid, Francisco and Cast…	NLRC4-mediated Activation of CD1c+ DC Contributes to Perpetuation of Synovitis in Rheumatoid Arthritis	The individual contribution of specific myeloid subsets such as CD1c+ conventional DC (cDC) to perpetuation of rheumatoid arthritis (RA) pathology remains unclear. In addition, the specific innate sensors driving pathogenic activation of CD1c+ cDC in patients with RA and their functional implications have not been characterized. Here, we assessed phenotypical, transcriptional, and functional char…	2022	10.1172/jci.insight.152886	JCI insight	english	Arthritis Rheumatoid,Dendritic Cells
418	Deligiannidou, Georgia-Eirini and Gougoula, Vasiliki and Bezirtzoglou, Eugenia and Kontogiorgis, Christos and Constantinides, Theodoros K	The Role of Natural Products in Rheumatoid Arthritis: Current Knowledge of Basic In Vitro and In Vivo Research	Rheumatoid arthritis (RA) is an autoimmune disorder affecting a vast variety of the population. The onset of RA as well as the development of systematic immunization is affected by both genetic and environmental risk factors. This review aims to point out the role of natural products in the management of RA, focusing on the reports of basic research (in vitro and animal studies) emphasizing the a…	2021	10.3390/antiox10040599	Antioxidants (Basel, Switzerland)	english
420	Deng, Ran and Wang, Yan and Bu, Yanhong and Wu, Hong	BNIP3 Mediates the Different Adaptive Responses of Fibroblast-like Synovial Cells to Hypoxia in Patients with Osteoarthritis and Rheumatoid Arthritis	$<$h4$>$Background$<$/h4$>$Hypoxia is one of the important characteristics of synovial microenvironment in rheumatoid arthritis (RA), and plays an important role in synovial hyperplasia. In terms of cell survival, fibroblast-like synovial cells (FLSs) are relatively affected by hypoxia. In contrast, fibroblast-like synovial cells from patients with RA (RA-FLSs) are particularly resistant to hypox…	2022	10.1186/s10020-022-00490-9	Molecular medicine (Cambridge, Mass.)	english	Arthritis Rheumatoid,Osteoarthritis,Synoviocytes
421	Deng, H. and Zheng, M. and Hu, Z. and Zeng, X. and Kuang, N. and Fu, Y.	Effects of Daphnetin on the Autophagy Signaling Pathway of Fibroblast-like Synoviocytes in Rats with Collagen-Induced Arthritis (CIA) Induced by TNF-α	Daphnetin (DAP), an active ingredient extracted from Daphne odora, has pharmacological effects such as anti-inflammatory, antioxidation and anti-tumor properties. The current study aims to investigate the relationship between the anti-rheumatoid effect of DAP and the inhibition of both the PI3K/AKT/mTOR and autophagy signaling pathways. DAP inhibited the proliferation of CIA-FLS in a dose-depende…	2020	10.1016/j.cyto.2019.154952	Cytokine	english	Animals,Anti-Inflammatory Agents/pharmacology,Apoptosis/drug effects,Arthritis Experimental/chemically induced/*drug therapy/metabolism,Arthritis Rheumatoid/chemically induced/drug therapy/metabolism,Autophagy,Autophagy/*drug effects,Cell Cycle/drug effects,Cell Proliferation/drug effects,Cells Cultured,Collagen/pharmacology,competing financial interests or personal relationships that could have …
423	Deng, X. and Le, H. and Wan, T. and Weng, M. and Tan, Y.	Galangin Alleviates Rheumatoid Arthritis in Rats by Downregulating the Phosphatidylinositol 3-Kinase/Protein Kinase B Signaling Pathway	Rheumatoid arthritis (RA) is a chronic autoimmune disease that greatly affect patients' quality of life. Galangin extract is renowned for its anti-proliferative and anti-oxidative characteristics. However, galangin cytotoxicity studies are presently inadequate. We aimed to investigate the therapeutic potential of galangin on RA by investigating the PI3K/AKT signaling pathway.Fibroblast-like synov…	2022	10.1080/21655979.2022.2062969	Bioengineered	english	*Arthritis Rheumatoid/drug therapy/pathology,*Phosphatidylinositol 3-Kinase/metabolism,Animals,cell death,Flavonoids,galangin,Humans,Phosphatidylinositol 3-Kinases/metabolism,Pi3k/akt,Proto-Oncogene Proteins c-akt/metabolism,Quality of Life,Rats,Rheumatoid arthritis,Signal Transduction
428	Deng, Hui and Jiang, Jing and Zhang, Sisi and Wu, Lijuan and Zhang, Qinglian and Sun, Wenkui	Network Pharmacology and Experimental Validation to Identify the Potential Mechanism of Hedyotis Diffusa Willd against Rheumatoid Arthritis	Rheumatoid arthritis (RA) is a chronic, systemic, autoimmune disease that may lead to joint damage, deformity, and disability, if not treated effectively. Hedyotis diffusa Willd (HDW) and its main components have been widely used to treat a variety of tumors and inflammatory diseases. The present study utilized a network pharmacology approach, microarray data analysis and molecular docking to pre…	2023	10.1038/s41598-022-25579-3	Scientific reports	english	Arthritis Rheumatoid,Drugs Chinese Herbal,Hedyotis
431	Deng, Q. and Bai, S. and Gao, W. and Tong, L.	Pristimerin Inhibits Angiogenesis in Adjuvant-Induced Arthritic Rats by Suppressing VEGFR2 Signaling Pathways	Rheumatoid arthritis (RA) is a progressive, inflammatory autoimmune disease. As RA progresses, the hyperplastic synovial pannus creates a hypoxic, inflammatory environment that induces angiogenesis. Further vascularization of the synovial tissue promotes pannus growth and continued infiltration of inflammatory leukocytes, thus perpetuating the disease. Pristimerin inhibits inflammation and tumor …	2015	10.1016/j.intimp.2015.11.001	Int Immunopharmacol	english	Angiogenesis,Angiogenesis Inhibitors/*therapeutic use,Angiopoietin-1/antagonists & inhibitors,Animals,Arthritis Experimental/*drug therapy/pathology,Cell Movement/drug effects,Cell Proliferation/drug effects,Human Umbilical Vein Endothelial Cells/drug effects,Humans,In Vitro Techniques,Male,Matrix Metalloproteinase 9/metabolism,Matrix Metalloproteinase Inhibitors/pharmacology,Neovascularization P…
436	Deng, Yaoge and Hou, Mingzhuang and Wu, Yubin and Liu, Yang and Xia, Xiaowei and Yu, Chenqi and Yu, Jianfeng and Yang, Huilin and Zhang, Yijian and Zhu, Xuesong	SIRT3-PINK1-PKM2 Axis Prevents Osteoarthritis via Mitochondrial Renewal and Metabolic Switch	Maintaining mitochondrial homeostasis is critical for preserving chondrocyte physiological conditions and increasing resistance against osteoarthritis (OA). However, the underlying mechanisms governing mitochondrial self-renewal and energy production remain elusive. In this study, we demonstrated mitochondrial damage and aberrant mitophagy in OA chondrocytes. Genetically overexpressing PTEN-induc…	2025	10.1038/s41413-025-00413-4	Bone research	english	Carrier Proteins,Membrane Proteins,Mitochondria,Osteoarthritis,Protein Kinases,Sirtuin 3,Thyroid Hormones
437	Deng, Zengfa and Long, Dianbo and Liu, Hailong and Xu, Yiyang and Xin, Ruobing and Liao, Hongyi and Li, Zhiwen and Li, Ruiyun and Mao, Guping and Zhang, Ziji and Kang, Yan	tRNA-Derived Fragment tRF-5009A Regulates Autophagy and Degeneration of Cartilage in Osteoarthritis via Targeting mTOR	tRNA-derived fragments (tRFs) have been reported to have critical regulatory roles in osteoarthritis (OA). Recent studies have suggested that autophagy promotes the homeostasis of the extracellular matrix of chondrocytes in OA. However, the role of tRFs in posttranscriptional gene regulation during autophagy in OA is unknown. Therefore, we explored the role of tRF-5009A in the posttranscriptional…	2022	10.1155/2022/5781660	Oxidative medicine and cellular longevity	english	Cartilage Articular,MicroRNAs,Osteoarthritis
438	Deng, Gang and Xu, Yizhou and Li, Zhengnan and Zeng, Guangxuan	WTAP Mediates IL-1β-induced Chondrocyte Injury by Enhancing CA12 mRNA Stability Depending on m6A Modification	$<$h4$>$Background$<$/h4$>$Osteoarthritis (OA) poses a significant risk to the mobility of patients. Carbonic anhydrase 12 (CA12) can boost apoptosis and inflammation in several cancers, but its role in OA is unknown.$<$h4$>$Methods$<$/h4$>$Differentially expressed genes in OA were analyzed using the GEO database (GSE169077). RT-qPCR and western blot estimated relative mRNA and protein levels of …	2024	10.1186/s13018-024-05262-1	Journal of orthopaedic surgery and research	english	Chondrocytes,Osteoarthritis,RNA Splicing Factors
439	de Oliveira, Antonio Carlos Pinheiro and Yousif, Nizar M and Bhatia, Harsharan Singh and Hermanek, Julia and Huell, Michael and Fiebich, Bernd L	Poly(I:C) Increases the Expression of mPGES-1 and COX-2 in Rat Primary Microglia	$<$h4$>$Background$<$/h4$>$Microglia recognize pathogen-associated molecular patterns such as double-stranded RNA (dsRNA) present in some viruses. Polyinosinic-polycytidylic acid [poly(I:C)] is a synthetic analog of dsRNA that activates different molecules, such as retinoic acid-inducible gene I, melanoma differentiation-associated gene 5, and toll-like receptor-3 (TLR3). Poly(I:C) increases the …	2016	10.1186/s12974-015-0473-7	Journal of neuroinflammation	english
440	de Seabra Rodrigues Dias, Ivo R and Mok, Simon W F and Gordillo-Martínez, Flora and Khan, Imran and Hsiao, Wendy W L and Law, Betty Y K and Wong, Vincent K W and Liu, Liang	The Calcium-Induced Regulation in the Molecular and Transcriptional Circuitry of Human Inflammatory Response and Autoimmunity	Rheumatoid arthritis synovial fibroblasts (RASFs) are fundamental effector cells in RA driving the joint inflammation and deformities. Celastrol is a natural compound that exhibits a potent anti-arthritic effect promoting endoplasmic reticulum (ER) stress mediated by intracellular calcium (Ca\textsuperscript2+) mobilization. Ca\textsuperscript2+ is a second messenger regulating a variety of cellu…	2017	10.3389/fphar.2017.00962	Frontiers in pharmacology	english
441	de Sousa Valente, João and Alawi, Khadija M and Keringer, Patrik and Bharde, Sabah and Ayaz, Faseeha and Saleque, Nurjahan and Kodji, Xenia and Thapa, Dibesh and Argunhan, Fulye and Brain, Susan D	Examining the Role of Transient Receptor Potential Canonical 5 (TRPC5) in Osteoarthritis	$<$h4$>$Introduction$<$/h4$>$Osteo-arthritis (OA) involves joint degradation and usually pain; with mechanisms poorly understood and few treatment options. There is evidence that the transient receptor potential canonical 5 (TRPC5) mRNA expression is reduced in OA patients' synovia. Here we examine the profile of TRPC5 in DRG and involvement in murine models of OA.$<$h4$>$Design$<$/h4$>$TRPC5 KO …	2020	10.1016/j.ocarto.2020.100119	Osteoarthr Cartil Open	english
442	Dettmer, Rabea and Niwolik, Isabell and Cirksena, Karsten and Yoshimoto, Toshiaki and Tang, Yadi and Mehmeti, Ilir and Gurgul-Convey, Ewa and Naujok, Ortwin	Proinflammatory Cytokines Induce Rapid, NO-independent Apoptosis, Expression of Chemotactic Mediators and Interleukin-32 Secretion in Human Pluripotent Stem Cell-Derived Beta Cells	$<$h4$>$Aims/hypothesis$<$/h4$>$The aim of this study was to examine the effects of proinflammatory cytokines on cells of different developmental stages during the generation of stem cell-derived beta cells (SC-beta cells) from human pluripotent stem cells (hPSCs). We wanted to find out to what extent human SC-beta cells are suitable as an experimental cellular model and, with regard to a possibl…	2022	10.1007/s00125-022-05654-0	Diabetologia	english	Cytokines,Diabetes Mellitus Type 1,Inflammation,Insulin-Secreting Cells,Pluripotent Stem Cells
443	Dey, Gourab and Sinai-Turyansky, Reut and Yakobovich, Evalyn and Merquiol, Emmanuelle and Loboda, Jure and Sridharan, Nikhila and Houri-Haddad, Yael and Polak, David and Yona, Simon and Turk, Dusan and Wald, Ori and Blum, Galia	Development and Application of Reversible and Irreversible Covalent Probes for Human and Mouse Cathepsin-K Activity Detection, Revealing Nuclear Activity	Cathepsin-K (CTSK) is an osteoclast-secreted cysteine protease that efficiently cleaves extracellular matrices and promotes bone homeostasis and remodeling, making it an excellent therapeutic target. Detection of CTSK activity in complex biological samples using tailored tools such as activity-based probes (ABPs) will aid tremendously in drug development. Here, potent and selective CTSK probes ar…	2024	10.1002/advs.202401518	Adv Sci (Weinh)	english	Cathepsin K
444	Diao, Changhui and Chen, Zhiyuan and Qiu, Tao and Liu, Hao and Yang, Yuanyuan and Liu, Xiuheng and Wu, Junfeng and Wang, Lei	Inhibition of PRMT5 Attenuates Oxidative Stress-Induced Pyroptosis via Activation of the Nrf2/HO-1 Signal Pathway in a Mouse Model of Renal Ischemia-Reperfusion Injury	$<$h4$>$Background$<$/h4$>$Extensive evidence has demonstrated that oxidative stress, pyroptosis, and proinflammatory programmed cell death are related to renal ischemia/reperfusion (I/R) injury. However, the underlying mechanism remains to be illustrated. Protein arginine methylation transferase 5 (PRMT5), which mediates arginine methylation involved in the regulation of epigenetics, exhibits a …	2019	10.1155/2019/2345658	Oxidative medicine and cellular longevity	english	Oxidative Stress,Pyroptosis,Signal Transduction
445		Dietary Bioactive Components		2018		Curr Dev Nutr	english
446	Di Franco, Manuela and Vona, Rosa and Gambardella, Lucrezia and Cittadini, Camilla and Favretti, Martina and Gioia, Chiara and Straface, Elisabetta and Pietraforte, Donatella	Estrogen Receptors, ERK1/2 Phosphorylation and Reactive Oxidizing Species in Red Blood Cells from Patients with Rheumatoid Arthritis	Red blood cells (RBCs) are recognized to be important pathogenetic determinants in several human cardiovascular diseases (CVD). Undergoing to functional alterations when submitted to risk factors, RBCs modify their own intracellular signaling and the redox balance, shift their status from antioxidant defense to pro-oxidant agents, become a potent atherogenic stimulus playing a key role in the dys…	2022	10.3389/fphys.2022.1061319	Frontiers in physiology	english
447	Dillemans, L. and Yu, K. and De Zutter, A. and Noppen, S. and Gouwy, M. and Berghmans, N. and Verhallen, L. and De Bondt, M. and Vanbrabant, L. and Brusselmans, S. and Martens, E. and Schols, D. and Verschueren, P. and Rosenkilde, M. M. and Marques, P. E. and Struyf, S. and Proost, P.	Natural Carboxyterminal Truncation of Human CXCL10 Attenuates Glycosaminoglycan Binding, CXCR3A Signaling and Lymphocyte Chemotaxis, While Retaining Angiostatic Activity	BACKGROUND: Interferon-γ-inducible protein of 10~kDa (IP-10/CXCL10) is a dual-function CXC chemokine that coordinates chemotaxis of activated T cells and natural killer (NK) cells via interaction with its G protein-coupled receptor (GPCR), CXC chemokine receptor 3 (CXCR3). As a consequence of natural posttranslational modifications, human CXCL10 exhibits a high degree of structural and functional…	2024	10.1186/s12964-023-01453-1	Cell Commun Signal	english	*Chemokine CXCL10/metabolism,*Chemotaxis,*Glycosaminoglycans/metabolism,Angiogenesis,Animals,Chemokine,Cricetinae,Cricetulus,Cxcl10,Endothelial Cells/metabolism,Heparin/metabolism,Humans,Lymphocytes,Mice,Posttranslational modifications,Proteolysis,Solid phase peptide synthesis,T-Lymphocytes/metabolism
452	Dinesh, P. and Rasool, M.	Berberine Inhibits IL-21/IL-21R Mediated Inflammatory Proliferation of Fibroblast-like Synoviocytes through the Attenuation of PI3K/Akt Signaling Pathway and Ameliorates IL-21 Mediated Osteoclastogenesis	The current study investigated the therapeutic effect of berberine (BBR), an alkaloid derivative against IL-21/IL-21R mediated phosphotidyl inositol 3 kinase/protein kinase B (PI3K/Akt) signaling in adjuvant induced arthritic fibroblast-like synoviocytes (AA-FLS) isolated from rats and IL-21 mediated osteoclastogenesis in bone-marrow derived monocytes (BMMs). BBR (15-45\,µM) treatment attenuated …	2018	10.1016/j.cyto.2018.03.005	Cytokine	english	Aa-fls,Animals,Arthritis Experimental/genetics/pathology,Berberine/chemistry/*pharmacology,Cell Proliferation/drug effects,Cell Survival/drug effects,Cytokines/metabolism,Female,Fibroblasts/drug effects/metabolism/*pathology,Gene Expression Regulation/drug effects,Il-21/il-21r,Inflammation Mediators/metabolism,Inflammation/*pathology,Interleukin-21,Interleukins/*metabolism,Male,Matrix Metalloprot…
453	Dinesh, P. and Rasool, M.	Berberine Mitigates IL-21/IL-21R Mediated Autophagic Influx in Fibroblast-like Synoviocytes and Regulates Th17/Treg Imbalance in Rheumatoid Arthritis	In our previous study, we explored the therapeutic effect of berberine (BBR) against IL-21/IL-21R mediated inflammatory proliferation of adjuvant-induced arthritic fibroblast-like synoviocytes (AA-FLS) through the PI3K/Akt pathway. The current study was designed to explore the therapeutic potential of BBR (15-45~µM) against IL-21/IL-21R mediated autophagy in AA-FLS mediated through PI3K/Akt signa…	2019	10.1007/s10495-019-01548-6	Apoptosis	english	AhR,Animals,Antirheumatic Agents/*pharmacology,Apoptosis Regulatory Proteins/genetics/metabolism,Arthritis Rheumatoid/chemically induced/immunology/*pathology,Autophagy/*drug effects,Berberine/*pharmacology,Cell Differentiation/drug effects,Cell Movement/drug effects,Cell Proliferation/drug effects,Disease Models Animal,Foxp3,Gene Silencing,Il-21/il-21r,Interleukin-21,Interleukins/metabolism/phar…
455	Dinesh, P. and Rasool, M.	Multifaceted Role of IL-21 in Rheumatoid Arthritis: Current Understanding and Future Perspectives	Rheumatoid arthritis (RA) is a systemic autoimmune inflammatory disorder designated with hyperplastic synovium, bone destruction and cartilage degradation. Current therapies involve targeting major cytokines and inflammatory mediators involved in RA to alleviate the pain and provide a temporary relief. Interleukin 21 (IL-21), a recently identified cytokine is known to possess a versatile role in …	2018	10.1002/jcp.26158	J Cell Physiol	english	Animals,Arthritis Rheumatoid/*drug therapy/*metabolism,Cartilage/metabolism,Cytokines/metabolism,Fibroblasts/*metabolism,Humans,Il-21/il-21r,Interleukin-21,Interleukins/immunology/*metabolism,Jak-stat,Mapk,osteoclastogenesis,Phosphatidylinositol 3-Kinases/metabolism,PI3K-Akt,rheumatoid arthritis
457	Dinesh, P. and Rasool, M.	uPA/uPAR Signaling in Rheumatoid Arthritis: Shedding Light on Its Mechanism of Action	Rheumatoid arthritis (RA) is a systemic and chronic autoimmune inflammatory disorder affecting multiple joints. Various cytokines, chemokines and growth factors synergistically modulate the joint physiology leading to bone erosion and cartilage degradation. Other than these conventional mediators that are well established in the past, the newly identified plasminogen activator (PA) family of prot…	2018	10.1016/j.phrs.2018.05.016	Pharmacol Res	english	Ampk,Animals,Arthritis Rheumatoid/*enzymology/immunology/pathology,Humans,Joints/*enzymology/immunology/pathology,Membrane Proteins/*metabolism,Osteogenesis,Pai-1,Prognosis,Receptors Urokinase Plasminogen Activator/*metabolism,Rheumatoid arthritis,Signal Transduction,Survivin,uPA/uPAR,β1/β3 integrin
459	Ding, Yongkang and Liang, Lu and Guo, Ye and Zhu, Bing	Bibliometric Analysis of Research on Osteoarthritis and Extracellular Vesicles: Trends and Frontiers	Extensive research has made significant progress in exploring the potential application of extracellular vesicles (EV) in the diagnosis and treatment of osteoarthritis (OA). However, there is current a lack of study on bibliometrics. In this study, we completed a novel bibliometric analysis of EV research in OA over the past two decades. Specifically, we identified a total of 354 relevant publica…	2024	10.1016/j.heliyon.2024.e36127	Heliyon	english
460	Ding, Jingyi and Ji, Ran and Wang, Ziyi and Jia, Yuzhi and Meng, Tiantian and Song, Xinbin and Gao, Jing and He, Qingyong	Cardiovascular Protection of YiyiFuzi Powder and the Potential Mechanisms through Modulating Mitochondria-Endoplasmic Reticulum Interactions	Cardiovascular diseases (CVD) remain the leading cause of death worldwide and represent a major public health challenge. YiyiFuzi Powder (YYFZ), composed of Coicis semen and Fuzi, is a classical traditional Chinese medicine prescription from the \emphSynopsis of Golden Chamber dating back to the Han Dynasty. Historically, YYFZ has been used to treat various CVD, rooted in Chinese therapeutic prin…	2024	10.3389/fphar.2024.1405545	Frontiers in pharmacology	english
461	Ding, Chengbiao and Ni, Leying and Liu, Qi and Zhou, Chenxu and Wang, Guomin and Chu, Paul K and Wu, Zhengwei	Cold Air Plasma Improving Rheumatoid Arthritis via Mitochondrial Apoptosis Pathway	Rheumatoid arthritis (RA) has plagued physicians and patients for years due to the lack of targeted treatment. In this study, inspired by the commonality between rheumatoid arthritis fibroblast-like synoviocytes (RA-FLS) and cancer cells, the therapeutic effects of cold air plasma (CAP) on RA are studied systematically and thoroughly. In/ex vivo results show that CAP with the proper dosage signif…	2023	10.1002/btm2.10366	Bioengineering \& translational medicine	english
462	Direito, Rosa and Rocha, João and Sepodes, Bruno and Eduardo-Figueira, Maria	Phenolic Compounds Impact on Rheumatoid Arthritis, Inflammatory Bowel Disease and Microbiota Modulation	Non-communicable chronic diseases (NCDs) are nowadays the principal cause of death, especially in most industrialized nations. These illnesses have increased exponentially with the consumption of diets very high in fat and sugar, not to mention stress and physical inactivity among other factors. The potential impact of suboptimal diets on NCDs' morbidity and mortality rates brings to the forefron…	2021	10.3390/pharmaceutics13020145	Pharmaceutics	english
464	Do, Hyun Ju and Hwang, Yeo Jin and Yang, Hye Jin and Park, Kwang Il	Effect of Rhus Verniciflua Extract on IgE-Antigen-Mediated Allergic Reaction in Rat Basophilic Leukemic RBL-2H3 Mast Cells and Passive Cutaneous Anaphylaxis in Mice	\emphRhus verniciflua is widely known for its antioxidant, antibacterial, anticancer, and antiaging efficacy and \emphα-glucosidase inhibition. This study was designed whether \emphRhus verniciflua extracts inhibit the IgE-antigen-mediated allergic reaction in RBL-2H3 mast cells, and it further investigated the Fc\emphεRI- and arachidonate-signaling by which \emphRhus verniciflua extracts exert i…	2019	10.1155/2019/6497691	Evidence-based complementary and alternative medicine : eCAM	english
465	Dong, Xiaojun and Gan, Yuan and Ding, Lina and Zeng, Fujia and Ding, Dou	Effect of Jiawei Fengshining on Synovial Cell Apoptosis and TGF-β1/Smad Signaling Pathway in Rats with Rheumatoid Arthritis	$<$h4$>$Background/aims$<$/h4$>$\emphJiawei Fengshining (JWFSN) is a new formula originated from \emphFengshining, a classic formula for the treatment of rheumatoid arthritis (RA). The mechanism of JWFSN in the treatment of RA is still unclear. The aim of this study was to evaluate the effect of JWFSN formula on the inflammatory mediator levels in the serum and the TGF-\emphβ1/Smad pathway in the…	2019	10.1155/2019/8614034	Evidence-based complementary and alternative medicine : eCAM	english
468	Dong, Li and Wu, Haicui and Qi, Fanghua and Chen, Wen and Xu, Yuan and Li, Min and Wang, Yuqi and Yan, Rugen and Cai, Pingping	LncRNA NEAT1 Participates in Diminished Ovarian Reserve by Affecting Granulosa Cell Apoptosis and Estradiol Synthesis via the miR-204-5p/ESR1 Axis	Long non-coding RNAs (lncRNAs) affect the biological functions of granulosa cells (GCs) through multiple mechanisms, including epigenetic regulation, transcriptional regulation, post-translational modification, and cell signaling. Our previous study found that lncRNA NEAT1 expression is significantly downregulated in the GCs of patients with diminished ovarian reserve (DOR); however, its exact re…	2025	10.1186/s13048-025-01683-6	Journal of ovarian research	english	Estradiol,Estrogen Receptor alpha,Granulosa Cells,MicroRNAs,Ovarian Reserve,RNA Long Noncoding
469	Dong, Yonghui and Wang, Ping and Yang, Yongguang and Huang, Jincheng and Dai, Zhipeng and Zheng, Wendi and Li, Zhen and Yao, Zheng and Zhang, Hongjun and Zheng, Jia	PRMT5 Inhibition Attenuates Cartilage Degradation by Reducing MAPK and NF-κB Signaling	$<$h4$>$Objectives$<$/h4$>$A role for the type II arginine methyltransferase PRMT5 in various human diseases has been identified. In this study, the potential mechanism underlying the involvement of PRMT5 in the pathological process leading to osteoarthritis (OA) was investigated.$<$h4$>$Methods$<$/h4$>$PRMT5 expression in cartilage tissues from patients with OA and control individuals was assess…	2020	10.1186/s13075-020-02304-x	Arthritis research \& therapy	english	Cartilage Articular,Osteoarthritis
470	Dong, Xiaojun and Zhang, Qi and Zeng, Fujia and Cai, Mingxing and Ding, Dou	The Protective Effect of Gentisic Acid on Rheumatoid Arthritis via the RAF/ERK Signaling Pathway	$<$h4$>$Background$<$/h4$>$RAF and ERK pathways are known to be activated in human rheumatoid arthritis (RA) fibroblast-like synoviocytes (FLS), which play an important role in the pathogenesis and destruction of RA. Gentisic acid (GA) was a natural product derived from plants, which has been reported can attenuate pressure overload-induced cardiac hypertrophy and fibrosis in mice through inhibit…	2022	10.1186/s13018-022-03006-7	Journal of orthopaedic surgery and research	english	Signal Transduction
473	Dong, X. and Kong, F. and Liu, C. and Dai, S. and Zhang, Y. and Xiao, F. and Zhang, H. and Wu, C. T. and Wang, H.	Pulp Stem Cells with Hepatocyte Growth Factor Overexpression Exhibit Dual Effects in Rheumatoid Arthritis	BACKGROUND: To investigate the therapeutic effect of human dental pulp stem cells (DPSCs) transfected with adenovirus expressing hepatocyte growth factor (HGF) in a mouse model of collagen-induced arthritis (CIA). METHODS: DPSCs were modified with Ad-HGF to produce HGF-overexpressing DPSCs, DPSCs-HGF. In experimental mouse CIA model, DPSCs-HGF and DPSCs-Null (modified with Ad-Null) were engrafted…	2020	10.1186/s13287-020-01747-y	Stem Cell Res Ther	english	*Arthritis Rheumatoid/therapy,*Synoviocytes,Animals,Cell Proliferation,Cell therapy,Cells Cultured,Dental Pulp,Dental pulp stem cells (DPSCs),Hepatocyte growth factor (HGF),Hepatocyte Growth Factor/genetics,Mice,Rheumatoid arthritis (RA),Stem Cells,X-Ray Microtomography
478	Dong, Xing-Duo and Lu, Qisi and Li, Yi-Dong and Cai, Chao-Yun and Teng, Qiu-Xu and Lei, Zi-Ning and Wei, Zeng-Hui and Yin, Fan and Zeng, Leli and Chen, Zhe-Sheng	RN486, a Bruton's Tyrosine Kinase Inhibitor, Antagonizes Multidrug Resistance in ABCG2-overexpressing Cancer Cells	$<$h4$>$Background and objectives$<$/h4$>$Overcoming ATP-binding cassette subfamily G member 2 (ABCG2)-mediated multidrug resistance (MDR) has attracted the attention of scientists because one of the critical factors resulting in MDR in cancer is the overexpression of ABCG2. RN486, a Bruton's Tyrosine Kinase (BTK) inhibitor, was discovered to potentially reverse ABCB1-mediated MDR. However, there…	2024	10.2478/jtim-2024-0011	Journal of translational internal medicine	english
479	Dong, Xin and Wang, Zhi and Fu, Yao and Tian, Yuxin and Xue, Peifeng and Wang, Yuewu and Yang, Feiyun and Li, Guojing and Wang, Ruigang	From Tea to Functional Foods: Exploring Caryopteris Mongolica Bunge for Anti-Rheumatoid Arthritis and Unraveling Its Potential Mechanisms	$<$h4$>$Background$<$/h4$>$\emphCaryopteris mongolica Bunge (CM) shows promising potential for managing rheumatoid arthritis (RA) and digestive disorders, attributed to its rich content of bioactive compounds such as polyphenols and flavonoids. Despite its common use in herbal tea, the specific mechanisms underlying CM's anti-inflammatory and joint-protective effects remain unclear, limiting its …	2024	10.3390/nu16244311	Nutrients	english	Anti-Inflammatory Agents,Arthritis Experimental,Arthritis Rheumatoid,Functional Food,Plant Extracts,Rats Sprague-Dawley
482	Donnenfield, Jonah I and Fleming, Braden C and Proffen, Benedikt L and Podury, Archana and Murray, Martha M	Microscopic and Transcriptomic Changes in Porcine Synovium One Year Following Disruption of the Anterior Cruciate Ligament	$<$h4$>$Objective$<$/h4$>$There is no disease-modifying treatment for posttraumatic osteoarthritis (PTOA). This may be partly due to an incomplete understanding of synovitis, which has been causally linked to PTOA progression. The microscopic and transcriptomic changes in synovium seen in early- to mid-stage PTOA were evaluated to better characterize this knowledge gap.$<$h4$>$Methods$<$/h4$>$Sev…	2023	10.1016/j.joca.2023.07.014	Osteoarthritis Cartilage	english	Anterior Cruciate Ligament Injuries,Osteoarthritis,Synovitis
483	Donnenfield, Jonah I and Karamchedu, Naga Padmini and Proffen, Benedikt L and Molino, Janine and Fleming, Braden C and Murray, Martha M	Transcriptomic Changes in Porcine Articular Cartilage One Year Following Disruption of the Anterior Cruciate Ligament	To determine the transcriptomic changes seen in early- to mid-stage posttraumatic osteoarthritis (PTOA) development, 72 Yucatan minipigs underwent transection of the anterior cruciate ligament. Subjects were randomized to no further intervention, ligament reconstruction, or ligament repair, followed by articular cartilage harvesting and RNA-sequencing at three different postoperative timepoints (…	2023	10.1371/journal.pone.0284777	PloS one	english	Anterior Cruciate Ligament Injuries,Cartilage Articular,Osteoarthritis
484	Doody, Karen M and Stanford, Stephanie M and Sacchetti, Cristiano and Svensson, Mattias N D and Coles, Charlotte H and Mitakidis, Nikolaos and Kiosses, William B and Bartok, Beatrix and Fos, Camille and Cory, Esther and Sah, Robert L and Liu-Bryan, Ru and Boyle, David L and Arnett, Heather A and Mustelin, Tomas and Corr, Maripat and Esko, Jeffrey D and Tremblay, Michel L and Firestein, Gary S and…	Targeting Phosphatase-Dependent Proteoglycan Switch for Rheumatoid Arthritis Therapy	Despite the availability of several therapies for rheumatoid arthritis (RA) that target the immune system, a large number of RA patients fail to achieve remission. Joint-lining cells, called fibroblast-like synoviocytes (FLS), become activated during RA and mediate joint inflammation and destruction of cartilage and bone. We identify RPTPσ, a transmembrane tyrosine phosphatase, as a therapeutic t…	2015	10.1126/scitranslmed.aaa4616	Sci Transl Med	english
485	Drafi, Frantisek and Bauerova, Katarina and Chrastina, Martin and Taghdisiesfejír, Mohsen and Rocha, João and Direito, Rosa and Figueira, Maria Eduardo and Sepodes, Bruno and Ponist, Silvester	Rhodiola Rosea L. Extract, a Known Adaptogen, Evaluated in Experimental Arthritis	\emphRhodiola rosea L. extract (RSE) is mostly known for its adaptogen properties, but not for its antiarthritic activities, therefore monotherapy and combination with low-dose methotrexate (MTX) was studied. The collagen-induced arthritis (CIA) model was used to measure the functional score, and the change in hind paw volume (HPV). Both parameters had significant antiarthritic effects. Based on …	2023	10.3390/molecules28135053	Molecules (Basel, Switzerland)	english	Arthritis Experimental,Papillomavirus Infections,Rhodiola
486	Drzymała, Adam	The Functions of SARS-CoV-2 Receptors in Diabetes-Related Severe COVID-19	Angiotensin-converting enzyme 2 (ACE2) is considered a severe acute respiratory syndrome coronavirus 2 (SARS-CoV-2) receptor of high importance, but due to its non-ubiquitous expression, studies of other proteins that may participate in virus internalisation have been undertaken. To date, many alternative receptors have been discovered. Their functioning may provide an explanation for some of the…	2024	10.3390/ijms25179635	International journal of molecular sciences	english	Angiotensin-Converting Enzyme 2,COVID-19,Diabetes Mellitus Type 2,Endoplasmic Reticulum Chaperone BiP,SARS-CoV-2
488	Duan, Hong-Ji and Li, Xin-Yi and Liu, Chang and Deng, Xiao-Li	Chemokine-like Factor-like MARVEL Transmembrane Domain-Containing Family in Autoimmune Diseases	The chemokine-like factor (CKLF)-like MARVEL transmembrane domain-containing family (CMTM) is widely expressed in the immune system. Abnormal expression of CMTM is associated with the development of various diseases. This article summarizes the relevant research on the role of the CMTM family in immune disorders. This information will increase our understanding of pathogenesis and identify promis…	2020	10.1097/cm9.0000000000000747	Chin Med J (Engl)	english
489	Duan, Zhihao and Jin, Can and Ma, Shuai and Liu, Jinlang and Li, Shigang and Zhou, You	Exploring the Potential Molecular Mechanism of Gualou Guizhi Decoction in the Treatment of Rheumatoid Arthritis Based on Network Pharmacology and Molecular Docking	$<$h4$>$Background$<$/h4$>$Traditional Chinese medicine (TCM) has been used in China for a long time and is gradually gaining more and more recognition worldwide. Gualou Guizhi Decoction (GGD) has long been used as a folk medicine for the treatment of rheumatic diseases, but its bioactive components and therapeutic mechanisms are still unclear.$<$h4$>$Methods$<$/h4$>$An integrated approach using …	2024	10.1097/md.0000000000036844	Medicine (Baltimore)	english	Arthritis Rheumatoid,Methotrexate
490	Dudics, Steven and Venkatesha, Shivaprasad H and Moudgil, Kamal D	The Micro-RNA Expression Profiles of Autoimmune Arthritis Reveal Novel Biomarkers of the Disease and Therapeutic Response	Rheumatoid arthritis (RA) is a chronic autoimmune disease of the joints affecting about 0.3⁻1\% of the population in different countries. About 50⁻60 percent of RA patients respond to presently used drugs. Moreover, the current biomarkers for RA have inherent limitations. Consequently, there is a need for additional, new biomarkers for monitoring disease activity and responsiveness to therapy of …	2018	10.3390/ijms19082293	International journal of molecular sciences	english
491	Du, Caixia and Li, Xingyu and Chen, Junlei and Luo, Lili and Yuan, Chunmao and Yang, Jue and Hao, Xiaojiang and Gu, Wei	Discovery of Coumarins from Zanthoxylum Dimorphophyllum Var. Spinifoliumas and Their Potential against Rheumatoid Arthritis	In the present study, a series of coumarins, including eight undescribed bis-isoprenylated ones Spinifoliumin A-H, were isolated and identified from the aerial parts of \emphZanthoxylum dimorphophyllum var. \emphspinifolium (ZDS), a plant revered in traditional Chinese medicine, particularly for treating rheumatoid arthritis (RA). The structures of the compounds were elucidated using 1D and 2D NM…	2024	10.3390/molecules29184395	Molecules (Basel, Switzerland)	english	Arthritis Rheumatoid,Coumarins,Zanthoxylum
492	Duggan, Shane P and Garry, Catherine and Behan, Fiona M and Phipps, Sinead and Kudo, Hiromi and Kirca, Murat and Zaheer, Abdul and McGarrigle, Sarah and Reynolds, John V and Goldin, Robert and Kalloger, Steve E and Schaeffer, David F and Long, Aideen and Strid, Jessica and Kelleher, Dermot	siRNA Library Screening Identifies a Druggable Immune-Signature Driving Esophageal Adenocarcinoma Cell Growth	$<$h4$>$Background \& aims$<$/h4$>$Effective therapeutic approaches are~urgently required to tackle the alarmingly poor survival~outcomes in esophageal adenocarcinoma (EAC) patients. EAC originates from within the intestinal-type metaplasia, Barrett's esophagus, a condition arising on a background of gastroesophageal reflux disease and associated inflammation.$<$h4$>$Methods$<$/h4$>$This study us…	2018	10.1016/j.jcmgh.2018.01.012	Cellular and molecular gastroenterology and hepatology	english
493	Duliban, Michal and Pawlicki, Piotr and Gurgul, Artur and Tuz, Ryszard and Arent, Zbigniew and Kotula-Balak, Malgorzata and Tarasiuk, Kazimierz	Peroxisome Proliferator-Activated Receptor γ, but Not α or G-Protein Coupled Estrogen Receptor Drives Functioning of Postnatal Boar Testis-Next Generation Sequencing Analysis	Porcine tissue gene expression is highly similar to the expression of homologous genes in humans. Based on this fact, the studies on porcine tissues can be employed to understand human physiology and to predict or treat diseases. Our prior studies clearly showed that there was a regulatory partnership of the peroxisome proliferator-activated receptor (PPAR) and the G-protein coupled membrane estr…	2021	10.3390/ani11102868	Animals : an open access journal from MDPI	english
494	Du, H. and Zhang, X. and Zeng, Y. and Huang, X. and Chen, H. and Wang, S. and Wu, J. and Li, Q. and Zhu, W. and Li, H. and Liu, T. and Yu, Q. and Wu, Y. and Jie, L.	A Novel Phytochemical, DIM, Inhibits Proliferation, Migration, Invasion and TNF-α Induced Inflammatory Cytokine Production of Synovial Fibroblasts From Rheumatoid Arthritis Patients by Targeting MAPK and AKT/mTOR Signal Pathway	In rheumatoid arthritis(RA) pathogenesis, activated RA fibroblast-like synoviocytes (RA-FLSs) exhibit similar proliferative features as tumor cells and subsequent erosion to cartilage will eventually lead to joint destruction. Therefore, it is imperative to search for compounds, which can effectively inhibit the abnormal activation of RA-FLSs, and retard RA progression.3'3-Diindolylmethane (DIM),…	2019	10.3389/fimmu.2019.01620	Front Immunol	english	3′3-Diindolylmethane(DIM),adjuvant-induced arthritis (AIA),AKT/mTOR,Animals,Anti-Inflammatory Agents/*pharmacology,Arthritis Rheumatoid/*immunology/pathology,Cell Movement/drug effects,Cell Proliferation/drug effects,Cytokines/drug effects,Fibroblasts/*drug effects,Humans,Indoles/*pharmacology,MAP Kinase Signaling System/drug effects,Mapk,Mice,Mice Inbred C57BL,Phytochemicals/*pharmacology,Proto-…
500	Du, H. and Wang, Y. and Zeng, Y. and Huang, X. and Liu, D. and Ye, L. and Li, Y. and Chen, X. and Liu, T. and Li, H. and Wu, J. and Yu, Q. and Wu, Y. and Jie, L.	Tanshinone IIA Suppresses Proliferation and Inflammatory Cytokine Production of Synovial Fibroblasts from Rheumatoid Arthritis Patients Induced by TNF-α and Attenuates the Inflammatory Response in AIA Mice	Rheumatoid arthritis (RA) is a chronic and progressive autoimmune disease in which activated RA fibroblast-1ike synoviocytes (RA-FLSs) are one of the main factors responsible for inducing morbidity. Previous reports have shown that RA-FLSs have proliferative features similar to cancer cells, in addition to causing cartilage erosion that eventually causes joint damage. Thus, new therapeutic strate…	2020	10.3389/fphar.2020.00568	Front Pharmacol	english	Aia,AKT/mTOR,Hif-1α,Mapk,RA-FLSs,suppress,Tan IIA
503		EANM'16		2016	10.1007/s00259-016-3484-4	Eur J Nucl Med Mol Imaging	english	Congresses as Topic
504		EANM'17		2017	10.1007/s00259-017-3822-1	Eur J Nucl Med Mol Imaging	english
505	Ebert, Simon and Zang, Lan and Ismail, Noor and Otabil, Michael and Fröhlich, Adrian and Egea, Virginia and Ács, Susann and Hoeberg, Mikkel and Berres, Marie-Luise and Weber, Christian and Moreira, José M A and Ries, Christian and Bernhagen, Jürgen and El Bounkari, Omar	Tissue Inhibitor of Metalloproteinases-1 Interacts with CD74 to Promote AKT Signaling, Monocyte Recruitment Responses, and Vascular Smooth Muscle Cell Proliferation	Tissue inhibitor of metalloproteinases-1 (TIMP-1), an important regulator of matrix metalloproteinases (MMPs), has recently been shown to interact with CD74, a receptor for macrophage migration inhibitory factor (MIF). However, the biological effects mediated by TIMP-1 through CD74 remain largely unexplored. Using sequence alignment and in silico protein-protein docking analysis, we demonstrated …	2023	10.3390/cells12141899	Cells	english	Atherosclerosis,Monocytes
506		ECR 2015 Book of Abstracts - A - Postgraduate Educational Programme		2015	10.1007/s13244-015-0386-0	Insights Imaging	english
507		ECR 2018 - BOOK OF ABSTRACTS		2018	10.1007/s13244-018-0603-8	Insights Imaging	english
508		ECR 2024 Book of Abstracts		2024		Insights Imaging	english
509	Eda, H. and Burnette, B. L. and Shimada, H. and Hope, H. R. and Monahan, J. B.	Interleukin-1β-Induced Interleukin-6 Production in A549 Cells Is Mediated by Both Phosphatidylinositol 3-Kinase and Interleukin-1 Receptor-Associated Kinase-4	The aim of this study is to investigate whether PI3K (phosphatidylinositol-3-kinase) is involved in IL-1β (interleukin-1β)-induced IL-6 production in A549 (human lung adenocarcinoma epithelial cell) and human RASF (rheumatoid arthritis synovial fibroblast). PI3K inhibitor, LY294002 significantly reduced IL-1β-induced IL-6 production in A549 cells but not in RASF, indicating that IL-1β-induced IL-…	2011	10.1042/cbi20100247	Cell Biol Int	english	Arthritis Rheumatoid/immunology,Cell Line,Cell Line Tumor,Epithelial Cells/*immunology,Fibroblasts/immunology,Humans,Interleukin-1 Receptor-Associated Kinases/*immunology,Interleukin-1beta/*immunology,Interleukin-6/*immunology,Lung/*cytology,Phosphatidylinositol 3-Kinase/*immunology
511	Edhayan, Gautam and Ohara, Ray A and Stinson, W Alex and Amin, M Asif and Isozaki, Takeo and Ha, Christine M and Haines, G Kenneth and Morgan, Rachel and Campbell, Phillip L and Arbab, Ali S and Friday, Sean C and Fox, David A and Ruth, Jeffrey H	Inflammatory Properties of Inhibitor of DNA Binding 1 Secreted by Synovial Fibroblasts in Rheumatoid Arthritis	$<$h4$>$Background$<$/h4$>$Inhibitor of DNA binding 1 (Id1) is a nuclear protein containing a basic helix-loop-helix (bHLH) domain that regulates cell growth by selective binding and prevention of gene transcription. Sources of Id1 production in rheumatoid arthritis synovial tissue (RA ST) and its range of functional effects in RA remain to be clarified.$<$h4$>$Methods$<$/h4$>$We analyzed Id1 pro…	2016	10.1186/s13075-016-0984-3	Arthritis research \& therapy	english
512		EHA2024 Hybrid Congress		2024		Hemasphere	english
513	Eisinger, K. and Bauer, S. and Schäffler, A. and Walter, R. and Neumann, E. and Buechler, C. and Müller-Ladner, U. and Frommer, K. W.	Chemerin Induces CCL2 and TLR4 in Synovial Fibroblasts of Patients with Rheumatoid Arthritis and Osteoarthritis	INTRODUCTION: Chemerin stimulates migration of leukocytes to sites of inflammation and also increases inflammatory signaling in chondrocytes suggesting a function of chemerin in joint inflammation. Synovial fibroblasts (SF) are critically involved in synovitis and subsequent cartilage destruction. Here, we analyzed whether synovial fibroblasts express chemerin and its receptor CMKLR1. Further, th…	2012	10.1016/j.yexmp.2011.10.006	Exp Mol Pathol	english	Antibodies,Arthritis Rheumatoid/immunology/*physiopathology,Cell Movement/drug effects,Cell Proliferation/drug effects,Cells Cultured,Chemokine CCL2/genetics/*metabolism,Chemokines/genetics/metabolism/*pharmacology,Fibroblasts/immunology/*metabolism,Gene Expression Regulation/drug effects,Humans,Intercellular Signaling Peptides and Proteins,Male,Osteoarthritis/immunology/*physiopathology,Receptor…
515	El Azreq, M. A. and Boisvert, M. and Cesaro, A. and Pagé, N. and Loubaki, L. and Allaeys, I. and Chakir, J. and Poubelle, P. E. and Tessier, P. A. and Aoudjit, F.	Α2β1 Integrin Regulates Th17 Cell Activity and Its Neutralization Decreases the Severity of Collagen-Induced Arthritis	Th17 cells play a critical role in the pathogenesis of rheumatoid arthritis (RA), but the mechanisms by which these cells regulate the development of RA are not fully understood. We have recently shown that α2β1 integrin, the receptor of type I collagen, is the major collagen-binding integrin expressed by human Th17 cells. In this study, we examined the role of α2β1 integrin in Th17-mediated dest…	2013	10.4049/jimmunol.1301940	J Immunol	english	Animals,Antibodies Monoclonal/immunology/pharmacology/*therapeutic use,Antibody Specificity,Arthritis Experimental/immunology/metabolism/*therapy,Arthritis Rheumatoid/immunology/*metabolism,Cartilage Articular/pathology,Collagen/pharmacology,Cricetinae,Down-Regulation,Female,Humans,Inflammation,Integrin alpha2beta1/antagonists & inhibitors/*physiology,Interleukin-17/blood,Lymphocyte Activation,MA…
516	Elhai, M. and Micheroli, R. and Houtman, M. and Mirrahimi, M. and Moser, L. and Pauli, C. and Bürki, K. and Laimbacher, A. and Kania, G. and Klein, K. and Schätzle, P. and Frank Bertoncelj, M. and Edalat, S. G. and Keusch, L. and Khmelevskaya, A. and Toitou, M. and Geiss, C. and Rauer, T. and Sakkou, M. and Kollias, G. and Armaka, M. and Distler, O. and Ospelt, C.	The Long Non-Coding RNA HOTAIR Contributes to Joint-Specific Gene Expression in Rheumatoid Arthritis	Although patients with rheumatoid arthritis (RA) typically exhibit symmetrical joint involvement, some patients develop alternative disease patterns in response to treatment, suggesting that different molecular mechanism may underlie disease progression depending on joint location. Here, we identify joint-specific changes in RA synovium and synovial fibroblasts (SF) between knee and hand joints. …	2023	10.1038/s41467-023-44053-w	Nat Commun	english	*Arthritis Rheumatoid/genetics/metabolism,*Osteoarthritis/genetics/metabolism,*RNA Long Noncoding/genetics/metabolism,Fibroblasts/metabolism,Gene Expression,Humans,Synovial Fluid/metabolism,Synovial Membrane/metabolism
519	Elkhider, A. and Wei, J. and Al-Azab, M. and Tang, Y. and Walana, W. and Li, W. and Yuan, B. and Ye, Y. and Wang, G. and Zhang, Y. and Li, X.	IL-34 Modulates Rheumatoid Synovial Fibroblasts Proliferation and Migration via ERK/AKT Signalling Pathway	OBJECTIVES: The interface between pro-inflammatory cytokines and rheumatoid synovial fibroblast (sFLS) has central effects on rheumatoid arthritis (RA). The present study aimed to explore the role of IL-34 expression as one of major cytokine implicated in RA. METHODS: We examined the expression of IL-34 after RA sFLS stimulated by IL-1β and TGF-β1 separately by reverse transcription polymerase ch…	2020-05/2020-06		Clin Exp Rheumatol	english	*Signal Transduction,Apoptosis,Arthritis Rheumatoid/*immunology/pathology,Cell Movement,Cell Proliferation,Cells Cultured,Fibroblasts/*cytology,Humans,Interleukins/*immunology,Proto-Oncogene Proteins c-akt,Synovial Membrane/cytology/*pathology
521	Elkoshi, Zeev	The Binary Classification of Protein Kinases	In an earlier publication a binary model for chronic diseases classification has been proposed. According to the model, chronic diseases were classified as "high Treg" or "low Treg" diseases, depending on whether the immune response is anti- or pro-inflammatory and assuming that regulatory T cells are major determinants of the response. It turned out that most cancers are "high Treg" diseases, wh…	2021	10.2147/jir.s303750	Journal of inflammation research	english
522	Elkoshi, Zeev	Cancer and Autoimmune Diseases: A Tale of Two Immunological Opposites?	The present article compares, side-by-side, cancer and autoimmune diseases in terms of innate and adaptive immune cells involvement, MHC Class I and Class II expression, TGFβ effect, immune modulating drugs effect and the effect of reactive oxygen species. The change in the inflammatory immune reaction during the progress of cancer and the effect of this change on the comorbidity of autoimmune di…	2022	10.3389/fimmu.2022.821598	Frontiers in immunology	english
523	Elmaidomy, Abeer H and Mohamed, Esraa M and Aly, Hanan F and Younis, Eman A and Shams, Shams Gamal Eldin and Altemani, Faisal H and Alzubaidi, Mubarak A and Almaghrabi, Mohammed and Harbi, Adnan Al and Alsenani, Faisal and Sayed, Ahmed M and Abdelmohsen, Usama Ramadan	Anti-Inflammatory and Antioxidant Properties of Malapterurus Electricus Skin Fish Methanolic Extract in Arthritic Rats: Therapeutic and Protective Effects	The protective and therapeutic anti-inflammatory and antioxidant potency of \emphMalapterurus electricus (F. Malapteruridae) skin fish methanolic extract (FE) (300 mg/kg.b.wt/day for 7 days, orally) was tested in monosodium urate(MSU)-induced arthritic Wistar albino male rats' joints. Serum uric acid, TNF-α, IL-1β, NF-𝜅B, MDA, GSH, catalase, SOD, and glutathione reductase levels were all measured…	2022	10.3390/md20100639	Marine drugs	english	Antioxidants,Uric Acid
524	Elshabrawy, Hatem A and Volin, Michael V and Essani, Abdul B and Chen, Zhenlong and McInnes, Iain B and Van Raemdonck, Katrien and Palasiewicz, Karol and Arami, Shiva and Gonzalez, Mark and Ashour, Hossam M and Kim, Seung-Jae and Zhou, Guofei and Fox, David A and Shahrara, Shiva	IL-11 Facilitates a Novel Connection between RA Joint Fibroblasts and Endothelial Cells	IL-11 has been detected in inflamed joints; however, its role in the pathogenesis of arthritis is not yet clear. Studies were conducted to characterize the expression and functional significance of IL-11 and IL-11Rα in rheumatoid arthritis (RA). IL-11 levels were elevated in RA synovial fluid (SF) compared to osteoarthritis (OA) SF and plasma from RA, OA and normal individuals (NLs). Morphologic …	2018	10.1007/s10456-017-9589-y	Angiogenesis	english
525	Eltahir, Ali O E and Lategan, Kim L and David, Oladipupo M and Pool, Edmund J and Luckay, Robert C and Hussein, Ahmed A	Green Synthesis of Gold Nanoparticles Using Liquiritin and Other Phenolics from Glycyrrhiza Glabra and Their Anti-Inflammatory Activity	Phenolic compounds are the main phytochemical constituents of many higher plants. They play an important role in synthesizing metal nanoparticles using green technology due to their ability to reduce metal salts and stabilize them through physical interaction/conjugation to the metal surface. Six pure phenolic compounds were isolated from licorice (\emphGlycyrrhiza glabra) and employed in synthes…	2024	10.3390/jfb15040095	Journal of functional biomaterials	english
526	Emori, Takashi and Hirose, Jun and Ise, Kotoko and Yomoda, Jun-Ichiro and Kasahara, Michiko and Shinkuma, Tadanobu and Yoshitomi, Hiroyuki and Ito, Hiromu and Hashimoto, Motomu and Sugahara, Shingo and Fujita, Hirotada and Yamamoto, Nobuchika and Morita, Yoshiaki and Narumiya, Shuh and Aramori, Ichiro	Constitutive Activation of Integrin Α9 Augments Self-Directed Hyperplastic and Proinflammatory Properties of Fibroblast-like Synoviocytes of Rheumatoid Arthritis	Despite advances in the treatment of rheumatoid arthritis (RA), currently approved medications can have significant side effects due to their direct immunosuppressive activities. Additionally, current therapies do not address residual synovial inflammation. In this study, we evaluated the role of integrin α9 and its ligand, tenascin-C (Tn-C), on the proliferative and inflammatory response of fibr…	2017	10.4049/jimmunol.1700941	J Immunol	english
527	Endo, M. and Antonyak, M. A. and Cerione, R. A.	Cdc42-mTOR Signaling Pathway Controls Hes5 and Pax6 Expression in Retinoic Acid-Dependent Neural Differentiation	The conditional knockout of the small GTPase Cdc42 from neuroepithelial (NE) and radial glial (RG) cells in the mouse telencephalon has been shown to have a significant impact on brain development by causing these neural progenitor cells to detach from the apical/ventricular surface and to lose their cell identity. This has been attributed to the requirement for Cdc42 in establishing proper apica…	2009	10.1074/jbc.M807745200	J Biol Chem	english	Animals,Antineoplastic Agents/*pharmacology,Astrocytes/metabolism,Basic Helix-Loop-Helix Transcription Factors/genetics/*metabolism,Carrier Proteins/genetics/*metabolism,cdc42 GTP-Binding Protein/antagonists & inhibitors/genetics/*metabolism,Cell Adhesion/drug effects/physiology,Cell Differentiation/*drug effects,Cell Line Tumor,Cell Polarity/drug effects/physiology,Enzyme Activation/drug effects…
528	Engert, Andreas and Balduini, Carlo and Brand, Anneke and Coiffier, Bertrand and Cordonnier, Catherine and Döhner, Hartmut and de Wit, Thom Duyvené and Eichinger, Sabine and Fibbe, Willem and Green, Tony and de Haas, Fleur and Iolascon, Achille and Jaffredo, Thierry and Rodeghiero, Francesco and Salles, Gilles and Schuringa, Jan Jacob and =EHA Roadmap for European Hematology Research	The European Hematology Association Roadmap for European Hematology Research: A Consensus Document	The European Hematology Association (EHA) Roadmap for European Hematology Research highlights major achievements in diagnosis and treatment of blood disorders and identifies the greatest unmet clinical and scientific needs in those areas to enable better funded, more focused European hematology research. Initiated by the EHA, around 300 experts contributed to the consensus document, which will he…	2016	10.3324/haematol.2015.136739	Haematologica	english
529	Enyindah-Asonye, Gospel and Li, Yan and Ruth, Jeffrey H and Spassov, Danislav S and Hebron, Katie E and Zijlstra, Andries and Moasser, Mark M and Wang, Benlian and Singer, Nora G and Cui, Huadong and Ohara, Ray A and Rasmussen, Stephanie M and Fox, David A and Lin, Feng	CD318 Is a Ligand for CD6	It has been proposed that CD6, an important regulator of T cells, functions by interacting with its currently identified ligand, CD166, but studies performed during the treatment of autoimmune conditions suggest that the CD6-CD166 interaction might not account for important functions of CD6 in autoimmune diseases. The antigen recognized by mAb 3A11 has been proposed as a new CD6 ligand distinct f…	2017	10.1073/pnas.1704008114	Proc Natl Acad Sci U S A	english
530	Eren, Remzi Onur and Reverte, Marta and Rossi, Matteo and Hartley, Mary-Anne and Castiglioni, Patrik and Prevel, Florence and Martin, Ricardo and Desponds, Chantal and Lye, Lon-Fye and Drexler, Stefan K and Reith, Walter and Beverley, Stephen M and Ronet, Catherine and Fasel, Nicolas	Mammalian Innate Immune Response to a Leishmania-Resident RNA Virus Increases Macrophage Survival to Promote Parasite Persistence	Some strains of the protozoan parasite Leishmania guyanensis (L.g) harbor a viral endosymbiont called Leishmania RNA virus 1 (LRV1). LRV1 recognition by TLR-3 increases parasite burden and lesion swelling in~vivo. However, the mechanisms by which anti-viral innate immune responses affect parasitic infection are largely unknown. Upon investigating the mammalian host's response to LRV1, we found th…	2016	10.1016/j.chom.2016.08.001	Cell Host Microbe	english	Immunity,Innate
531	Erlandsson, M. C. and Töyrä Silfverswärd, S. and Nadali, M. and Turkkila, M. and Svensson, M. N. D. and Jonsson, I. M. and Andersson, K. M. E. and Bokarewa, M. I.	IGF-1R Signalling Contributes to IL-6 Production and T Cell Dependent Inflammation in Rheumatoid Arthritis	BACKGROUND: Signalling through insulin-like growth factor 1 receptor (IGF-1R) is essential for cell survival, but may turn pathogenic in uncontrolled tissue growth in tumours. In rheumatoid arthritis (RA), the IGF-1R signalling is activated and supports expansion of the inflamed synovia. AIM: In the present study, we assess if disruption of IGF-1R signalling resolves arthritis. MATERIAL AND METHO…	2017	10.1016/j.bbadis.2017.06.002	Biochim Biophys Acta Mol Basis Dis	english	Adult,Animals,Arthritis Rheumatoid/*immunology/metabolism/pathology,Humans,Il6,Inflammation/immunology/metabolism/pathology,Insulin receptor substrate,Insulin-like growth factor receptor,Interleukin-6/*immunology/metabolism,Mice,Mice Inbred BALB C,Middle Aged,Receptor IGF Type 1/*immunology/metabolism,Rheumatoid arthritis,Signal Transduction/*immunology,STAT3 Transcription Factor/immunology/metab…
532	Erlandsson, Malin C and Andersson, Karin M E and Oparina, Nina Y and Chandrasekaran, Venkataragavan and Saghy, Tibor and Damdimopoulos, Anastasios and Garcia-Bonete, Maria-Jose and Einbeigi, Zakaria and Silfverswärd, Sofia T and Pekna, Marcela and Katona, Gergely and Bokarewa, Maria I	Survivin Promotes a Glycolytic Switch in CD4+ T Cells by Suppressing the Transcription of PFKFB3 in Rheumatoid Arthritis	In this study, we explore the role of nuclear survivin in maintaining the effector phenotype of IFNγ-producing T~cells acting through the transcriptional control of glucose utilization. High expression of survivin in CD4\textsuperscript+T cells was associated with IFNγ-dependent phenotype and anaerobic glycolysis. Transcriptome of CD4\textsuperscript+ cells and sequencing of survivin-bound chroma…	2022	10.1016/j.isci.2022.105526	iScience	english
533		European Association of Nuclear Medicine October 22 - 30, 2020 Virtual		2020	10.1007/s00259-020-04988-4	Eur J Nucl Med Mol Imaging	english
534		European Association of Nuclear Medicine October 20-23, 2021 Virtual		2021	10.1007/s00259-021-05547-1	Eur J Nucl Med Mol Imaging	english
535	Fan, Yong and Yang, Xinlei and Zhao, Juan and Sun, Xiaoying and Xie, Wenhui and Huang, Yanrong and Li, Guangtao and Hao, Yanjie and Zhang, Zhuoli	Cysteine-Rich 61 (Cyr61): A Biomarker Reflecting Disease Activity in Rheumatoid Arthritis	$<$h4$>$Background$<$/h4$>$Numerous preclinical studies have revealed a critical role of cysteine-rich 61 (Cyr61) in the pathogenesis of rheumatoid arthritis (RA). But there is little literature discussing the clinical value of circulation Cyr61 in RA patients. The aim of our study is to investigate the serum Cyr61 level and its association with disease activity in RA patients.$<$h4$>$Methods$<$/…	2019	10.1186/s13075-019-1906-y	Arthritis research \& therapy	english
536	Fan, M. and Li, Y. and Yao, C. and Liu, X. and Liu, J. and Yu, B.	DC32, a Dihydroartemisinin Derivative, Ameliorates Collagen-Induced Arthritis Through an Nrf2-p62-Keap1 Feedback Loop	Artemisinins have been reported to have diverse functions, such as antimalaria, anticancer, anti-inflammation, and immunoregulation activities. DC32 [(9α,12α-dihydroartemisinyl) bis(2'-chlorocinnmate)], a dihydroartemisinin derivative possessing potent immunosuppressive properties, was synthesized in our previous study. Collagen-induced arthritis (CIA) in DBA/1 mice and inflammatory model in NIH-…	2018	10.3389/fimmu.2018.02762	Front Immunol	english	Animals,Antirheumatic Agents/pharmacology,Artemisinins/*pharmacology,Arthritis Experimental/*chemically induced/*metabolism,Arthritis Rheumatoid/chemically induced/metabolism,Autophagy/drug effects,Cell Line,collagen-Induced arthritis (CIA),Collagen/*pharmacology,Dc32,Keap1/Nrf2/HO-1 pathway,Kelch-Like ECH-Associated Protein 1/*metabolism,Male,MAP Kinase Signaling System/drug effects,Mice,Mice In…
538	Fan, W. and Zhou, Z. Y. and Huang, X. F. and Bao, C. D. and Du, F.	Deoxycytidine Kinase Promotes the Migration and Invasion of Fibroblast-like Synoviocytes from Rheumatoid Arthritis Patients	Rheumatoid arthritis (RA) is a complex, multi-system disease whose primary site of inflammatory tissue damage is the joint. The increasing evidences indicate that activated RA fibroblast-like synoviocytes (FLS) play a critical role in the development of pannus by migrating into cartilage and bone. Furthermore FLS and T cells can activate each other in vitro and in vivo, which is crucial for the p…	2013		Int J Clin Exp Pathol	english	*Cell Movement/drug effects,Adult,Aged,Arthritis Rheumatoid/*enzymology/genetics/pathology,Cells Cultured,Cytoskeleton/enzymology/pathology,deoxycytidine kinase,Deoxycytidine Kinase/genetics/*metabolism,Female,fibroblast-like synoviocyte,Fibroblasts/drug effects/*enzymology/pathology,focal adhesion kinase,Focal Adhesion Kinase 1/metabolism,Humans,Male,Matrix Metalloproteinase 1/genetics/metabolis…
543	Fang, Yangyang and Xiang, Wei and Cui, Jinwei and Jiao, Bining and Su, Xuesu	Anti-Inflammatory Properties of the Citrus Flavonoid Diosmetin: An Updated Review of Experimental Models	Inflammation is an essential contributor to various human diseases. Diosmetin (3',5,7-trihydroxy-4'-methoxyflavone), a citrus flavonoid, can be used as an anti-inflammatory agent. All the information in this article was collected from various research papers from online scientific databases such as PubMed and Web of Science. These studies have demonstrated that diosmetin can slow down the progres…	2024	10.3390/molecules29071521	Molecules (Basel, Switzerland)	english	Citrus,Flavonoids
545	Fang, Zhengyu and He, Dongyi and Yu, Bo and Liu, Feng and Zuo, Jianping and Li, Yuxia and Lin, Qi and Zhou, Xiaodong and Wang, Qingwen	High-Throughput Study of the Effects of Celastrol on Activated Fibroblast-Like Synoviocytes from Patients with Rheumatoid Arthritis	Celastrol, a natural triterpene, exhibits potential anti-inflammatory activity in a variety of inflammatory diseases. The present study aimed to investigate its biological effect on activated fibroblast-like synoviocytes (FLSs) from patients with rheumatoid arthritis (RA). The primary FLSs of the synovial tissues were obtained from synovial biopsies of patients with RA. The normal human FLS line …	2017	10.3390/genes8090221	Genes	english
546	Fang, Yulai and Zhang, Qin and Lv, Changjun and Guo, Yilei and He, Yue and Guo, Pengxiang and Wei, Zhifeng and Xia, Yufeng and Dai, Yue	Mitochondrial Fusion Induced by Transforming Growth Factor-Β1 Serves as a Switch That Governs the Metabolic Reprogramming during Differentiation of Regulatory T Cells	Although metabolic reprogramming during the differentiation of regulatory T cells (Treg cells) has been extensively studied, the molecular switch to alter energy metabolism remains undefined. The present study explores the critical role of mitochondrial dynamics in the reprogramming and consequent generation of Treg cells. The results showed that during Treg cell differentiation, mitochondrial fu…	2023	10.1016/j.redox.2023.102709	Redox Biol	english	T-Lymphocytes Regulatory,Transforming Growth Factor beta1
547	Fang, Chao and Zhong, Rui and Lu, Shuai and Yu, Gang and Liu, Zhilin and Yan, Chengyuan and Gao, Jingyu and Tang, Yang and Wang, Yingming and Zhao, Qichun and Feng, Xinzhe	TREM2 Promotes Macrophage Polarization from M1 to M2 and Suppresses Osteoarthritis through the NF-κB/CXCL3 Axis	\textbfObjective: Osteoarthritis (OA) is the most prominent chronic arthritic disease, affecting over 3 billion people globally. Synovial macrophages, as immune cells, play an essential role in cartilage damage in OA. Therefore, regulating macrophages is crucial for controlling the pathological changes in OA. Triggering receptor expressed on myeloid cells 2 (TREM2), as expressed on immune cell su…	2024	10.7150/ijbs.91519	International journal of biological sciences	english	NF-kappa B,Osteoarthritis
548	Fang, Guibin and Fu, Yuan and Li, Shixun and Qiu, Junxiong and Kuang, Manyuan and Lin, Sipeng and Li, Changchuan and Ding, Yue	The USP14-NLRC5 Pathway Inhibits Titanium Particle-Induced Osteolysis in Mice by Suppressing NF-κB and PI3K/AKT Activities	Total hip arthroplasty (THA) is a widely-used surgical intervention for treating patients with end-stage degenerative and inflammatory osteoarthropathy. However, wear particles from the artificial titanium joint can induce osteolysis, limiting the long-term survivorship of THA. Monocyte/macrophage lineage cells are the key players in the response to wear particles, and the proinflammatory NF-κB a…	2020	10.1074/jbc.ra119.012495	J Biol Chem	english	Macrophages,Osteolysis,Skull
549	Fan, Tingting and Zhang, Changsong and Zong, Ming and Fan, Lieying	Hypoxia‑induced Autophagy Is Inhibited by PADI4 Knockdown, Which Promotes Apoptosis of Fibroblast‑like Synoviocytes in Rheumatoid Arthritis	Impaired apoptosis of rheumatoid arthritis (RA)‑fibroblast‑like synoviocytes (FLS) is pivotal in the process of RA. Peptidyl arginine deiminase type IV (PADI4) is associated with autoantibody regulation via histone citrullination in RA. The present study aimed to investigate the role of PADI4 in the apoptosis of RA‑FLS. FLS were isolated from patients with RA and a rat model. The effects of PADI4…	2018	10.3892/mmr.2018.8501	Mol Med Rep	english	Autophagy
550	Fan, C. and Cui, X. and Chen, S. and Huang, S. and Jiang, H.	LncRNA LOC100912373 Modulates PDK1 Expression by Sponging miR-17-5p to Promote the Proliferation of Fibroblast-like Synoviocytes in Rheumatoid Arthritis	Rheumatoid arthritis (RA) is a common autoimmune disease and characterized by chronic inflammation, abnormal synovial cell proliferation, and joint swelling and tenderness, and it causes patients substantial pain. To date, the pathogenesis of RA remains unclear, and specific treatment is still lacking in the clinic. Evidence from previous research indicated that the long noncoding RNA (lncRNA) LO…	2020		Am J Transl Res	english	ceRNA theory,fibroblast-like synoviocytes,lncRNA LOC100912373/miR-17-5p/PDK1 axis,Rheumatoid arthritis
553	Fan, Kai-Jian and Wu, Jing and Wang, Qi-Shan and Xu, Bing-Xin and Zhao, Fu-Tao and Wang, Ting-Yu	Metformin Inhibits Inflammation and Bone Destruction in Collagen-Induced Arthritis in Rats	$<$h4$>$Background$<$/h4$>$Metformin (MF) is a widely used biguanide oral hypoglycemic agent, which has obvious anti-inflammatory and immunomodulatory effects. However, the mechanism of MF on rheumatoid arthritis (RA) remains uncertain. In this study, we investigated the therapeutic effects of MF on collagen-induced arthritis (CIA).$<$h4$>$Methods$<$/h4$>$CIA was induced in rats by intradermal in…	2020	10.21037/atm-20-3042	Ann Transl Med	english
554	Fan, Bo and Jin, Yiying and Zhang, Hongshuo and Zhao, Rui and Sun, Man and Sun, Mengfan and Yuan, Xiaoying and Wang, Wei and Wang, Xiaogang and Chen, Zhiqi and Liu, Wankai and Yu, Na and Wang, Qun and Liu, Tingjiao and Li, Xiancheng	MicroRNA‑21 Contributes to Renal Cell Carcinoma Cell Invasiveness and Angiogenesis via the PDCD4/c‑Jun (AP‑1) Signalling Pathway	Accumulating evidence has demonstrated that microRNAs are associated with malignant biological behaviour, including tumorigenesis, cancer progression and metastasis via the regulation of target gene expression. Our previous study demonstrated that programmed cell death protein 4 (PDCD4), which is a tumour suppressor gene, is a target of microRNA‑21 (miR‑21), which affects the proliferation and tr…	2020	10.3892/ijo.2019.4928	Int J Oncol	english
555	Fan, Rui and Hao, Yuntao and Liu, Xinran and Kang, Jiawei and Hu, Jiani and Mao, Ruixue and Liu, Rui and Zhu, Na and Xu, Meihong and Li, Yong	Native Collagen II Relieves Bone Impairment through Improving Inflammation and Oxidative Stress in Ageing Db/Db Mice	Ageing-related bone impairment due to exposure to hyperglycemic environment is scarcely researched. The aim was to confirm the improvement effects of undenatured type II collagen (UC II) on bone impairment in ageing db/db mice, and the ageing model was established by normal feeding for 48-week-old. Then, the ageing db/db mice were randomly assigned to UC II intervention, the ageing model, and the…	2021	10.3390/molecules26164942	Molecules (Basel, Switzerland)	english
556	Farhan, Mohd and Silva, Marta and Xingan, Xing and Zhou, Zhiwei and Zheng, Wenhua	Artemisinin Inhibits the Migration and Invasion in Uveal Melanoma via Inhibition of the PI3K/AKT/mTOR Signaling Pathway	Uveal melanoma is the most common primary ocular neoplasm in adults, with many patients ending up developing liver metastasis and facing a significant reduction of their life expectancy due to the lack of efficient treatments. Artemisinin is an antimalarial drug that has been widely used in the clinic and whose anticancer properties have also been described. Its reported safety, affordability, an…	2021	10.1155/2021/9911537	Oxidative medicine and cellular longevity	english	Cell Movement
557	Farina, Luciapia and Minnone, Gaetana and Alivernini, Stefano and Caiello, Ivan and MacDonald, Lucy and Soligo, Marzia and Manni, Luigi and Tolusso, Barbara and Coppola, Simona and Zara, Erika and Conti, Libenzio Adrian and Aquilani, Angela and Magni-Manzoni, Silvia and Kurowska-Stolarska, Mariola and Gremese, Elisa and De Benedetti, Fabrizio and Bracci-Laudiero, Luisa	Pro Nerve Growth Factor and Its Receptor p75NTR Activate Inflammatory Responses in Synovial Fibroblasts: A Novel Targetable Mechanism in Arthritis	We have recently provided new evidence for a role of p75NTR receptor and its preferential ligand proNGF in amplifying inflammatory responses in synovial mononuclear cells of chronic arthritis patients. In the present study, to better investigate how activation of the p75NTR/proNGF axis impacts synovial inflammation, we have studied the effects of proNGF on fibroblast-like synoviocytes (FLS), whic…	2022	10.3389/fimmu.2022.818630	Frontiers in immunology	english	Arthritis Rheumatoid,Osteoarthritis
558	Faust, Heather J and Cheng, Tan-Yun and Korsunsky, Ilya and Watts, Gerald F M and Gal-Oz, Shani T and Trim, William V and Kongthong, Suppawat and Jonsson, Anna Helena and Simmons, Daimon P and Zhang, Fan and Padera, Robert and Chubinskaya, Susan and =Accelerating Medicines Partnership: RA/SLE Network and Wei, Kevin and Raychaudhuri, Soumya and Lynch, Lydia and Moody, D Branch and Brenner, Michael…	Adipocyte Associated Glucocorticoid Signaling Regulates Normal Fibroblast Function Which Is Lost in Inflammatory Arthritis	Fibroblasts play critical roles in tissue homeostasis, but in pathologic states they can drive fibrosis, inflammation, and tissue destruction. Little is known about what regulates the homeostatic functions of fibroblasts. Here, we perform RNA sequencing and identify a gene expression program in healthy synovial fibroblasts characterized by enhanced fatty acid metabolism and lipid transport. We id…	2024	10.1038/s41467-024-52586-x	Nature communications	english	Adipocytes,Fibroblasts,Glucocorticoids,Hydrocortisone,Receptors Glucocorticoid,Signal Transduction,Synovial Membrane
559	Faustino, Célia and Pinheiro, Lídia and Duarte, Noélia	Triterpenes as Potential Drug Candidates for Rheumatoid Arthritis Treatment	Rheumatoid arthritis (RA) is a chronic autoimmune inflammatory disease characterized by joint inflammation, swelling and pain. Although RA mainly affects the joints, the disease can also have systemic implications. The presence of autoantibodies, such as anti-cyclic citrullinated peptide antibodies and rheumatoid factors, is a hallmark of the disease. RA is a significant cause of disability world…	2023	10.3390/life13071514	Life (Basel, Switzerland)	english
561	Fawzy, Radwa M and Abdel-Aziz, Amal A and Bassiouny, Khalid and Fayed, Aysam M	Phytocompounds-Based Therapeutic Approach: Investigating Curcumin and Green Tea Extracts on MCF-7 Breast Cancer Cell Line	$<$h4$>$Background$<$/h4$>$Breast cancer (BC) has transcended lung cancer as the most common cancer in the world. Due to the disease's aggressiveness, rapid growth, and heterogeneity, it is crucial to investigate different therapeutic approaches for treatment. According to the World Health Organization (WHO), Plant-based therapeutics continue to be utilized as safe/non-toxic complementary or alte…	2024	10.1016/j.jgeb.2023.100339	J Genet Eng Biotechnol	english
562	Feng, Chong and Wang, Zi-Rou and Li, Chen-Yu and Zhang, Xiang-Yu and Wang, Xin-Xing	3-MA Attenuates Collagen-Induced Arthritis in Vivo via Anti-Inflammatory Effect and Autophagy Inhibition	$<$h4$>$Background$<$/h4$>$Rheumatoid arthritis (RA) is a chronic autoimmune disease which afflicts about nearly 1\% of global population. RA results in synovitis and cartilage/bone damage, even disability which aggravates the health burden. Many drugs are used to relieve RA, such as glucocorticoids (GCs), non-steroidal anti-inflammatory drugs (NSAIDs), and disease-modifying anti-rheumatic drugs …	2025	10.1186/s12891-025-08274-y	BMC musculoskeletal disorders	english	Anti-Inflammatory Agents,Arthritis Experimental,Autophagy
563	Feng, Yunhui and Mei, Liyan and Wang, Maojie and Huang, Qingchun and Huang, Runyue	Anti-Inflammatory and Pro-apoptotic Effects of 18beta-Glycyrrhetinic Acid In Vitro and In Vivo Models of Rheumatoid Arthritis	18β-Glycyrrhetinic acid (18β-GA), an active component from \emphGlycyrrhiza glabra L. root (licorice), has been demonstrated to be able to protect against inflammatory response and reduce methotrexate (MTX)-derived toxicity. This study was therefore designed to test the therapeutic possibility of 18β-GA on rheumatoid arthritis (RA) and to explore the underlying mechanism. LPS or TNF-α-induced inf…	2021	10.3389/fphar.2021.681525	Frontiers in pharmacology	english
566	Feng, Bin and Zhang, Yanqiu and Qiao, Longwei and Tang, Qingqin and Zhang, Zheng and Zhang, Sheng and Qiu, Jun and Zhou, Xianping and Huang, Chao and Liang, Yuting	Evaluating the Significance of ECSCR in the Diagnosis of Ulcerative Colitis and Drug Efficacy Assessment	$<$h4$>$Background$<$/h4$>$The main challenge in diagnosing and treating ulcerative colitis (UC) has prompted this study to discover useful biomarkers and understand the underlying molecular mechanisms.$<$h4$>$Methods$<$/h4$>$In this study, transcriptomic data from intestinal mucosal biopsies underwent Robust Rank Aggregation (RRA) analysis to identify differential genes. These genes intersected …	2024	10.3389/fimmu.2024.1426875	Frontiers in immunology	english	Biomarkers,Colitis Ulcerative
567	Feng, Zhuan and Meng, Feiyang and Huo, Fei and Zhu, Yumeng and Qin, Yifei and Gui, Yu and Zhang, Hai and Lin, Peng and He, Qian and Li, Yong and Geng, Jiejie and Wu, Jiao	Inhibition of Ferroptosis Rescues M2 Macrophages and Alleviates Arthritis by Suppressing the HMGB1/TLR4/STAT3 Axis in M1 Macrophages	Ferroptosis is a type of programmed cell death driven by iron-dependent lipid peroxidation. The TNF-mediated biosynthesis of glutathione has been shown to protect synovial fibroblasts from ferroptosis in the hyperplastic synovium. Ferroptosis induction provides a novel therapeutic approach for rheumatoid arthritis (RA) by reducing the population of synovial fibroblasts. The beginning and maintena…	2024	10.1016/j.redox.2024.103255	Redox Biol	english	Arthritis Experimental,Arthritis Rheumatoid,Ferroptosis,HMGB1 Protein,Macrophages,Signal Transduction,STAT3 Transcription Factor,Toll-Like Receptor 4
568	Feng, Tong and Zhang, Qi and Li, Si-Hui and Ping, Yan-Ling and Tian, Mu-Qiu and Zhou, Shuan-Hu and Wang, Xin and Wang, Jun-Meng and Liang, Fan-Rang and Yu, Shu-Guang and Wu, Qiao-Feng and Wu, Qiao-Feng	Inhibition of miR-199b-5p Reduces Pathological Alterations in Osteoarthritis by Potentially Targeting Fzd6 and Gcnt2	Osteoarthritis (OA) is a degenerative disease with a high prevalence in the elderly population, but our understanding of its mechanisms remains incomplete. Analysis of serum exosomal small RNA sequencing data from clinical patients and gene expression data from OA patient serum and cartilage obtained from the GEO database revealed a common dysregulated miRNA, miR-199b-5p. In vitro cell experiment…	2024	10.7554/elife.92645	eLife	english	Frizzled Receptors,MicroRNAs,Osteoarthritis
569	Feng, Wei and Wan, Xin and Fan, Shirong and Liu, Cui-Zhen and Zheng, Xue-Xia and Liu, Qing-Ping and Liu, Min-Ying and Liu, Xiao-Bao and Lin, Chang-Song and Zhang, Li-Juan and Li, De-Tang and Xu, Qiang	Mechanism Underlying the Action of Duanteng-Yimu Tang in Regulating Treg/Th17 Imbalance and Anti-Rheumatoid Arthritis	$<$h4$>$Background$<$/h4$>$Rheumatoid arthritis (RA) is a chronic immune disease characterised by synovitis and cartilage destruction. Currently, many patients experience poor remission after new antirheumatic drug treatments. Duanteng-Yimu Tang (DTYMT), a traditional Chinese medicine, is effective in the treatment of RA. In this research, we designed to investigate the anti-RA effects of DTYMT a…	2023	10.1016/j.heliyon.2023.e15867	Heliyon	english
570	Feng, Shike and Wang, Lin and Liu, Wang and Zhong, Yan and Xu, Shijun	MiR-126 Correlates with Increased Disease Severity and Promotes Keratinocytes Proliferation and Inflammation While Suppresses Cells' Apoptosis in Psoriasis	$<$h4$>$Background$<$/h4$>$This study aimed to investigate the miR-126 expression in lesional skin and its correlation with clinical features in psoriasis patients and to explore the effect of upregulated miR-126 on cells' proliferation, apoptosis, and inflammation in human keratinocytes.$<$h4$>$Methods$<$/h4$>$A total of 102 psoriasis patients were consecutively enrolled in this study. MiR-126 e…	2018	10.1002/jcla.22588	J Clin Lab Anal	english
571	Feng, Xiaoguang and Lu, Jiajun and Wu, Yixiong and Xu, Haiyun	MiR-18a-3p Improves Cartilage Matrix Remodeling and Inhibits Inflammation in Osteoarthritis by Suppressing PDP1	Osteoarthritis (OA) is a degenerative disease characterized by synovial inflammation. MiR-18a-3p was reported to be downregulated in knee anterior cruciate ligament of OA patients. In the present study, the specific functions and mechanism of miR-18a-3p in OA were explored. An in vitro model of OA was established using 10~ng/ml IL-1β to treat ATDC5 cells, and medial meniscus instability surgery w…	2022	10.1186/s12576-022-00827-3	The journal of physiological sciences : JPS	english	MicroRNAs,Osteoarthritis,Protein Phosphatase 2C
572	Feng, Wei and Zhong, Xiao-Qin and Zheng, Xue-Xia and Liu, Qing-Ping and Liu, Min-Ying and Liu, Xiao-Bao and Lin, Chang-Song and Xu, Qiang	The Underlying Mechanism of Duanteng Yimu Decoction in Inhibiting Synovial Hyperplasia in Rheumatoid Arthritis	Dysregulation of microRNAs (miRNAs) is associated with the pathogenesis of rheumatoid arthritis (RA). Our previous studies confirmed that Duanteng Yimu decoction (DTYMT) effectively inhibits RA fibroblast-like synoviocyte (FLS) proliferation. In this study, we investigated the influence of DTYMT on miR-221 in RA individuals. Hematoxylin-eosin (HE) staining was performed to assess histopathologica…	2023	10.1155/2023/2340538	Journal of immunology research	english	Arthritis Experimental,Arthritis Rheumatoid,MicroRNAs,Synoviocytes
573	Ferguson, Ian D and Griffin, Patricia and Michel, Joshua J and Yano, Hiroshi and Gaffen, Sarah L and Mueller, Robert G and Dvergsten, Jeffrey A and Piganelli, Jon D and Rosenkranz, Margalit E and Kietz, Daniel A and Vallejo, Abbe N	T Cell Receptor-Independent, CD31/IL-17A-Driven Inflammatory Axis Shapes Synovitis in Juvenile Idiopathic Arthritis	T cells are considered autoimmune effectors in juvenile idiopathic arthritis (JIA), but the antigenic cause of arthritis remains elusive. Since T cells comprise a significant proportion of joint-infiltrating cells, we examined whether the environment in the joint could be shaped through the inflammatory activation by T cells that is independent of conventional TCR signaling. We focused on the ana…	2018	10.3389/fimmu.2018.01802	Frontiers in immunology	english
574	Filer, A. and Bik, M. and Parsonage, G. N. and Fitton, J. and Trebilcock, E. and Howlett, K. and Cook, M. and Raza, K. and Simmons, D. L. and Thomas, A. M. and Salmon, M. and Scheel-Toellner, D. and Lord, J. M. and Rabinovich, G. A. and Buckley, C. D.	Galectin 3 Induces a Distinctive Pattern of Cytokine and Chemokine Production in Rheumatoid Synovial Fibroblasts via Selective Signaling Pathways	OBJECTIVE: High expression of galectin 3 at sites of joint destruction in rheumatoid arthritis (RA) suggests that galectin 3 plays a role in RA pathogenesis. Previous studies have demonstrated the effects of galectins on immune cells, such as lymphocytes and macrophages. This study was undertaken to investigate the hypothesis that galectin 3 induces proinflammatory effects in RA by modulating the…	2009	10.1002/art.24574	Arthritis Rheum	english	Arthritis Rheumatoid/*metabolism/pathology,Cells Cultured,Chemokine CCL2/metabolism,Chemokine CCL3/metabolism,Chemokine CCL5/metabolism,Chemokines/*metabolism,Cytokines/*metabolism,Fibroblasts/*metabolism/pathology,Galectin 3/*physiology,Granulocyte-Macrophage Colony-Stimulating Factor/metabolism,Humans,Interleukin-6/metabolism,Interleukin-8/metabolism,Matrix Metalloproteinase 3/metabolism,Phosph…
575	Filer, Andrew and Antczak, Philipp and Parsonage, Greg N and Legault, Holly M and O'Toole, Margot and Pearson, Mark J and Thomas, Andrew M and Scheel-Toellner, Dagmar and Raza, Karim and Buckley, Christopher D and Falciani, Francesco	Stromal Transcriptional Profiles Reveal Hierarchies of Anatomical Site, Serum Response and Disease and Identify Disease Specific Pathways	Synovial fibroblasts in persistent inflammatory arthritis have been suggested to have parallels with cancer growth and wound healing, both of which involve a stereotypical serum response programme. We tested the hypothesis that a serum response programme can be used to classify diseased tissues, and investigated the serum response programme in fibroblasts from multiple anatomical sites and two di…	2015	10.1371/journal.pone.0120917	PloS one	english
576	Filipović, Maša and Flegar, Darja and Aničić, Sara and Šisl, Dino and Kelava, Tomislav and Kovačić, Nataša and Šućur, Alan and Grčević, Danka	Transcriptome Profiling of Osteoclast Subsets Associated with Arthritis: A Pathogenic Role of CCR2hi Osteoclast Progenitors	$<$h4$>$Introduction$<$/h4$>$The existence of different osteoclast progenitor (OCP) subsets has been confirmed by numerous studies. However, pathological inflammation-induced osteoclastogenesis remains incompletely understood. Detailed characterization of OCP subsets may elucidate the pathophysiology of increased osteoclast activity causing periarticular and systemic bone resorption in arthritis.…	2022	10.3389/fimmu.2022.994035	Frontiers in immunology	english	Arthritis Experimental,Bone Resorption,Osteoclasts
577	FitzPatrick, Amy M	Is Estrogen a Missing Culprit in Thyroid Eye Disease? Sex Steroid Hormone Homeostasis Is Key to Other Fibrogenic Autoimmune Diseases - Why Not This One?	Sex bias in autoimmune disease (AID) prevalence is known, but the role of estrogen in disease progression is more complex. Estrogen can even be protective in some AIDs; but in systemic lupus erythematosus (SLE), rheumatoid arthritis (RA), and systemic sclerosis (SSc), estrogen, its metabolites, and its receptors have been demonstrated to play critical, localized inflammatory roles. Estrogen is in…	2022	10.3389/fimmu.2022.898138	Frontiers in immunology	english	Acquired Immunodeficiency Syndrome,Arthritis Rheumatoid,Autoimmune Diseases,Graves Disease,Graves Ophthalmopathy,Lupus Erythematosus Systemic,Scleroderma Systemic
578	Floudas, Achilleas and Neto, Nuno and Marzaioli, Viviana and Murray, Kieran and Moran, Barry and Monaghan, Michael G and Low, Candice and Mullan, Ronan H and Rao, Navin and Krishna, Vinod and Nagpal, Sunil and Veale, Douglas J and Fearon, Ursula	Pathogenic, Glycolytic PD-1+ B Cells Accumulate in the Hypoxic RA Joint	While autoantibodies are used in the diagnosis of rheumatoid arthritis (RA), the function of B cells in the inflamed joint remains elusive. Extensive flow cytometric characterization and SPICE algorithm analyses of single-cell synovial tissue from patients with RA revealed the accumulation of switched and double-negative memory programmed death-1 receptor-expressing (PD-1-expressing) B cells at t…	2020	10.1172/jci.insight.139032	JCI insight	english	Glycolysis
579	Foey, A. and Green, P. and Foxwell, B. and Feldmann, M. and Brennan, F.	Cytokine-Stimulated T Cells Induce Macrophage IL-10 Production Dependent on Phosphatidylinositol 3-Kinase and p70S6K: Implications for Rheumatoid Arthritis	IL-10 is an anti-inflammatory cytokine produced in the joint in rheumatoid arthritis by macrophages and infiltrating blood lymphocytes. Regulation of its expression is poorly understood, but previous findings have suggested that physical interactions with T cells may play a role. This report investigates signalling mechanisms involved in the production of macrophage IL-10 upon interaction with fi…	2002	10.1186/ar385	Arthritis Res	english	Androstadienes/pharmacology,Arthritis Rheumatoid/*enzymology/pathology,Cells Cultured,Chromones/pharmacology,Coculture Techniques,Cytokines/pharmacology,Enzyme Inhibitors,Humans,Interleukin-10/*biosynthesis,Macrophages/drug effects/*enzymology,Morpholines/pharmacology,Phosphatidylinositol 3-Kinases/*metabolism,Phosphoinositide-3 Kinase Inhibitors,Ribosomal Protein S6 Kinases/antagonists & inhibit…
582	Foote, Minnja S and Du, Ke and Mousavi, Soraya and Bereswill, Stefan and Heimesaat, Markus M	Therapeutic Oral Application of Carvacrol Alleviates Acute Campylobacteriosis in Mice Harboring a Human Gut Microbiota	Human \emphCampylobacter jejuni infections are rising globally. Since antibiotics are usually not indicated in acute campylobacteriosis, antibiotic-independent intervention measures are desirable. The phenolic compound carvacrol constitutes a promising candidate molecule given its antimicrobial and immune-modulatory features. To test the disease-alleviating effects of oral carvacrol treatment in …	2023	10.3390/biom13020320	Biomolecules	english	Campylobacter Infections,Gastroenteritis,Gastrointestinal Microbiome
583	Forough, R. and Weylie, B. and Collins, C. and Parker, J. L. and Zhu, J. and Barhoumi, R. and Watson, D. K.	Transcription Factor Ets-1 Regulates Fibroblast Growth Factor-1-Mediated Angiogenesis in Vivo: Role of Ets-1 in the Regulation of the PI3K/AKT/MMP-1 Pathway	We previously demonstrated that a modified secreted form of fibroblast growth factor 1 (FGF-1), a prototypic member of the FGF family, has the ability to stimulate angiogenesis in an in vivo model of angiogenesis, the so-called chick chorioallantoic membrane assay or CAM. We recently defined the importance of the phosphatidylinositol 3-kinase/AKT pathway in FGF-1-mediated angiogenesis in this mod…	2006	10.1159/000093198	J Vasc Res	english	*Neovascularization Physiologic,*Signal Transduction,Animals,Cattle,Cell Line,Cell Movement,Chick Embryo,Chorioallantoic Membrane/*blood supply/enzymology/physiology,DNA Antisense/genetics/metabolism,Electrophoretic Mobility Shift Assay,Endothelial Cells/cytology/enzymology,Fibroblast Growth Factor 1/genetics/*metabolism,Gene Expression Regulation,Gene Silencing,Matrix Metalloproteinase 1/genetic…
584	Forouzanfar, F. and Shojapour, M. and Aghili, Z. S. and Asgharzade, S.	Growth Factors as Tools in Photoreceptor Cell Regeneration and Vision Recovery	Photoreceptor loss is a major cause of blindness around the world. Stem cell therapy offers a new strategy in retina degenerative disease. Retinal progenitors can be derived from embryonic stem cells (ESC) in vitro, but cannot be processed to a mature state. In addition, the adult recipient retina presents a very different environment than the photoreceptor precursor donor. It seems that modulati…	2020	10.2174/1389450120666191121103831	Curr Drug Targets	english	Animals,Cell Differentiation/physiology,Differentiation,embryonic stem cells,fibroblast,growth factor,Humans,Intercellular Signaling Peptides and Proteins/*metabolism,photoreceptor,Photoreceptor Cells/cytology/*metabolism/transplantation,Regeneration/*physiology,Retina/*metabolism,Stem Cells/metabolism,taurin and Retinoic Acid (RA).,Vision Disorders/*therapy
585	Freeze, Robert and Yang, Kelly W and Haystead, Timothy and Hughes, Philip and Scarneo, Scott	Delineation of the Distinct Inflammatory Signaling Roles of TAK1 and JAK1/3 in the CIA Model of Rheumatoid Arthritis	Rheumatoid arthritis (RA) is a complex autoimmune disease characterized by hyperactive immune cells within the joints, which leads to inflammation, bone degeneration, and chronic pain. For several decades, frontline immunomodulators such as the anti-tumor necrosis factor (TNF) biologics adalimumab (Humira), etanercept (Enbrel), and infliximab (Remicade) have successfully managed disease progressi…	2023	10.1002/prp2.1124	Pharmacol Res Perspect	english	Antirheumatic Agents,Arthritis Rheumatoid
586	Friščić, Jasna and Dürholz, Kerstin and Chen, Xi and Engdahl, Cecilia and Möller, Lisa and Schett, Georg and Zaiss, Mario M and Hoffmann, Markus H	Dietary Derived Propionate Regulates Pathogenic Fibroblast Function and Ameliorates Experimental Arthritis and Inflammatory Tissue Priming	Short-chain fatty acids are gut-bacteria-derived metabolites that execute important regulatory functions on adaptive immune responses, yet their influence on inflammation driven by innate immunity remains understudied. Here, we show that propionate treatment in drinking water or upon local application into the joint reduced experimental arthritis and lowered inflammatory tissue priming mediated b…	2021	10.3390/nu13051643	Nutrients	english
587	Fryer, B. H. and Wang, C. and Vedantam, S. and Zhou, G. L. and Jin, S. and Fletcher, L. and Simon, M. C. and Field, J.	cGMP-dependent Protein Kinase Phosphorylates P21-Activated Kinase (Pak) 1, Inhibiting Pak/Nck Binding and Stimulating Pak/Vasodilator-Stimulated Phosphoprotein Association	Endothelial cells are normally non-motile and quiescent; however, endothelial cells will become permeable and invade and proliferate to form new blood vessels (angiogenesis) in response to wounding, cancer, diabetic retinopathy, age-related macular degeneration, or rheumatoid arthritis. p21-activated kinase (Pak), an effector for the Rho GTPases Rac and Cdc42, is required for angiogenesis and reg…	2006	10.1074/jbc.M600279200	J Biol Chem	english	Adaptor Proteins Signal Transducing,Animals,Cattle,Cell Adhesion Molecules/*metabolism,Cell Polarity,Chlorocebus aethiops,COS Cells/metabolism,Cyclic GMP-Dependent Protein Kinases/*metabolism,Cyclic GMP/metabolism,Endothelium Vascular/cytology/metabolism,HeLa Cells/metabolism,Humans,Kidney/metabolism,Microfilament Proteins/*metabolism,Oncogene Proteins/*metabolism,p21-Activated Kinases,Phosphopro…
588	Fuentes-Calvo, I. and Martinez-Salgado, C.	Sos1 Modulates Extracellular Matrix Synthesis, Proliferation, and Migration in Fibroblasts	Non-reversible fibrosis is common in various diseases such as chronic renal failure, liver cirrhosis, chronic pancreatitis, pulmonary fibrosis, rheumatoid arthritis and atherosclerosis. Transforming growth factor beta 1 (TGF-β1) is involved in virtually all types of fibrosis. We previously described the involvement of Ras GTPase isoforms in the regulation of TGF-β1-induced fibrosis. The guanine n…	2021	10.3389/fphys.2021.645044	Front Physiol	english	Akt,commercial or financial relationships that could be construed as a potential,conflict of interest.,Erk,extracellular matrix synthesis (ECM),fibroblasts,fibrosis,migration,proliferation,Sos1
589	Fu, Xiao-Ning and Li, Hui-Wu and Du, Na and Liang, Xu and He, Shi-Hao and Guo, Kuang-Jin and Li, Tian-Fang	Erythropoietin Enhances Meniscal Regeneration and Prevents Osteoarthritis Formation in Mice	Osteoarthritis (OA) is a leading cause of pain and disability, and knee is the most commonly afflicted joint. Meniscal tear due to injury or degeneration is an established factor for OA pathogenesis. Previous studies have demonstrated that meniscectomy does not reduce the OA incidence. We hypothesized that enhancing meniscal regeneration may prevent OA formation and progression. We first investig…	2020		American journal of translational research	english
590	Fujikawa, K. and Kawakami, A. and Tanaka, F. and Iwamoto, N. and Tamai, M. and Eguchi, K.	Calcium/Calmodulin-Dependent Protein Kinase II (CaMKII) Regulates Tumour Necrosis Factor-Related Apoptosis Inducing Ligand (TRAIL)-Mediated Apoptosis of Fibroblast-like Synovial Cells (FLS) by Phosphorylation of Akt	OBJECTIVE: We tried to determine whether calcium/calmodulin-dependent protein kinase II (CaMKII) regulates tumour necrosis factor-related apoptosis inducing ligand (TRAIL)-mediated apoptosis of fibroblast-like synovial cells (FLS). METHODS: CaMKII expression in FLS was studied by both western blotting and real time reverse transcription polymerase chain reaction (RT-PCR). TRAIL-mediated apoptosis…	2009-11/2009-12		Clin Exp Rheumatol	english	Aged,Apoptosis/*physiology,Blotting Western,Calcium-Calmodulin-Dependent Protein Kinase Type 2/genetics/*metabolism,Calcium/metabolism,Caspase 8/metabolism,Cells Cultured,Female,Humans,Male,Membrane Potential Mitochondrial/physiology,Middle Aged,Phosphorylation/physiology,Proto-Oncogene Proteins c-akt/*metabolism,Reverse Transcriptase Polymerase Chain Reaction,RNA Messenger/genetics/metabolism,Si…
592	Fu, Jinle and Peng, Hao	Lipopolysaccharides Attenuates Growth of HS Cells through the JNK Pathway	Rheumatoid arthritis is characterized by inflammation of the synovial membrane, which can result in joint destruction within the first few years after onset. Lipopolysaccharides (LPS) are glycolipids found in abundance on the outer membranes of all Gram-negative bacteria and incite a vigorous inflammatory response. We studied the potential involvement of mitogen-activated protein kinase serine/th…	2016	10.1007/s10616-016-9954-5	Cytotechnology	english
593	Fu, Qiang and Song, Mei-Jie and Fang, Jing	LncRNA OSER1-AS1 Regulates the Inflammation and Apoptosis of Rheumatoid Arthritis Fibroblast like Synoviocytes via Regulating miR-1298-5p/E2F1 Axis	It has been reported that long noncoding RNAs (LncRNAs) take part in the progression and occurrence of rheumatoid arthritis (RA). The current work aimed to dig the effect of lncRNA OSER1-AS1 on RA and the associated mechanism. Quantitative real-time polymerase chain reaction (qRT-PCR) was made to decide that OSER1-AS1 was significantly lowly expressed in synovial tissue and serum of RA patients, …	2022	10.1080/21655979.2022.2037854	Bioengineered	english	Arthritis Rheumatoid,E2F1 Transcription Factor,MicroRNAs,RNA Long Noncoding,Synoviocytes
594	Fu, Ruiyang and Guo, Xiaoqing and Pan, Zhongqiang and Wang, Yaling and Xu, Jing and Zhang, Lei and Li, Jinxia	Molecular Mechanisms of AMPK/YAP/NLRP3 Signaling Pathway Affecting the Occurrence and Development of Ankylosing Spondylitis	$<$h4$>$Background$<$/h4$>$Investigate the AMPK (protein kinase AMP-activated catalytic subunit alpha 1)/YAP (Yes1 associated transcriptional regulator)/NLRP3 (NLR family pyrin domain containing 3) signaling pathway's role in ankylosing spondylitis (AS) development using public database analysis, in vitro and in vivo experiments.$<$h4$>$Methods$<$/h4$>$Retrieve AS dataset, analyze differential ge…	2023	10.1186/s13018-023-04200-x	Journal of orthopaedic surgery and research	english	NLR Family Pyrin Domain-Containing 3 Protein,Spondylitis Ankylosing
595	Funakoshi-Tago, M. and Shimizu, T. and Tago, K. and Nakamura, M. and Itoh, H. and Sonoda, Y. and Kasahara, T.	Celecoxib Potently Inhibits TNFalpha-induced Nuclear Translocation and Activation of NF-kappaB	Celecoxib is a specific inhibitor of cyclooxygenase 2 (COX2). While it has been used for the treatment of chronic inflammatory conditions, including rheumatoid arthritis, its detailed anti-inflammatory mechanism has not been clarified. Here, we found that Celecoxib potently inhibited TNFalpha-induced transcriptional activity and DNA binding activity of NF-kappaB; however, Celecoxib had no effect …	2008	10.1016/j.bcp.2008.06.015	Biochem Pharmacol	english	Animals,Celecoxib,Cell Nucleus/*metabolism,Cyclooxygenase 2 Inhibitors/*pharmacology,Electrophoretic Mobility Shift Assay,Enzyme-Linked Immunosorbent Assay,Flow Cytometry,Fluorescent Antibody Technique,Mice,NF-kappa B/*metabolism,NIH 3T3 Cells,Polymerase Chain Reaction,Protein Transport/drug effects,Pyrazoles/*pharmacology,Sulfonamides/*pharmacology,Tumor Necrosis Factor-alpha/*antagonists & inhi…
596	Funcke, Jan-Bernd and Zoller, Verena and El Hay, Muad Abd and Debatin, Klaus-Michael and Wabitsch, Martin and Fischer-Posovszky, Pamela	TNF-related Apoptosis-Inducing Ligand Promotes Human Preadipocyte Proliferation via ERK1/2 Activation	Upon obesity, adipose tissue is excessively expanded and characterized by pathologic processes like hypoxia, fibrosis, and inflammation. Death ligands belonging to the TNF superfamily such as TNF-α are important contributors to these derangements and exert a pronounced influence on the metabolic and cellular homeostasis of adipose tissue. Here, we sought to identify the effect of the death ligand…	2015	10.1096/fj.14-267278	FASEB J	english	MAP Kinase Signaling System
597	Fu, Shubin and Liao, Liying and Yang, Yi and Bai, Yan and Zeng, Yan and Wang, Haoyu and Wen, Jianxia	The Pharmacokinetics Profiles, Pharmacological Properties, and Toxicological Risks of Dehydroevodiamine: A Review	Dehydroevodiamine (DHE) is a quinazoline alkaloid isolated from \emphEvodiae Fructus (EF, \emphWuzhuyu in Chinese, Rutaceae family), a well-known traditional Chinese medicine (TCM) which is clinically applied to treat headache, abdominal pain, menstrual pain, abdominal distension, vomiting, acid regurgitation, \emphetc. Modern research demonstrates that DHE is one of the main components of EF. In…	2022	10.3389/fphar.2022.1040154	Frontiers in pharmacology	english
599	Furuhashi, I. and Abe, K. and Sato, T. and Inoue, H.	Thrombin-Stimulated Proliferation of Cultured Human Synovial Fibroblasts through Proteolytic Activation of Proteinase-Activated Receptor-1	We examined the mechanism of thrombin on proliferation of synovial fibroblasts obtained from rheumatoid arthritis (RA). Thrombin concentration-dependently induced proliferation of synovial fibroblasts. Proliferation in response to thrombin (10 U/ml) was completely blocked by hirudin. TP367 and TP508, peptides corresponding to 2 noncatalytic regions of thrombin, failed to induce cell proliferation…	2008	10.1254/jphs.08126fp	J Pharmacol Sci	english	Calcium Signaling/drug effects,Calcium/physiology,Cell Proliferation/drug effects,Cells Cultured,Enzyme Inhibitors/pharmacology,Enzyme-Linked Immunosorbent Assay,Fibroblasts/*drug effects,Hemostatics/*pharmacology,Humans,Intercellular Signaling Peptides and Proteins/metabolism,Receptor PAR-1/biosynthesis/*physiology,Receptors Thrombin/biosynthesis/physiology,Reverse Transcriptase Polymerase Chain…
600	Fu, Chen-Chen and Xu, Fa-Ying and Qian, Yu-Chen and Koo, Hoi-Lun and Duan, Yi-Fan and Weng, Geng-Min and Fan, Tai-Ping and Chen, Mo-Xian and Zhu, Fu-Yuan	Secondary Metabolites of Osmanthus Fragrans: Metabolism and Medicinal Value	\emphOsmanthus fragrans (scientific name: \emphOsmanthus fragrans (Thunb.) Lour.) is a species of the \emphOsmanthus genus in the family Oleaceae, and it has a long history of cultivation in China. \emphO. fragrans is edible and is well known for conferring a natural fragrance to desserts. This flowering plant has long been cultivated for ornamental purposes. Most contemporary literature related …	2022	10.3389/fphar.2022.922204	Frontiers in pharmacology	english
601	Fu, Dongxu and Yu, Jeremy Y and Yang, Shihe and Wu, Mingyuan and Hammad, Samar M and Connell, Anna R and Du, Mei and Chen, Junping and Lyons, Timothy J	Survival or Death: A Dual Role for Autophagy in Stress-Induced Pericyte Loss in Diabetic Retinopathy	$<$h4$>$Aims/hypothesis$<$/h4$>$Intra-retinal extravasation and modification of LDL have been implicated in diabetic retinopathy: autophagy may mediate these effects.$<$h4$>$Methods$<$/h4$>$Immunohistochemistry was used to detect autophagy marker LC3B in human and murine diabetic and non-diabetic retinas. Cultured human retinal capillary pericytes (HRCPs) were treated with in vitro-modified heavi…	2016	10.1007/s00125-016-4058-5	Diabetologia	english
602	Fu, Xiaoling and Song, Yutong and Feng, Xianquan and Liu, Zhihong and Gao, Wenhao and Song, Hongtao and Zhang, Qian	Synergistic Chemotherapy/PTT/Oxygen Enrichment by Multifunctional Liposomal Polydopamine Nanoparticles for Rheumatoid Arthritis Treatment	Amultifunctional liposomal polydopamine nanoparticle (MPM@Lipo) was designed in this study, to combine chemotherapy, photothermal therapy (PTT) and oxygen enrichment to clear hyperproliferating inflammatory cells and improve the hypoxic microenvironment for rheumatoid arthritis (RA) treatment. MPM@Lipo significantly scavenged intracellular reactive oxygen species and relieved joint hypoxia, thus …	2024	10.1016/j.ajps.2024.100885	Asian J Pharm Sci	english
603	Fu, Qiang and Han, Mei and Dai, Xiaoyu and Lu, Ruian and Deng, Enjie and Shen, Xuemei and Ou, Feng and Pu, Yongguang and Xie, Xueqin and Liu, Kang and Gan, Yuanshan and Li, Dong	Therapeutic Effect of Three-Dimensional Hanging Drop Cultured Human Umbilical Cord Mesenchymal Stem Cells on Osteoarthritis in Rabbits	$<$h4$>$Background$<$/h4$>$Mesenchymal stem cells (MSCs) have shown a positive effect on Osteoarthritis (OA), but the efficacy is still not significant in clinical. Conventional two-dimensional (2D) monolayer culture method is prone to cause MSCs undergoing replication senescence, which may affect the functions of MSCs. Three-dimensional (3D) culture strategy can sustain cell proliferative capaci…	2024	10.1186/s13287-024-03905-y	Stem cell research \& therapy	english	Mesenchymal Stem Cells,Osteoarthritis,Umbilical Cord
604	Fu, Wenyu and Hu, Wenhuo and Yi, Young-Su and Hettinghouse, Aubryanna and Sun, Guodong and Bi, Yufei and He, Wenjun and Zhang, Lei and Gao, Guanmin and Liu, Jody and Toyo-Oka, Kazuhito and Xiao, Guozhi and Solit, David B and Loke, Png and Liu, Chuan-Ju	TNFR2/14-3-3ε Signaling Complex Instructs Macrophage Plasticity in Inflammation and Autoimmunity	TNFR1 and TNFR2 have received prominent attention because of their dominance in the pathogenesis of inflammation and autoimmunity. TNFR1 has been extensively studied and primarily mediates inflammation. TNFR2 remains far less studied, although emerging evidence demonstrates that TNFR2 plays an antiinflammatory and immunoregulatory role in various conditions and diseases. Herein, we report that TN…	2021	10.1172/jci144016	J Clin Invest	english
605	Galligan, C. L. and Fish, E. N.	Circulating Fibrocytes Contribute to the Pathogenesis of Collagen Antibody-Induced Arthritis	OBJECTIVE: Rheumatoid arthritis (RA) is a systemic autoimmune disease resulting in joint inflammation. Fibroblast-like synoviocytes in affected joints are responsible for pannus formation and cytokine/chemokine production, resulting in leukocyte recruitment and bone/cartilage destruction. Previously, we identified a multipotent stem cell population of activated fibrocytes in the blood of patients…	2012	10.1002/art.34589	Arthritis Rheum	english	Animals,Arthritis Experimental/*immunology/*pathology,Autoantibodies/immunology,Cell Movement/immunology,Cell Separation/methods,Disease Models Animal,Disease Progression,Fibroblasts/immunology/pathology,Joints/immunology/pathology,Male,Matrix Metalloproteinases/metabolism,Mice,Mice Inbred DBA,Multipotent Stem Cells/*immunology/*pathology/transplantation,Neutrophils/immunology/pathology,Stem Cell…
607	Gan, D. and Cheng, W. and Ke, L. and Sun, A. R. and Jia, Q. and Chen, J. and Lin, J. and Li, J. and Xu, Z. and Zhang, P.	Repurposing of Pirfenidone (Anti-Pulmonary Fibrosis Drug) for Treatment of Rheumatoid Arthritis	Clinical studies have shown that pirfenidone (PFD) effectively relieves joint pain in rheumatoid arthritis (RA) patients. However, the detailed mechanisms underlying the anti-RA effects of PFD have not been investigated. This study was undertaken to investigate the repurposing of PFD for the treatment of RA, and explore its anti-rheumatic mechanisms. A collagen-induced arthritis (CIA) rat model w…	2021	10.3389/fphar.2021.631891	Front Pharmacol	english	collagen-induced arthritis,commercial or financial relationships that could be construed as a potential,conflict of interest.,endothelial cell,fibroblast-like synoviocytes,pirfenidone,rheumatoid arthritis
617	Gao, Lan and Fan, Yong and Hao, Yanjie and Yuan, Ping and Liu, Dong and Jing, Zhicheng and Zhang, Zhuoli	Cysteine-Rich 61 (Cyr61) Upregulated in Pulmonary Arterial Hypertension Promotes the Proliferation of Pulmonary Artery Smooth Muscle Cells	\textbfBackground: We aimed to evaluate the expression of cysteine rich 61 (Cyr61) in patients with pulmonary arterial hypertension (PAH) as well as monocrotaline (MCT) induced PAH rat, and further investigate the effects and potential mechanisms of Cyr61 on the proliferation of pulmonary arterial smooth muscle cells (PASMCs). \textbfMethods and Results: Plasma samples were collected from 20 pati…	2017	10.7150/ijms.19282	International journal of medical sciences	english
618	Gao, Zhan-Guo and Chen, Weiping and Gao, Ray R and Li, Jonathan and Tosh, Dilip K and Hanover, John A and Jacobson, Kenneth A	Genetic and Functional Modulation by Agonist MRS5698 and Allosteric Enhancer LUF6000 at the Native A3 Adenosine Receptor in HL-60 Cells	The A\textsubscript3 adenosine receptor (AR) is an important inflammatory and immunological target. However, the underlying mechanisms are not fully understood. Here, we report the gene regulation in HL-60 cells treated acutely with highly selective A\textsubscript3AR agonist MRS5698, positive allosteric modulator (PAM) LUF6000, or both. Both pro- and anti-inflammatory genes, such as IL-1a, IL-1β…	2024	10.1007/s11302-024-09992-z	Purinergic Signal	english	Adenosine A3 Receptor Agonists,Receptor Adenosine A3
619	Gao, Lili and Yang, Xiaoping and Zhang, Hao and Yu, Minghua and Long, Jianting and Yang, Tao	Inhibition of miR-10a-5p Suppresses Cholangiocarcinoma Cell Growth through Downregulation of Akt Pathway	$<$h4$>$Backgrounds$<$/h4$>$Cholangiocarcinoma (CCA) is epithelial cell malignancy with very poor prognosis. A lot of patients were diagnosed at advanced stage of CCA and no risk factors were identified. There are limited treatment options available for the management of CCA patients. It is urgent to develop effective targeted therapies for the treatment of CCA. miRNAs are small noncoding RNAs th…	2018	10.2147/ott.s182225	OncoTargets and therapy	english
620	Gao, Yang and Wang, Xiaoyue and Gao, Yanfeng and Bai, Jian and Zhao, Yanpeng and Wang, Renyi and Wang, Hanzhou and Zhu, Guangzhao and Wang, Xixi and Han, Xiaochen and Zhang, Yanqiong and Wang, Hailong	The Lnc-ENST00000602558/IGF1 Axis as a Predictor of Response to Treatment with Tripterygium Glycosides in Rheumatoid Arthritis Patients	$<$h4$>$Aims$<$/h4$>$Growing clinical evidence suggests that not all patients with rheumatoid arthritis (RA) benefit to the same extent by treatment with tripterygium glycoside (TG), which highlights the need to identify RA-related genes that can be used to predict drug responses. In addition, single genes as markers of RA are not sufficiently accurate for use as predictors. Therefore, there is a…	2024	10.1002/iid3.1098	Immun Inflamm Dis	english	Arthritis Rheumatoid,Glycosides
621	Gao, J. and Zhou, X. L. and Kong, R. N. and Ji, L. M. and He, L. L. and Zhao, D. B.	microRNA-126 Targeting PIK3R2 Promotes Rheumatoid Arthritis Synovial Fibro-Blasts Proliferation and Resistance to Apoptosis by Regulating PI3K/AKT Pathway	OBJECTIVE: The purpose of our study was to elucidate the impact of microRNA-126 (miR-126) targeting PIK3R2 gene on cell proliferation and apoptosis of rheumatoid arthritis synovial fibro-blasts (RASFs) by regulating PI3K/AKT signal pathway. METHODS: The synovial tissue samples of this study were from 55 RA patients undergoing joint replacement and 27 healthy people undergoing joint repair due to …	2016	10.1016/j.yexmp.2015.12.015	Exp Mol Pathol	english	*Signal Transduction/genetics,Adult,Aged,Apoptosis,Apoptosis/genetics/*physiology,Arthritis Rheumatoid/genetics/*pathology,Cell Proliferation/*genetics,Down-Regulation,Female,Fibroblasts/*metabolism,Humans,Male,microRNA-126,MicroRNAs/*genetics,Middle Aged,Phosphatidylinositol 3-Kinases/*genetics/metabolism,PI3K/AKT signaling pathway,Pik3r2,Proliferation,Proto-Oncogene Proteins c-akt/metabolism,Rh…
623	Gao, Shijie and Liu, Liang and Zhu, Shibo and Wang, Dawei and Wu, Qiang and Ning, Guangzhi and Feng, Shiqing	MicroRNA-197 Regulates Chondrocyte Proliferation, Migration, and Inflammation in Pathogenesis of Osteoarthritis by Targeting EIF4G2	Recent studies have demonstrated that microRNAs (miRNAs) are involved in many pathological conditions including osteoarthritis (OA). In the present study, we aimed to investigate the role of miR-197 in OA and the potential molecular mechanism. The expression levels of miR-197 were detected by quantitative real-time PCR analysis. Cell proliferation and migration abilities were performed by 3-(4,5-…	2020	10.1042/bsr20192095	Biosci Rep	english
624	Gao, Jie and Kong, Ruina and Zhou, Xiaoli and Ji, Lianmei and Zhang, Ju and Zhao, Dongbao	MiRNA-126 Expression Inhibits IL-23R Mediated TNF-α or IFN-γ Production in Fibroblast-like Synoviocytes in a Mice Model of Collagen-Induced Rheumatoid Arthritis	Both miR-126 and IL-23R affect rheumatoid arthritis (RA) procession. This study aimed to investigate the association of miR-126 and IL-23R and the possible modulation of miR-126 to RA pathogenesis. Serum, synovial tissue and synovial fluid were collected from patients with RA, and expression of miR-126, IL-23R, TNF-α and IFN-γ were detected. Fibroblast-like synoviocytes (FLS) was established usin…	2018	10.1007/s10495-018-1474-7	Apoptosis	english	Animal,Disease Models
625	Gao, Xuezhong and Kang, Xiaodiao and Lu, Hongwei and Xue, Enxing and Chen, Rong and Pan, Jun and Ma, Jianfeng	Piceatannol Suppresses Inflammation and Promotes Apoptosis in Rheumatoid Arthritis‑fibroblast‑like Synoviocytes by Inhibiting the NF‑κB and MAPK Signaling Pathways	Rheumatoid arthritis (RA) is a chronic inflammatory disease that mainly targets the synovial membrane, thus causing stiffness, deformity and dysfunction of joints. To date, no effective anti‑inflammatory treatments are available for RA. Piceatannol (PIC) is a natural derivative of resveratrol, which has been reported to attenuate the inflammatory response. To evaluate the effect of PIC on RA and …	2022	10.3892/mmr.2022.12696	Mol Med Rep	english	Arthritis Rheumatoid,Synoviocytes
626	Gao, Jianlong and Xia, Silong	Reduced miR-519d-3p Levels in the Synovium and Synovial Fluid Facilitate the Progression of Post-Traumatic Osteoarthritis by Targeting VEGF	The present study aimed to investigate the expression and clinical significance of miR-519d-3p in patients with post-traumatic osteoarthritis (PTOA). The levels of miR-519d-3p in the synovium and synovial fluid (SF) of all subjects were detected by reverse transcription-quantitative polymerase chain reaction. The results of the present study demonstrated that the levels of miR-519d-3p in the syno…	2021	10.3892/etm.2021.10913	Exp Ther Med	english
627	Gao, Kun and Huang, Zhenyu and Yu, Weiji and Wu, Yihong and Liu, Weidong and Sun, Shufen and Zhang, Yong and Chen, Dayu	Therapeutic Mechanisms of Modified Jiawei Juanbi Decoction in Early Knee Osteoarthritis: A Multimodal Analysis	Modified Jiawei Juanbi decoction (MJD) is used for the treatment of early-stage knee osteoarthritis (KOA). Here, modified Jiawei Juanbi decoction (MJD) was employed for the treatment of early-stage knee osteoarthritis (KOA) and its mechanisms were assessed via metabonomics and network pharmacology. A total of 24 male Sprague-Dawley rats were randomly allocated into a normal control group, a model…	2024	10.1016/j.heliyon.2024.e30828	Heliyon	english
628	Gao, W and McGarry, T and Orr, C and McCormick, J and Veale, \relax DJ and Fearon, U	Tofacitinib Regulates Synovial Inflammation in Psoriatic Arthritis, Inhibiting STAT Activation and Induction of Negative Feedback Inhibitors	$<$h4$>$Background$<$/h4$>$Psoriatic arthritis (PsA) is a chronic inflammatory disease, characterised by synovitis and destruction of articular cartilage/bone. Janus-kinase and signal transducer and activator of transcription (JAK-STAT) signalling pathway is implicated in the pathogenesis of PsA.$<$h4$>$Objectives$<$/h4$>$To examine the effect of tofacitinib (JAK inhibitor) on proinflammatory mec…	2016	10.1136/annrheumdis-2014-207201	Ann Rheum Dis	english
629	García-Arnandis, I. and Guillén, M. I. and Gomar, F. and Pelletier, J. P. and Martel-Pelletier, J. and Alcaraz, M. J.	High Mobility Group Box 1 Potentiates the Pro-Inflammatory Effects of Interleukin-1β in Osteoarthritic Synoviocytes	INTRODUCTION: High mobility group box 1 (HMGB1) is released by necrotic cells or secreted in response to inflammatory stimuli. Extracellular HMGB1 may act as a pro-inflammatory cytokine in rheumatoid arthritis. We have recently reported that HMGB1 is released by osteoarthritic synoviocytes after activation with interleukin-1beta (IL-1β) The present study investigated the role of HMGB1 in synovial…	2010	10.1186/ar3124	Arthritis Res Ther	english	*Osteoarthritis Knee/immunology/metabolism/pathology,*Synovial Membrane/immunology/metabolism/pathology,Aged,Cells Cultured,Extracellular Signal-Regulated MAP Kinases/metabolism,Female,HMGB1 Protein/*immunology/metabolism,Humans,Immunohistochemistry,Interleukin-1beta/*immunology/pharmacology,Male,MAP Kinase Signaling System/drug effects/immunology,Matrix Metalloproteinase 1/genetics/metabolism,Ma…
631	Garcia-Carbonell, Ricard and Divakaruni, Ajit S and Lodi, Alessia and Vicente-Suarez, Ildefonso and Saha, Arindam and Cheroutre, Hilde and Boss, Gerry R and Tiziani, Stefano and Murphy, Anne N and Guma, Monica	Critical Role of Glucose Metabolism in Rheumatoid Arthritis Fibroblast-like Synoviocytes	$<$h4$>$Objective$<$/h4$>$Up-regulation of glucose metabolism has been implicated not only in tumor cell growth but also in immune cells upon activation. However, little is known about the metabolite profile in rheumatoid arthritis (RA), particularly in fibroblast-like synoviocytes (FLS). This study was undertaken to evaluate whether changes in glucose metabolism in RA FLS could play a role in in…	2016	10.1002/art.39608	Arthritis Rheumatol	english
632	García, S. and Liz, M. and Gómez-Reino, J. J. and Conde, C.	Akt Activity Protects Rheumatoid Synovial Fibroblasts from Fas-induced Apoptosis by Inhibition of Bid Cleavage	INTRODUCTION: Synovial hyperplasia is a main feature of rheumatoid arthritis pathology that leads to cartilage and bone damage in the inflamed joints. Impaired apoptosis of resident synoviocytes is pivotal in this process. Apoptosis resistance seems to involve defects in the extrinsic and intrinsic apoptotic pathways. The aim of this study was to investigate the association of PI3Kinase/Akt and t…	2010	10.1186/ar2941	Arthritis Res Ther	english	Apoptosis/*physiology,Arthritis Rheumatoid/*metabolism,BH3 Interacting Domain Death Agonist Protein/*metabolism,Blotting Western,Enzyme-Linked Immunosorbent Assay,fas Receptor/*metabolism,Fibroblasts/*metabolism,Humans,Proto-Oncogene Proteins c-akt/*metabolism,RNA Small Interfering,Signal Transduction/physiology,Synovial Membrane/cytology/metabolism,Transfection
634	García, S. and Mera, A. and Gómez-Reino, J. J. and Conde, C.	Poly(ADP-ribose) Polymerase Suppression Protects Rheumatoid Synovial Fibroblasts from Fas-induced Apoptosis	OBJECTIVES: To investigate the effect of poly(ADP-ribose) polymerase 1 (PARP-1) suppression on CD95/Apo-1 (Fas)-induced apoptosis in fibroblast-like synoviocytes (FLS) from RA patients. METHODS: Apoptosis, determined by Hoechst staining and quantification of nucleosomal release by ELISA, was induced by stimulation with anti-Fas antibody with or without pre-treatment with cycloheximide (CHX). PARP…	2009	10.1093/rheumatology/ken502	Rheumatology (Oxford)	english	Apoptosis,Arthritis Rheumatoid/*enzymology/metabolism/pathology,CASP8 and FADD-Like Apoptosis Regulating Protein/metabolism,Caspase 8/metabolism,Cells Cultured,fas Receptor/*physiology,Fas-Associated Death Domain Protein/metabolism,Fibroblasts/metabolism/*pathology,Glycogen Synthase Kinases/metabolism,Humans,Phosphorylation,Poly (ADP-Ribose) Polymerase-1,Poly(ADP-ribose) Polymerases/*deficiency/g…
636	Gautam, Surabhi and Whittaker, Jayla Elan and Vekariya, Rushi and Ramirez-Perez, Sergio and Gangishetti, Umesh and Drissi, Hicham and Bhattaram, Pallavi	The Distinct Transcriptomic Signature of the Resolution Phase Fibroblast-like Synoviocytes Supports Endothelial Cell Dysfunction		2025		Commun Biol	english
637	Ge, Y. and Yang, B. and Xu, S. and Xie, X. and Li, F. and Tian, J.	Effect of miR-124a on collagen-induced arthritis in mice and the underlying mechanisms	OBJECTIVES: Rheumatoid arthritis (RA) is a chronic autoimmune disease. MicroRNA has been shown to play an important role in RA. MicroRNA-124a (miR-124a) has anti-proliferative and anti-inflammatory effects in RA fibroblast synovial cells. This study aims to explore the effects of miR-124a overexpression on arthritis in collagen-induced arthritis (CIA) mice and the underlying mechanisms. METHODS: …	2022	10.11817/j.issn.1672-7347.2022.210444	Zhong Nan Da Xue Xue Bao Yi Xue Ban	eng chi	*Arthritis Experimental/chemically induced/genetics/metabolism,*Arthritis Rheumatoid/genetics,*MicroRNAs/metabolism,Animals,apoptosis,bcl-2-Associated X Protein/metabolism,Cattle,Cell Proliferation,Class I Phosphatidylinositol 3-Kinases/metabolism,collagen-induced arthritis,Mice,Mice Inbred DBA,microRNA-124a,phosphatidylinositol-3-kinase catalytic subunit alpha,proliferation,Proto-Oncogene Protei…
638	Geng, Qishun and Jiao, Yi and Diao, Wenya and Xu, Jiahe and Wang, Zhaoran and Wang, Xing and Wang, Zihan and Zhao, Lu and Yang, Lei and Wang, Yilin and Deng, Tingting and Wang, Bailiang and Xiao, Cheng	IGF2BP3-mediated m\textsuperscript6A Modification of RASGRF1 Promoting Joint Injury in Rheumatoid Arthritis	With the deepening of epigenetic research, studies have shown that N\textsuperscript6-methyladenosine (m\textsuperscript6A) is closely related to the development of rheumatoid arthritis (RA), but the mechanism is still unclear. In the study, we collected synovial tissues from normal controls and patients with osteoarthritis (OA) or RA. The levels of m\textsuperscript6A and inflammation were analy…	2025	10.1038/s41413-025-00434-z	Bone research	english	Adenosine,Arthritis Rheumatoid,Joints,RNA-Binding Proteins
639	Geng, Linyu and Tang, Xiaojun and Zhou, Kangxing and Wang, Dandan and Wang, Shiying and Yao, Genhong and Chen, Weiwei and Gao, Xiang and Chen, Wanjun and Shi, Songtao and Shen, Nan and Feng, Xuebing and Sun, Lingyun	MicroRNA-663 Induces Immune Dysregulation by Inhibiting TGF-β1 Production in Bone Marrow-Derived Mesenchymal Stem Cells in Patients with Systemic Lupus Erythematosus	Mesenchymal stem cells (MSCs) are critical for immune regulation. Although several microRNAs (miRNAs) have been shown to participate in autoimmune pathogenesis by affecting lymphocyte development and function, the roles of miRNAs in MSC dysfunction in autoimmune diseases remain unclear. Here, we show that patients with systemic lupus erythematosus (SLE) display a unique miRNA signature in bone ma…	2019	10.1038/cmi.2018.1	Cell Mol Immunol	english
640	Ghafouri-Fard, Soudeh and Abak, Atefe and Mohaqiq, Mahdi and Shoorei, Hamed and Taheri, Mohammad	The Interplay Between Non-coding RNAs and Insulin-Like Growth Factor Signaling in the Pathogenesis of Neoplasia	The insulin-like growth factors (IGFs) are polypeptides with similar sequences with insulin. These factors regulate cell growth, development, maturation, and aging via different processes including the interplay with MAPK, Akt, and PI3K. IGF signaling participates in the pathogenesis of neoplasia, insulin resistance, diabetes mellitus, polycystic ovarian syndrome, cerebral ischemic injury, fatty …	2021	10.3389/fcell.2021.634512	Frontiers in cell and developmental biology	english
641	Gittens, Beatrice R and Bodkin, Jennifer V and Nourshargh, Sussan and Perretti, Mauro and Cooper, Dianne	Galectin-3: A Positive Regulator of Leukocyte Recruitment in the Inflamed Microcirculation	In vivo and ex vivo imaging were used to investigate the function of galectin-3 (Gal-3) during the process of leukocyte recruitment to the inflamed microcirculation. The cremasteric microcirculation of wild-type (C57BL/6), Gal-3\textsuperscript-/-, and CX\textsubscript3CR1\textsuperscriptgfp/+ mice were assessed by intravital microscopy after PBS, IL-1β, TNF-α, or recombinant Gal-3 treatment. The…	2017	10.4049/jimmunol.1600709	J Immunol	english	Leukocyte Rolling,Neutrophil Infiltration
642		Glycyrrhiza Glabra (Licorice)		2020		Textbook of Natural Medicine	english
643	Goh, Yu Xian and Jalil, Juriyati and Lam, Kok Wai and Husain, Khairana and Premakumar, Chandini Menon	Genistein: A Review on Its Anti-Inflammatory Properties	Nowadays, non-resolving inflammation is becoming a major trigger in various diseases as it plays a significant role in the pathogenesis of atherosclerosis, asthma, cancer, obesity, inflammatory bowel disease, chronic obstructive pulmonary disease, neurodegenerative disease, multiple sclerosis, and rheumatoid arthritis. However, prolonged use of anti-inflammatory drugs is usually accompanied with …	2022	10.3389/fphar.2022.820969	Frontiers in pharmacology	english
644	Goh, F. G. and Piccinini, A. M. and Krausgruber, T. and Udalova, I. A. and Midwood, K. S.	Transcriptional Regulation of the Endogenous Danger Signal Tenascin-C: A Novel Autocrine Loop in Inflammation	Inappropriate expression of proinflammatory mediators underpins the pathogenesis of autoimmune disease and tumor metastasis. The extracellular matrix glycoprotein tenascin-C is an endogenous activator of innate immunity that promotes the synthesis of inflammatory cytokines via activation of TLR4. Little tenascin-C is observed in most healthy adult tissues, but expression is specifically upregulat…	2010	10.4049/jimmunol.0903359	J Immunol	english	*Gene Expression Regulation,Arthritis Rheumatoid/genetics/metabolism/pathology,Cell Communication,Cell Line,Cells Cultured,Dendritic Cells/metabolism,Humans,Immunohistochemistry,Inflammation/*genetics/metabolism/pathology,Lipopolysaccharides/pharmacology,Macrophages/metabolism,Monocytes/metabolism,Myeloid Cells/metabolism,NF-kappa B/metabolism,Osteoarthritis/genetics/metabolism/pathology,Phosphat…
645	Gołębiewska, Justyna Eliza and Bryl, Ewa and Daca, Agnieszka and Chamienia, Andrzej and Świętoń, Dominik and Dębska-Ślizień, Alicja	Achromobacter Denitrificans Pneumonia in a Kidney Transplant Recipient - Dose-Dependent Decrease of Phagocytic Activity as a Potential Mechanism for Everolimus Pulmonary Toxicity	Mammalian target of rapamycin (mTOR) inhibitors inclusive regimens are associated with increased risk of pulmonary toxicity, but the underlying mechanism has not been elucidated so far. We present the case of a 68-year-old man, after deceased-donor kidney transplantation (KTx), maintained on de novo everolimus (EVR) based immunosuppression, who developed Achromobacter denitrificans pneumonia 3 mo…	2021	10.5114/ceji.2021.108762	Cent Eur J Immunol	english
646	Golubnitschaja, Olga and Kapinova, Andrea and Sargheini, Nafiseh and Bojkova, Bianka and Kapalla, Marko and Heinrich, Luisa and Gkika, Eleni and Kubatka, Peter	Mini-Encyclopedia of Mitochondria-Relevant Nutraceuticals Protecting Health in Primary and Secondary Care-Clinically Relevant 3PM Innovation	Despite their subordination in humans, to a great extent, mitochondria maintain their independent status but tightly cooperate with the "host" on protecting the joint life quality and minimizing health risks. Under oxidative stress conditions, healthy mitochondria promptly increase mitophagy level to remove damaged "fellows" rejuvenating the mitochondrial population and sending fragments of mtDNA…	2024	10.1007/s13167-024-00358-4	The EPMA journal	english
647	Gómez-Bañuelos, Eduardo and Navarro-Hernández, Rosa Elena and Corona-Meraz, Fernanda and Madrigal-Ruíz, Perla Monserrat and Martín-Marquez, Beatríz Teresita and Pizano-Martinez, Oscar Enrique and Aguilar-Arreola, Jorge and Perez-Cruz, Paul Jacob and Macias-Reyes, Hector and Gonzalez-Lopez, Laura and Gamez-Nava, Jorge Ivan and Salazar-Páramo, Mario and Vazquez-del Mercado, Monica	Serum Leptin and Serum Leptin/Serum Leptin Receptor Ratio Imbalance in Obese Rheumatoid Arthritis Patients Positive for Anti-Cyclic Citrullinated Peptide Antibodies	$<$h4$>$Introduction$<$/h4$>$Leptin has a prominent role in the development and maintenance of acute and chronic inflammatory states such as rheumatoid arthritis (RA) and obesity. Nevertheless, the association of serum leptin (sLep) and soluble leptin receptor (sLepR) in RA pathogenesis has not been clarified. The purpose of this study was to evaluate the association of sLep, sLepR and leptin pro…	2015	10.1186/s13075-015-0850-8	Arthritis research \& therapy	english
648	Gómez-Perales, Jesús Luis and García-Mendoza, Antonio	The False Myth of "Iodine Allergy" Also in Nuclear Medicine		2021	10.1007/s00259-021-05356-6	Eur J Nucl Med Mol Imaging	english	Hypersensitivity,Iodine,Nuclear Medicine
649	Gonçalves, Ana C and Rodrigues, Sofia and Fonseca, Rafael and Silva, Luís R	Potential Role of Dietary Phenolic Compounds in the Prevention and Treatment of Rheumatoid Arthritis: Current Reports	Rheumatoid arthritis (RA) is a complex illness with both hereditary and environmental components. Globally, in 2019, 18 million people had RA. RA is characterized by persistent inflammation of the synovial membrane that lines the joints, cartilage loss, and bone erosion. Phenolic molecules are the most prevalent secondary metabolites in plants, with a diverse spectrum of biological actions that b…	2024	10.3390/ph17050590	Pharmaceuticals (Basel, Switzerland)	english
651	Gong, Z. and Wang, Y. and Gai, Y.	Effects of MiR-21 on Proliferation and Apoptosis of Fibroblast-like Synoviocytes in Rheumatoid Arthritis through PTEN/PI3K/AKT Signaling Pathway		2019	10.23736/s0031-0808.19.03713-3	Panminerva Med	english
653	Gong, Nan and Wang, Lin and An, Lili and Xu, YuanKun	Exploring the Active Ingredients and Potential Mechanisms of Action of Sinomenium Acutum in the Treatment of Rheumatoid Arthritis Based on Systems Biology and Network Pharmacology	\textbfObjective: To investigate and predict the targets and signaling pathways of sinomenium acutum (SA) in the treatment of rheumatoid arthritis (RA) through systems biology and network pharmacology, and to elucidate its possible mechanisms of action. \textbfMethods: We screened the active ingredients and corresponding target proteins of SA in Traditional Chinese Medicine Systems Pharmacology D…	2023	10.3389/fmolb.2023.1065171	Frontiers in molecular biosciences	english
654	González-Chávez, S. A. and Chaparro-Barrera, E. and Alvarado-Jáquez, M. F. and Cuevas-Martínez, R. and Ochoa-Albíztegui, R. E. and Pacheco-Tena, C.	Complete Freund's Adjuvant Induces a Fibroblast-like Synoviocytes (FLS) Metabolic and Migratory Phenotype in Resident Fibroblasts of the Inoculated Footpad at the Earliest Stage of Adjuvant-Induced Arthritis	The fibroblast-like synoviocytes (FLS) have a crucial role in the pathogenesis of Rheumatoid Arthritis (RA); however, its precise mechanisms remain partially unknown. The involvement of the fibroblast in activating adjuvant-induced arthritis (AA) has not been previously reported. The objective was to describe the participation of footpads' fibroblasts in the critical initial process that drives t…	2023	10.3390/cells12060842	Cells	english	*Arthritis Experimental/metabolism,*Arthritis Rheumatoid,*Synoviocytes/metabolism,Animals,cadherin-11,fibroblast migration,fibroblast-like synoviocytes,Fibroblasts/metabolism,Freund's Adjuvant,NF-kappa B/metabolism,Phosphatidylinositol 3-Kinases/metabolism,Rats,Rats Wistar,Synovial Membrane/pathology,type VI collagen
657	Gonzalez-Ponce, Fabiola and Gamez-Nava, Jorge Ivan and Gomez-Ramirez, Eli Efrain and Ramirez-Villafaña, Melissa and Jacobo-Cuevas, Heriberto and Rodriguez-Jimenez, Norma Alejandra and Olivas-Flores, Eva Maria and Esparza-Guerrero, Yussef and Martelli-García, Alejandro and Santiago-Garcia, Aline Priscilla and Nava-Valdivia, Cesar Arturo and Martinez-Hernandez, Alejandra and Gonzalez-Vazquez, Sergi…	Myostatin Levels and the Risk of Myopenia and Rheumatoid Cachexia in Women with Rheumatoid Arthritis	$<$h4$>$Background$<$/h4$>$Myostatin is a regulator of muscle size. To date, there have been no published studies focusing on the relation between myostin levels and myopenia in rheumatoid arthritis (RA).$<$h4$>$Objective$<$/h4$>$Evaluate the value of serum myostatin as a biomarker of cachexia and low skeletal muscle mass (LSMM) in RA patients, along with whether high serum myostatin is associate…	2022	10.1155/2022/7258152	Journal of immunology research	english	Arthritis Rheumatoid,Cachexia
658	Gou, HaiXing and Ye, Jie and Wang, YiRu and Xu, XiaoLi and Shen, QiXing and Xue, JingWei and Zhao, Jie and Lu, XinGang	The Anti-Inflammatory Activity of Toonaciliatin K against Adjuvant Arthritis	Toonaciliatin K is a natural limonoid purified from the \emphToona ciliata Roem. var. ciliata (Meliaceae). This study is to reveal the inflammatory suppression effect of toonaciliatin K and further the intrinsic mechanism. Firstly, anti-inflammatory effect of toonaciliatin K was evaluated in lipopolysaccharide- (LPS-) induced RAW264.7 cells. RT-PCR results indicated that the mRNA expressions of T…	2017	10.1155/2017/9436280	Biomed Res Int	english
659	Grabiec, A. M. and Angiolilli, C. and Hartkamp, L. M. and van Baarsen, L. G. and Tak, P. P. and Reedquist, K. A.	JNK-dependent Downregulation of FoxO1 Is Required to Promote the Survival of Fibroblast-like Synoviocytes in Rheumatoid Arthritis	BACKGROUND: Forkhead box O (FoxO) transcription factors integrate environmental signals to modulate cell proliferation and survival, and alterations in FoxO function have been reported in rheumatoid arthritis (RA). OBJECTIVES: To examine the relationship between inflammation and FoxO expression in RA, and to analyse the mechanisms and biological consequences of FoxO regulation in RA fibroblast-li…	2015	10.1136/annrheumdis-2013-203610	Ann Rheum Dis	english	Adult,Aged,Arthritis Rheumatoid/*genetics/metabolism,Cell Cycle Proteins,Cell Survival,Cytokines,Down-Regulation/drug effects,Female,Fibroblasts,Fibroblasts/*metabolism,Forkhead Box Protein O1,Forkhead Box Protein O3,Forkhead Transcription Factors/drug effects/*genetics,Humans,Inflammation,Interleukin-1beta/pharmacology,Interleukin-6/metabolism,JNK Mitogen-Activated Protein Kinases/*metabolism,Ma…
661	Grässel, Susanne and Aszodi, Attila	Osteoarthritis and Cartilage Regeneration: Focus on Pathophysiology and Molecular Mechanisms	Osteoarthritis (OA) is a leading cause of disability and source of societal cost in older adults [...].	2019	10.3390/ijms20246156	International journal of molecular sciences	english
662	Grivas, Alexandros and Grigoriou, Maria and Malissovas, Nikos and Sentis, George and Filia, Anastasia and Flouda, Sofia and Katsimpri, Pelagia and Verginis, Panayotis and Boumpas, Dimitrios T	Combined - Whole Blood and Skin Fibroblasts- Transcriptomic Analysis in Psoriatic Arthritis Reveals Molecular Signatures of Activity, Resistance and Early Response to Treatment	$<$h4$>$Background$<$/h4$>$An interplay between immune cells and resident skin and joint stromal cells is implicated in psoriatic arthritis (PsA), yet the mechanisms remain elusive with a paucity of molecular biomarkers for activity and response. Combined transcriptomic and immunophenotypic analysis of whole blood and skin fibroblasts could provide further insights.$<$h4$>$Methods$<$/h4$>$Whole b…	2022	10.3389/fimmu.2022.964274	Frontiers in immunology	english	Arthritis Psoriatic,Arthritis Rheumatoid,Lupus Erythematosus Systemic,Psoriasis,Semaphorins
663	Grubić Kezele, Tanja and Omrčen, Hrvoje and Batičić, Lara and Šućurović, Sandra and Zoričić Cvek, Sanja	Joint Inflammation Correlates with Joint GPR30 Expression in Males and Hippocampal GPR30 Expression in Females in a Rat Model of Rheumatoid Arthritis	It is not entirely clear how the interaction between joint inflammation and the central nervous system (CNS) response in rheumatoid arthritis (RA) works, and what pathophysiology underlies the sex differences in coexisting neuropsychiatric comorbidities. It is known that estrogen hormones reduce inflammation in RA and that this occurs mainly via the stimulation of G protein-coupled receptor-30 (G…	2024	10.3390/ijms25147864	International journal of molecular sciences	english	Arthritis Rheumatoid,Disease Models Animal,Hippocampus,Receptors G-Protein-Coupled
664	Guan, Haochen and Zhu, Nan and Tang, Gang and Du, Yi and Wang, Ling and Yuan, Weijie	DNA Methyltransferase 1 Knockdown Reverses PTEN and VDR by Mediating Demethylation of Promoter and Protects against Renal Injuries in Hepatitis B Virus-Associated Glomerulonephritis	$<$h4$>$Background$<$/h4$>$Aberrant DNA methylation patterns, including hypermethylation of key genes that inhibit fibrosis and inflammation, have been described in human kidney diseases. However, the role of DNA methyltransferase 1 (DNMT1) in hepatitis B virus-associated glomerulonephritis (HBV-GN) remains unclear.$<$h4$>$Methods$<$/h4$>$We explored the underlying mechanism by establishing HBV X…	2022	10.1186/s13578-022-00835-1	Cell \& bioscience	english
665	Guan, Yin and Zhao, Xiaoqian and Liu, Weiwei and Wang, Yue	Galuteolin Suppresses Proliferation and Inflammation in TNF-α-induced RA-FLS Cells by Activating HMOX1 to Regulate IKKβ/NF-κB Pathway	$<$h4$>$Objective$<$/h4$>$Galuteolin (Galu) is a substance extracted and purified from honeysuckle. The purpose of this study was to explore the effects of Galu on the TNF-α-induced RA-FLS cells (synoviocytes) and reveal its potential molecular mechanism from the perspectives of anti-apoptosis and anti-inflammation.$<$h4$>$Methods$<$/h4$>$After TNF-α stimulation, cell proliferation of RA-FLS was …	2020	10.1186/s13018-020-02004-x	Journal of orthopaedic surgery and research	english
666	Gu, Qiangrong and Li, Dong and Wei, Bo and Guo, Yang and Yan, Junwei and Mao, Fengyong and Zhang, Xiang and Wang, Liming	Effects of Nicotine on a Rat Model of Early Stage Osteoarthritis	The objective of the study was to investigate the effects of nicotine on articular cartilage degeneration and inflammation in a rat model of early stage osteoarthritis (OA), using T2 mapping. In this study, a rat model of early stage OA was established by immobilizing the left knee joints of adult male rats for two weeks. Subsequently, rats were fed with nicotine for two and four weeks. Changes i…	2015		International journal of clinical and experimental pathology	english
667	Gu, S. L. and Liu, X. S. and Xu, Z. S. and Li, L. L. and Wu, X. J. and Li, F. L. and Huang, Y. and Ran, X. and Li, R.	Eupalinolide B Alleviates Rheumatoid Arthritis through the Promotion of Apoptosis and Autophagy via Regulating the AMPK/mTOR/ULK-1 Signaling Axis	The excessive proliferation of fibroblast-like synoviocytes (FLS) leads to synovial hyperplasia, a key pathological hallmark of rheumatoid arthritis (RA). Eupalinolide B (EB), a sesquiterpene lactone of Eupatorium lindleyanum DC., has anti-inflammatory effects and anti-proliferative activity in tumor cells. However, its potential use in RA treatment is unclear. This study explored EB's anti-rheum…	2025	10.1016/j.intimp.2025.114179	Int Immunopharmacol	english	*Antirheumatic Agents/pharmacology/therapeutic use,*Arthritis Experimental/drug therapy/pathology,*Arthritis Rheumatoid/drug therapy/pathology,*Lactones/pharmacology/therapeutic use,*Sesquiterpenes/pharmacology/therapeutic use,AMP-Activated Protein Kinases/metabolism,AMPK/mTOR/ULK-1 pathway,Animals,Apoptosis,Apoptosis/drug effects,Autophagy,Autophagy-Related Protein-1 Homolog/metabolism,Autophagy…
669	Guma, M. and Sanchez-Lopez, E. and Lodi, A. and Garcia-Carbonell, R. and Tiziani, S. and Karin, M. and Lacal, J. C. and Firestein, G. S.	Choline Kinase Inhibition in Rheumatoid Arthritis	OBJECTIVES: Little is known about targeting the metabolome in non-cancer conditions. Choline kinase (ChoKα), an essential enzyme for phosphatidylcholine biosynthesis, is required for cell proliferation and has been implicated in cancer invasiveness. Aggressive behaviour of fibroblast-like synoviocytes (FLS) in rheumatoid arthritis (RA) led us to evaluate whether this metabolic pathway could play …	2015	10.1136/annrheumdis-2014-205696	Ann Rheum Dis	english	Animals,Apoptosis/drug effects,application.,Arthritis Rheumatoid/*metabolism/pathology/*prevention & control,Butanes/pharmacology/*therapeutic use,Cell Movement/drug effects,Cell Proliferation/drug effects,Cells Cultured,Choline Kinase/*antagonists & inhibitors/*metabolism,Choline/metabolism,Disease Models Animal,Enzyme Inhibitors/pharmacology/*therapeutic use,Fibroblasts,Fibroblasts/drug effects…
671	Gundom, Thidaporn and Sukketsiri, Wanida and Panichayupakaranant, Pharkphoom	Phytochemical Analysis and Biological Effects of Zingiber Cassumunar Extract and Three Phenylbutenoids: Targeting NF-κB, Akt/MAPK, and Caspase-3 Pathways	$<$h4$>$Background$<$/h4$>$Zingiber cassumunar Roxb., belonging to the Zingiberaceae family, is a medicinal herb commonly found in tropical regions, particularly in Southeast Asia. This research aims to investigate the preventive effects and anti-inflammatory properties of a phenylbutenoid extract (PE) obtained from the rhizomes of Z. cassumunar.$<$h4$>$Method$<$/h4$>$The PE extract was prepared …	2025	10.1186/s12906-025-04907-w	BMC complementary medicine and therapies	english	Anti-Inflammatory Agents,Plant Extracts,Zingiberaceae
672	Guo, Si-Fan and Wang, Zhi-Bo and Xie, Dan-Dan and Cai, Ying and Wang, Yan and Wang, Xian and Yang, Qiang and Zhang, Ai-Hua and Qiu, Shi	Berberine Mediates Exosomes Regulating the Lipid Metabolism Pathways to Promote Apoptosis of RA-FLS Cells	\textbfObjectives: Rheumatoid arthritis (RA) is a chronic autoimmune disease characterized by joint damage and commonly linked to symptoms such as inflammation, swelling, and pain. Traditional Chinese Medicine offers complementary and integrative approaches in the management of rheumatoid arthritis, potentially providing additional options that may help address treatment challenges and enhance ov…	2024	10.3390/ph17111509	Pharmaceuticals (Basel, Switzerland)	english
673	Guo, Dong and Lin, Chuangxin and Lu, Yuheng and Guan, Hong and Qi, Weizhong and Zhang, Hongbo and Shao, Yan and Zeng, Chun and Zhang, Rongkai and Zhang, Haiyan and Bai, Xiaochun and Cai, Daozhang	FABP4 Secreted by M1-polarized Macrophages Promotes Synovitis and Angiogenesis to Exacerbate Rheumatoid Arthritis	Increasing evidence shows that adipokines play a vital role in the development of rheumatoid arthritis (RA). Fatty acid-binding protein 4 (FABP4), a novel adipokine that regulates inflammation and angiogenesis, has been extensively studied in a variety of organs and diseases. However, the effect of FABP4 on RA remains unclear. Here, we found that FABP4 expression was upregulated in synovial M1-po…	2022	10.1038/s41413-022-00211-2	Bone research	english
674	Guo, Jiewen and Ai, Xiaoyuan and Jia, Baixue and Zhong, Xiaoling and Liu, Lixiong and Hu, Qiu and Xie, Jingyi and Hong, Xiaoping and Chen, Yulan and Liu, Dongzhou	Galectin-9 as an Indicator of Functional Limitations and Radiographic Joint Damage in Patients with Rheumatoid Arthritis	$<$h4$>$Background$<$/h4$>$Previous studies have revealed that Galectin-9 (Gal-9) acts as an apoptosis modulator in autoimmunity and rheumatic inflammation. In the present study, we investigated the potential role of Gal-9 as a biomarker in patients with rheumatoid arthritis (RA), especially as an indicator of functional limitations and radiographic joint damage.$<$h4$>$Methods$<$/h4$>$A total of…	2024	10.3389/fimmu.2024.1419676	Frontiers in immunology	english	Arthritis Rheumatoid,Biomarkers,Galectins
675	Guo, Qingqing and Li, Li and Zheng, Kang and Zheng, Guang and Shu, Haiyang and Shi, Yingjie and Lu, Cheng and Shu, Jun and Guan, Daogang and Lu, Aiping and He, Xiaojuan	Imperatorin and β-Sitosterol Have Synergistic Activities in Alleviating Collagen-Induced Arthritis	Rheumatoid arthritis (RA) is a chronic disease with complex molecular network of pathophysiology, single drug is usually not full satisfactory because it is almost impossible to target the whole molecular network of the disease. Drug combinations that act synergistically with each another is an effective strategy in RA therapy. In this study, we aimed to establish a new strategy to search effecti…	2020	10.1002/jlb.3ma0320-440rr	J Leukoc Biol	english
676	Guo, Y. and Ayers, J. L. and Carter, K. T. and Wang, T. and Maden, S. K. and Edmond, D. and Newcomb, P. P. and Li, C. and Ulrich, C. and Yu, M. and Grady, W. M.	Senescence-Associated Tissue Microenvironment Promotes Colon Cancer Formation through the Secretory Factor GDF15	The risk of colorectal cancer (CRC) varies between people, and the cellular mechanisms mediating the differences in risk are largely unknown. Senescence has been implicated as a causative cellular mechanism for many diseases, including cancer, and may affect the risk for CRC. Senescent fibroblasts that accumulate in tissues secondary to aging and oxidative stress have been shown to promote cancer…	2019	10.1111/acel.13013	Aging Cell	english	*Aging/genetics,*Cellular Senescence/genetics,*Tumor Microenvironment/genetics,Cells Cultured,colon organoids,Colonic Neoplasms/*metabolism/pathology,colorectal cancer,Fibroblasts/metabolism,Gdf15,Growth Differentiation Factor 15/genetics/isolation & purification/*metabolism,HEK293 Cells,Humans,microenvironment,Phenotype,RNA Messenger/genetics/isolation & purification/metabolism,senescence
677	Guo, Kai and Bu, Xin and Yang, Chongfei and Cao, Xiaorui and Bian, Huan and Zhu, Qingsheng and Zhu, Jinyu and Zhang, Dawei	Treatment Effects of the Second-Generation Tyrosine Kinase Inhibitor Dasatinib on Autoimmune Arthritis	Rheumatoid arthritis (RA) is a multifactorial autoimmune disease that primarily manifests as persistent synovitis and progressive joint destruction. Imatinib exhibited a therapeutic effect in murine collagen-induced arthritis (CIA) via selective inhibition tyrosine kinases. The second-generation tyrosine kinase inhibitor dasatinib exhibits more durable hematological and cytogenetic effects and mo…	2018	10.3389/fimmu.2018.03133	Frontiers in immunology	english
678	Guo, Rui-Bo and Zhang, Lu and Liu, Yang and Kong, Liang and Yu, Yang and Yang, Bin and Wang, Zuo-Jun and Zhang, Jing-Yi and Li, Xue-Tao	Treatment of Rheumatoid Arthritis Using Dual-Targeted and Dual-Response Intelligent Micelles: A "Three Birds with One Stone" Strategy	Rheumatoid arthritis (RA) is an autoimmune disease whose pathophysiology is closely related to inflammation-associated cells and the microenvironment of inflamed joints. This study aimed to develop dual-targeted, reactive oxygen species (ROS)/pH dual-responsive, size-shrinkable intelligent micelles targeting M1 macrophages and fibroblast-like synoviocytes (FLSs) to enhance drug efficacy and safet…	2025	10.1186/s12951-024-03085-0	Journal of nanobiotechnology	english	Arthritis Rheumatoid,Micelles
679	Hamada, Daisuke and Maynard, Robert and Schott, Eric and Drinkwater, Christopher J and Ketz, John P and Kates, Stephen L and Jonason, Jennifer H and Hilton, Matthew J and Zuscik, Michael J and Mooney, Robert A	Suppressive Effects of Insulin on Tumor Necrosis Factor-Dependent Early Osteoarthritic Changes Associated With Obesity and Type 2 Diabetes Mellitus	$<$h4$>$Objective$<$/h4$>$Obesity is a state of chronic inflammation that is associated with insulin resistance and type 2 diabetes mellitus (DM), as well as an increased risk of osteoarthritis (OA). This study was undertaken to define the links between obesity-associated inflammation, insulin resistance, and OA, by testing the hypotheses that 1) tumor necrosis factor (TNF) is critical in mediati…	2016	10.1002/art.39561	Arthritis Rheumatol	english
680	Hama, Susumu and Kirimura, Naoko and Obara, Aki and Takatsu, Hirokatsu and Kogure, Kentaro	Tocopheryl Phosphate Inhibits Rheumatoid Arthritis-Related Gene Expression In Vitro and Ameliorates Arthritic Symptoms in Mice	Anti-rheumatoid arthritis (RA) effects of α-tocopherol (α-T) have been shown in human patients in a double-blind trial. However, the effects of α-T and its derivatives on fibroblast-like synoviocytes (FLS) during the pathogenesis of RA remain unclear. In the present study, we compared the expression levels of genes related to RA progression in FLS treated with α-T, succinic ester of α-T (TS), and…	2022	10.3390/molecules27041425	Molecules (Basel, Switzerland)	english
681	Ha, You-Jung and Lee, Sun-Mi and Mun, Chin Hee and Kim, Hyung Joon and Bae, Yonghee and Lim, Ji-Hee and Park, Kyu-Hyung and Lee, Soo-Kon and Yoo, Kyung-Hwa and Park, Yong-Beom	Methotrexate-Loaded Multifunctional Nanoparticles with near-Infrared Irradiation for the Treatment of Rheumatoid Arthritis	$<$h4$>$Backgrounds$<$/h4$>$Despite the advances of rheumatoid arthritis (RA) therapeutics, several patients do not receive adequate treatment due to the toxicity and/or insufficient response of drugs. The aim of this study is to design photothermally controlled drug release from multifunctional nanoparticles (MNPs) at a near-infrared (NIR) irradiated site to improve therapeutic efficacy for RA a…	2020	10.1186/s13075-020-02230-y	Arthritis research \& therapy	english	Arthritis Experimental,Arthritis Rheumatoid,Multifunctional Nanoparticles,Nanoparticles
682	Han, Guangtao and Cai, Lijun and Li, Bohua and Li, Qianhao and Yue Luo and Wang, Qiuru and Kang, Pengde	Bibliometric Analysis of Synovial in Osteoarthritis in the Last 10 Years	$<$h4$>$Background$<$/h4$>$Our aim was to examine trends in the bibliometric analysis of synovial for osteoarthritis over the last 10 years.$<$h4$>$Methods$<$/h4$>$Publications relevant to synovial in osteoarthritis from 2013 to 2022 were retrieved from the Science Citation Index Expanded (SCI-E), Social Sciences Citation Index (SSCI), and Web of Science Core Collection (WoSCC) databases. The cou…	2024	10.1016/j.heliyon.2024.e33406	Heliyon	english
683	Han, Yuli and Chen, Shujing and Liu, Changqing and Sun, Huihui and Jia, Zhaoyu and Shi, Jiaxin and Li, Jin and Chang, Yanxu	A Comprehensive Review of Natural Products in Rheumatoid Arthritis: Therapeutic Potential and Mechanisms	Rheumatoid arthritis (RA) is a classic autoimmune disease caused by a combination of genetic and environmental factors. The multiple and comprehensive pathologies involving the whole body's immune system and local organs and tissues make it challenging to control or cure them clinically. Fortunately, there are increasing reports that multiple non-toxic or low-toxicity natural products and their d…	2025	10.3389/fimmu.2025.1501019	Frontiers in immunology	english	Antirheumatic Agents,Arthritis Rheumatoid,Biological Products
685	Han, Haobo and Xing, Jiakai and Chen, Wenqi and Jia, Jiaxin and Li, Quanshun	Fluorinated Polyamidoamine Dendrimer-Mediated miR-23b Delivery for the Treatment of Experimental Rheumatoid Arthritis in Rats	In rheumatoid arthritis (RA), insufficient apoptosis of macrophages and excessive generation of pro-inflammatory cytokines are intimately connected, accelerating the development of disease. Here, a fluorinated polyamidoamine dendrimer (FP) is used to deliver miR-23b to reduce inflammation by triggering the apoptosis of as well as inhibiting the inflammatory response in macrophages. Following the …	2023	10.1038/s41467-023-36625-7	Nature communications	english	Arthritis Experimental,Arthritis Rheumatoid,Dendrimers,MicroRNAs
686	Han, Ruina and Zhou, Dongyang and Ji, Ning and Yin, Zhifeng and Wang, Jian and Zhang, Qin and Zhang, Hao and Liu, Jinlong and Liu, Xinru and Liu, Han and Han, Qinglin and Su, Jiacan	Folic Acid-Modified Ginger-Derived Extracellular Vesicles for Targeted Treatment of Rheumatoid Arthritis by Remodeling Immune Microenvironment via the PI3K-AKT Pathway	Rheumatoid arthritis (RA), a form of autoimmune inflammation, is marked by enduring synovial inflammation and the subsequent impairment of joint function. Despite the availability of conventional treatments, they are often marred by significant side effects and the associated high costs. Plant-derived extracellular vesicles (PEVs) offer a compelling alternative, owing to their abundant availabili…	2025	10.1186/s12951-025-03096-5	Journal of nanobiotechnology	english	Arthritis Rheumatoid,Extracellular Vesicles,Folic Acid,Phosphatidylinositol 3-Kinases,Proto-Oncogene Proteins c-akt,Zingiber officinale
687	Han, Juan-Juan and Wang, Xue-Qiang and Zhang, Xin-An	Functional Interactions Between lncRNAs/circRNAs and miRNAs: Insights Into Rheumatoid Arthritis	Rheumatoid arthritis (RA) is one of the most common autoimmune diseases that affect synovitis, bone, cartilage, and joint. RA leads to bone and cartilage damage and extra-articular disorders. However, the pathogenesis of RA is still unclear, and the lack of effective early diagnosis and treatment causes severe disability, and ultimately, early death. Accumulating evidence revealed that the regula…	2022	10.3389/fimmu.2022.810317	Frontiers in immunology	english
689	Hang, Xiaoyu and Zhang, Zhenyu and Niu, Ruowen and Wang, Chen and Yao, Jing and Xu, Yayun and Tao, Jingjing and Li, Lanlan and Chen, Feihu	Estrogen Protects Articular Cartilage by Downregulating ASIC1a in Rheumatoid Arthritis	$<$h4$>$Purpose$<$/h4$>$The severity of rheumatoid arthritis (RA) in women is generally lower than that in men. RA is mediated, at least in part, by the protective effects of estradiol. However, the mechanisms underlying the protective effect of estradiol on RA are still unclear. Recent studies have demonstrated that activation of acid-sensing ion channel 1a (ASIC1a) by tissue acidosis plays an i…	2021	10.2147/jir.s295222	Journal of inflammation research	english
690	Han, Le and Zhang, Xian-Zheng and Wang, Chen and Tang, Xiao-Yu and Zhu, Yue and Cai, Xiao-Yu and Wu, Yu-Jing and Shu, Jin-Ling and Wang, Qing-Tong and Chen, Jing-Yu and Chang, Yan and Wu, Hua-Xun and Zhang, Ling-Ling and Wei, Wei	IgD-Fc-Ig Fusion Protein, a New Biological Agent, Inhibits T Cell Function in CIA Rats by Inhibiting IgD-IgDR-Lck-NF-κB Signaling Pathways	IgD-Fc-Ig fusion protein, a new biological agent, is constructed by linking a segment of human IgD-Fc with a segment of human IgG1-Fc, which specifically blocks the IgD-IgDR pathway and selectively inhibits the abnormal proliferation, activation, and differentiation of T cells. In this study we investigated whether IgD-Fc-Ig exerted therapeutic effects in collagen-induced arthritis (CIA) rats. CI…	2020	10.1038/s41401-019-0337-2	Acta Pharmacol Sin	english	Signal Transduction
691	Han, Dafei and Sun, Hanfei and Zhang, Renhao and Ge, Hui and Guo, Paipai and Chu, Rui and Fang, Ruhong and Han, Yongsheng and He, Shufang and Li, Rui and Tu, Jiajie and Wei, Wei and Ma, Yang and Wang, Qingtong	Inhibition of GRK2-PDE4D Axis Suppresses Fibroblast-Like Synoviocytes Hyperplasia and Alleviates Experimental Arthritis	PDE4D has been reported to exhibit significantly elevated levels in the synovium of RA patients compared with OA, yet its role in RA remains underexplored. This study aimed to elucidate the role of the GRK2-PDE4D axis in FLSs and explore its potential as a therapeutic target for RA. Abundant expression of both PDE4D and GRK2 was observed in synovial tissues from both experimental arthritis animal…	2025	10.7150/ijbs.100176	International journal of biological sciences	english	Arthritis Experimental,Cyclic Nucleotide Phosphodiesterases Type 4,G-Protein-Coupled Receptor Kinase 2,Synoviocytes
692	Hanlon, Megan M and Smith, Conor M and Canavan, Mary and Neto, Nuno G B and Song, Qingxuan and Lewis, Myles J and O'Rourke, Aoife M and Tynan, Orla and Barker, Brianne E and Gallagher, Phil and Mullan, Ronan and Hurson, Conor and Moran, Barry and Monaghan, Michael G and Pitzalis, Costantino and Fletcher, Jean M and Nagpal, Sunil and Veale, Douglas J and Fearon, Ursula	Loss of Synovial Tissue Macrophage Homeostasis Precedes Rheumatoid Arthritis Clinical Onset	This study performed an in-depth investigation into the myeloid cellular landscape in the synovium of patients with rheumatoid arthritis (RA), "individuals at risk" of RA, and healthy controls (HC). Flow cytometric analysis demonstrated the presence of a CD40-expressing CD206\textsuperscript+CD163\textsuperscript+ macrophage population dominating the inflamed RA synovium, associated with disease …	2024	10.1126/sciadv.adj1252	Sci Adv	english	Arthritis Rheumatoid,Homeostasis,Macrophages,Synovial Membrane
693	Hanlon, M. M. and Canavan, M. and Barker, B. E. and Fearon, U.	Metabolites as Drivers and Targets in Rheumatoid Arthritis	Rheumatoid arthritis (RA) is a chronic autoimmune disease characterized by neovascularization, immune cell infiltration, and synovial hyperplasia, which leads to degradation of articular cartilage and bone, and subsequent functional disability. Dysregulated angiogenesis, synovial hypoxia, and immune cell infiltration result in a 'bioenergetic crisis' in the inflamed joint which further exacerbate…	2022	10.1093/cei/uxab021	Clin Exp Immunol	english	*Arthritis Rheumatoid,*Synoviocytes,glycolysis,Humans,Inflammation/pathology,metabolites,Neovascularization Pathologic/pathology,oxidative phosphorylation,rheumatoid arthritis,Synovial Membrane,synovial tissue
695	Han, Luyang and Han, Peng and Zhu, Yanbo and Dong, Jiawei and Guan, Zhenyang and Xu, Yuekang and Li, Jinyao and Liu, Xiaoying	Piceatannol Inhibits the Immunostimulatory Functions of Dendritic Cells and Alleviates Experimental Arthritis	Rheumatoid arthritis (RA) is a highly prevalent systemic autoimmune disease. Recently, natural small molecules have been explored as alternative therapeutic agents. \emphIris halophila Pall is the traditional herbal medicine, and it is rich in active ingredients with anti-inflammatory and immunomodulatory effects. In our previous study, LC-MS analysis revealed that piceatannol (PIC) is one of the…	2025	10.3390/ijms26083626	International journal of molecular sciences	english	Arthritis Experimental,Dendritic Cells,Stilbenes
696	Han, Jiawen and Wan, Minjie and Ma, Zhanchuan and Hu, Cong and Yi, Huanfa	Prediction of Targets of Curculigoside A in Osteoporosis and Rheumatoid Arthritis Using Network Pharmacology and Experimental Verification	$<$h4$>$Purpose$<$/h4$>$Network pharmacology is considered to be the next-generation drug development model that uses bioinformatics to predict and identify multiple drug targets and interactions in diseases. Here, network pharmacology was used to investigate the mechanism by which Curculigoside A (CA) acts in rheumatoid arthritis (RA) and osteoporosis.$<$h4$>$Methods$<$/h4$>$First, TCMSP and Swi…	2020	10.2147/dddt.s282112	Drug design, development and therapy	english
697	Han, Liu and Zhuo, Qiang and Zhou, Ying and Qian, Yanning	Propofol Protects Human Cardiac Cells against Chemical Hypoxiainduced Injury by Regulating the JNK Signaling Pathways	Propofol is a widely used intravenous anesthetic shown to exert a cardioprotective role against oxidative stress and ischemia/reperfusion injury in rat cardiac H9c2 cells. However, the regulatory mechanisms and functions of propofol in human cardiomyocytes remain unknown. The present study chemically induced hypoxia with cobalt chloride (CoCl\textsubscript2) to mimic cardiomyocyte ischemic injury…	2020	10.3892/etm.2020.8440	Exp Ther Med	english
698	Han, Ying and Wang, Jing and Jin, Meng and Jia, Lin and Yan, Cuihuan and Wang, Yali	Shentong Zhuyu Decoction Inhibits Inflammatory Response, Migration, and Invasion and Promotes Apoptosis of Rheumatoid Arthritis Fibroblast-like Synoviocytes via the MAPK P38/PPARγ/CTGF Pathway	$<$h4$>$Introduction$<$/h4$>$The current study is aimed at exploring the effect of Shentong Zhuyu Decoction on the proliferation, migration, invasion, and apoptosis of rheumatoid arthritis fibroblast-like synoviocytes (RA-FLS) and its underlying molecular mechanism.$<$h4$>$Materials and methods$<$/h4$>$The type II collagen-induced arthritis (CIA) model was established. Subsequently, the RA-FLS we…	2021	10.1155/2021/6187695	BioMed research international	english
699	Hao, F. and Wang, Q. and Liu, L. and Wu, L. B. and Cai, R. L. and Sang, J. J. and Hu, J. and Wang, J. and Yu, Q. and He, L. and Shen, Y. C. and Miao, Y. M. and Hu, L. and Wu, Z. J.	Effect of Moxibustion on Autophagy and the Inflammatory Response of Synovial Cells in Rheumatoid Arthritis Model Rat	OBJECTIVE: To investigate the effect of moxibustion on synovitis and the autophagy of synoviocytes in rheumatoid arthritis (RA). METHODS: Forty Sprague-Dawley rats were randomly divided into a normal group, model group, moxibustion group, cigarette moxibustion group, and medicine group, with eight rats included in each group. The RA model was established by subcutaneous injection of complete Freu…	2022	10.19852/j.cnki.jtcm.20210324.002	J Tradit Chin Med	english	*Arthritis Rheumatoid/genetics/therapy,*Moxibustion,*Synoviocytes,*Synovitis,Animals,Arthritis rheumatoid,autophagy,Autophagy,Beclin-1/metabolism,Glycosides,Humans,Interleukin-10,Interleukin-17/genetics,Interleukin-6,Mammals/genetics/metabolism,Moxibustion,Phosphatidylinositol 3-Kinases,Proto-Oncogene Proteins c-akt,Rats,Rats Sprague-Dawley,RNA Messenger,Synovitis,TOR Serine-Threonine Kinases
700	Hao, F. and Wu, L. B. and Hu, J. and Liu, L. and Wu, Z. J. and Cai, R. L. and Hu, L. and Yang, X. C. and Wang, J. and Yu, Q. and He, L.	[Effect of moxibustion on PI3K/Akt/mTOR signaling pathway in foot-pad synovium in rats with rheumatoid arthritis]	OBJECTIVE: To observe the effect of moxibustion on phosphatidylinositol 3-kinase/protein kinase B/mammalian target of rapamycin protein (PI3K/Akt/mTOR) signaling pathway in the foot-pad synovial tissue in rats with rheumatoid arthritis (RA), and to explore the mechanism of moxibustion for treating RA. METHODS: Forty healthy SD rats were randomly divided into a control group, a model group, a moxi…	2020	10.13703/j.0255-2930.20200112-k0003	Zhongguo Zhen Jiu	chi	*Arthritis Rheumatoid/therapy,*Moxibustion,Animals,autophagy,inflammatory reaction,moxibustion,Phosphatidylinositol 3-Kinases,PI3K/Akt/mTOR signaling pathway,Proto-Oncogene Proteins c-akt,Rats,Rats Sprague-Dawley,rheumatoid arthritis,Signal Transduction,Synovial Membrane,TOR Serine-Threonine Kinases
701	Hao, Ruihu and Du, Haiwei and Guo, Lin and Tian, Fengde and An, Ning and Yang, Tiejun and Wang, Changcheng and Wang, Bo and Zhou, Zihao	Identification of Dysregulated Genes in Rheumatoid Arthritis Based on Bioinformatics Analysis	$<$h4$>$Background$<$/h4$>$Rheumatoid arthritis (RA) is a chronic auto-inflammatory disorder of joints. The present study aimed to identify the key genes in RA for better understanding the underlying mechanisms of RA.$<$h4$>$Methods$<$/h4$>$The integrated analysis of expression profiling was conducted to identify differentially expressed genes (DEGs) in RA. Moreover, functional annotation, protei…	2017	10.7717/peerj.3078	PeerJ	english
702	Hao, Zhe and Liu, Yi	IL-38 and IL-36 Target Autophagy for Regulating Synoviocyte Proliferation, Migration, and Invasion in Rheumatoid Arthritis	Rheumatoid arthritis (RA) is an autoimmune disease leading to severe joint damage and disability. Fibroblast-like synoviocytes (FLSs) mostly contribute to the joint inflammation and destruction in RA through distinct mechanisms. However, little is known about newly discovered interleukin- (IL-) 36 and IL-38 involving in the pathology of RA. Here, we assessed the effect of IL-36 and IL-38 on RA-FL…	2021	10.1155/2021/7933453	Disease markers	english	Autophagy,Cell Movement
703	Hao, Yanhui and Yang, Leilei and Liu, Ying and Ye, Yumeng and Wang, Jiayu and Yu, Chao and Yan, Hua and Xing, Yuan and Jia, Zhaoqian and Hu, Cuicui and Zuo, Hongyan and Li, Yang	Mmu-miR-145a-5p Accelerates Diabetic Wound Healing by Promoting Macrophage Polarization Toward the M2 Phenotype	Diabetic wounds are recalcitrant to healing. One of the important characteristics of diabetic trauma is impaired macrophage polarization with an excessive inflammatory response. Many studies have described the important regulatory roles of microRNAs (miRNAs) in macrophage differentiation and polarization. However, the differentially expressed miRNAs involved in wound healing and their effects on …	2021	10.3389/fmed.2021.775523	Frontiers in medicine	english
704	Hao, Liang and Wan, Yuying and Xiao, Juhua and Tang, Qiang and Deng, Huan and Chen, Lu	A Study of Sirt1 Regulation and the Effect of Resveratrol on Synoviocyte Invasion and Associated Joint Destruction in Rheumatoid Arthritis	The aim of the current study was to investigate the role and mechanism of sirtuin 1 (Sirt1) in the regulation of synovial cell invasion and joint destruction in rheumatoid arthritis (RA). The Sirt1 protein and mRNA levels in fibroblast‑like synoviocytes (FLS) isolated from RA synovial tissues were compared with normal tissues by western blot and reverse transcription‑polymerase chain reaction. RA…	2017	10.3892/mmr.2017.7299	Mol Med Rep	english
705	Haque, Mahamudul and Singh, Anil K and Ouseph, Madhu M and Ahmed, Salahuddin	Regulation of Synovial Inflammation and Tissue Destruction by Guanylate Binding Protein 5 in Synovial Fibroblasts From Patients With Rheumatoid Arthritis and Rats With Adjuvant-Induced Arthritis	$<$h4$>$Objective$<$/h4$>$Rheumatoid arthritis synovial fibroblasts (RASFs) are crucial mediators of synovial inflammation and joint destruction. However, their intrinsic immunoregulatory mechanisms under chronic inflammation remain unclear. Thus, the present study was undertaken to understand the role of a newly identified GTPase, guanylate binding protein 5 (GBP-5), in RA pathogenesis.$<$h4$>$M…	2021	10.1002/art.41611	Arthritis Rheumatol	english
706	Harnett, Margaret M and Doonan, James and Lumb, Felicity E and Crowe, Jenny and Damink, Roel Olde and Buitrago, Geraldine and Duncombe-Moore, Josephine and Wilkinson, Debbie I and Suckling, Colin J and Selman, Colin and Harnett, William	The Parasitic Worm Product ES-62 Protects the Osteoimmunology Axis in a Mouse Model of Obesity-Accelerated Ageing	Despite significant increases in human lifespan over the last century, adoption of high calorie diets (HCD) has driven global increases in type-2 diabetes, obesity and cardiovascular disease, disorders precluding corresponding improvements in healthspan. Reflecting that such conditions are associated with chronic systemic inflammation, evidence is emerging that infection with parasitic helminths …	2022	10.3389/fimmu.2022.953053	Frontiers in immunology	english	Helminth Proteins,Helminths
707	Harshan, Shilpa and Dey, Poulami and Ragunathan, Srivatsan	Effects of Rheumatoid Arthritis Associated Transcriptional Changes on Osteoclast Differentiation Network in the Synovium	$<$h4$>$Background$<$/h4$>$Osteoclast differentiation in the inflamed synovium of rheumatoid arthritis (RA) affected joints leads to the formation of bone lesions. Reconstruction and analysis of protein interaction networks underlying specific disease phenotypes are essential for designing therapeutic interventions. In this study, we have created a network that captures signal flow leading to ost…	2018	10.7717/peerj.5743	PeerJ	english
708	Haruta, K. and Mori, S. and Tamura, N. and Sasaki, A. and Nagamine, M. and Yaguchi, S. and Kamachi, F. and Enami, J. and Kobayashi, S. and Yamori, T. and Takasaki, Y.	Inhibitory Effects of ZSTK474, a Phosphatidylinositol 3-Kinase Inhibitor, on Adjuvant-Induced Arthritis in Rats	OBJECTIVE: We examined the effects of ZSTK474, a phosphatidylinositol 3-kinase (PI3K) inhibitor, on adjuvant-induced arthritis (AIA). METHODS: AIA was induced in Lewis rats by subcutaneous administration of Freund's complete adjuvant at the base of the tail on day 0. ZSTK474 was orally administered once daily from day 10. The severity of AIA was assessed by measuring the hind paw volume. The numb…	2012	10.1007/s00011-012-0444-8	Inflamm Res	english	*Phosphoinositide-3 Kinase Inhibitors,Animals,Antirheumatic Agents/*therapeutic use,Arthritis Experimental/*drug therapy/immunology/pathology,Arthritis Rheumatoid/*drug therapy/immunology/pathology,Cell Proliferation/drug effects,Cytokines/immunology,Dinoprostone/immunology,Female,Freund's Adjuvant,Lymph Nodes/immunology,Lymphocytes/immunology,Male,Mice,Mice Inbred DBA,Mycobacterium,Oncogene Prot…
713	Hashiramoto, A. and Sakai, C. and Yoshida, K. and Tsumiyama, K. and Miura, Y. and Shiozawa, K. and Nose, M. and Komai, K. and Shiozawa, S.	Angiopoietin 1 Directly Induces Destruction of the Rheumatoid Joint by Cooperative, but Independent, Signaling via ERK/MAPK and Phosphatidylinositol 3-Kinase/Akt	OBJECTIVE: To determine whether angiopoietin 1 (Ang-1) potentiates overgrowth of the synovium and joint degradation in rheumatoid arthritis (RA), and to clarify the cell-signaling mechanisms of Ang-1 in the rheumatoid joint. METHODS: Expression of Ang-1, TIE-2 (a receptor for Ang-1), and matrix metalloproteinase 3 (MMP-3) was studied by immunohistochemistry. Activation of the ERK/MAPK and phospha…	2007	10.1002/art.22727	Arthritis Rheum	english	Androstadienes/pharmacology,Angiopoietin-1/*pharmacology,Arthritis Rheumatoid/*pathology/*surgery,Cartilage Articular/pathology,Cell Survival/drug effects,Extracellular Signal-Regulated MAP Kinases/metabolism,Humans,Immunohistochemistry,Joints/drug effects/*pathology/surgery,Kinetics,NF-kappa B/metabolism,Oncogene Protein v-akt/metabolism,Phosphatidylinositol 3-Kinases/metabolism,Receptor TIE-2/g…
717	Hashiramoto, A. and Murata, M. and Kawazoe, T. and Yoshida, K. and Akiyama, C. and Shiozawa, K. and Shiozawa, S.	Heat Shock Protein 90 Maintains the Tumour-like Character of Rheumatoid Synovial Cells by Stabilizing Integrin-Linked Kinase, Extracellular Signal-Regulated Kinase and Protein Kinase B	OBJECTIVE: To clarify the contribution of heat shock protein 90 (HSP90) to the pathogenesis of RA, we studied the effects of geldanamycin (GA), an inhibitor of HSP90, on excessive cellular extension and resistance to apoptosis induction of rheumatoid synovial cells. METHODS: Expression of integrin-α5β1 and integrin-linked kinase (ILK) in synovial cells was determined by western blot. The peripher…	2011	10.1093/rheumatology/keq385	Rheumatology (Oxford)	english	Apoptosis/drug effects,Arthritis Rheumatoid/*pathology/*physiopathology,Benzoquinones/pharmacology,Cells Cultured,Enzyme Inhibitors/pharmacology,Extracellular Signal-Regulated MAP Kinases/*physiology,HSP90 Heat-Shock Proteins/antagonists & inhibitors/drug effects/*physiology,Humans,Lactams Macrocyclic/pharmacology,NF-kappa B/physiology,Phosphatidylinositol 3-Kinases/physiology,Protein Serine-Thre…
718	Hassan, Syed Shams Ul and Abbas, Syed Qamar and Muhammad, Ishaq and Wu, Jia-Jia and Yan, Shi-Kai and Ali, Fawad and Majid, Muhammad and Jin, Hui-Zi and Bungau, Simona	Metals-Triggered Compound CDPDP Exhibits Anti-Arthritic Behavior by Downregulating the Inflammatory Cytokines, and Modulating the Oxidative Storm in Mice Models with Extensive ADMET, Docking and Simulation Studies	Triggering through abiotic stress, including chemical triggers like heavy metals, is a new technique for drug discovery. In this research, the effect of heavy metal Nickel on actinobacteria \emphStreptomyces sp. SH-1327 to obtain a stress-derived compound was firstly investigated. A new compound cyclo-(D)-Pro-(D)-Phe (CDPDP) was triggered from the actinobacteria strain SH-1327 with the addition o…	2022	10.3389/fphar.2022.1053744	Frontiers in pharmacology	english
719	Hattori, Toshio and Ogura, Naomi and Akutsu, Miwa and Kawashima, Mutsumi and Watanabe, Suguru and Ito, Ko and Kondoh, Toshirou	Gene Expression Profiling of IL-17A-Treated Synovial Fibroblasts from the Human Temporomandibular Joint	Synovial fibroblasts contribute to the inflammatory temporomandibular joint under pathogenic stimuli. Synovial fibroblasts and T cells participate in the perpetuation of joint inflammation in a mutual activation feedback, via secretion of cytokines and chemokines that stimulate each other. IL-17 is an inflammatory cytokine produced primarily by Th17 cells which plays critical role in the pathogen…	2015	10.1155/2015/436067	Mediators Inflamm	english	Gene Expression Profiling
720	Hayakawa, Kunihiro and Kawasaki, Mikiko and Hirai, Takuya and Yoshida, Yuko and Tsushima, Hiroshi and Fujishiro, Maki and Ikeda, Keigo and Morimoto, Shinji and Takamori, Kenji and Sekigawa, Iwao	MicroRNA-766-3p Contributes to Anti-Inflammatory Responses through the Indirect Inhibition of NF-κB Signaling	MicroRNA (miRNA) is small RNA of 20 to 22 nucleotides in length and is stably present in plasma. Regulating the expression of miRNA taken into cells has been suggested as a general therapeutic approach. We identified the novel anti-inflammatory miRNA hsa-miR-766-3p and investigated its biological function in human rheumatoid arthritis (RA) fibroblast-like synoviocyte MH7A cells. To verify the fun…	2019	10.3390/ijms20040809	International journal of molecular sciences	english
722	Hayer, S. and Pundt, N. and Peters, M. A. and Wunrau, C. and Kühnel, I. and Neugebauer, K. and Strietholt, S. and Zwerina, J. and Korb, A. and Penninger, J. and Joosten, L. A. and Gay, S. and Rückle, T. and Schett, G. and Pap, T.	PI3Kgamma Regulates Cartilage Damage in Chronic Inflammatory Arthritis	The gamma isoform of phosphoinositide 3-kinase (PI3Kgamma) has been viewed as restricted to leukocytes mediating the regulation of chemokine-induced migration and recruitment of neutrophils, monocytes, and macrophages. In line with the observation that PI3Kgamma-deficient mice display defects in adaptive immunity, inhibition of PI3Kgamma reduces synovial inflammation in the collagen-induced arthr…	2009	10.1096/fj.09-135160	Faseb j	english	Animals,Arthritis Rheumatoid/metabolism,Arthritis/genetics/*metabolism/pathology,Cartilage/*pathology,Chondrocytes/metabolism,Class Ib Phosphatidylinositol 3-Kinase,Extracellular Signal-Regulated MAP Kinases/metabolism,Female,Fibroblasts/cytology/metabolism,Gene Expression/physiology,Humans,Isoenzymes/genetics/metabolism,Male,Metalloproteases/metabolism,Mice,Mice Knockout,Phosphatidylinositol 3-K…
727	He, Y. and Fan, J. and Lin, H. and Yang, X. and Ye, Y. and Liang, L. and Zhan, Z. and Dong, X. and Sun, L. and Xu, H.	The Anti-Malaria Agent Artesunate Inhibits Expression of Vascular Endothelial Growth Factor and Hypoxia-Inducible Factor-1α in Human Rheumatoid Arthritis Fibroblast-like Synoviocyte	Increasing evidence indicates that the anti-malarial agent artemisinin and its derivatives may exert anti-angiogenic effect. In the present study, we explored the effect of artesunate, a artemisinin derivative, on TNFα- and hypoxia-induced expression of hypoxia inducible factor-1α (HIF-1α) and secretion of vascular endothelial growth factor (VEGF) and inteleukin-8 (IL-8) in human rheumatoid arthr…	2011	10.1007/s00296-009-1218-7	Rheumatol Int	english	Adult,Antimalarials/*pharmacology,Artemisinins/*pharmacology,Artesunate,Arthritis Rheumatoid/*metabolism,Blotting Western,Cells Cultured,Extracellular Signal-Regulated MAP Kinases/metabolism,Female,Flow Cytometry,Humans,Hypoxia-Inducible Factor 1 alpha Subunit/*metabolism,Interleukin-8/metabolism,Middle Aged,Phosphorylation/drug effects,Signal Transduction/drug effects/physiology,Statistics Nonpa…
729	He, J. and Lin, X. and Wang, X. and Lin, T. and Lyu, S. and Gao, X. and Chen, J. and Wang, Q.	Arecoline Hydrobromide Suppresses PI3K/AKT Pathway in Rheumatoid Arthritis Synovial Fibroblasts and Relieves Collagen-Induced Arthritis in Mice	OBJECTIVE: This study investigated the effectiveness of arecoline hydrobromide (AH) on the functions of rheumatoid arthritis fibroblast-like synoviocytes (RA-FLSs) and collagen-induced arthritis (CIA) mice. METHODS: Immunofluorescence was used to identify RA-FLSs. Cell Counting Kit-8 (CCK-8) was used to determine the viability of RA-FLSs and the half maximal inhibitory concentration (IC(50)) of A…	2023	10.1016/j.intimp.2023.110925	Int Immunopharmacol	english	*Arthritis Experimental/pathology,*Arthritis Rheumatoid/metabolism,*Synoviocytes,Animals,Arecoline hydrobromide,Cell Proliferation,Cells Cultured,competing financial interests or personal relationships that could have appeared,Fibroblasts,Mice,Molecular Docking Simulation,Phosphatidylinositol 3-Kinase/metabolism,Phosphatidylinositol 3-Kinases/metabolism,Pi3k/akt,Proto-Oncogene Proteins c-akt/meta…
731	He, Hengkai and Hao, Mingjing and Luo, Piao and Chen, Junhui and An, Yehai and Huang, Jingnan and He, Ruiyi and Du, Qingfeng and Zhang, Qian and Wang, Jigang	Inhibition Peroxiredoxin-2 by Capsaicin Ameliorates Rheumatoid Arthritis via ROS-Mediated Apoptosis in Fibroblast-Like Synoviocytes.	Rheumatoid arthritis (RA), a prevalent and incurable autoimmune disease globally, is characterized by the immune system attacking the body's own tissues, leading to joint inflammation and damage. Capsaicin (CAP), from Capsicum annuum L., is known for its burning sensation-inducing property and has shown various pharmacological effects, yet its specific mechanisms and targets in RA treatment remai…	2025	10.1002/mco2.70209	MedComm	english
734	He, Cailin and Wang, Yang and Wen, Yuqi and Li, Teng and Hu, En and Zeng, Siqing and Yang, Bo and Xiong, Xingui	An Intersectional Analysis of LncRNAs and mRNAs Reveals the Potential Therapeutic Targets of Bi Zhong Xiao Decoction in Collagen-Induced Arthritis Rats	$<$h4$>$Background$<$/h4$>$Bi Zhong Xiao decoction (BZXD), a traditional Chinese herbal formula, has been used clinically for many years to treat rheumatoid arthritis (RA). Both clinical and experimental studies have revealed that BZXD is effective in treating RA, but the mechanism remains unclear. In this study, we aimed to explore the mechanism of efficacy of BZXD through transcriptomic analysi…	2022	10.1186/s13020-022-00670-z	Chinese medicine	english
735	He, Q. and Jia, L. and Wang, X. and Feng, D. and Mao, T.	Knockdown of BUB1 Inhibits Tumor Necrosis Factor-α-Induced Proliferation and Migration of Rheumatoid Arthritis Synovial Fibroblasts by Regulating PI3K/Akt Pathway	BACKGROUND: Rheumatoid arthritis (RA) is a common disease with joint cartilage destruction. BUB1 Mitotic Checkpoint Serine/Threonine Kinase (BUB1) is abnormally expressed in synovial tissues of RA patients, but its effect on RA remains unclear. In this study, we explored the role of BUB1 in RA. METHODS: An RA cell model was constructed by treating MH7A cells with tumor necrosis factor-α (TNF-α). …	2023	10.1111/1756-185x.14865	Int J Rheum Dis	english	*Arthritis Rheumatoid/metabolism,*Tumor Necrosis Factor-alpha/pharmacology,Bub1,Cell Proliferation,Cytokines/metabolism,Fibroblasts/metabolism,Humans,MH7A cell,Phosphatidylinositol 3-Kinases/genetics/metabolism/pharmacology,PI3K/Akt pathway,Protein Serine-Threonine Kinases/genetics/metabolism/pharmacology,Proto-Oncogene Proteins c-akt/metabolism,rheumatoid arthritis,Serine/metabolism/pharmacology…
737	Hellvard, Annelie and Zeitlmann, Lutz and Heiser, Ulrich and Kehlen, Astrid and Niestroj, André and Demuth, Hans-Ulrich and Koziel, Joanna and Delaleu, Nicolas and Jan Potempa and Mydel, Piotr	Inhibition of CDK9 as a Therapeutic Strategy for Inflammatory Arthritis	Rheumatoid arthritis is characterised by synovial inflammation and proliferation of fibroblast-like synoviocytes. The induction of apoptosis has long been proposed as a target for proliferative autoimmune diseases, and has further been shown to act as a successful treatment of experimental models of arthritis, such as collagen-induced arthritis. Here we examined the effects of specific oral small…	2016	10.1038/srep31441	Scientific reports	english
738	He, Qi and Tian, Ding and Wang, Zhiyuan and Zheng, Dan and Zhi, Liqiang and Ma, Jianbing and An, Jing and Zhang, Rui	Modified Si Miao Powder Granules Alleviates Osteoarthritis Progression by Regulating M1/M2 Polarization of Macrophage through NF-κB Signaling Pathway		2024		Front Pharmacol	english
739	He, Qingxiu and Tan, Xiaoyan and Geng, Sang and Du, Qinyun and Pei, Zhaoqing and Zhang, Yingrui and Wang, Shaohui and Zhang, Yi	Network Analysis Combined with Pharmacological Evaluation Strategy to Reveal the Mechanism of Tibetan Medicine Wuwei Shexiang Pills in Treating Rheumatoid Arthritis	Tibetan medicine is an important part of traditional Chinese medicine and a significant representative of ethnic medicine in China. Tibetan medicine is gradually recognized by the world for its unique curative effects. Wuwei Shexiang pills (WPW) has been widely used to treat "Zhenbu" disease (Also known as rheumatoid arthritis) in Tibetan medicine, however, its potential bioactive ingredients and…	2022	10.3389/fphar.2022.941013	Frontiers in pharmacology	english
740	Henry Ó, C. and O'Neill, L. A. J.	Metabolic Reprogramming in Stromal and Immune Cells in Rheumatoid Arthritis and Osteoarthritis: Therapeutic Possibilities	Metabolic reprogramming of stromal cells, including fibroblast-like synoviocytes (FLS) and chondrocytes, as well as osteoclasts (OCs), are involved in the inflammatory and degenerative processes underlying rheumatoid arthritis (RA) and osteoarthritis (OA). In RA, FLS exhibit mTOR activation, enhanced glycolysis and reduced oxidative phosphorylation, fuelling inflammation, angiogenesis, and cartil…	2025	10.1002/eji.202451381	Eur J Immunol	english	*Arthritis Rheumatoid/metabolism/immunology/pathology/therapy,*Chondrocytes/metabolism/immunology,*Osteoarthritis/metabolism/immunology/therapy/pathology,*Stromal Cells/metabolism/immunology,*Synoviocytes/metabolism/immunology,Animals,arthritis,Cellular Reprogramming,Humans,inflammation,Metabolic Reprogramming,metabolism,OH declares no conflicts of interest.,Osteoclasts/metabolism/immunology,rheu…
742	Heo, Yu Jung and Lee, Nami and Choi, Sung-E and Jeon, Ja Young and Han, Seung Jin and Kim, Dae Jung and Kang, Yup and Lee, Kwan Woo and Kim, Hae Jin	Amphiregulin Induces iNOS and COX-2 Expression through NF-κB and MAPK Signaling in Hepatic Inflammation	$<$h4$>$Background$<$/h4$>$Inflammation is a major cause of hepatic tissue damage and accelerates the progression of nonalcoholic fatty liver disease (NAFLD). Amphiregulin (AREG), an epidermal growth factor receptor ligand, is associated with human liver cirrhosis and hepatocellular carcinoma. We aimed to investigate the effects of AREG on hepatic inflammation during NAFLD progression, \emphin vi…	2023	10.1155/2023/2364121	Mediators of inflammation	english	NF-kappa B,Non-alcoholic Fatty Liver Disease
743	Heo, Yu Jung and Park, Jieun and Lee, Nami and Choi, Sung-E and Jeon, Ja Young and Han, Seung Jin and Kim, Dae Jung and Lee, Kwan Woo and Kim, Hae Jin	Cysteine-Rich 61 Inhibition Attenuates Hepatic Insulin Resistance and Improves Lipid Metabolism in High-Fat Diet Fed Mice and HepG2 Cells	Metabolic dysfunction-associated steatotic liver disease (MASLD) is strongly associated with insulin resistance development. Hepatic lipid accumulation and inflammation are considered the main drivers of hepatic insulin resistance in MASLD. Cysteine-rich 61 (Cyr61 also called CCN1), a novel secretory matricellular protein, is implicated in liver inflammation, and its role in MASLD is not clearly …	2024	10.1096/fj.202400860r	FASEB J	english	Cysteine-Rich Protein 61,Diet High-Fat,Insulin Resistance,Lipid Metabolism,Liver,Mice Inbred C57BL
744	Heo, Ye-Rin and Son, Chang-Nam and Baek, Won-Ki and Kim, Sang-Hyon	Grape Seed Proanthocyanidin Extract Induces Apoptotic and Autophagic Cell Death in Rheumatoid Arthritis Fibroblast-like Synoviocytes	$<$h4$>$Objectives$<$/h4$>$In this study, we aimed to evaluate the association between grape seed proanthocyanidin extract (GSPE) and rheumatoid arthritis-fibroblast-like synoviocytes (RA-FLSs) and to investigate whether GSPE induces cell death in RA-FLSs.$<$h4$>$Materials and methods$<$/h4$>$The FLSs were isolated from RA synovial tissues. Cell viability and cell cycle staging were analyzed usin…	2022	10.46497/archrheumatol.2022.9034	Archives of rheumatology	english
745	Heo, Gwangbeom and Jeong, Sihyun and Park, Soyeong and Kim, Su Jin and Lee, Yunna and Woo, Seong Ji and Kim, Kyunghwan and Park, Byung-Hyun and Rhee, Sang Hoon and Im, Eunok	Myeloid-Specific Deletion of Autotaxin Inhibits Rheumatoid Arthritis and Osteoclastogenesis	Rheumatoid arthritis (RA) is a chronic autoimmune disease characterized by joint swelling, pain, and bone remodeling. We previously reported that autotaxin (ATX) deficiency disrupts lipid rafts in macrophages. Lipid raft disruption results in the dysregulation of RANK signaling, which is crucial for osteoclastogenesis and the pathogenesis of RA. Therefore, we evaluated the effect of ATX deficienc…	2024	10.3389/fimmu.2024.1481699	Frontiers in immunology	english	Arthritis Experimental,Arthritis Rheumatoid,Mice Knockout,Osteoclasts,Osteogenesis,Phosphoric Diester Hydrolases
746	He, Xiaojuan and Liu, Jin and Liang, Chao and Badshah, Shaikh Atik and Zheng, Kang and Dang, Lei and Guo, Baosheng and Li, Defang and Lu, Cheng and Guo, Qingqing and Fan, Danping and Bian, Yanqin and Feng, Hui and Xiao, Lianbo and Pan, Xiaohua and Xiao, Cheng and Zhang, BaoTing and Zhang, Ge and Lu, Aiping	Osteoblastic PLEKHO1 Contributes to Joint Inflammation in Rheumatoid Arthritis	$<$h4$>$Background$<$/h4$>$Osteoblasts participating in the inflammation regulation gradually obtain concerns. However, its role in joint inflammation of rheumatoid arthritis (RA) is largely unknown. Here, we investigated the role of osteoblastic pleckstrin homology domain-containing family O member 1 (PLEKHO1), a negative regulator of osteogenic lineage activity, in regulating joint inflammation…	2019	10.1016/j.ebiom.2019.02.009	EBioMedicine	english
747	Hernández-Cedeño, Mabel and Rodríguez-Ulloa, Arielis and Ramos, Yassel and González, Luis J and Serrano-Díaz, Anabel and Zettl, Katharina and Wiśniewski, Jacek R and Martinez-Donato, Gillian and Guillen-Nieto, Gerardo and Besada, Vladimir and Domínguez-Horta, María Del Carmen	Proteomic Profile Regulated by the Immunomodulatory Jusvinza Drug in Neutrophils Isolated from Rheumatoid Arthritis Patients	Jusvinza is an immunomodulatory drug composed of an altered peptide ligand (APL) designed from a novel CD4+ T cell epitope of human heat shock protein 60 (HSP60), an autoantigen involved in the pathogenesis of rheumatoid arthritis (RA). The peptide induces regulatory T cells and decreases levels of TNF-α and IL-17; pre-clinical and phase I clinical studies support its use for the treatment of RA.…	2024	10.3390/biomedicines12122740	Biomedicines	english
748	He, L. and Liu, C. and Sun, C. and Wang, J. and Zhi, K. and Sun, D. and Wang, H. and Wang, Q. and Lin, N.	Wu-Tou Decoction Inhibits Angiogenesis in Experimental Arthritis by Targeting VEGFR2 Signaling Pathway	Wu-tou decoction (WTD) is a classic traditional Chinese medicine formula and has been extensively used for the treatment of rheumatoid arthritis (RA). Previous reports indicate that WTD possesses anti-inflammatory and antinociceptive activities, and inhibits the development of arthritic joints and disease severity of collagen-induced arthritis (CIA) or adjuvant-induced rats; however, its action o…	2018	10.1089/rej.2017.2011	Rejuvenation Res	english	angiogenesis,angiogenic activator,Animals,Anti-Inflammatory Agents,Apoptosis/drug effects,Arthritis Experimental/etiology/metabolism/*prevention & control,Cell Movement/drug effects,Cell Proliferation/drug effects,Cells Cultured,Drugs Chinese Herbal/*pharmacology,Human Umbilical Vein Endothelial Cells,Humans,Male,Neovascularization Pathologic/metabolism/pathology/*prevention & control,Rats,Rats S…
754	Heydari, Romina and Koohi, Fatemeh and Rasouli, Milad and Rezaei, Kimia and Abbasgholinejad, Elham and Bekeschus, Sander and Doroudian, Mohammad	Exosomes as Rheumatoid Arthritis Diagnostic Biomarkers and Therapeutic Agents	Rheumatoid arthritis (RA) is a chronic inflammatory joint disorder that causes systemic inflammation, autoimmunity, and joint abnormalities that result in permanent disability. Exosomes are nanosized extracellular particles found in mammals (40-100 nm). They are a transporter of lipids, proteins, and genetic material involved in mammalian cell-cell signaling, biological processes, and cell signal…	2023	10.3390/vaccines11030687	Vaccines	english
756	Hii, C. S. and Marin, L. A. and Halliday, D. and Roberton, D. M. and Murray, A. W. and Ferrante, A.	Regulation of Human Neutrophil-Mediated Cartilage Proteoglycan Degradation by Phosphatidylinositol-3-Kinase	The ability of neutrophils to degrade cartilage proteoglycan suggests that the neutrophils that accumulate in the joints of rheumatoid arthritis patients are mediators of tissue damage. The regulatory mechanisms which are relevant to the proteoglycan-degrading activity of neutrophils are poorly understood. Since phosphatidylinositol 3-kinase (PI3-K), protein kinase C (PKC), the extracellular sign…	2001	10.1046/j.1365-2567.2001.01156.x	Immunology	english	Animals,Arthritis Juvenile/enzymology/*metabolism/pathology,Cartilage Articular/*metabolism,Cattle,Cell Adhesion/physiology,Culture Techniques,Cyclic AMP/physiology,Dose-Response Relationship Drug,Enzyme Inhibitors/pharmacology,Humans,Neutrophils/enzymology/*physiology,Phosphatidylinositol 3-Kinases/*physiology,Phosphoinositide-3 Kinase Inhibitors,Proteoglycans/*metabolism,Synovial Fluid/cytology
758	Hirata, Michiko and Tominari, Tsukasa and Matsumoto, Chiho and Kasuga, Urara and Ikeda, Keisuke and Miyaura, Chisato and Grundler, Florian M W and Inada, Masaki	Polymethoxyflavones and Bone Metabolism	Phytochemicals, such as flavonoids, are bioactive compounds produced by plants, including citrus fruits, that exhibit antioxidant effects on mammalian cells and tissues. Polymethoxyflavones (PMFs) are a family of flavonoids found in the pulp and peel of citrus fruits, and have been reported to have potent antioxidant activity implicated in the prevention of human diseases. Several studies have sh…	2025	10.3390/nu17050822	Nutrients	english	Bone and Bones,Bone Resorption,Flavones
760	Hong, R. and Wang, K. and Shi, H.	Astrocyte Elevated Gene-1 Promotes Inflammation and Invasion of Fibroblast-like Synoviocytes in Rheumatoid Arthritis	Astrocyte elevated gene-1 (AEG-1) was initially induced by HIV-1 infection and involved in tumor progression, migration and invasion as a nuclear factor-κB (NF-κB)-dependent gene. The present study we intended to investigate the protein expression of AEG-1 significantly associated with rheumatoid arthritis. Western blot analysis and immunohistochemistry demonstrated that AEG-1 was upregulated in …	2017	10.1016/j.tice.2017.09.005	Tissue Cell	english	Adult,Aged,Arthritis Rheumatoid/*pathology,Astrocyte elevated gene-1,Cell Adhesion Molecules/*metabolism,Cell Movement/physiology,Female,Fibroblasts/metabolism/*pathology,Humans,Inflammation,Inflammation/metabolism/*pathology,Invasion,Male,Membrane Proteins,Middle Aged,Rheumatoid arthritis,RNA-Binding Proteins,Synoviocytes/metabolism/*pathology
762	Hong, Gang	Enoxolone Suppresses Apoptosis in Chondrocytes and Progression of Osteoarthritis via Modulating the ERK1/2 Signaling Pathway	$<$h4$>$Introduction$<$/h4$>$Osteoarthritis (OA) is an inflammatory disorder of synovial joints which is mainly treated with therapeutic agents showing side effects associated with the gastrointestinal (GI) and metabolic system. Consequently, there is urgent need for a potent, safe and novel agent for treating OA and related disorders. Enoxolone is a pentacyclic triterpenoid obtained from the her…	2024	10.5114/aoms.2020.93211	Archives of medical science : AMS	english
763	Hong, Yeojin and Heo, Jubi and Kang, Suyeon and Vu, Thi Hao and Lillehoj, Hyun S and Hong, Yeong Ho	Exosome-Mediated Delivery of Gga-miR-20a-5p Regulates Immune Response of Chicken Macrophages by Targeting IFNGR2, MAPK1, MAP3K5, and MAP3K14	$<$h4$>$Objective$<$/h4$>$This study aims to evaluate the target genes of gga-miR-20a-5p and the regulated immune responses in the chicken macrophage cell line, HD11, by the exosome-mediated delivery of miR-20a-5p.$<$h4$>$Methods$<$/h4$>$Exosomes were purified from the chicken macrophage cell line HD11. Then, mimic gga-miR-20p or negative control miRNA were internalized into HD11 exosomes. HD11 c…	2023	10.5713/ab.22.0373	Anim Biosci	english
764	Hong, Bong-Ki and You, Sungyong and Yoo, Seung-Ah and Park, Dohyun and Hwang, Daehee and Cho, Chul-Soo and Kim, Wan-Uk	MicroRNA-143 and -145 Modulate the Phenotype of Synovial Fibroblasts in Rheumatoid Arthritis	Fibroblast-like synoviocytes (FLSs) constitute a major cell subset of rheumatoid arthritis (RA) synovia. Dysregulation of microRNAs (miRNAs) has been implicated in activation and proliferation of RA-FLSs. However, the functional association of various miRNAs with their targets that are characteristic of the RA-FLS phenotype has not been globally elucidated. In this study, we performed microarray …	2017	10.1038/emm.2017.108	Experimental \& molecular medicine	english
765	Hong, Wenxiang and Ma, Hongbo and Yang, Zhaoxu and Wang, Jiaying and Peng, Bowen and Wang, Longling and Du, Yiwen and Yang, Lijun and Zhang, Lijiang and Li, Zhibin and Huang, Han and Zhu, Difeng and Yang, Bo and He, Qiaojun and Wang, Jiajia and Weng, Qinjie	Optineurin Restrains CCR7 Degradation to Guide Type II Collagen-Stimulated Dendritic Cell Migration in Rheumatoid Arthritis	Dendritic cells (DCs) serve as the primary antigen-presenting cells in autoimmune diseases, like rheumatoid arthritis (RA), and exhibit distinct signaling profiles due to antigenic diversity. Type II collagen (CII) has been recognized as an RA-specific antigen; however, little is known about CII-stimulated DCs, limiting the development of RA-specific therapeutic interventions. In this study, we s…	2025	10.1016/j.apsb.2025.02.004	Acta Pharm Sin B	english
766	Hou, Wen and Huang, Lejun and Huang, Hao and Liu, Shenglan and Dai, Wei and Tang, Jianhong and Chen, Xiangzhao and Lu, Xiaolu and Zheng, Qisheng and Zhou, Zhinuo and Zhang, Ziyun and Lan, Jinxia	Bioactivities and Mechanisms of Action of Sinomenine and Its Derivatives: A Comprehensive Review	Sinomenine, an isoquinoline alkaloid extracted from the roots and stems of \emphSinomenium acutum, has been extensively studied for its derivatives as bioactive agents. This review concentrates on the research advancements in the biological activities and action mechanisms of sinomenine-related compounds until November 2023. The findings indicate a broad spectrum of pharmacological effects, inclu…	2024	10.3390/molecules29020540	Molecules (Basel, Switzerland)	english	Alkaloids,Morphinans
768	Hou, Hongli and Xing, Weipeng and Li, Wuyin	Brahma-Related Gene 1 Induces Apoptosis in a P53-Dependent Manner in Human Rheumatoid Fibroblast-like Synoviocyte MH7A	Blocked apoptosis and aggressive inflammatory responses occur in fibroblast-like synoviocyte (FLS) of rheumatoid arthritis (RA) patients. Although Brahma-related gene 1 (BRG1) is considered as a tumor suppressor, few research covers its role in RA. This study aims to reveal effects and potential mechanisms of BRG1 in human FLS cell line MH7A.BRG1 expression in MH7A cells was altered by transfecti…	2016	10.1097/md.0000000000005241	Medicine (Baltimore)	english
771	Hou, Sheng-Mou and Hou, Chun-Han and Liu, Ju-Fang	CX3CL1 Promotes MMP-3 Production via the CX3CR1, c-Raf, MEK, ERK, and NF-κB Signaling Pathway in Osteoarthritis Synovial Fibroblasts	$<$h4$>$Background$<$/h4$>$Osteoarthritis (OA) is a degenerative joint disease that affects the cartilage, synovium, and subchondral bone and is the leading cause of disability in older populations. Specific diagnostic biomarkers are lacking; hence, treatment options for OA are limited. Synovial inflammation is very common in OA joints and has been associated with both OA's symptoms and pathogene…	2017	10.1186/s13075-017-1487-6	Arthritis research \& therapy	english
772	Hou, Sheng-Mou and Chen, Po-Chun and Lin, Chieh-Mo and Fang, Mei-Ling and Chi, Miao-Ching and Liu, Ju-Fang	CXCL1 Contributes to IL-6 Expression in Osteoarthritis and Rheumatoid Arthritis Synovial Fibroblasts by CXCR2, c-Raf, MAPK, and AP-1 Pathway	$<$h4$>$Background$<$/h4$>$Osteoarthritis (OA) and rheumatoid arthritis (RA) are common joint disorders that are considered to be different diseases due to their unique molecular mechanisms and pathogenesis. Chemokines and their corresponding receptors have been well characterized in RA progression, but less so in OA pathogenesis.$<$h4$>$Methods$<$/h4$>$The human primary synovial fibroblasts (SFs…	2020	10.1186/s13075-020-02331-8	Arthritis research \& therapy	english	Arthritis Rheumatoid,Osteoarthritis
773	Hou, Jingyi and Li, Yubo and Zhang, Yu and Yang, Ning and Chen, Bin and Ma, Guiyun and Zhu, Naiqiang	Integrated Network Pharmacology Reveals the Mechanism of Action of Xianlinggubao Prescription for Inflammation in Osteoarthritis	$<$h4$>$Background$<$/h4$>$Osteoarthritis (OA), a leading cause of disability worldwide, is characterized by complex interactions between cartilage degradation and synovial inflammation. While NSAIDs are the primary treatment, their prolonged use exacerbates gastrointestinal risks and does not alter disease progression. Xianlinggubao (XLGB), an approved Chinese herbal remedy for osteoporosis, has…	2025	10.1186/s12906-025-04928-5	BMC complementary medicine and therapies	english	Anti-Inflammatory Agents,Drugs Chinese Herbal,Inflammation,Osteoarthritis
774	Hou, Y. and Wu, J. and Huang, Q. and Guo, L.	Luteolin Inhibits Proliferation and Affects the Function of Stimulated Rat Synovial Fibroblasts	Hyperproliferation of synovial fibroblasts is considered to be a pivotal event in the pathogenesis of rheumatoid arthritis (RA). Luteolin, a flavonoid, inhibits the proliferation of synovial fibroblasts in collagen-induced arthritic rats. Treatment with luteolin also decreases the secretion of matrix metalloprotease-1 and -3 and the expression of IL-6, IL-8, IL-15, and TGF-beta. Luteolin treatmen…	2009	10.1016/j.cellbi.2008.10.005	Cell Biol Int	english	Animals,Cell Division,Cell Proliferation/*drug effects,Cytokines/metabolism,Drug Synergism,Fibroblasts/*drug effects/metabolism,G2 Phase,Luteolin/*pharmacology,MAP Kinase Signaling System/drug effects,Matrix Metalloproteinases/metabolism,Phosphatidylinositol 3-Kinases/metabolism,Rats,Synovial Membrane/*cytology,Tumor Necrosis Factor-alpha/pharmacology
776	Hou, Silu and Ma, Danyang and Wu, Shaofeng and Hui, Qiaoyue and Hao, Zhihui	\emphMorinda Citrifolia L.: A Comprehensive Review on Phytochemistry, Pharmacological Effects, and Antioxidant Potential	\emphMorinda citrifolia L. (\emphM. citrifolia), commonly referred to as noni, a Polynesian medicinal plant with over 2000 years of traditional use, has garnered global interest for its rich repertoire of antioxidant phytochemicals, including flavonoids (kaempferol, rutin), iridoids (aucubin, asperulosidic acid, deacetylasperulosidic acid, asperuloside), polysaccharides (nonioside A), and coumari…	2025	10.3390/antiox14030295	Antioxidants (Basel, Switzerland)	english
777	Hou, Bao and Cai, Weiwei and Chen, Ting and Zhang, Zhixuan and Gong, Haifeng and Yang, Wei and Qiu, Liying	Vaccarin Hastens Wound Healing by Promoting Angiogenesis via Activation of MAPK/ERK and PI3K/AKT Signaling Pathways in Vivo	$<$h4$>$Purpose$<$/h4$>$To explore the potential role and unclear molecular mechanisms of vaccarin in wound healing.$<$h4$>$Methods$<$/h4$>$Rats' skin excision model to study the effects of vaccarin on wound healing in vivo . Hematoxylin and eosin staining was performed to evaluate Histopathologic characteristics. Immunohistochemistry was employed to assess the effects of vaccarin in accelerating…	2020	10.1590/s0102-865020190120000002	Acta cirurgica brasileira	english
778	Hsieh, Ming-Ju and Lin, Chia-Chieh and Lo, Yu-Sheng and Ho, Hsin-Yu and Chuang, Yi-Ching and Chen, Mu-Kuan	Hellebrigenin Induces Oral Cancer Cell Apoptosis by Modulating MAPK Signalling and XIAP Expression	Oral squamous cell carcinoma (OSCC), which accounts for 90\% of all oral cancers, has become a public health crisis worldwide. despite advances in therapeutic interventions, the prognosis remains poor for advanced-stage OSCC. In this study, we investigate the anticancer activity and the mode of action of hellebrigenin in human OSCC. The findings demonstrated that hellebrigenin exerted cytotoxic e…	2024	10.1111/jcmm.18071	J Cell Mol Med	english	Bufanolides,Carcinoma Squamous Cell,Mouth Neoplasms
[truncated: 1,104 more rows]
