# Supplementary material for: Pharmacological Inhibition of the PI3K/AKT/mTOR Pathway in Rheumatoid Arthritis Synoviocytes: A Systematic Review and Meta-Analysis (Preclinical)
Source: Pharmaceuticals (Basel). 2025 Aug 2;18(8):1152. doi: 10.3390/ph18081152 (PMC12388949; doi:10.3390/ph18081152)
Supplement: Supplementary file 1 [file pharmaceuticals-18-01152-s001.zip › pharmaceuticals-3779354-supplementary/Supplementary/Table S6. Title Abstract screening include arcticle.xlsx]

## Sheet: Sheet1
record id	authors	title	abstract	year	doi	journal	language	keywords
55	Aihaiti, Y. and Tuerhong, X. and Zheng, H. and Cai, Y. and Yang, M. and Xu, P.	Peroxiredoxin 4 Regulates Tumor-Cell-like Characteristics of Fibroblast-like Synoviocytes in Rheumatoid Arthritis through PI3k/Akt Signaling Pathway	Peroxiredoxin-4 (PRDX4), a member of PRDX family, which played an important role in scavenging reactive oxygen species (ROS). The up-regulation of PRDX4 in synovial tissue and synovial fluid from rheumatoid arthritis (RA) patients has been reported. However, the biological functions of PRDX4 in fibroblast-like synoviocytes (RA-FLS) remains unclear. In this research, we reveal that expression of P…	2022	10.1016/j.clim.2022.108964	Clin Immunol	english	*Arthritis Rheumatoid/genetics,*Peroxiredoxins/genetics/metabolism,*Synoviocytes/metabolism,Cell Proliferation,Cells Cultured,Fibroblast-like synoviocytes,Fibroblasts/metabolism,Humans,Phosphatidylinositol 3-Kinases/genetics,Pi3k/Akt signaling pathway,Prdx4,Proto-Oncogene Proteins c-akt/metabolism,Rheumatoid arthritis,Signal Transduction,Synovial Membrane/metabolism
57	Aihaiti, Y. and Song Cai, Y. and Tuerhong, X. and Ni Yang, Y. and Ma, Y. and Shi Zheng, H. and Xu, K. and Xu, P.	Therapeutic Effects of Naringin in Rheumatoid Arthritis: Network Pharmacology and Experimental Validation	Rheumatoid arthritis is a chronic autoimmune disease characterized by persistent hyperplasia of the synovial membrane and progressive erosion of articular cartilage. Disequilibrium between the proliferation and death of RA fibroblast-like synoviocytes (RA-FLSs) is the critical factor in progression of RA. Naringin has been reported to exert anti-inflammatory and antioxidant effect in acute and ch…	2021	10.3389/fphar.2021.672054	Front Pharmacol	english	commercial or financial relationships that could be construed as a potential,conflict of interest.,MAPK/ERK signaling pathway,naringin,network pharmacology,PI3k/Akt signaling pathway,rheumatoid arthritis
96	Ao, L. and Gao, H. and Jia, L. and Liu, S. and Guo, J. and Liu, B. and Dong, Q.	Matrine Inhibits Synovial Angiogenesis in Collagen-Induced Arthritis Rats by Regulating HIF-VEGF-Ang and Inhibiting the PI3K/Akt Signaling Pathway	Matrine (Mat) is an alkaloid of tetracycline quinazine, and previous studies have demonstrated its specific effect on relieving rheumatoid arthritis (RA). However, the effect of Mat on joint synovial angiogenesis in the pathogenesis of RA has not been elucidated. In this study, body weight, joint swelling, arthritis index (AI) score, histopathological changes, immunohistochemical, and western blo…	2022	10.1016/j.molimm.2021.11.002	Mol Immunol	english	Alkaloids/*pharmacology,Angiogenesis,Animals,Arthritis Experimental/*drug therapy/metabolism/pathology,Basic Helix-Loop-Helix Transcription Factors/*metabolism,Cells Cultured,Cia,Collagen/metabolism,Human Umbilical Vein Endothelial Cells/drug effects/metabolism/pathology,Humans,Male,Matrine,Matrines,Neovascularization Pathologic/*drug therapy/metabolism/pathology,Phosphatidylinositol 3-Kinases/me…
106	Aripova, N. and Duryee, M. J. and England, B. R. and Hunter, C. D. and Mordeson, J. E. and Ryan, E. M. and Daubach, E. C. and Romberger, D. J. and Thiele, G. M. and Mikuls, T. R.	Citrullinated and Malondialdehyde-Acetaldehyde Modified Fibrinogen Activates Macrophages and Promotes an Aggressive Synovial Fibroblast Phenotype in Patients with Rheumatoid Arthritis	OBJECTIVE: Post-translational protein modifications with malondialdehyde-acetaldehyde (MAA) and citrulline (CIT) are implicated in the pathogenesis of rheumatoid arthritis (RA). Although precise mechanisms have not been elucidated, macrophage-fibroblast interactions have been proposed to play a central role in the development and progression of RA. The purpose of our study was to evaluate the dow…	2023	10.3389/fimmu.2023.1203548	Front Immunol	english	*Arthritis Rheumatoid,*Hemostatics,Acetaldehyde,Becaplermin,citrullination,Collagen Type II,commercial or financial relationships that could be construed as a potential,conflict of interest.,Fibrinogen,Fibroblasts,human fibroblast-like synoviocyte,Humans,Leukocytes Mononuclear,Macrophages,malondialdehyde-acetaldehyde,platelet derived growth factor,Proto-Oncogene Proteins c-akt,rheumatoid arthriti…
130	Barker, B. E. and Hanlon, M. M. and Marzaioli, V. and Smith, C. M. and Cunningham, C. C. and Fletcher, J. M. and Veale, D. J. and Fearon, U. and Canavan, M.	The Mammalian Target of Rapamycin Contributes to Synovial Fibroblast Pathogenicity in Rheumatoid Arthritis	OBJECTIVES: The mammalian target of Rapamycin (mTOR) is a metabolic master regulator of both innate and adaptive immunity; however, its exact role in stromal cell biology is unknown. In this study we explored the role of the mTOR pathway on Rheumatoid Arthritis synovial fibroblast (RASF) metabolism and activation and determined if crosstalk with the Hippo-YAP pathway mediates their effects. METHO…	2023	10.3389/fmed.2023.1029021	Front Med (Lausanne)	english	commercial or financial relationships that could be construed as a potential,conflict of interest.,hippo-YAP,mTOR,rheumatoid arthritis,synovial fibroblast,yes associated protein
133	Bartok, B. and Hammaker, D. and Firestein, G. S.	Phosphoinositide 3-Kinase δ Regulates Migration and Invasion of Synoviocytes in Rheumatoid Arthritis	Cartilage destruction mediated by invasive fibroblast-like synoviocytes (FLS) plays a central role in pathogenesis of rheumatoid arthritis (RA). Increased cell migration and degradation of extracellular matrix are fundamental to these processes. The class I PI3Ks control cell survival, proliferation, and migration, which might be involved in cartilage damage in RA. PI3Kδ isoform was recently iden…	2014	10.4049/jimmunol.1300950	J Immunol	english	Actin Cytoskeleton/genetics/immunology/pathology,Arthritis Rheumatoid/genetics/*immunology/pathology,Cell Movement/genetics/*immunology,Cell Survival/genetics/immunology,Class I Phosphatidylinositol 3-Kinases,Enzyme Activation/genetics/immunology,Female,Fibroblasts/*immunology/pathology,Focal Adhesion Kinase 1/genetics/immunology,Humans,Male,MAP Kinase Kinase 4/genetics/immunology,Phosphatidylino…
134	Bartok, B. and Boyle, D. L. and Liu, Y. and Ren, P. and Ball, S. T. and Bugbee, W. D. and Rommel, C. and Firestein, G. S.	PI3 Kinase δ Is a Key Regulator of Synoviocyte Function in Rheumatoid Arthritis	Class I phosphoinositide 3 kinase (PI3K) δ is a promising therapeutic target for rheumatoid arthritis (RA) because of its contribution to leukocyte biology. However, its contribution in fibroblasts has not been studied as a mechanism that contributes to efficacy. We investigated the expression and function of PI3Kδ in synovium and cultured fibroblast-like synoviocytes (FLS). Immunohistochemistry …	2012	10.1016/j.ajpath.2012.01.030	Am J Pathol	english	Apoptosis/physiology,Arthritis Rheumatoid/*enzymology/pathology,Cell Division/drug effects,Cell Survival/physiology,Cells Cultured,Class I Phosphatidylinositol 3-Kinases,Cytokines/pharmacology,Enzyme Inhibitors/pharmacology,Fibroblasts/drug effects/enzymology,Gene Expression Regulation Enzymologic/drug effects,Humans,Inflammation Mediators/pharmacology,Osteoarthritis/enzymology,Phosphatidylinosit…
186	Cai, D. and Hong, S. and Yang, J. and San, P.	The Effects of microRNA-515-5p on the Toll-Like Receptor 4 (TLR4)/JNK Signaling Pathway and WNT1-Inducible-Signaling Pathway Protein 1 (WISP-1) Expression in Rheumatoid Arthritis Fibroblast-Like Synovial (RAFLS) Cells Following Treatment with Receptor Activator of Nuclear Factor-kappa-B Ligand (RANKL)	BACKGROUND This study aimed to investigate the effects of microRNA-515-5p (miR-515-5p) on the expression of the WNT1-inducible-signaling pathway protein 1 (WISP-1) gene in rheumatoid arthritis fibroblast-like synovial (RAFLS) cells following treatment with the receptor activator of nuclear factor-kappa-B ligand (RANKL). MATERIAL AND METHODS RAFLS cells were cultured in vitro and were divided into…	2020	10.12659/msm.920611	Med Sci Monit	english	3' Untranslated Regions,Apoptosis/drug effects,Arthritis Rheumatoid/drug therapy/genetics/*metabolism/pathology,Biomimetic Materials/pharmacology,CCN Intercellular Signaling Proteins/antagonists &,Cell Culture Techniques,Cell Proliferation/drug effects,Fibroblasts/metabolism/pathology,Gene Expression/drug effects,HEK293 Cells,Humans,inhibitors/biosynthesis/*genetics/metabolism,MAP Kinase Signalin…
206	Cao, L. and Jiang, H. and Yang, J. and Mao, J. and Wei, G. and Meng, X. and Zang, H.	LncRNA MIR31HG Is Induced by Tocilizumab and Ameliorates Rheumatoid Arthritis Fibroblast-like Synoviocyte-Mediated Inflammation via miR-214-PTEN-AKT Signaling Pathway	Fibroblast-like synoviocytes (FLS) obtained from the joint synovium of rheumatoid arthritis (RA) patients exhibit hyperplasia and aggressive inflammatory phenotypes. This study was designed to explore the anti-inflammatory mechanism of IL-6R inhibitor, tocilizumab, in FLS-mediated inflammation in RA from the perspective of non-coding RNAs (ncRNAs). To this end, we sorted primary FLS obtained from…	2021	10.18632/aging.203644	Aging (Albany NY)	english	*Synoviocytes/cytology/metabolism,Anti-Inflammatory Agents/pharmacology,Antibodies Monoclonal Humanized/*pharmacology,Arthritis Rheumatoid/metabolism,Cells Cultured,Female,Humans,Inflammation/genetics,interest.,Male,MicroRNAs/*genetics,Middle Aged,miR-214,Mir31hg,Proto-Oncogene Proteins c-akt/genetics,Pten,PTEN Phosphohydrolase/*genetics,Ra-fls,RNA Long Noncoding/*genetics,Signal Transduction/dru…
247	Chen, J. and Lin, X. and He, J. and Liu, D. and He, L. and Zhang, M. and Luan, H. and Hu, Y. and Tao, C. and Wang, Q.	Artemisitene Suppresses Rheumatoid Arthritis Progression via Modulating METTL3-mediated N6-methyladenosine Modification of ICAM2 mRNA in Fibroblast-like Synoviocytes	BACKGROUND: Rheumatoid arthritis (RA) is a chronic autoimmune disease. We previously revealed that the natural compound artemisitene (ATT) exhibits excellent broad anticancer activities without toxicity on normal tissues. Nevertheless, the effect of ATT on RA is undiscovered. Herein, we aim to study the effect and potential mechanism of ATT on RA management. METHODS: A collagen-induced arthritis …	2022	10.1002/ctm2.1148	Clin Transl Med	english	*Arthritis Rheumatoid/genetics,*Synoviocytes/metabolism,Animals,artemisitene,Cell Proliferation,fibroblast-like synoviocytes,Fibroblasts/metabolism,Icam2,Methyltransferases/metabolism,Mettl3,Mice,Phosphatidylinositol 3-Kinases/metabolism,Proto-Oncogene Proteins c-akt/metabolism,rheumatoid arthritis,RNA Messenger/metabolism
249	Chen, Jian and Lin, Xian and He, Juan and Liu, Dandan and He, Lianhua and Zhang, Miaomiao and Luan, Huijie and Hu, Yiping and Tao, Cheng and Wang, Qingwen	Artemisitene Suppresses Rheumatoid Arthritis Progression via Modulating METTL3-mediated N6-methyladenosine Modification of ICAM2~mRNA in Fibroblast-like Synoviocytes	$<$h4$>$Background$<$/h4$>$Rheumatoid arthritis (RA) is a chronic autoimmune disease. We previously revealed that the natural compound artemisitene (ATT) exhibits excellent broad anticancer activities without toxicity on normal tissues. Nevertheless, the effect of ATT on RA is undiscovered. Herein, we aim to study the effect and potential mechanism of ATT on RA management.$<$h4$>$Methods$<$/h4$>$…	2022	10.1002/ctm2.1148	Clin Transl Med	english	Arthritis Rheumatoid,Synoviocytes
257	Chen, J. and Lin, X. and Liu, K. and He, J. and Li, X. and Zhang, C. and Deng, Y. and Luo, L. and Tao, C. and Wang, Q.	CT2-3 Induces Cell Cycle Arrest and Apoptosis in Rheumatoid Arthritis Fibroblast-like Synoviocytes through Regulating PI3K/AKT Pathway	Rheumatoid arthritis (RA) is a kind of chronic autoimmune disease. The existing therapies encountered several challenges. Therefore, continued novel anti-RA drug discovery remains necessary for RA therapy. Recently, our group reported a novel compound named CT2-3, which could be realized as a hybrid of the natural product magnolol and phthalimide and exhibited anti-lung cancer activity. However, …	2023	10.1016/j.ejphar.2023.175871	Eur J Pharmacol	english	*Arthritis Rheumatoid/drug therapy/metabolism,*Synoviocytes,Apoptosis,Cell cycle arrest,Cell Cycle Checkpoints,Cell Proliferation,Cells Cultured,competing financial interests or personal relationships that could have appeared,Ct2-3,Fibroblast-like synoviocytes,Fibroblasts,Humans,Phosphatidylinositol 3-Kinase/metabolism,Phosphatidylinositol 3-Kinases/metabolism,Proto-Oncogene Proteins c-akt/metabo…
260	Chen, Y. and Wang, Y. and Liu, M. and Zhou, B. and Yang, G.	Diosmetin Exhibits Anti-Proliferative and Anti-Inflammatory Effects on TNF-α-stimulated Human Rheumatoid Arthritis Fibroblast-like Synoviocytes through Regulating the Akt and NF-κB Signaling Pathways	Rheumatoid arthritis (RA) is a chronic inflammatory disease characterized by inflammation and proliferation of synovial tissues. Diosmetin is a bioflavonoid possessing an anti-inflammatory property. Herein, we aimed to study the effects of diosmetin on the inflammation and proliferation of RA fibroblast-like synoviocytes MH7A cells. MH7A cell proliferation was measured using cell counting kit-8 a…	2020	10.1002/ptr.6596	Phytother Res	english	Animals,Arthritis Rheumatoid/*drug therapy/pathology,diosmetin,fibroblast-like synoviocytes,Flavonoids/pharmacology/*therapeutic use,Humans,inflammatory cytokines,NF-kappa B/*metabolism,Proto-Oncogene Proteins c-akt/*metabolism,rheumatoid arthritis,Signal Transduction,Synoviocytes/*drug effects,Tumor Necrosis Factor-alpha/*metabolism
274	Cheng, F. and Yang, S. Y. and Fang, X. X. and Wang, X. and Zhao, F. T.	[Role of the CCL28-CCR10 pathway in monocyte migration in rheumatoid arthritis]	OBJECTIVE: To examine the expression of chemokine receptor CCR10 on monocytes/macrophages in the joints of patients with rheumatoid arthritis (RA), and to investigate the role of chemokine CCL28 and its receptor CCR10 in the migration of RA monocytes and its mechanism. METHODS: The expression of CCR10 in synovial tissues from 8 RA patients, 4 osteoarthritis (OA) patients, and 4 normal controls wa…	2022	10.19723/j.issn.1671-167X.2022.06.003	Beijing Da Xue Xue Bao Yi Xue Ban	chi	*Arthritis Rheumatoid,*Osteoarthritis,Chemokine CCL28,Chemokine receptor CCR10,Chemokines CC/metabolism,Endothelial Cells/metabolism,Humans,Monocytes,Monocytes/metabolism,Phosphatidylinositol 3-Kinases/metabolism,Proto-Oncogene Proteins c-akt/metabolism,Receptors CCR10/metabolism,Rheumatoid arthritis,Synovial Fluid,Synovial Membrane
279	Cheng, Q. and Chen, M. and Liu, M. and Chen, X. and Zhu, L. and Xu, J. and Xue, J. and Wu, H. and Du, Y.	Semaphorin 5A Suppresses Ferroptosis through Activation of PI3K-AKT-mTOR Signaling in Rheumatoid Arthritis	Abnormal activation of synovial fibroblasts (SFs) plays an important role in rheumatoid arthritis (RA), the mechanism of which remains unknown. The purpose of our study is to comprehensively and systematically explore the mechanism for Semaphorin 5A-mediated abnormal SF activation in RA. Here, we found that Semaphorin 5A levels were significantly higher in synovial fluid and synovial tissue from …	2022	10.1038/s41419-022-05065-4	Cell Death Dis	english	*Arthritis Rheumatoid/metabolism,*Ferroptosis,*Osteoarthritis/metabolism,*Semaphorins/genetics/metabolism,Cytokines/metabolism,Fibroblasts/metabolism,Humans,Phosphatidylinositol 3-Kinases/metabolism,Proto-Oncogene Proteins c-akt/metabolism,Signal Transduction,Synovial Membrane/metabolism,TOR Serine-Threonine Kinases/metabolism
288	Chen, D. and Cai, X. and Ouyang, H. and Yuan, S. and Wang, X. and Lin, L. and Chen, Z. and Huang, M.	Increased eEF2K Promotes Glycolysis and Aggressive Behaviors of Fibroblast-Like Synoviocytes in Rheumatoid Arthritis	OBJECTIVE: Aggressive phenotype and abnormal glycolytic metabolism of fibroblast-like synoviocytes (FLSs) are essential to joint inflammation and damage in rheumatoid arthritis (RA). Eukaryotic elongation factor-2 kinase (eEF2K) is a negative regulator of protein synthesis and has been shown to play an important role in regulating various cellular processes and promoting glycolysis in tumor cells…	2022	10.2147/jir.s337620	J Inflamm Res	english	eukaryotic elongation factor-2 kinase,fibroblast-like synoviocytes,glycolysis,invasion,migration,rheumatoid arthritis
302	Chen, K. and Lin, Z. W. and He, S. M. and Wang, C. Q. and Yang, J. C. and Lu, Y. and Xie, X. B. and Li, Q.	Metformin Inhibits the Proliferation of Rheumatoid Arthritis Fibroblast-like Synoviocytes through IGF-IR/PI3K/AKT/m-TOR Pathway	Rheumatoid arthritis (RA) is a chronic autoimmune disease in which synovial fibroblast-like cells (FLSs) play an important role in RA development and is known to be lack of effective therapy. Thus, novel therapeutic strategies are greatly needed for treatment of RA. Metformin, a first-line drug for the treatment of type 2 diabetes, has been reported to inhibit the proliferation of a variety of tu…	2019	10.1016/j.biopha.2019.108875	Biomed Pharmacother	english	Adaptor Proteins Signal Transducing/genetics/metabolism,Apoptosis/drug effects,Arthritis Rheumatoid,Cell cycle,Cell Cycle Proteins/genetics/metabolism,Cell Cycle/drug effects,Cell Proliferation,Cells Cultured,Fibroblast-like synoviocytes,Fibroblasts,Gene Expression Regulation/drug effects,Humans,Hypoglycemic Agents/pharmacology,IGF-IR /PI3K/AKT/ mTOR pathway,Metformin,Metformin/*pharmacology,Phos…
313	Chen, B. C. and He, H. Y. and Niu, K. and Rui, K. and Huang, J. G. and Xie, Y. Q. and Xiao, M.	Network Pharmacology-Based Approach Uncovers the JAK/STAT Signaling Mechanism Underlying Paederia Scandens Extract Treatment of Rheumatoid Arthritis	BACKGROUND: Rheumatoid arthritis (RA) is a common autoimmune disease. Paederia scandens (Lour.) Merr is a common folk remedy used in Hainan, China, to dispel the wind and dampness associated with RA. METHODS: The active components of Paederia scandens were extracted using network pharmacology. The potential targets of active components were used to determine activated pathways, and the in vitro e…	2022		Am J Transl Res	english	JAK/STAT signaling pathway,Paederia scandens (Lour.) Merr,Rheumatoid arthritis
321	Chen, X. and Lin, H. and Chen, J. and Wu, L. and Zhu, J. and Ye, Y. and Chen, S. and Du, H. and Li, J.	Paclitaxel Inhibits Synoviocyte Migration and Inflammatory Mediator Production in Rheumatoid Arthritis	Activated fibroblast-like synoviocytes (FLSs) play a crucial role in the pathogenesis and progression of rheumatoid arthritis (RA). It is urgent to develop new drugs that can effectively inhibit the abnormal activation of RA-FLS. In our study, the RA-FLS cell line, MH7A, and mice with collagen-induced arthritis (CIA) were used to evaluate the effect of paclitaxel (PTX). Based on the results, PTX …	2021	10.3389/fphar.2021.714566	Front Pharmacol	english	AKT/mTOR,Cia,commercial or financial relationships that could be construed as a potential,conflict of interest.,Mapk,paclitaxel,RA-FLSs
411	Dai, L. P. and Xu, X. D. and Yang, T. T. and Yin, Z. H. and Ye, Z. Z. and Wei, Y. Z.	SPTBN1 Attenuates Rheumatoid Arthritis Synovial Cell Proliferation, Invasion, Migration and Inflammatory Response by Binding to PIK3R2	BACKGROUND: As an autoimmune systemic disorder, rheumatoid arthritis (RA) features chronic inflammation as well as synovial infiltration of immune cells. This study was designed with the purpose of discussing the hidden mechanism of SPTBN1 and exploring favorable molecular-targeted therapies. METHODS: With the application of RT-qPCR and western blot, the expressions of SPTBN1 and PIK3R2 before or…	2022	10.1002/iid3.724	Immun Inflamm Dis	english	*Arthritis Rheumatoid,*Autoimmune Diseases,Cell Proliferation,Humans,Inflammation,invasion,migration,Phosphatidylinositol 3-Kinases,Pik3r2,proliferation,Proto-Oncogene Proteins c-akt,rheumatoid arthritis,Spectrin,Sptbn1,Transcription Factors
413	Dai, Li-Ping and Xu, Xiao-Dong and Yang, Ting-Ting and Yin, Zhi-Hua and Ye, Zhi-Zhong and Wei, Ya-Zhi	SPTBN1 Attenuates Rheumatoid Arthritis Synovial Cell Proliferation, Invasion, Migration~and Inflammatory Response by Binding to PIK3R2	$<$h4$>$Background$<$/h4$>$As an autoimmune systemic disorder, rheumatoid arthritis (RA) features chronic inflammation as well as synovial infiltration of immune cells. This study was designed with the purpose of discussing the hidden mechanism of SPTBN1 and exploring favorable molecular-targeted therapies.$<$h4$>$Methods$<$/h4$>$With the application of RT-qPCR and western blot, the expressions o…	2022	10.1002/iid3.724	Immun Inflamm Dis	english	Arthritis Rheumatoid,Autoimmune Diseases
421	Deng, H. and Zheng, M. and Hu, Z. and Zeng, X. and Kuang, N. and Fu, Y.	Effects of Daphnetin on the Autophagy Signaling Pathway of Fibroblast-like Synoviocytes in Rats with Collagen-Induced Arthritis (CIA) Induced by TNF-α	Daphnetin (DAP), an active ingredient extracted from Daphne odora, has pharmacological effects such as anti-inflammatory, antioxidation and anti-tumor properties. The current study aims to investigate the relationship between the anti-rheumatoid effect of DAP and the inhibition of both the PI3K/AKT/mTOR and autophagy signaling pathways. DAP inhibited the proliferation of CIA-FLS in a dose-depende…	2020	10.1016/j.cyto.2019.154952	Cytokine	english	Animals,Anti-Inflammatory Agents/pharmacology,Apoptosis/drug effects,Arthritis Experimental/chemically induced/*drug therapy/metabolism,Arthritis Rheumatoid/chemically induced/drug therapy/metabolism,Autophagy,Autophagy/*drug effects,Cell Cycle/drug effects,Cell Proliferation/drug effects,Cells Cultured,Collagen/pharmacology,competing financial interests or personal relationships that could have …
500	Du, H. and Wang, Y. and Zeng, Y. and Huang, X. and Liu, D. and Ye, L. and Li, Y. and Chen, X. and Liu, T. and Li, H. and Wu, J. and Yu, Q. and Wu, Y. and Jie, L.	Tanshinone IIA Suppresses Proliferation and Inflammatory Cytokine Production of Synovial Fibroblasts from Rheumatoid Arthritis Patients Induced by TNF-α and Attenuates the Inflammatory Response in AIA Mice	Rheumatoid arthritis (RA) is a chronic and progressive autoimmune disease in which activated RA fibroblast-1ike synoviocytes (RA-FLSs) are one of the main factors responsible for inducing morbidity. Previous reports have shown that RA-FLSs have proliferative features similar to cancer cells, in addition to causing cartilage erosion that eventually causes joint damage. Thus, new therapeutic strate…	2020	10.3389/fphar.2020.00568	Front Pharmacol	english	Aia,AKT/mTOR,Hif-1α,Mapk,RA-FLSs,suppress,Tan IIA
519	Elkhider, A. and Wei, J. and Al-Azab, M. and Tang, Y. and Walana, W. and Li, W. and Yuan, B. and Ye, Y. and Wang, G. and Zhang, Y. and Li, X.	IL-34 Modulates Rheumatoid Synovial Fibroblasts Proliferation and Migration via ERK/AKT Signalling Pathway	OBJECTIVES: The interface between pro-inflammatory cytokines and rheumatoid synovial fibroblast (sFLS) has central effects on rheumatoid arthritis (RA). The present study aimed to explore the role of IL-34 expression as one of major cytokine implicated in RA. METHODS: We examined the expression of IL-34 after RA sFLS stimulated by IL-1β and TGF-β1 separately by reverse transcription polymerase ch…	2020-05/2020-06		Clin Exp Rheumatol	english	*Signal Transduction,Apoptosis,Arthritis Rheumatoid/*immunology/pathology,Cell Movement,Cell Proliferation,Cells Cultured,Fibroblasts/*cytology,Humans,Interleukins/*immunology,Proto-Oncogene Proteins c-akt,Synovial Membrane/cytology/*pathology
550	Fan, C. and Cui, X. and Chen, S. and Huang, S. and Jiang, H.	LncRNA LOC100912373 Modulates PDK1 Expression by Sponging miR-17-5p to Promote the Proliferation of Fibroblast-like Synoviocytes in Rheumatoid Arthritis	Rheumatoid arthritis (RA) is a common autoimmune disease and characterized by chronic inflammation, abnormal synovial cell proliferation, and joint swelling and tenderness, and it causes patients substantial pain. To date, the pathogenesis of RA remains unclear, and specific treatment is still lacking in the clinic. Evidence from previous research indicated that the long noncoding RNA (lncRNA) LO…	2020		Am J Transl Res	english	ceRNA theory,fibroblast-like synoviocytes,lncRNA LOC100912373/miR-17-5p/PDK1 axis,Rheumatoid arthritis
665	Guan, Yin and Zhao, Xiaoqian and Liu, Weiwei and Wang, Yue	Galuteolin Suppresses Proliferation and Inflammation in TNF-α-induced RA-FLS Cells by Activating HMOX1 to Regulate IKKβ/NF-κB Pathway	$<$h4$>$Objective$<$/h4$>$Galuteolin (Galu) is a substance extracted and purified from honeysuckle. The purpose of this study was to explore the effects of Galu on the TNF-α-induced RA-FLS cells (synoviocytes) and reveal its potential molecular mechanism from the perspectives of anti-apoptosis and anti-inflammation.$<$h4$>$Methods$<$/h4$>$After TNF-α stimulation, cell proliferation of RA-FLS was …	2020	10.1186/s13018-020-02004-x	Journal of orthopaedic surgery and research	english
667	Gu, S. L. and Liu, X. S. and Xu, Z. S. and Li, L. L. and Wu, X. J. and Li, F. L. and Huang, Y. and Ran, X. and Li, R.	Eupalinolide B Alleviates Rheumatoid Arthritis through the Promotion of Apoptosis and Autophagy via Regulating the AMPK/mTOR/ULK-1 Signaling Axis	The excessive proliferation of fibroblast-like synoviocytes (FLS) leads to synovial hyperplasia, a key pathological hallmark of rheumatoid arthritis (RA). Eupalinolide B (EB), a sesquiterpene lactone of Eupatorium lindleyanum DC., has anti-inflammatory effects and anti-proliferative activity in tumor cells. However, its potential use in RA treatment is unclear. This study explored EB's anti-rheum…	2025	10.1016/j.intimp.2025.114179	Int Immunopharmacol	english	*Antirheumatic Agents/pharmacology/therapeutic use,*Arthritis Experimental/drug therapy/pathology,*Arthritis Rheumatoid/drug therapy/pathology,*Lactones/pharmacology/therapeutic use,*Sesquiterpenes/pharmacology/therapeutic use,AMP-Activated Protein Kinases/metabolism,AMPK/mTOR/ULK-1 pathway,Animals,Apoptosis,Apoptosis/drug effects,Autophagy,Autophagy-Related Protein-1 Homolog/metabolism,Autophagy…
727	He, Y. and Fan, J. and Lin, H. and Yang, X. and Ye, Y. and Liang, L. and Zhan, Z. and Dong, X. and Sun, L. and Xu, H.	The Anti-Malaria Agent Artesunate Inhibits Expression of Vascular Endothelial Growth Factor and Hypoxia-Inducible Factor-1α in Human Rheumatoid Arthritis Fibroblast-like Synoviocyte	Increasing evidence indicates that the anti-malarial agent artemisinin and its derivatives may exert anti-angiogenic effect. In the present study, we explored the effect of artesunate, a artemisinin derivative, on TNFα- and hypoxia-induced expression of hypoxia inducible factor-1α (HIF-1α) and secretion of vascular endothelial growth factor (VEGF) and inteleukin-8 (IL-8) in human rheumatoid arthr…	2011	10.1007/s00296-009-1218-7	Rheumatol Int	english	Adult,Antimalarials/*pharmacology,Artemisinins/*pharmacology,Artesunate,Arthritis Rheumatoid/*metabolism,Blotting Western,Cells Cultured,Extracellular Signal-Regulated MAP Kinases/metabolism,Female,Flow Cytometry,Humans,Hypoxia-Inducible Factor 1 alpha Subunit/*metabolism,Interleukin-8/metabolism,Middle Aged,Phosphorylation/drug effects,Signal Transduction/drug effects/physiology,Statistics Nonpa…
729	He, J. and Lin, X. and Wang, X. and Lin, T. and Lyu, S. and Gao, X. and Chen, J. and Wang, Q.	Arecoline Hydrobromide Suppresses PI3K/AKT Pathway in Rheumatoid Arthritis Synovial Fibroblasts and Relieves Collagen-Induced Arthritis in Mice	OBJECTIVE: This study investigated the effectiveness of arecoline hydrobromide (AH) on the functions of rheumatoid arthritis fibroblast-like synoviocytes (RA-FLSs) and collagen-induced arthritis (CIA) mice. METHODS: Immunofluorescence was used to identify RA-FLSs. Cell Counting Kit-8 (CCK-8) was used to determine the viability of RA-FLSs and the half maximal inhibitory concentration (IC(50)) of A…	2023	10.1016/j.intimp.2023.110925	Int Immunopharmacol	english	*Arthritis Experimental/pathology,*Arthritis Rheumatoid/metabolism,*Synoviocytes,Animals,Arecoline hydrobromide,Cell Proliferation,Cells Cultured,competing financial interests or personal relationships that could have appeared,Fibroblasts,Mice,Molecular Docking Simulation,Phosphatidylinositol 3-Kinase/metabolism,Phosphatidylinositol 3-Kinases/metabolism,Pi3k/akt,Proto-Oncogene Proteins c-akt/meta…
735	He, Q. and Jia, L. and Wang, X. and Feng, D. and Mao, T.	Knockdown of BUB1 Inhibits Tumor Necrosis Factor-α-Induced Proliferation and Migration of Rheumatoid Arthritis Synovial Fibroblasts by Regulating PI3K/Akt Pathway	BACKGROUND: Rheumatoid arthritis (RA) is a common disease with joint cartilage destruction. BUB1 Mitotic Checkpoint Serine/Threonine Kinase (BUB1) is abnormally expressed in synovial tissues of RA patients, but its effect on RA remains unclear. In this study, we explored the role of BUB1 in RA. METHODS: An RA cell model was constructed by treating MH7A cells with tumor necrosis factor-α (TNF-α). …	2023	10.1111/1756-185x.14865	Int J Rheum Dis	english	*Arthritis Rheumatoid/metabolism,*Tumor Necrosis Factor-alpha/pharmacology,Bub1,Cell Proliferation,Cytokines/metabolism,Fibroblasts/metabolism,Humans,MH7A cell,Phosphatidylinositol 3-Kinases/genetics/metabolism/pharmacology,PI3K/Akt pathway,Protein Serine-Threonine Kinases/genetics/metabolism/pharmacology,Proto-Oncogene Proteins c-akt/metabolism,rheumatoid arthritis,Serine/metabolism/pharmacology…
784	Huang, Y. H. and Qiu, L. and Peng, Y. and Cai, R. and Xiao, Q. Q. and Li, M. C. and Xu, L. J. and Fu, Q.	Ecdysteroid-Enriched Fraction of Cyathula Officinalis Suppresses Synovial Proliferation and Inflammation to Ameliorate RA by Inhibiting the AKT/PI3K/mTOR Signaling Pathway	This study investigated the chemical compositions isolated from Cyathula officinalis (CES) and elucidated its anti-RA effects and potential mechanisms. In vitro results revealed that CES suppressed interleukin (IL)-1β-stimulated proliferation, migration, and invasion of MH7A cells in a concentration-dependent manner. In vivo results indicated that CES could reduce the arthritis score, paw swellin…	2025	10.1080/10286020.2025.2492357	J Asian Nat Prod Res	english	AKT/PI3K/mTOR/SREBPI/SCD-1/GPX4 axis,Cyathula officinalis,ecdysteroid-enriched fraction,inflammation,proliferation,rheumatoid arthritis
785	Huang, Yue-Hui and Qiu, Lu and Peng, Yi and Cai, Rui and Xiao, Qing-Qing and Li, Mei-Chen and Xu, Li-Jia and Fu, Qiang	Ecdysteroid-Enriched Fraction of \emphCyathula\emph Officinalis Suppresses Synovial Proliferation and Inflammation to Ameliorate RA by Inhibiting the AKT/PI3K/mTOR Signaling Pathway	This study investigated the chemical compositions isolated from \emphCyathula officinalis (CES) and elucidated its anti-RA effects and potential mechanisms. \emphIn vitro results revealed that CES suppressed interleukin (IL)-1β-stimulated proliferation, migration, and invasion of MH7A cells in a concentration-dependent manner. \emphIn vivo results indicated that CES could reduce the arthritis sco…	2025	10.1080/10286020.2025.2492357	J Asian Nat Prod Res	english
797	Huang, M. and Zeng, S. and Qiu, Q. and Xiao, Y. and Shi, M. and Zou, Y. and Yang, X. and Xu, H. and Liang, L.	Niclosamide Induces Apoptosis in Human Rheumatoid Arthritis Fibroblast-like Synoviocytes	To explore the effects of niclosamide on the viability and apoptosis of rheumatoid arthritis of fibroblast-like synoviocytes (rheumatoid arthritis (RA)fibroblast-like synoviocytes (FLS)), FLS obtained from RA patients were treated with niclosamide. Niclosamide significantly inhibited the viability of RA FLS in a concentration-dependent manner. Niclosamide treated FLS showed a significant increase…	2016	10.1016/j.intimp.2015.11.002	Int Immunopharmacol	english	Acetylcysteine/pharmacology,Apoptosis,Apoptosis/drug effects,Arthritis Rheumatoid/*immunology,bcl-2-Associated X Protein/genetics/metabolism,Caspase 3/metabolism,Caspase 9/metabolism,Cells Cultured,Fibroblast-like synoviocytes,Fibroblasts/*drug effects/pathology,Gene Expression Regulation/drug effects,Humans,Niclosamide,Niclosamide/*administration & dosage,Oncogene Protein v-akt/metabolism,Proto-…
850	Jia, Q. and Cheng, W. and Yue, Y. and Hu, Y. and Zhang, J. and Pan, X. and Xu, Z. and Zhang, P.	Cucurbitacin E Inhibits TNF-α-induced Inflammatory Cytokine Production in Human Synoviocyte MH7A Cells via Suppression of PI3K/Akt/NF-κB Pathways	Increasing studies indicated that Cucurbitacin E (CuE), a compound isolated from Cucurbitaceae, has been shown anti-inflammatory effect. However, the effect of CuE on rheumatoid arthritis (RA) inflammatory response and its potential molecular mechanism are still unknown. In this study, we demonstrated that CuE significantly suppressed TNF-α-induced inflammatory cytokines production interleukin-1β…	2015	10.1016/j.intimp.2015.08.026	Int Immunopharmacol	english	Anti-Inflammatory Agents Non-Steroidal/*pharmacology,Antioxidants/pharmacology,Cell Line,Cucurbitacin E,Cytokines/antagonists & inhibitors/*biosynthesis,Dose-Response Relationship Drug,Enzyme Inhibitors/pharmacology,Humans,Inflammation,Mh7a,NF-kappa B/drug effects/*metabolism,Nf-κb,Oncogene Protein v-akt/drug effects/*metabolism,Phosphatidylinositol 3-Kinases/drug effects/*metabolism,Phosphoinosi…
852	Jia, Q. and Che, Q. and Zhang, X. and Chen, J. and Ren, C. and Wu, Y. and Liang, W. and Zhang, X. and Li, Y. and Li, Z. and Zhang, Z. and Shu, Q.	Knockdown of Galectin-9 Alleviates Rheumatoid Arthritis through Suppressing TNF-α-induced Activation of Fibroblast-like Synoviocytes	The role of Galectin-9 (Gal-9) in the pathogenesis of rheumatoid arthritis (RA) remains unclear. This study aimed to investigate the mechanism of action and therapeutic potential of Gal-9 in RA. We detected Gal-9 expression in clinical samples, explored the mechanism of function of Gal-9 by knockdown and overexpression in fibroblast-like synoviocytes (FLSs), and further verified it in collagen-in…	2024	10.1016/j.bcp.2023.115994	Biochem Pharmacol	english	*Arthritis Experimental/metabolism,*Arthritis Rheumatoid/drug therapy/genetics/metabolism,*Synoviocytes/pathology,Animals,Cell Proliferation,Cells Cultured,Collagen-induced arthritis,competing financial interests or personal relationships that could have appeared,Fibroblast-like synoviocytes,Fibroblasts,Galectin-9,Humans,Mafb,Phosphatidylinositol 3-Kinases/metabolism,Proto-Oncogene Proteins c-akt…
854	Jia, Shaohui and Zhang, Shufang and Yuan, Hong and Chen, Ning	Lunasin Inhibits Cell Proliferation via Apoptosis and Reduces the Production of Proinflammatory Cytokines in Cultured Rheumatoid Arthritis Synovial Fibroblasts	Lunasin, a peptide with 43 amino acid residues and initially isolated and identified in soybean cotyledon, has gained extensive attention due to its anti-inflammatory and anticancer properties. However, its treatment efficacy on rheumatoid arthritis (RA) and corresponding mechanisms have not been reported. Herein, the synovial fibroblasts harvested and isolated from patients with RA were treated …	2015	10.1155/2015/346839	Biomed Res Int	english
856	Jiang, H. and Fan, C. and Lu, Y. and Cui, X. and Liu, J.	Astragaloside Regulates lncRNA LOC100912373 and the miR‑17‑5p/PDK1 Axis to Inhibit the Proliferation of Fibroblast‑like Synoviocytes in Rats with Rheumatoid Arthritis	Previous studies have confirmed that astragaloside (AST) exerts a positive effect on alleviating synovial and joint injury in rheumatoid arthritis (RA). However, the precise mechanisms through which AST acts in the treatment of RA remain unclear. Long non‑coding RNA~(lncRNA) LOC100912373 was identified as a key gene related to RA and has been proven to interact with miR‑17‑5p, in order to regulat…	2021	10.3892/ijmm.2021.4963	Int J Mol Med	english	Animals,Arthritis Rheumatoid/*drug therapy,astragaloside,Cell Cycle/drug effects,Cell Proliferation/drug effects,effects/genetics/*metabolism,fibroblast‑like synoviocytes,Fibroblasts,Gene Expression Regulation/*drug effects,lncRNA LOC100912373,Male,MicroRNAs/drug effects/*genetics,miR‑17‑5p/PDK1 axis,Pyruvate Dehydrogenase Acetyl-Transferring Kinase/drug,Rats,Rats Sprague-Dawley,rheumatoid arthri…
870	Jiang, Y. and Zhong, S. and Tan, H. and Fu, Y. and Lai, J. and Liu, L. and Weng, J. and Chen, H. and He, S.	Study on the Mechanism of Action of Saposhnikovia Divaricata and Its Key Phytochemical on Rheumatoid Arthritis Based on Network Pharmacology and Bioinformatics	ETHNOPHARMACOLOGICAL RELEVANCE: Saposhnikovia divaricata (Turcz.) Schischk (SD; called "fangfeng" in China) has been widely used in the clinical treatment of rheumatoid arthritis (RA) and has shown well therapeutic effects, but the specific mechanisms of action of its bioactive phytochemicals remain unclear. AIM OF THE STUDY: This study aimed to investigate the molecular biological mechanism of S…	2024	10.1016/j.jep.2023.117586	J Ethnopharmacol	english	*Apiaceae,*Arthritis Experimental,*Arthritis Rheumatoid/drug therapy,*Drugs Chinese Herbal/pharmacology/therapeutic use,Animals,competing financial interests or personal relationships that could have appeared,Computational Biology,Mice,Molecular Docking Simulation,Network Pharmacology,Phosphatidylinositol 3-Kinases,Proto-Oncogene Proteins c-akt,to influence the work reported in this paper.
891	Jo, S. and Samarpita, S. and Lee, J. S. and Lee, Y. J. and Son, J. E. and Jeong, M. and Kim, J. H. and Hong, S. and Yoo, S. A. and Kim, W. U. and Rasool, M. and Byun, S.	8-Shogaol Inhibits Rheumatoid Arthritis through Targeting TAK1	Rheumatoid arthritis (RA) is a chronic immune-mediated disorder, mainly characterized by synovial inflammation and joint damage. If insufficiently treated, RA can lead to irreversible joint destruction and decreased life expectancy. While better understanding of the pathologies and the development of new antirheumatic drugs have improved the outcome of individuals with RA, many patients still can…	2022	10.1016/j.phrs.2022.106176	Pharmacol Res	english	*Arthritis Rheumatoid/drug therapy/metabolism/pathology,*Guaiacol/analogs & derivatives/pharmacology,*MAP Kinase Kinase Kinases/metabolism,*Synoviocytes/drug effects/metabolism/pathology,8-shogaol,Animals,Cells Cultured,Fibroblast-like synoviocytes,Fibroblasts/drug effects/metabolism/pathology,Humans,Interleukin-17/metabolism,Molecular Targeted Therapy,Rats,Rheumatoid arthritis,Tak1
897	Jose, A. M. and Rasool, M.	Myricetin Ameliorates the IL-21-induced Tumorigenic Phenotype of Adjuvant-Induced Arthritis FLS by Modulating the Choline Kinase Signaling Cascade	The synovial intimal lining is mainly governed by fibroblast-like synoviocytes (FLS), which portray a transformed tumor-like phenotype in rheumatoid arthritis (RA). Among the diverse cytokines that engender FLS, interleukin-21 (IL-21) was reported to stimulate hyperproliferation and perpetuate inflammation. Recently, choline kinase (ChoKα) has been reported to be an essential enzyme aiding RA-FLS…	2023	10.1007/s11626-023-00827-6	In Vitro Cell Dev Biol Anim	english	*Arthritis Experimental/drug therapy/metabolism,*Arthritis Rheumatoid/drug therapy,*Neoplasms,*Synoviocytes/metabolism,Animals,Cells Cultured,Choline kinase,Choline Kinase/metabolism,Fibroblast-like synoviocytes,Fibroblasts/metabolism,Flavonoids/pharmacology,Interleukin-21,Myricetin,Rheumatoid arthritis,Synovial Membrane/metabolism
973	Kong, L. and Wang, L. and Zhao, Q. and Di, G. and Wu, H.	Rhodojaponin II Inhibits TNF-α-induced Inflammatory Cytokine Secretion in MH7A Human Rheumatoid Arthritis Fibroblast-like Synoviocytes	Rhodojaponin II (R-II) has been shown to possess anti-inflammatory activity. Herein, we aimed to explore the effect of R-II on tumor necrosis factor-α (TNF-α)-induced inflammation in MH7A rheumatoid arthritis (RA) fibroblast-like synoviocytes (FLSs). We found that R-II treatment at high concentration suppressed the viability of MH7A cells. R-II suppressed the levels of nitric oxide and prostaglan…	2020	10.1002/jbt.22551	J Biochem Mol Toxicol	english	Akt,Arthritis Rheumatoid/metabolism/*pathology,Cell Line,Cytokines/*metabolism,Diterpenes/*pharmacology,Enzyme-Linked Immunosorbent Assay,Fibroblasts/metabolism/pathology,Humans,Inflammation Mediators/*metabolism,Nf-κb,Real-Time Polymerase Chain Reaction,rheumatoid arthritis fibroblast-like synoviocytes,rhodojaponin II,Synoviocytes/metabolism/*pathology,TLR4/MyD88,Tumor Necrosis Factor-alpha/*ant…
992	Laragione, T. and Gulko, P. S.	mTOR Regulates the Invasive Properties of Synovial Fibroblasts in Rheumatoid Arthritis	The invasive properties of fibroblast-like synoviocytes (FLS) correlate with radiographic and histologic damage in rheumatoid arthritis (RA) and pristane-induced arthritis (PIA). We previously determined that highly invasive FLS obtained from PIA-susceptible DA (blood type D, Agouti) rats have increased expression of genes associated with invasive cancers, including Villin-2/ezrin. Villin-2/ezrin…	2010-09/2010-10	10.2119/molmed.2010.00049	Mol Med	english	*Cell Movement/drug effects,Actins/metabolism,Animals,Arthritis Rheumatoid/*enzymology/*pathology,Cytoskeleton/drug effects/metabolism,Enzyme Activation/drug effects,Fibroblasts/drug effects/*enzymology/*pathology,Focal Adhesion Protein-Tyrosine Kinases/metabolism,Humans,Matrix Metalloproteinases/metabolism,Phosphorylation/drug effects,Pseudopodia/drug effects/metabolism,Rats,Sirolimus/pharmacolo…
1006	Lee, H. R. and Yoo, S. J. and Kim, J. and Ran Lee, Y. and Kyoung Joo, H. and Hwa Jeon, B. and Wook Kang, S.	Apurinic/Apyrimidinic Endonuclease 1 Alleviates Inflammation in Fibroblast-like Synoviocytes from Patients with Rheumatoid Arthritis	INTRODUCTION: Apurinic/apyrimidinic endonuclease 1 (APEX1) is a protein with elevated expression in synovial fluids from rheumatoid arthritis (RA) patients. However, its role in RA pathogenesis remains unexplored. This study investigated the influence of APEX1 on inflammatory pathways in fibroblast-like synoviocytes (FLS) isolated from RA patients. MATERIAL AND METHODS: FLS from RA patients (n = …	2024	10.5114/ceji.2024.141946	Cent Eur J Immunol	english	fibroblast-like synoviocytes,inflammation,migration,reactive oxygen species,rheumatoid arthritis
1043	Li, N. and Li, X. and Deng, L. and Yang, H. and Gong, Z. and Wang, Q. and Pan, D. and Zeng, S. and Chen, J.	6-Shogaol Inhibits the Proliferation, Apoptosis, and Migration of Rheumatoid Arthritis Fibroblast-like Synoviocytes via the PI3K/AKT/NF-κB Pathway	BACKGROUND: Fibroblast-like synoviocytes (FLSs) are essential for joint destruction in rheumatoid arthritis (RA). 6-Shogaol, a phenolic extract isolated from ginger, has been found to have potential benefits in the treatment of diverse inflammatory and immune disorders. However, the role of 6-shogaol in RA has yet to be explored. PURPOSE: To reveal the effect of 6-shogaol on RA FLSs and MH7A cell…	2023	10.1016/j.phymed.2022.154562	Phytomedicine	english	*Arthritis Experimental/drug therapy,*Arthritis Rheumatoid/drug therapy/metabolism,*Synoviocytes,6-Shogaol,Animals,Apoptosis,Cell Proliferation,Cells Cultured,Fibroblast-like synoviocytes,Fibroblasts,Mice,NF-kappa B/metabolism,Phosphatidylinositol 3-Kinases/metabolism,PI3K/AKT pathway,Proto-Oncogene Proteins c-akt/metabolism,Rheumatoid arthritis
1050	Lian-Hua, H. E. and Qian-Qian, W. and Cong-Cong, S. and Na, L. and Chun-Fang, L.	[Effect of shikonin on function of rheumatoid arthritis fibroblast like synoviocytes]	To observe the effect of shikonin on the proliferation, migration, adhesion and invasion of rheumatoid arthritis(RA) fibroblast like synoviocytes induced by tumor necrosis factor-α(TNF-α), and to explore its mechanism of action from aspects of protein kinase B(Akt) and mitogen activated protein kinase(MAPK) signaling pathways. TNF-α(20 ng·mL\textasciitilde (-1)) was used in this experiment to ind…	2020	10.19540/j.cnki.cjcmm.20200506.401	Zhongguo Zhong Yao Za Zhi	chi	*Arthritis Rheumatoid/drug therapy,*Synoviocytes,adhesion,Cell Movement,Cell Proliferation,Cells Cultured,Fibroblasts,Humans,invasion,MH7A cells,migration,Naphthoquinones,proliferation,shikonin,Synovial Membrane,Tumor Necrosis Factor-alpha/genetics
1053	Liang, Y. and Li, H. and Gong, X. and Ding, C.	Long Non-coding RNA THRIL Mediates Cell Growth and Inflammatory Response of Fibroblast-Like Synoviocytes by Activating PI3K/AKT Signals in Rheumatoid Arthritis	The present study explored the possible functions and the underlying mechanism of tumor necrosis factor-α (TNF-α) and heterogeneous nuclear ribonucleoprotein L (hnRNPL)-related immunoregulatory lncRNA plasmacytoma variant translocation 1 (THRIL) in rheumatoid arthritis (RA). Serum samples were collected from patients with RA. Primary fibroblast-like synoviocytes (FLSs) were separated from synovia…	2020	10.1007/s10753-020-01189-x	Inflammation	english	Adult,Aged,Arthritis Rheumatoid/immunology/*metabolism,Cell Proliferation/physiology,Cells Cultured,Female,fibroblast-like synoviocytes,Fibroblasts/immunology/*metabolism,Humans,long non-coding RNAs THRIL,Male,Membrane Transport Proteins/immunology/metabolism,Middle Aged,Phosphatidylinositol 3-Kinases/immunology/*metabolism,phosphoinositide 3-kinase (PI3K)/AKT signaling pathway,Proto-Oncogene Pro…
1078	Li, X. and Wang, Y.	Cinnamaldehyde Attenuates the Progression of Rheumatoid Arthritis through Down-Regulation of PI3K/AKT Signaling Pathway	Cinnamaldehyde (CA), as an active compound isolated from the bark of Cinnamomum cassia, has been reported to possess the anti-fungal, anti-bacterial, anti-inflammatory, anti-mutagenic, and anti-oxidant properties. However, the possible effects and underlying mechanisms of CA on rheumatoid arthritis (RA) have not been revealed yet. In the present study, we found that CA obviously improved the type…	2020	10.1007/s10753-020-01246-5	Inflammation	english	*Disease Progression,Acrolein/*analogs & derivatives/pharmacology/therapeutic use,Animals,Arthritis Experimental/metabolism/pathology/*prevention & control,Arthritis Rheumatoid/metabolism/pathology/*prevention & control,Cells Cultured,Cinnamaldehyde,Down-Regulation/drug effects/physiology,Fibroblast-like synoviocytes,Male,Phosphatidylinositol 3-Kinases/metabolism,Phosphoinositide-3 Kinase Inhibit…
1087	Li, X. and Zhang, Z. and Peng, A. and He, M. and Xu, J. and Shen, S. and Zhuang, J. and Huang, X.	Effect of CD95 on Inflammatory Response in Rheumatoid Arthritis Fibroblast-like Synoviocytes	OBJECTIVE: Many CD95-expressing cells don't always undergo apoptosis after stimulation with CD95 ligation. The purpose of this paper is to investigate the role of expression of CD95 (Fas/Apo1) on inflammatory response in fibroblast-like synoviocytes (FLS) obtained from rheumatoid arthritis (RA) and to evaluate the role of phosphatidylinositol 3-kinase (PI3K)/protein kinase B (PKB or Akt) pathways…	2014	10.1016/j.cellimm.2014.07.004	Cell Immunol	english	Apoptosis/immunology,Arthritis Rheumatoid/*immunology/metabolism,Blotting Western,Cd95,Cell Proliferation/physiology,Cells Cultured,fas Receptor/*immunology/metabolism,Fibroblasts/*immunology/metabolism,Humans,Immunohistochemistry,In Situ Nick-End Labeling,Inflammation/*immunology/metabolism,Inflammatory,Proliferation,Proto-Oncogene Proteins c-akt/immunology/metabolism,Reverse Transcriptase Polym…
1092	Li, J. and Li, J. and Yue, Y. and Hu, Y. and Cheng, W. and Liu, R. and Pan, X. and Zhang, P.	Genistein Suppresses Tumor Necrosis Factor α-Induced Inflammation via Modulating Reactive Oxygen Species/Akt/Nuclear Factor κB and Adenosine Monophosphate-Activated Protein Kinase Signal Pathways in Human Synoviocyte MH7A Cells	AIMS: Genistein, an isoflavone derivative found in soy, is known as a promising treatment for rheumatoid arthritis (RA). However, the detailed molecular mechanism of genistein in suppression of proinflammatory cytokine production remains ambiguous. The aim of this work was to evaluate the signal pathway by which genistein modulates inflammatory cytokine expression. MATERIALS AND METHODS: MH7A cel…	2014	10.2147/dddt.s52354	Drug Des Devel Ther	english	AMP-Activated Protein Kinases/*physiology,cytokine,genistein,Genistein/*pharmacology,Humans,inflammation,Inflammation/*prevention & control,NF-kappa B,Proto-Oncogene Proteins c-akt/*physiology,Reactive Oxygen Species/*metabolism,rheumatoid arthritis,signal transduction,Signal Transduction/physiology,Synovial Membrane/cytology,Tumor Necrosis Factor-alpha/*antagonists & inhibitors
1097	Li, C. and Liu, R. and Song, Y. and Chen, Y. and Zhu, D. and Yu, L. and Huang, Q. and Zhang, Z. and Xue, Z. and Hua, Z. and Lu, C. and Lu, A. and Liu, Y.	Hyaluronic Acid Hydrogels Hybridized With Au-Triptolide Nanoparticles for Intraarticular Targeted Multi-Therapy of Rheumatoid Arthritis	Rheumatoid arthritis (RA) is a chronic inflammatory disease, characterized by synovial inflammation in multiple joints. Triptolide (TP) is a disease-modifying anti-rheumatic drug (DMARD) highly effective in patients with RA and has anti-inflammatory properties. However, its clinical application has been limited owing to practical disadvantages. In the present study, hyaluronic acid (HA) hydrogel-…	2022	10.3389/fphar.2022.849101	Front Pharmacol	english	commercial or financial relationships that could be construed as a potential,conflict of interest.,mTOR/p70S6K pathway,NIR imaging,photothermal-chemo treatment,rheumatoid arthritis,TP-PLGA-Au@RGD/HA hydrogels
1115	Li, X. and Xu, X. and Zhang, Q. and Ling, M. and Li, X. and Tan, X.	METTL14 Promotes Fibroblast-like Synoviocytes Activation via the LASP1/SRC/AKT Axis in Rheumatoid Arthritis	The objective of this study is to explore the specific roles of a crucial N6-methyladenosine (m6A) methyltransferase, methyltransferase-like 14 (METTL14), in fibroblast-like synoviocytes (FLSs) activation of rheumatoid arthritis (RA). RA rat model was induced by administering intraperitoneally collagen antibody alcohol. Primary fibroblast-like synoviocytes (FLSs) were isolated from joint synovium…	2023	10.1152/ajpcell.00575.2022	Am J Physiol Cell Physiol	english	*Arthritis Rheumatoid/genetics,*Synoviocytes/metabolism,Animals,Cell Proliferation,Cells Cultured,fibroblast-like synoviocytes,Fibroblasts/metabolism,Interleukin-18/metabolism,Interleukin-6/metabolism,Lasp1,m6A methylation,Methyltransferases/genetics,Mettl14,Microfilament Proteins/metabolism,Nerve Tissue Proteins/metabolism,Proto-Oncogene Proteins c-akt/metabolism,Rats,rheumatoid arthritis,Tumor …
1139	Lin, Y. and Tang, Y. and Yi, O. and Zhu, J. and Su, Z. and Li, G. and Zhou, H. and Liu, L. and Liu, B. and Cai, X.	Graphene Oxide Quantum Dots-Loaded Sinomenine Hydrochloride Nanocomplexes for Effective Treatment of Rheumatoid Arthritis via Inducing Macrophage Repolarization and Arresting Abnormal Proliferation of Fibroblast-like Synoviocytes	The characteristic features of the rheumatoid arthritis (RA) microenvironment are synovial inflammation and hyperplasia. Therefore, there is a growing interest in developing a suitable therapeutic strategy for RA that targets the synovial macrophages and fibroblast-like synoviocytes (FLSs). In this study, we used graphene oxide quantum dots (GOQDs) for loading anti-arthritic sinomenine hydrochlor…	2024	10.1186/s12951-024-02645-8	J Nanobiotechnology	english	*Arthritis Rheumatoid/drug therapy,*Cell Proliferation/drug effects,*Graphite/chemistry/pharmacology,*Macrophages/drug effects/metabolism,*Morphinans/pharmacology/chemistry,*Quantum Dots/chemistry/therapeutic use,*Synoviocytes/drug effects/metabolism,Animals,Arthritis Experimental/drug therapy/pathology,Fibroblast-like synoviocytes,Fibroblasts/drug effects/metabolism,Humans,Hyaluronic Acid/chemis…
1159	Lin, W. and Liu, Y. and Zhang, S. and Xu, S. and Qiu, Q. and Wang, C. and Liu, D. and Shen, C. and Xu, M. and Shi, M. and Xiao, Y. and Chen, G. and Xu, H. and Liang, L.	Schisandrin Treatment Suppresses the Proliferation, Migration, Invasion, and Inflammatory Responses of Fibroblast-like Synoviocytes from Rheumatoid Arthritis Patients and Attenuates Synovial Inflammation and Joint Destruction in CIA Mice	BACKGROUND: Rheumatoid arthritis (RA) is a systemic autoimmune disease causing joint dysfunction. As disease-modifying anti-rheumatic drugs (DMARDs) have poor efficacy in 20\% to 25\% of RA patients, additional novel RA medications are urgently needed. Schisandrin (SCH) has multiple therapeutic effects. However, whether SCH is effective against RA remains unknown. PURPOSE: To investigate how SCH …	2023	10.1016/j.intimp.2023.110502	Int Immunopharmacol	english	*Antirheumatic Agents/therapeutic use,*Arthritis Experimental/pathology,*Arthritis Rheumatoid/metabolism,*Synoviocytes,AKT signalling pathway,Animals,Cell Movement,Cell Proliferation,Cells Cultured,competing financial interests or personal relationships that could have appeared,Fibroblast-like synoviocytes,Fibroblasts,Inflammation/metabolism,Interleukin-6/metabolism,Interleukin-8/metabolism,Mice,…
1169	Li, Y. and Li, P. and Lin, S. H. and Zheng, Y. Q. and Zheng, X. X.	Paeonol Inhibited TNFα-induced GM-CSF Expression in Fibroblast-like Synoviocytes	OBJECTIVES: Granulocyte macrophage colony-stimulating factor (GM-CSF) has been proved to be among the most important chemokines, playing a key role in rheumatoid arthritis (RA). However, the mechanism underlying the regulation of GM-CSF has not been established clearly yet. The aim of this study was to investigate the influence of paeonol in the expression of GM-CSF in fibroblast-like synoviocyte…	2014	10.5414/cp202127	Int J Clin Pharmacol Ther	english	Acetophenones/*pharmacology,Cells Cultured,Fibroblasts/metabolism,Granulocyte-Macrophage Colony-Stimulating Factor/*genetics,Humans,NF-kappa B/physiology,Phosphatidylinositol 3-Kinases/physiology,Proto-Oncogene Proteins c-akt/physiology,RNA Messenger/analysis,Synovial Membrane/*cytology,Tumor Necrosis Factor-alpha/*antagonists & inhibitors
1177	Li, X. F. and Wu, S. and Yan, Q. and Wu, Y. Y. and Chen, H. and Yin, S. Q. and Chen, X. and Wang, H. and Li, J.	PTEN Methylation Promotes Inflammation and Activation of Fibroblast-Like Synoviocytes in Rheumatoid Arthritis	Rheumatoid arthritis (RA) is characterized by a tumor-like expansion of the synovium and subsequent destruction of adjacent articular cartilage and bone. In our previous work we showed that phosphatase and tension homolog deleted on chromosome 10 (PTEN) contributes to the activation of fibroblast-like synoviocytes (FLS) in adjuvant-induced arthritis (AIA), but the underlying mechanism is not unkn…	2021	10.3389/fphar.2021.700373	Front Pharmacol	english	commercial or financial relationships that could be construed as a potential,conflict of interest.,DNA methylation,fibroblast-like synoviocytes,inflammation,pten,rheumatoid arthritis
1184	Li, S. and Du, J. and Gan, H. and Chen, J. and Zhou, Y. and Tian, J. and Ling, G. and Li, F.	Resveratrol Promotes Apoptosis and G2/M Cell Cycle Arrest of Fibroblast-like Synoviocytes in Rheumatoid Arthritis through Regulation of Autophagy and the Serine-Threonine Kinase-P53 Axis	INTRODUCTION: Resveratrol, a polyphenol extracted from many plant species, has emerged as a promising pro-apoptotic agent in various cancer cells. However, the role of resveratrol in cell proliferation and apoptosis of fibroblast-like synoviocytes in rheumatoid arthritis (RA-FLS) is not fully understood. The study was aimed at elucidating the role of resveratrol in cell proliferation and apoptosi…	2024	10.5114/aoms/119022	Arch Med Sci	english	autophagy,cell apoptosis,p53,resveratrol,rheumatoid arthritis
1190	Li, J. and Pang, J. and Liu, Z. and Ge, X. and Zhen, Y. and Jiang, C. C. and Liu, Y. and Huo, Q. and Sun, Y. and Liu, H.	Shikonin Induces Programmed Death of Fibroblast Synovial Cells in Rheumatoid Arthritis by Inhibiting Energy Pathways	Shikonin is the main component of the traditional Chinese medicine comfrey, which can inhibit the activity of PKM2 by regulating glycolysis and ATP production. Rheumatoid arthritis synovial cells (RA-FLSs) have been reported to increase glycolytic activity and have other similar hallmarks of metabolic activity. In this study, we investigated the effects of shikonin on glycolysis, mitochondrial fu…	2021	10.1038/s41598-021-97713-6	Sci Rep	english	Adenosine Triphosphate/metabolism,Animals,Anti-Inflammatory Agents/*pharmacology,Apoptosis/*drug effects,Arthritis Rheumatoid/*drug therapy/metabolism,Autophagy/drug effects,Cell Line,Disease Models Animal,Energy Metabolism/drug effects,Humans,Interleukins/metabolism,Male,Naphthoquinones/*pharmacology,Phosphatidylinositol 3-Kinase/metabolism,Proto-Oncogene Proteins c-akt/metabolism,Rats,Rats Spra…
1197	Li, G. and Liu, Y. and Meng, F. and Xia, Z. and Wu, X. and Fang, Y. and Zhang, C. and Liu, D.	Tanshinone IIA Promotes the Apoptosis of Fibroblast-like Synoviocytes in Rheumatoid Arthritis by up-Regulating lncRNA GAS5	Rheumatoid arthritis (RA) is a common chronic autoimmune joint disease characteristic of elevated proliferation and infiltration of fibroblast-like synoviocytes (FLS). Here, we aimed to explore the mechanisms of the Tanshinone IIA (Tan IIA)-induced apoptosis of FLS from patients with RA (termed RAFLS). Cell Counting Kit-8 (CCK-8) assay and Annexin V staining revealed that RAFLS viability decrease…	2018	10.1042/bsr20180626	Biosci Rep	english	Abietanes/*pharmacology,Adult,Aged,apoptosis,Apoptosis/drug effects,Arthritis Rheumatoid/*drug therapy/genetics/pathology,Caspase 3/genetics,Caspase 9/genetics,Cell Proliferation/drug effects,Female,Fibroblasts/drug effects,Gas5,Gene Expression Regulation/drug effects,Humans,LncRNA,Male,manuscript.,Middle Aged,Phosphatidylinositol 3-Kinases/genetics,Proto-Oncogene Proteins c-akt/genetics,Rheumato…
1211	Liu, C. and He, L. and Wang, J. and Wang, Q. and Sun, C. and Li, Y. and Jia, K. and Wang, J. and Xu, T. and Ming, R. and Wang, Q. and Lin, N.	Anti-Angiogenic Effect of Shikonin in Rheumatoid Arthritis by Downregulating PI3K/AKT and MAPKs Signaling Pathways	ETHNOPHARMACOLOGICAL RELEVANCE: Zicao is the dried root of Lithospermum erythrorhizon Sieb, et Zucc, Arnebia euchroma (Royle) Johnst, or Arnebia guttata Bunge and commonly used to treat viral infection, inflammation, arthritis and cancer in China.Shikonin (SKN) is a major active chemical component isolated from zicao. Previous research showed that SKN has anti-inflammatory, immunomodulatory and a…	2020	10.1016/j.jep.2020.113039	J Ethnopharmacol	english	Akt,Angiogenesis,Angiogenesis Inhibitors/*pharmacology,Angiogenic activator,Animals,Anti-Inflammatory Agents Non-Steroidal/pharmacology,Arthritis Experimental/*drug therapy/pathology,Arthritis Rheumatoid/*drug therapy/pathology,Chick Embryo,Chorioallantoic Membrane/drug effects/metabolism,Human Umbilical Vein Endothelial Cells,Humans,Inflammation/drug therapy/pathology,Male,MAP Kinase Signaling S…
1228	Liu, H. and Yang, Y. and Cai, X. and Gao, Y. and Du, J. and Chen, S.	The Effects of Arctigenin on Human Rheumatoid Arthritis Fibroblast-like Synoviocytes	CONTEXT: Rheumatoid arthritis fibroblast-like synoviocytes (RAFLSs) play an important role in the initiation and progression of RA, which are resistant to apoptosis and proliferate in an anchorage-independent manner. OBJECTIVE: The effects of arctigenin on the proliferation and apoptosis of RAFLSs were explored. MATERIALS AND METHODS: Arctigenin (0-160\,µM) was used to treat RAFLSs for 48\,h. Cel…	2015	10.3109/13880209.2014.960945	Pharm Biol	english	Adult,Akt,Apoptosis/drug effects/physiology,Arthritis Rheumatoid/drug therapy/*pathology,Cell Proliferation/drug effects/physiology,Cell Survival/drug effects/physiology,Cells Cultured,Dose-Response Relationship Drug,Female,Fibroblasts/*drug effects/*pathology,Furans/*pharmacology/therapeutic use,Humans,Lignans/*pharmacology/therapeutic use,Male,Middle Aged,mitochondrial signaling pathway,nuclear…
1230	Liu, Y. and Yan, X.	Eriodictyol Inhibits Survival and Inflammatory Responses and Promotes Apoptosis in Rheumatoid Arthritis Fibroblast-like Synoviocytes through AKT/FOXO1 Signaling	2-(3,4-Dihydroxyphenyl)-5,7-dihydroxy-2,3-dihydrochromen-4-one (eriodictyol), a flavonoid compound, was proved to possess anti-inflammatory, antioxidative, and antiarthritis activities. However, the effects of eriodictyol on the rheumatoid proliferation, apoptosis, and inflammatory response of arthritis fibroblast-like synoviocytes (RA-FLS) remain unclear. Thus, the objective of this study was to…	2019	10.1002/jcb.28724	J Cell Biochem	english	Arthritis Rheumatoid/drug therapy/genetics/*metabolism,Cell Survival/drug effects,Cells Cultured,Cytokines/genetics/metabolism,eriodictyol,fibroblast-like synoviocytes,Flavanones/*pharmacology,forkhead box O1,Forkhead Box Protein O1/genetics/metabolism,Gene Expression Regulation/drug effects,Humans,protein kinase B rheumatoid arthritis,Proto-Oncogene Proteins c-akt/genetics/metabolism,Signal Tran…
1244	Liu, F. and Wang, Y. and Huang, D. and Sun, Y.	LncRNA HOTAIR Regulates the PI3K/AKT Pathway via the miR-126-3p/PIK3R2 Axis to Participate in Synovial Angiogenesis in Rheumatoid Arthritis	BACKGROUND: The abnormal expression of long noncoding RNA (LncRNA) HOTAIR has been associated with synovial angiogenesis in rheumatoid arthritis (RA). The aim of this study is to investigate whether LncRNA HOTAIR plays a role in synovial angiogenesis in RA by regulating the phosphoinositide 3-kinase/protein kinase B (PI3K/AKT) pathway through the miR-126-3p/PIK3R2 axis. METHODS: In this study, we…	2023	10.1002/iid3.1064	Immun Inflamm Dis	english	*Arthritis Rheumatoid/genetics/metabolism,*MicroRNAs/genetics,*RNA Long Noncoding/genetics,angiogenesis,Cell Proliferation/genetics,Endothelial Cells/metabolism,Humans,LncRNA HOTAIR,Luciferases,Phosphatidylinositol 3-Kinases/genetics,Pi3k/akt,Pik3r2,Proto-Oncogene Proteins c-akt,rheumatoid arthritis,Vascular Endothelial Growth Factor A
1251	Liu, H. and Chen, Y. and Huang, Y. and Wei, L. and Ran, J. and Li, Q. and Tian, Y. and Luo, Z. and Yang, L. and Liu, H. and Yin, G. and Xie, Q.	Macrophage-Derived Mir-100-5p Orchestrates Synovial Proliferation and Inflammation in Rheumatoid Arthritis through mTOR Signaling	BACKGROUND: Rheumatoid arthritis (RA) is a chronic autoimmune disorder characterized by synovial inflammation, causing substantial disability and reducing life quality. While macrophages are widely appreciated as a master regulator in the inflammatory response of RA, the precise mechanisms underlying the regulation of proliferation and inflammation in RA-derived fibroblast-like synoviocytes (RA-F…	2024	10.1186/s12951-024-02444-1	J Nanobiotechnology	english	*Arthritis Rheumatoid/metabolism/genetics/pathology,*Macrophages/metabolism,*MicroRNAs/genetics/metabolism,*Signal Transduction,*TOR Serine-Threonine Kinases/metabolism,Animals,Arthritis Experimental/metabolism/pathology/genetics,Cell Proliferation,Extracellular vesicles,Extracellular Vesicles/metabolism,Humans,Inflammation/metabolism,Macrophages,Male,Mice,Mice Inbred DBA,miR-100-5p,mTOR,Rheumato…
1260	Liu, R. and Song, Y. and Li, C. and Zhang, Z. and Xue, Z. and Huang, Q. and Yu, L. and Zhu, D. and Cao, Z. and Lu, A. and Lu, C. and Liu, Y.	The Naturally Occurring Flavonoid Nobiletin Reverses Methotrexate Resistance via Inhibition of P-glycoprotein Synthesis	Methotrexate (MTX) is the first-line treatment for rheumatoid arthritis (RA). However, after long-term treatment, some patients develop resistance. P-glycoprotein (P-gp), as an indispensable drug transporter, is essential for mediating this MTX resistance. In addition, nobiletin (NOB), a naturally occurring polymethoxylated flavonoid, has also been shown to reverse P-gp-mediated MTX resistance in…	2022	10.1016/j.jbc.2022.101756	J Biol Chem	english	*Arthritis Experimental/drug therapy/pathology,*Arthritis Rheumatoid/drug therapy/metabolism,*Drug Resistance/drug effects,*Flavones/pharmacology/therapeutic use,*Protein Biosynthesis/drug effects,Animals,ATP Binding Cassette Transporter Subfamily B Member 1/genetics/metabolism,Fibroblasts/metabolism,Gene Expression/drug effects,glycolysis,Humans,methotrexate-induced drug resistance,Methotrexate/…
1289	Liu, Q. and Wang, J. and Ding, C. and Chu, Y. and Jiang, F. and Hu, Y. and Li, H. and Wang, Q.	Sinomenine Alleviates Rheumatoid Arthritis by Suppressing the PI3K-Akt Signaling Pathway, as Demonstrated Through Network Pharmacology, Molecular Docking, and Experimental Validation	PURPOSE: Sinomenine (SIN) is commonly used in Traditional Chinese Medicine (TCM) as a respected remedy for rheumatoid arthritis (RA). Nevertheless, the therapeutic mechanism of SIN in RA remains incompletely understood. This study aimed to delve into the molecular mechanism of SIN in the treatment of RA. METHODS: The potential targets of SIN were predicted using the TCMSP server, STITCH database,…	2024	10.2147/dddt.s475959	Drug Des Devel Ther	english	*Arthritis Rheumatoid/drug therapy/pathology,*Molecular Docking Simulation,*Morphinans/pharmacology/chemistry,*Network Pharmacology,*Phosphatidylinositol 3-Kinases/metabolism,*Proto-Oncogene Proteins c-akt/metabolism/antagonists & inhibitors,*Signal Transduction/drug effects,Animals,Antirheumatic Agents/pharmacology/chemistry,Arthritis Experimental/drug therapy/pathology/metabolism,Cells Cultured…
1306	Liu, F. and Wang, Y. and Liu, J. and Huang, C. and Huang, D. and Sun, Y.	[Xinfeng Capsule alleviates RA-FLS-induced angiogenesis in HUVEC cells by inhibiting the lncRNA HOTAIR/PI3K/AKT pathway]	Objective To investigate the effect of serum containing Xinfeng capsule (XFC) on the angiogenesis of human umbilical vein endothelial cells (HUVEC) induced by rheumatoid arthritis fibroblast-like synoviocytes (RA-FLS) and its mechanism of action. Methods An in vitro co-culture model of RA-FLS and HUVEC was established. Serum containing XFC was prepared by oral gavage of SD rats. CCK-8 was used to…	2024		Xi Bao Yu Fen Zi Mian Yi Xue Za Zhi	chi	*Drugs Chinese Herbal/pharmacology,*Human Umbilical Vein Endothelial Cells/metabolism,*Phosphatidylinositol 3-Kinases/metabolism/genetics,*Proto-Oncogene Proteins c-akt/metabolism/genetics,*Rats Sprague-Dawley,*RNA Long Noncoding/genetics/metabolism,*Signal Transduction,Angiogenesis,Animals,Capsules,Cell Proliferation/drug effects/genetics,Cells Cultured,Coculture Techniques,Fibroblasts/metabolis…
1348	Lu, T. and Zong, M. and Fan, S. and Lu, Y. and Yu, S. and Fan, L.	Thioredoxin 1 Is Associated with the Proliferation and Apoptosis of Rheumatoid Arthritis Fibroblast-like Synoviocytes	We aimed to investigate the possible effects of thioredoxin 1 (Trx1) on the proliferation and apoptosis of rheumatoid arthritis fibroblast-like synoviocytes (RA-FLSs) and elucidate the possible mechanisms involved. We investigated the distribution and expression of Trx1 in synovial tissues from RA and osteoarthritis (OA) patients by immunohistochemistry and real-time polymerase chain reaction (RT…	2018	10.1007/s10067-017-3832-1	Clin Rheumatol	english	Aged,Apoptosis,Apoptosis/*physiology,Arthritis Rheumatoid/*metabolism/pathology,Cell Proliferation/*physiology,Female,Fibroblast-like synoviocytes,Fibroblasts/metabolism/pathology,Humans,Knee Joint/metabolism/pathology,Male,Middle Aged,Osteoarthritis Knee/metabolism/pathology,Proliferation,Rheumatoid arthritis,Synovial Membrane/*metabolism/pathology,Thioredoxin 1,Thioredoxins/*metabolism
1354	Lv, Q. and Zhu, X. Y. and Xia, Y. F. and Dai, Y. and Wei, Z. F.	Tetrandrine Inhibits Migration and Invasion of Rheumatoid Arthritis Fibroblast-like Synoviocytes through down-Regulating the Expressions of Rac1, Cdc42, and RhoA GTPases and Activation of the PI3K/Akt and JNK Signaling Pathways	Tetrandrine (Tet), the main active constituent of Stephania tetrandra root, has been demonstrated to alleviate adjuvant-induced arthritis in rats. The present study was designed to investigate the effects of Tet on the migration and invasion of rheumatoid arthritis fibroblast-like synoviocytes (RA-FLS) and explore the underlying mechanisms. By using cultures of primary FLS isolated from synoviums…	2015	10.1016/s1875-5364(15)30087-x	Chin J Nat Med	english	Animals,Arthritis,Arthritis Rheumatoid/*metabolism/prevention & control,Benzylisoquinolines/*pharmacology/therapeutic use,Cell Movement/*drug effects,Cell Proliferation,Cells Cultured,Disease Models Animal,Down-Regulation,Fibroblast-like synoviocytes,Fibroblasts/*drug effects/metabolism,Humans,Invasion,MAP Kinase Signaling System,Migration,Phosphatidylinositol 3-Kinases/metabolism,Phytotherapy,Pl…
1376	Ma, J. and Zhang, J. and Liu, J. and Zhao, J. and Wang, X. and Li, Z. and Lv, T. and Zhang, Y.	Ghrelin/GHSR System Attenuates Collagen-Induced Arthritis in Mice and Ameliorates Inflammation in Human Rheumatoid Arthritis Fibroblast-like Synoviocytes	Ghrelin, an acylated peptide hormone, acts through its sole known receptor, the growth hormone secretagogue receptor (GHSR).Previous research indicated that ghrelin may be involved in rheumatoid arthritis (RA), yet the specific mechanisms remain unclear. This study aimed to explore the mechanism of ghrelin in RA synovial inflammation. Serum and synovial tissue from RA patients were collected for …	2025	10.1016/j.bcp.2025.116973	Biochem Pharmacol	english	Anti-inflammatory,Collagen-induced arthritis,competing financial interests or personal relationships that could have appeared,Fibroblast-like Synoviocytes,Ghrelin,Pi3k/akt/nf-κb,Rheumatoid arthritis,to influence the work reported in this paper.
1402	Ma, J. D. and Jing, J. and Wang, J. W. and Yan, T. and Li, Q. H. and Mo, Y. Q. and Zheng, D. H. and Gao, J. L. and Nguyen, K. A. and Dai, L.	A Novel Function of Artesunate on Inhibiting Migration and Invasion of Fibroblast-like Synoviocytes from Rheumatoid Arthritis Patients	INTRODUCTION: Anti-malarial drug artesunate can suppress inflammation and prevent cartilage and bone destruction in collagen-induced arthritis model in rats-suggesting it may be a potent drug for rheumatoid arthritis (RA) therapy. We aimed to investigate its effect on the invasive property of fibroblast-like synoviocytes (FLS) from patients with RA. METHODS: Synovial tissues were obtained by clos…	2019	10.1186/s13075-019-1935-6	Arthritis Res Ther	english	Adult,Antimalarials/pharmacology,Apoptosis,Artesunate,Artesunate/*pharmacology,Arthritis Rheumatoid/drug therapy/metabolism/*pathology,Biopsy Needle,Blotting Western,Cell Movement/drug effects,Cell Proliferation/drug effects,Cells Cultured,Enzyme-Linked Immunosorbent Assay,Female,Fibroblast-like synoviocytes,Fibroblasts/metabolism/pathology,Humans,Invasion,Male,Middle Aged,Migration,Pyruvate Dehy…
1441	Ma, Q. and Liu, Z. and Wang, D. and Liu, C. and Liu, X. and Cai, E. and Su, F.	Verification of the Mechanism of Action of Isoliquiritigenin Derivatives on LPS-induced FLS Cells in Rheumatoid Arthritis Based on Network Pharmacology	Isoliquiritigenin (ISL), which has a chalcone parent structure, has a variety of pharmacological effects. In this study, ISL was structurally modified to create 16 bromate derivatives of ISL. The structures of these derivatives were determined using (1)H NMR and (13)C NMR. An in vitro rheumatoid arthritis inflammation model was established using LPS-induced fibroblast-like synoviocytes (FLS). The…	2025	10.1016/j.bmc.2025.118199	Bioorg Med Chem	english	*Arthritis Rheumatoid/drug therapy/pathology/metabolism,*Chalcones/pharmacology/chemistry/chemical synthesis,*Network Pharmacology,*Synoviocytes/drug effects/metabolism,Cell Survival/drug effects,Cells Cultured,competing financial interests or personal relationships that could have appeared,Dose-Response Relationship Drug,Humans,Interleukin-1beta/metabolism,Isoliquiritigenin derivatives,Lipopolys…
1451	Meng, Q. and Du, X. and Wang, H. and Gu, H. and Zhan, J. and Zhou, Z.	Astragalus Polysaccharides Inhibits Cell Growth and Pro-Inflammatory Response in IL-1β-stimulated Fibroblast-like Synoviocytes by Enhancement of Autophagy via PI3K/AKT/mTOR Inhibition	The hyperplastic growth of rheumatoid arthritis (RA) fibroblast-like synoviocytes (FLSs) and inflammatory response are pathological hallmarks of RA. It has been reported that Astragalus polysaccharides (APS) possess appreciable anti-inflammatory activity against adjuvant-induced arthritis. Nevertheless, little is known about the role and detailed mechanism underlying the therapeutic effects of AP…	2017	10.1007/s10495-017-1387-x	Apoptosis	english	Animals,Anti-Inflammatory Agents/pharmacology,Apoptosis,Apoptosis/drug effects,Arthritis Rheumatoid/metabolism/physiopathology,Astragalus polysaccharides,Astragalus propinquus/*chemistry,Autophagy,Autophagy/*drug effects,Cell Proliferation/drug effects,Cells Cultured,Cytokines/metabolism,Interleukin-1beta/pharmacology,Phosphatidylinositol 3-Kinases/*metabolism,Polysaccharides/*pharmacology,Pro-in…
1457	Meng, C. and Xia, Q. and Wu, H. and Huang, H. and Liu, H. and Li, Y. and Zhang, F. and Song, W.	Photobiomodulation with 630-Nm LED Radiation Inhibits the Proliferation of Human Synoviocyte MH7A Cells Possibly via TRPV4/PI3K/AKT/mTOR Signaling Pathway	Phototherapy has been used to treat postoperative pain and inflammatory response in rheumatoid arthritis. Confidence in this approach, however, is impaired by lack of understanding of the light-triggered cellular and molecular mechanisms. The purpose of this study was to characterize the response of human synoviocyte MH7A cells to visible LED red light in an attempt to elucidate the associated ac…	2020	10.1007/s10103-020-02977-5	Lasers Med Sci	english	*Low-Level Light Therapy,*Signal Transduction/radiation effects,630-nm LED,Cell Line,Cell Movement/radiation effects,Cell Proliferation/radiation effects,Cell Survival/radiation effects,Cytokines/metabolism,Dose-Response Relationship Radiation,Gene Expression Regulation/radiation effects,Humans,Inflammation Mediators/metabolism,Models Biological,Phosphatidylinositol 3-Kinases/*metabolism,PI3K/AKT…
1460	Meyer, A. and Zack, S. R. and Nijim, W. and Burgos, A. and Patel, V. and Zanotti, B. and Volin, M. V. and Amin, M. A. and Lewis, M. J. and Pitzalis, C. and Arami, S. and Karam, J. A. and Sweiss, N. J. and Shahrara, S.	Metabolic Reprogramming by Syntenin-1 Directs RA FLS and Endothelial Cell-Mediated Inflammation and Angiogenesis	A novel rheumatoid arthritis (RA) synovial fluid protein, Syntenin-1, and its receptor, Syndecan-1 (SDC-1), are colocalized on RA synovial tissue endothelial cells and fibroblast-like synoviocytes (FLS). Syntenin-1 exacerbates the inflammatory landscape of endothelial cells and RA FLS by upregulating transcription of IRF1/5/7/9, IL-1β, IL-6, and CCL2 through SDC-1 ligation and HIF1α, or mTOR acti…	2024	10.1038/s41423-023-01108-8	Cell Mol Immunol	english	*Arthritis Rheumatoid/metabolism,*Synoviocytes/metabolism,Adenosine Triphosphate/pharmacology,Angiogenesis,Animals,Cells Cultured,Endothelial Cells/metabolism,Fibroblasts/metabolism,immunometabolism,Inflammation/metabolism,Metabolic Reprogramming,Mice,RA explants,Ra fls,Syndecan-1,Synovial Membrane,Syntenin-1,Syntenins/genetics/metabolism,TOR Serine-Threonine Kinases/metabolism
1478	Mitra, A. and Raychaudhuri, S. K. and Raychaudhuri, S. P.	IL-22 Induced Cell Proliferation Is Regulated by PI3K/Akt/mTOR Signaling Cascade	OBJECTIVE: Interleukin 22 (IL-22), a relatively new cytokine has been found to induce significant proliferation of human keratinocytes and fibroblast like synoviocytes (FLS) and thus plays an important role in the pathogenesis of autoimmune diseases like psoriasis and rheumatoid arthritis (RA) which are characterized by hyperproliferation of keratinocytes and FLS respectively. PI3K/Akt/mTOR signa…	2012	10.1016/j.cyto.2012.06.316	Cytokine	english	Arthritis Rheumatoid/metabolism/pathology,Arthritis/metabolism/pathology,Blotting Western,Cell Proliferation/*drug effects,Cells Cultured,Fibroblasts/drug effects/metabolism/pathology,Humans,Imidazoles/pharmacology,Interleukin-22,Interleukins/*pharmacology,Keratinocytes/cytology/drug effects/metabolism,Phosphatidylinositol 3-Kinases/genetics/*metabolism,Phosphoinositide-3 Kinase Inhibitors,Phosph…
1532	Niu, X. and Yang, Y. and Yu, J. and Song, H. and Yu, J. and Huang, Q. and Liu, Y. and Zhang, D. and Han, T. and Li, W.	Panlongqi Tablet Suppresses Adjuvant-Induced Rheumatoid Arthritis by Inhibiting the Inflammatory Reponse in Vivo and in Vitro	ETHNOPHARMACOLOGICAL RELEVANCE: Panlongqi Tablet is prepared with the ancestral secret recipe provided by Mr. Wang Jiacheng, a famous specialist in orthopedics and traumatology of China. The efficacy and safety of PLQT have been supported by years of clinical practice in the treatment of joint-related conditions. Has remarkable effect for treating rheumatoid arthritis (RA) clinically. However, it…	2023	10.1016/j.jep.2023.116250	J Ethnopharmacol	english	*Arthritis Experimental/drug therapy,*Arthritis Rheumatoid/drug therapy,Animals,competing financial interests or personal relationships that could have appeared,Human fibroblast-like synovial cells,Humans,Lipopolysaccharides,MAPK signaling Pathway,Mice,Panlongqi tablet,Phosphatidylinositol 3-Kinases,PI3K/AKT signaling Pathway,Rheumatoid arthritis,Tandem Mass Spectrometry,to influence the work rep…
1559	Pan, D. and Guo, Y. and Liu, Y. and Yang, H. and Gong, Z. and Du, Y. and Xu, R. and Gao, L. and Xu, Q. and Li, N.	Guizhi Shaoyao Zhimu Decoction Alleviates Rheumatoid Arthritis by Inhibiting Inflammation by Targeting SLPI	BACKGROUND: Guizhi Shaoyao Zhimu decoction (GSZD) is a recognised herbal formula that has demonstrated efficacy in the treatment of rheumatoid arthritis (RA). Despite its recognised clinical benefits and widespread use, the precise mechanisms by which this decoction exerts its therapeutic effects are not fully understood. PURPOSE: To determine the impact of GSZD on collagen-induced arthritis (CIA…	2025	10.1016/j.phymed.2025.156471	Phytomedicine	english	*Arthritis Rheumatoid/drug therapy,*Drugs Chinese Herbal/chemistry/pharmacology/therapeutic use,*Gene Expression Regulation/drug effects,*Secretory Leukocyte Peptidase Inhibitor/genetics,Animals,Arthritis Experimental/drug therapy,Cell Line,Cell Movement/drug effects,Cell Survival/drug effects,Disease Models Animal,Fibroblast-like synoviocyte,Inflammation,Inflammation/drug therapy,Male,Mice,Mice …
1589	Peng, T. and Ji, D. and Jiang, Y.	Long Non-Coding RNA GAS5 Suppresses Rheumatoid Arthritis Progression via miR-128-3p/HDAC4 Axis	Rheumatoid arthritis (RA) is a highly relevant public health problem. RA fibroblast-like synoviocytes (RAFLSs) play an important role in RA progression. Long non-coding RNA growth arrest-specific transcript 5 (GAS5) could improve RA by inducing RAFLSs apoptosis. However, the mechanism of GAS5 in RA remains unclear. RT-qPCR detected the expressions of GAS5, microRNA-128-3p (miR-128-3p), and histon…	2021	10.1007/s11010-021-04098-1	Mol Cell Biochem	english	*Signal Transduction,Adult,Arthritis Rheumatoid/*metabolism/pathology,Female,Fibroblast-like synovioblast,Hdac4,Histone Deacetylases/*metabolism,Humans,LncRNA GAS5,Male,MicroRNAs/*metabolism,Middle Aged,miR-128-3p,Repressor Proteins/*metabolism,Rheumatoid arthritis,RNA Long Noncoding/*metabolism
1628	Qiang, F. and Xuan, D. and Liu, J. and Sheng, J.	Knockdown of NFIL3 Modulates the AMPK Pathway to Suppress Excessive Cell Proliferation, Inflammation, and Migration in Rheumatoid Arthritis	BACKGROUND: Rheumatoid arthritis (RA) is one autoimmune disease that badly influences the lives of humans. Nuclear factor interleukin 3 (NFIL3) has been elucidated to join into the progression of diversiform diseases. According to a recent report, NFIL3 expression levels are increased in the peripheral blood and synovial tissues of individuals with RA. However, the detailed regulatory impacts of …	2024	10.1111/1756-185x.15287	Int J Rheum Dis	english	*AMP-Activated Protein Kinases/metabolism,*Arthritis Rheumatoid/genetics/metabolism/pathology,*Cell Movement,*Cell Proliferation,*Signal Transduction,*Synoviocytes/metabolism/pathology,Apoptosis,Basic-Leucine Zipper Transcription Factors/genetics/metabolism,Cell Line,Gene Knockdown Techniques,Humans,inflammation,Inflammation Mediators/metabolism,Nfil3,rheumatoid arthritis,the AMPK pathway,TOR Ser…
1634	Qin, Y. and Su, J.	Salidroside Suppresses Cell Growth and Inflammatory Response of Fibroblast-like Synoviocytes via Inhibition of Phosphoinositol-3 Kinase/Threonine Kinase Signaling in Rheumatoid Arthritis	BACKGROUND: Salidroside (Sal) is a~natural product commonly isolated from Rhodiola rosea L., which has been found to have numerous pharmacological activities (e.g., ameliorating apoptosis and inflammation, and acting as an antioxidant) in various diseases, but its concrete function in rheumatoid arthritis (RA) has not been revealed yet. Here, we aimed to explore the specific role and underlying m…	2024	10.1007/s00393-023-01431-5	Z Rheumatol	english	*Arthritis Rheumatoid/drug therapy/pathology,*Glucosides,*Peptide Fragments,*Phenols,*Receptors Platelet-Derived Growth Factor,*Synoviocytes/metabolism/pathology,Animals,Cells Cultured,Complete Freund’s adjuvant,Fibroblast-like synoviocyte migration,Fibroblasts/metabolism/pathology,Herbal medicine,Inflammation/drug therapy/pathology,Phosphatidylinositol 3-Kinases/metabolism/pharmacology,Proto-Onc…
1643	Qu, Y. and Wu, J. and Deng, J. X. and Zhang, Y. P. and Liang, W. Y. and Jiang, Z. L. and Yu, Q. H. and Li, J.	MicroRNA-126 Affects Rheumatoid Arthritis Synovial Fibroblast Proliferation and Apoptosis by Targeting PIK3R2 and Regulating PI3K-AKT Signal Pathway	Rheumatoid arthritis (RA) is a chronic autoimmune disease that causes inflammation and destruction of the joints as well as an increased risk of cardiovascular disease. RA synovial fibroblasts (RASFs) are involved in the progression of RA and release pro-inflammatory cytokines. On the other hand, microRNAs (miRs) may help control the inflammatory response of immune and non-immune cells. Therefore…	2016	10.18632/oncotarget.12487	Oncotarget	english	Apoptosis/physiology,Arthritis Rheumatoid/enzymology/genetics/*metabolism/*pathology,Cell Proliferation/physiology,Fibroblasts/enzymology/metabolism/pathology,HEK293 Cells,Humans,microRNA-126,MicroRNAs/biosynthesis/genetics/*metabolism,Phosphatidylinositol 3-Kinases/biosynthesis/genetics/*metabolism,Pi3k-akt,Pik3r2,Proto-Oncogene Proteins c-akt/*metabolism,rheumatoid arthritis,Signal Transduction…
1676	Ren, M. and Ma, K. and Pang, X. and Liu, Y. and Song, Z. and Zhou, R. and Tang, Z.	Anti-Rheumatoid Arthritis Effects of Total Saponins from Rhizoma Panacis Majoris on Adjuvant-Induced Arthritis in Rats and Rheumatoid Arthritis Fibroblast-like Synoviocytes	BACKGROUND: Total saponins from Rhizoma Panacis Majoris (RPMTG) showed significant antitumour activity in our previous studies. Rheumatoid arthritis fibroblast-like synoviocytes (RA-FLS) with tumour-like characteristics have received attention as a therapeutic target for RA. However, the potential effect and mechanism of action of RPMTG against RA-FLS remain unclear. OBJECTIVE: The study investig…	2023	10.1016/j.phymed.2023.155021	Phytomedicine	english	*Arthritis Experimental/drug therapy,*Arthritis Rheumatoid/drug therapy,*Synoviocytes,Animals,Apoptosis,Autophagy,competing financial interests or personal relationships that could have appeared,Phosphatidylinositol 3-Kinases,Proto-Oncogene Proteins c-akt,Rats,Rheumatoid arthritis,to influence the work reported in this paper.,Total saponins from Rhizoma Panacis Majoris
1683	Ren, H. and Wei, G. and Kong, Z. and Zhang, M. and Li, Y. and Liu, S. and Guo, Y.	METTL3-mediated Methylation of RAC2 Contributes to Cell Motility, Oxidative Stress and Inflammation in TNF-α-stimulated Rheumatoid Arthritis Fibroblast-like Synovial Cells	BACKGROUND: Rheumatoid arthritis (RA) is a widely prevalent rheumatic condition causing joint inflammation and damage. RNA methylation plays an important role in RA. Herein, we intended to investigate the function of methyltransferase-like 3 (METTL3) and its N6-methyladenosine (m6A) methylation regulation for ras-related C3 botulinum toxin substrate 2 (RAC2) in RA. METHODS: MH7A cells were treate…	2025	10.1186/s13018-025-05526-4	J Orthop Surg Res	english	*Arthritis Rheumatoid/pathology/metabolism/genetics,*Cell Movement/genetics/drug effects/physiology,*Fibroblasts/metabolism/pathology,*Methyltransferases/metabolism/physiology/genetics,*Oxidative Stress/genetics/physiology/drug effects,*rac GTP-Binding Proteins/metabolism/genetics,*Synovial Membrane/pathology/metabolism,*Synoviocytes/metabolism,*Tumor Necrosis Factor-alpha/pharmacology,Cell Line,…
1689	Rodriguez-Trillo, A. and Mosquera, N. and Pena, C. and Rivas-Tobío, F. and Mera-Varela, A. and Gonzalez, A. and Conde, C.	Non-Canonical WNT5A Signaling Through RYK Contributes to Aggressive Phenotype of the Rheumatoid Fibroblast-Like Synoviocytes	We hypothesized that WNT5A could contribute to the enhanced migration and invasiveness of rheumatoid arthritis fibroblast-like synoviocytes (RA FLS), which is one of the incompletely understood aspects of the RA FLS aggressive phenotype. This hypothesis is based on the previous evidence of a WNT5A role in both, RA and cell migration. Migration and invasion of RA FLS were assessed after incubation…	2020	10.3389/fimmu.2020.555245	Front Immunol	english	*Signal Transduction,Arthritis Rheumatoid/*etiology/*metabolism/pathology,Biomarkers,Cell Movement/genetics,Cell Proliferation,Cells Cultured,Cytokines/metabolism,Disease Susceptibility,fibroblast-like synoviocytes,Fibroblasts/*metabolism/pathology,Humans,Inflammation Mediators/metabolism,inflammatory response,invasion,Mapk,migration,Phenotype,Receptor Protein-Tyrosine Kinases/*metabolism,rheumat…
1730	Shang, H. and Peng, Q. and Liu, J. and Liu, Y. and Long, L.	Screening and analysis for autophagy-related lncRNA in fibroblast-like synoviocytes from patients with rheumatoid arthritis	OBJECTIVES: Long non-coding RNA (lncRNA) has become a key epigenetic regulator that regulates gene expression and affects a variety of biological processes. LncRNA plays an important role in the occurrence and development of rheumatoid arthritis (RA). The study on lncRNA in peripheral blood cells of RA patients has been reported. However, there is no study on autophagy regulation by lncRNA in RA …	2021	10.11817/j.issn.1672-7347.2021.210374	Zhong Nan Da Xue Xue Bao Yi Xue Ban	eng chi	*Arthritis Rheumatoid/genetics,*RNA Long Noncoding/genetics,*Synoviocytes,autophagy,Autophagy/genetics,Cell Proliferation,Cells Cultured,fibroblast-like synoviocytes,Fibroblasts,Humans,long non-coding RNA,microarray,Reproducibility of Results,rheumatoid arthritis
1734	Shao, W. and Liu, F. and Zhu, L. and Qian, W. and Meng, Q. and Zhang, A. and Jin, S. and Lu, J. and Yan, S. G.	Ferroportin Inhibits the Proliferation and Migration of Fibroblast-like Synoviocytes in Rheumatoid Arthritis via Regulating ROS/PI3K/AKT Signaling Pathway	The aberrant proliferation of fibroblast-like synoviocytes (FLS) significantly contributes to excessive synovial hyperplasia and joint deformity in rheumatoid arthritis (RA). It has been observed that the membrane iron transporter protein, ferroportin (FPN), is commonly downregulated in tumor cells, while its overexpression can inhibit tumor cell proliferation. However, limited studies have inves…	2025	10.1016/j.ejphar.2024.177205	Eur J Pharmacol	english	*Arthritis Rheumatoid/pathology/metabolism,*Cation Transport Proteins/metabolism/genetics,*Cell Movement,*Cell Proliferation,*Fibroblasts/metabolism/pathology,*Phosphatidylinositol 3-Kinases/metabolism,*Proto-Oncogene Proteins c-akt/metabolism,*Reactive Oxygen Species/metabolism,*Signal Transduction,*Synoviocytes/metabolism/pathology,Animals,Arthritis Experimental/pathology/metabolism,competing f…
1743	Shen, Y. and Fan, X. and Qu, Y. and Tang, M. and Huang, Y. and Peng, Y. and Fu, Q.	Magnoflorine Attenuates Inflammatory Responses in RA by Regulating the PI3K/Akt/NF-κB and Keap1-Nrf2/HO-1 Signalling Pathways in Vivo and in Vitro	BACKGROUND: As a prolonged autoimmune disorder, rheumatoid arthritis (RA) is characterised by synovial hyperplasia and the erosion of bone and cartilage. Magnoflorine (MAG) is the main component purified from Clematis manshurica Rupr. Recent studies have shown that MAG has anti-inflammatory, antioxidant, and immunosuppressive effects, which are relevant to anti-RA activities. OBJECTIVE: The curre…	2022	10.1016/j.phymed.2022.154339	Phytomedicine	english	*Arthritis Rheumatoid/metabolism,*NF-kappa B/metabolism,Animals,Apoptosis,Aporphines,Inflammation,Kelch-Like ECH-Associated Protein 1/metabolism,Magnoflorine,MH7A cells,NF-E2-Related Factor 2/metabolism,Phosphatidylinositol 3-Kinases/metabolism,Proto-Oncogene Proteins c-akt/metabolism,Rats,Rheumatoid arthritis
1747	Shen, C. and Xu, M. and Xu, S. and Zhang, S. and Lin, W. and Li, H. and Zeng, S. and Qiu, Q. and Liang, L. and Xiao, Y. and Xu, H.	Myricitrin Inhibits Fibroblast-like Synoviocyte-Mediated Rheumatoid Synovial Inflammation and Joint Destruction by Targeting AIM2	Objective: To explore the effect and underlying mechanism of Myricitrin (Myr) in regulating fibroblast-like synoviocyte (FLS)-mediated synovitis and joint destruction in RA. Methods: FLSs were isolated from synovial tissues from patients with RA. Gene expression was measured using quantitative RT-qPCR. Protein expression was detected by immunohistochemistry or Western blot. Cell apoptosis was per…	2022	10.3389/fphar.2022.905376	Front Pharmacol	english	aggression,Aim2,commercial or financial relationships that could be construed as a potential,conflict of interest.,fibroblast-like synoviocytes,inflammation,myricitrin,rheumatoid arthritis
1750	Shen, C. and Kuang, Y. and Xu, S. and Li, R. and Wang, J. and Zou, Y. and Wang, C. and Xu, S. and Liang, L. and Lin, C. and Xiao, Y. and Xu, H.	Nitidine Chloride Inhibits Fibroblast like Synoviocytes-Mediated Rheumatoid Synovial Inflammation and Joint Destruction by Targeting KCNH1	OBJECTIVE: Nitidine chloride (NC), a natural small molecular compound from traditional Chinese herbal medicine zanthoxylum nitidum, has been shown to exhibit anti-tumor effect. However, its role in autoimmune diseases such as rheumatoid arthritis (RA) is unknown. Here, we investigate the effect of NC in controlling fibroblast-like synoviocytes (FLS)-mediated synovial inflammation and joint destru…	2021	10.1016/j.intimp.2021.108273	Int Immunopharmacol	english	Aggression,Animals,Arthritis Experimental/*drug therapy/immunology/pathology,Arthritis Rheumatoid/*drug therapy/immunology/pathology,Benzophenanthridines/*pharmacology/therapeutic use,Cells Cultured,Ether-A-Go-Go Potassium Channels/*antagonists & inhibitors/genetics/metabolism,Female,Fibroblast-like synoviocyte,Fibroblasts/immunology/metabolism,Gene Knockdown Techniques,Healthy Volunteers,Humans,…
1804	Sugiura, T. and Kamino, H. and Nariai, Y. and Murakawa, Y. and Kondo, M. and Kawakami, M. and Ikeda, N. and Uchio, Y. and Urano, T.	Screening of a Panel of Low Molecular Weight Compounds That Inhibit Synovial Fibroblast Invasion in Rheumatoid Arthritis	Increased invasion of synovial fibroblasts and their involvement in cartilage damage are characteristic phenotypes of rheumatoid arthritis (RA). To identify low molecular weight compounds that suppress synovial fibroblast invasion, a panel of inhibitors (n = 330) was initially screened using a real-time cell analysis system for human synovial fibroblasts that were enzymatically isolated from surg…	2020	10.4049/jimmunol.1901429	J Immunol	english	*Anti-Inflammatory Agents/chemistry/pharmacology,Aged,Arthritis Rheumatoid/*drug therapy/immunology/pathology,Cell Movement/*drug effects/immunology,Drug Evaluation Preclinical,Female,Fibroblasts/*immunology/pathology,Humans,Male,Middle Aged,Synovial Membrane/*immunology/pathology
1809	Su, J. and Fan, X. and Zou, Y. and Fu, G. and Feng, S. and Wang, X. and Yu, Y. and Li, L. and Bian, Z. and Huang, R. and Qin, L. and Chen, J. and Zeng, Q. and Yan, K. and Gao, C. and Lian, Z. and Li, X. and Li, Y.	Inhibition of Aberrant Activated Fibroblast-Like Synoviocytes in Rheumatoid Arthritis by Leishmania Peptide via the Regulation of Fatty Acid Synthesis Metabolism	The Leishmania homolog of receptors for activated C kinase (LACK) protein is derived from Leishmania parasites L. major. The polypeptide LACK(156-173) has been shown to confer protection against murine autoimmune arthritis. Fibroblast-like synoviocytes (FLSs) play a pivotal role in the synovial invasion and joint destruction observed in rheumatoid arthritis (RA). The study reveals that LACK(156-1…	2025	10.1002/advs.202409154	Adv Sci (Weinh)	english	*Arthritis Rheumatoid/metabolism/pathology/drug therapy,*Fatty Acids/metabolism/biosynthesis,*Fibroblasts/metabolism/drug effects,*Synoviocytes/metabolism/drug effects,Animals,Fasn,fatty acid synthesis metabolism,fibroblast‐like synoviocytes,Humans,Leishmania receptors for activated C kinase,Mice,rheumatoid arthritis
1826	Sun, Q. W. and Jiang, S. M. and Yang, K. and Zheng, J. M. and Zhang, L. and Xu, W. D.	Apigenin Enhances the Cytotoxic Effects of Tumor Necrosis Factor-Related Apoptosis-Inducing Ligand in Human Rheumatoid Arthritis Fibroblast-like Synoviocytes	Activated rheumatoid arthritis (RA) fibroblast-like synoviocytes (RAFLSs) play a central role in both initiating and driving RA. Tumor necrosis factor-related apoptosis-inducing ligand (TRAIL) has been documented to induce apoptosis only in a small proportion of RAFLSs, which is followed by an induction of proliferation in surviving cells. Apigenin, a chemopreventive bioflavonoid, exhibits proapo…	2012	10.1007/s11033-011-1356-3	Mol Biol Rep	english	Apigenin/*pharmacology,Apoptosis/*drug effects,Arthritis Rheumatoid/*pathology,Cell Proliferation/drug effects,Fibroblasts/*drug effects/enzymology/*pathology,Humans,Phosphatidylinositol 3-Kinases/metabolism,Proto-Oncogene Proteins c-akt/metabolism,Signal Transduction/drug effects,Synovial Fluid/*cytology/drug effects,TNF-Related Apoptosis-Inducing Ligand/*pharmacology
1829	Sun, G. and Xu, X. and Wan, L. and Nan, S. and Wang, Y. and Zhao, L. and Cheng, H. and Wang, K. and Liu, Y. and Fang, Y. and Sun, L. and Zhu, J.	[Cheng's Juanbi Decoction enhances autophagy in rheumatoid arthritis fibroblast-like syn-oviocytes by suppressing the PI3K/Akt/mTOR signal axis]	OBJECTIVE: To study the regulatory effect of Cheng's Juanbi Decoction (JBT) on autophagy in rheumatoid arthritis fibroblast-like synoviocytes (RA-FLS) and role of PI3K/Akt/mTOR signaling axis in the mechanism mediating this effect. METHODS: CCK8 assay was used to determine the optimal concentration and treatment time of JBT for inhibiting the viability of RA- FLS. The effect of freeze-dried powde…	2022	10.12122/j.issn.1673-4254.2022.11.18	Nan Fang Yi Ke Da Xue Xue Bao	chi	*Arthritis Rheumatoid,*Synoviocytes,Adenoviridae,Autophagy,Cheng's Juanbi Decoction,fibroblast-like synoviocytes,Fibroblasts,Humans,Phosphatidylinositol 3-Kinases,PI3K/Akt/mTOR,TOR Serine-Threonine Kinases
1832	Sun, H. N. and Luo, Y. H. and Meng, L. Q. and Piao, X. J. and Wang, Y. and Wang, J. R. and Wang, H. and Zhang, Y. and Li, J. Q. and Xu, W. T. and Liu, Y. and Zhang, Y. and Zhang, T. and Han, Y. H. and Jin, M. H. and Shen, G. N. and Zang, Y. Q. and Cao, L. K. and Zhang, D. J. and Jin, C. H.	Cryptotanshinone Induces Reactive Oxygen Species‑mediated Apoptosis in Human Rheumatoid Arthritis Fibroblast‑like Synoviocytes	The present study investigated the mechanisms of apoptosis induced by cryptotanshinone (CT) in human rheumatoid arthritis fibroblast‑like synoviocytes (RA‑FLSs). Cell Counting kit‑8 assay was performed to determine the cytotoxic effects of CT in human RA‑FLSs, including primary RA‑FLS, HFLS‑RA and MH7A cells, and in HFLS cells derived from normal synovial tissue. Annexin V‑FITC/PI staining was us…	2019	10.3892/ijmm.2018.4012	Int J Mol Med	english	Apoptosis/*drug effects,Arthritis Rheumatoid/*metabolism,Biomarkers,Cell Cycle/drug effects,Cell Line Tumor,Cell Proliferation/drug effects,Cell Survival/drug effects,Fibroblasts/metabolism,Humans,Mitochondria/drug effects/metabolism,Phenanthrenes/*pharmacology,Proto-Oncogene Proteins c-akt/metabolism,Reactive Oxygen Species/*metabolism,STAT3 Transcription Factor/metabolism,Synoviocytes/*drug eff…
1886	Tang, N. and Luo, X. and Ding, Z. and Shi, Y. and Cao, X. and Wu, S.	Single-Cell Multi-Dimensional Data Analysis Reveals the Role of ARL4C in Driving Rheumatoid Arthritis Progression and Macrophage Polarization Dynamics	Rheumatoid arthritis (RA) is an enduring autoimmune inflammatory condition distinguished by continual joint inflammation, hyperplasia of the synovium, erosion of bone, and deterioration of cartilage.Fibroblast-like synoviocytes (FLSs) exhibiting "tumor-like" traits are central to this mechanism.ADP-ribosylation factor-like 4c (ARL4C) functions as a Ras-like small GTP-binding protein, significantl…	2024	10.1016/j.intimp.2024.112987	Int Immunopharmacol	english	*ADP-Ribosylation Factors/metabolism/genetics,*Arthritis Rheumatoid/immunology/metabolism/pathology,*Macrophages/immunology/metabolism,*Synoviocytes/metabolism/pathology,Animals,Arl4c,Cell Proliferation,Cells Cultured,competing financial interests or personal relationships that could have appeared,Disease Progression,Humans,Macrophage,MAPK signaling pathways,Rats,Rheumatoid Arthritis,Single-Cell …
1896	Tan, M. and Mao, J. and Zheng, J. and Meng, Y. and Li, J. and Hao, J. and Shen, H.	Mammalian STE20-like Kinase 1 Inhibits Synoviocytes Activation in Rheumatoid Arthritis through Mitochondrial Dysfunction Mediated by SIRT3/mTOR Axis	BACKGROUND: Mammalian STE20-like kinase 1 (MST1) is involved in the occurrence of cancer and autoimmune diseases by regulating cell proliferation, differentiation, apoptosis and other functions. However, its role and downstream targets in rheumatoid arthritis (RA) remain unclear. METHODS: The model of RA fibroblast-like synoviocytes (RA-FLSs) overexpressing MST1 was constructed by lentiviral tran…	2024	10.1007/s00011-023-01846-5	Inflamm Res	english	*Arthritis Rheumatoid,*Mitochondrial Diseases,*Sirtuin 3/metabolism/pharmacology,*Synoviocytes,Animals,Cell Proliferation,Cells Cultured,Fibroblast-like synoviocytes,Fibroblasts/metabolism,Inflammation/metabolism,Mammalian STE20-like kinase 1,Mammals,Mitochondrial dysfunction,Rats,Rheumatoid arthritis,SIRT3/mTOR axis,TOR Serine-Threonine Kinases/metabolism
1918	Tian, J. and Gao, J. and Chen, J. and Li, F. and Xie, X. and Du, J. and Wang, J. and Mao, N.	[Effects of resveratrol on proliferation and apoptosis of TNF-alpha induced rheumatoid arthritis fibroblast-like synoviocytes]	OBJECTIVE: To observe the effect of resveratrol (Res) on in vitro proliferation and apoptosis of TNF-alpha induced rheumatoid arthritis fibroblast-like synoviocytes (RA FLS), and further to investigate the PI3 K/Akt/BAD signal mechanism. METHOD: The inhibition rate of RA FLS was examined by MTT assay. Cell cycle and the amount of apoptotic cells was measured by flow cytometry. PI3K/Akt/BAD signal…	2010	10.4268/cjcmm20101425	Zhongguo Zhong Yao Za Zhi	chi	Aged,Apoptosis/*drug effects,Arthritis Rheumatoid/drug therapy/immunology/*physiopathology,Cell Cycle/drug effects,Cell Proliferation/*drug effects,Cells Cultured,Female,Fibroblasts/*cytology/drug effects,Humans,Male,Middle Aged,Resveratrol,Stilbenes/*pharmacology,Synovial Membrane/cytology/*drug effects/immunology,Tumor Necrosis Factor-alpha/*immunology
1923	Tian, J. and Chen, J. W. and Gao, J. S. and Li, L. and Xie, X.	Resveratrol Inhibits TNF-α-induced IL-1β, MMP-3 Production in Human Rheumatoid Arthritis Fibroblast-like Synoviocytes via Modulation of PI3kinase/Akt Pathway	Resveratrol (trans-3,4'-trihydroxystilbene), a natural phytoalexin, possesses anti-inflammatory, anti-proliferative, and immunomodulatory properties and has the potential for treating inflammatory disorders. The present study was designed to investigate the effects of resveratrol on TNF-α-induced inflammatory cytokines production of IL-1β and MMP3 in Rheumatoid arthritis (RA) Fibroblast-like syno…	2013	10.1007/s00296-012-2657-0	Rheumatol Int	english	Aged,Anti-Inflammatory Agents/*pharmacology,Arthritis Rheumatoid/*enzymology/genetics/immunology/pathology,Cell Survival/drug effects,Cells Cultured,Dose-Response Relationship Drug,Enzyme Activation,Female,Fibroblasts/*drug effects/enzymology/immunology/pathology,Gene Expression Regulation,Humans,Interleukin-1beta/genetics/*metabolism,Male,Matrix Metalloproteinase 3/genetics/*metabolism,Middle Ag…
1925	Ting Hao, W. and Huang, L. and Pan, W. and Ren, Y. L.	Antioxidant Glutathione Inhibits Inflammation in Synovial Fibroblasts via PTEN/PI3K/AKT Pathway: An in Vitro Study	OBJECTIVES: In this study, we aimed to investigate whether glutathione (GSH) could decrease the secretion of reactive oxygen species (ROS), reduce inflammation, and modulate the phosphatase and tensin homolog deleted on chromosome 10/phosphatidylinositol 3-kinase/AKT (PTEN/PI3K/AKT) in synovial fibroblasts (SFs). PATIENTS AND METHODS: A total of 30 DBA/1J female mice were used in this study. The …	2022	10.46497/ArchRheumatol.2022.9109	Arch Rheumatol	english	Inflammation,Pten/pi3k/akt,reduced glutathione,rheumatoid arthritis,synovial fibroblasts,to the authorship and/or publication of this article.
1932	Ting Hao, Wen and Huang, Lu and Pan, Wei and Ren, Yi Le	Antioxidant Glutathione Inhibits Inflammation in Synovial Fibroblasts via PTEN/PI3K/AKT Pathway: An in Vitro Study	$<$h4$>$Objectives$<$/h4$>$In this study, we aimed to investigate whether glutathione (GSH) could decrease the secretion of reactive oxygen species (ROS), reduce inflammation, and modulate the phosphatase and tensin homolog deleted on chromosome 10/phosphatidylinositol 3-kinase/AKT (PTEN/PI3K/AKT) in synovial fibroblasts (SFs).$<$h4$>$Patients and methods$<$/h4$>$A total of 30 DBA/1J female mice …	2022	10.46497/archrheumatol.2022.9109	Archives of rheumatology	english
1946	Tong, X. and Zeng, H. and Gu, P. and Wang, K. and Zhang, H. and Lin, X.	Monocyte Chemoattractant Protein‑1 Promotes the Proliferation, Migration and Differentiation Potential of Fibroblast‑like Synoviocytes via the PI3K/P38 Cellular Signaling Pathway	Rheumatoid arthritis (RA) is an autoimmune disease characterized by chronic inflammation of the joints and joint destruction. Monocyte chemoattractant protein 1 (MCP‑1) is highly expressed in the joints of patients suffering from RA. The present study aimed to evaluate the effects of MCP‑1 on the phenotype of fibroblast‑like synoviocytes (FLSs) and their differentiation potential towards vascular…	2020	10.3892/mmr.2020.10969	Mol Med Rep	english	*Signal Transduction,Cell Differentiation/*genetics,Cell Movement/genetics,Cell Proliferation,Chemokine CCL2/*genetics/*metabolism,Cytokines/genetics/metabolism,Fibroblasts/metabolism,Gene Expression Regulation,Humans,p38 Mitogen-Activated Protein Kinases/*metabolism,Phosphatidylinositol 3-Kinases/*metabolism,Synoviocytes/*cytology/*metabolism
1982	Tu, Y. and Wang, K. and Tan, L. and Han, B. and Hu, Y. and Ding, H. and He, C.	Dolichosin A, a Coumestan Isolated from Glycine Tabacina, Inhibits IL-1β-induced Inflammation in SW982 Human Synovial Cells and Suppresses RANKL-induced Osteoclastogenesis: From Network Pharmacology to Experimental Pharmacology	ETHNOPHARMACOLOGICAL RELEVANCE: Glycine tabacina (Labill.) Benth has been used as a traditional Chinese herbal medicine for the treatment of rheumatoid arthritis (RA) and joint infection. It is also one of the sources of the renowned native herbal medicine 'I-Tiao-Gung' in Taiwan. AIM OF THE STUDY: This study aimed to investigate anti-arthritic effects and underlying mechanisms of dolichosin A (D…	2020	10.1016/j.jep.2020.112855	J Ethnopharmacol	english	Anti-Inflammatory Agents/isolation & purification/pharmacology,Antirheumatic Agents/isolation & purification/pharmacology,Arthritis Rheumatoid/drug therapy/physiopathology,Cell Line Tumor,Coumarins/isolation & purification/*pharmacology,Dolichosin A,Fabaceae/*chemistry,Glycine tabacina (Labill.) benth,Humans,Inflammation,Inflammation Mediators/metabolism,Inflammation/pathology/*prevention & contr…
2012	Wang, J. and Zhang, W. and Zou, H. and Lin, Y. and Lin, K. and Zhou, Z. and Qiang, J. and Lin, J. and Chuka, C. M. and Ge, R. and Zhao, S. and Yang, X.	10-Hydroxy-2-decenoic Acid Inhibiting the Proliferation of Fibroblast-like Synoviocytes by PI3K-AKT Pathway	To reveal the mechanism of 10H2DA inhibiting the proliferation of fibroblast-like synoviocytes (FLSs) of RA patients. Cell proliferation, HDAC activity and histone acetylation level of FLS cells treated with 10H2DA were detected by MTT assay, Colorimetric HDAC Activity Assay and Western-blot. Different genes in FLS cells from RA patients were primary cultured and treated with 10H2DA. They were th…	2015	10.1016/j.intimp.2015.05.036	Int Immunopharmacol	english	10h2da,Acetylation,Arthritis Rheumatoid/pathology,Cell Proliferation/drug effects,Cytokines/metabolism,Dose-Response Relationship Drug,Fatty Acids Monounsaturated/*pharmacology,Fibroblasts/*drug effects,Gene Expression/drug effects,HDACIs,Histone Deacetylases/metabolism,Histones/metabolism,Humans,Microarray,Oncogene Protein v-akt/*drug effects,Phosphatidylinositol 3-Kinases/*drug effects,PI3K–AKT…
2038	Wang, X. and He, J. and Zhang, Q. and He, J. and Wang, Q.	Constructing a 3D Co-Culture in Vitro Synovial Tissue Model for Rheumatoid Arthritis Research	The development and exploration of highly effective drugs for rheumatoid arthritis remains an urgent necessity. However, current disease research models are no longer sufficient to meet the rapid development of high-throughput drug screening. In this study, bacterial cellulose simulating the structure of extracellular matrix was used as a 3D culture platform, and THP-1-derived M1 macrophages, rep…	2025	10.1016/j.mtbio.2025.101492	Mater Today Bio	english	authors declare that they have no conflict of interest.,co-culture in vitro synovial tissue model for rheumatoid arthritis research”,Drug screening,Fatty acid-binding protein 4,PI3K-AKT signaling pathway,Rheumatoid arthritis,Synovial organoids,which we wish to be considered for publication in Materials Today Bio. The
2060	Wang, X. and He, J. and Zhong, J. and He, J. and Wang, D. and Bai, L. and Shang, H. and Wang, Q.	Hydroxychloroquine Inhibits the PI3K/AKT Pathway in Synovial Fibroblasts of Rheumatoid Arthritis and Alleviates Collagen-Induced Arthritis in Mice	OBJECTIVES: To investigate the effects of hydroxychloroquine (HCQ) in rheumatoid arthritis (RA), particularly on fibroblast-like synoviocytes (FLS). METHODS: We analysed the R (-) and S (+) enantiomers of HCQ. Cell viability and proliferation inhibition were quantified using CCK-8 and 5-ethynyl-2'-deoxyuridine (EdU) assays, respectively. Flow cytometry was employed to analyse cell cycle arrest an…	2025	10.55563/clinexprheumatol/tczujg	Clin Exp Rheumatol	english	*Antirheumatic Agents/pharmacology/chemistry,*Arthritis Experimental/enzymology/drug therapy/pathology/genetics/prevention &,*Arthritis Rheumatoid/drug therapy/enzymology/pathology,*Fibroblasts/drug effects/enzymology/pathology,*Hydroxychloroquine/pharmacology/chemistry,*Phosphatidylinositol 3-Kinase/metabolism,*Phosphoinositide-3 Kinase Inhibitors,*Proto-Oncogene Proteins c-akt/metabolism/antago…
2066	Wang, X. and Chen, Z. and Fan, X. and Li, W. and Qu, J. and Dong, C. and Wang, Z. and Ji, Z. and Li, Y.	Inhibition of DNM1L and Mitochondrial Fission Attenuates Inflammatory Response in Fibroblast-like Synoviocytes of Rheumatoid Arthritis	Mitochondrial fission and fusion are important for mitochondrial function, and dynamin 1-like protein (DNM1L) is a key regulator of mitochondrial fission. We investigated the effect of mitochondrial fission on mitochondrial function and inflammation in fibroblast-like synoviocytes (FLSs) during rheumatoid arthritis (RA). DNM1L expression was determined in synovial tissues (STs) from RA and non-RA…	2020	10.1111/jcmm.14837	J Cell Mol Med	english	*Mitochondrial Dynamics/drug effects,Animals,Apoptosis/drug effects,Arthritis Rheumatoid/*pathology,Autophagy/drug effects,Cell Survival/drug effects,Cytokines/metabolism,dynamin 1-like protein,Dynamins/*antagonists & inhibitors/deficiency/metabolism,fibroblast-like synoviocyte,Fibroblasts/drug effects/*pathology/ultrastructure,Humans,inflammation,Inflammation/*pathology,Male,Membrane Potential M…
2071	Wang, S. and Du, Q. and Sun, J. and Geng, S. and Zhang, Y.	Investigation of the Mechanism of Isobavachalcone in Treating Rheumatoid Arthritis through a Combination Strategy of Network Pharmacology and Experimental Verification	ETHNOPHARMACOLOGY RELEVANCE: Isobavachalcone (IBC) is a natural chalcone compound widely distributed in traditional Chinese medicine Psoralea corylifolia L., and Tibetan medicine Abelmoschus manihot (L.) Medik. Etc.. Among them, Psoralea corylifolia has the effect of tonifying the kidney and strengthening Yang, and it is recorded in the Medicinal theory that it can be used in managing rheumatism …	2022	10.1016/j.jep.2022.115342	J Ethnopharmacol	english	*Arthritis Rheumatoid/drug therapy,*Chalcones/pharmacology/therapeutic use,*Drugs Chinese Herbal/pharmacology/therapeutic use,Animals,Apoptosis,Cell proliferation,Isobavachalcone,JAK/STAT-PI3K/AKT signaling Pathways,Network Pharmacology,Phosphatidylinositol 3-Kinases/metabolism,Proto-Oncogene Proteins c-akt/metabolism,Rats,Rheumatoid arthritis,Tumor Necrosis Factor-alpha
2075	Wang, Q. and Yao, X. and Xu, H. and Lu, D. and Huang, Y. and Tang, F. and Xiao, L. and Ma, W.	Jinwu Jiangu Capsule Affects Synovial Cells in Rheumatoid Arthritis through PI3K/Akt/mTOR Signaling Pathway	Jinwu Jiangu Capsule is a medicinal formula from the Chinese Miao nationality. Leflunomide is recommended in organizational guidelines for the treatment of rheumatoid arthritis (RA). To investigate the effect of Jinwu Jiangu Capsule on PI3K/Akt/mTOR signal pathway in cells taken from RA patients New Zealand rabbits were administrated with Jinwu Jiangu Capsule suspension to prepare serum containin…	2021	10.18388/abp.2020_5514	Acta Biochim Pol	english	Animals,Arthritis Rheumatoid/*pathology,Drugs Chinese Herbal/*pharmacology,Humans,Phosphatidylinositol 3-Kinases/*metabolism,Proto-Oncogene Proteins c-akt/*metabolism,Rabbits,Signal Transduction/*drug effects,Synovial Membrane/*drug effects/enzymology/metabolism,TOR Serine-Threonine Kinases/*metabolism
2076	Wang, J. and Zhao, Q.	Kaempferitrin Inhibits Proliferation, Induces Apoptosis, and Ameliorates Inflammation in Human Rheumatoid Arthritis Fibroblast-like Synoviocytes	Rheumatoid arthritis (RA) is a complex chronic inflammatory disease that is associated with the aberrant activation of fibroblast-like synoviocytes (FLS). Kaempferitrin is a natural flavonoid glycoside that possesses anti-inflammatory bioactivity. However, the effect of kaempferitrin on RA has not yet been revealed. The aim of the present study was to investigate the effect of kaempferitrin on hu…	2019	10.1002/ptr.6364	Phytother Res	english	Akt/mTOR pathway,Animals,Apoptosis/*drug effects,Arthritis Experimental/metabolism/pathology/prevention & control,Arthritis Rheumatoid/metabolism/*pathology/prevention & control,Cell Proliferation/*drug effects,Cells Cultured,Female,fibroblast-like synoviocytes (FLS),Fibroblasts/drug effects/physiology,Humans,inflammation,Inflammation/metabolism/pathology/*prevention & control,Interleukin-1beta/m…
2092	Wang, Z. and Tian, Q. and Tian, Y. and Zheng, Z.	MicroRNA-122-3p Plays as the Target of Long Non-Coding RNA LINC00665 in Repressing the Progress of Arthritis	MicroRNAs (miRNAs) play important roles in many diseases, including rheumatoid arthritis (RA). However, the mechanisms underlying the effects of miR-122-3p-3p on RA are not distinct and require further investigation. Patients with RA and healthy controls were recruited to analyze the miR-122-3p levels. The MH7A cells were stimulated with interleukin (IL)-1β to mimic the local inflammation of RA. …	2022	10.1080/21655979.2022.2081757	Bioengineered	english	*Arthritis Rheumatoid/genetics/metabolism,*MicroRNAs/metabolism,*RNA Long Noncoding/metabolism,*Synoviocytes/metabolism,Cell Proliferation/genetics,Eif2ak1,Humans,Linc00665,miR-122-3p,mTOR signaling pathway,Rheumatoid arthritis
2107	Wang, D. D. and Jiang, M. Y. and Wang, W. and Zhou, W. J. and Zhang, Y. W. and Yang, M. and Chen, J. Y. and Wei, W.	Paeoniflorin-6'-O-benzene Sulfonate down-Regulates CXCR4-Gβγ-PI3K/AKT Mediated Migration in Fibroblast-like Synoviocytes of Rheumatoid Arthritis by Inhibiting GRK2 Translocation	OBJECTIVE: This study aims to explore the effect of paeoniflorin-6'-O-benzene sulfonate (CP-25) on the migration of fibroblast-like synoviocytes (FLS) in rheumatoid arthritis (RA) and the mechanism focused on CXCR4-Gβγ-PI3K/AKT signaling. METHODS: Human synovial tissues were collected from RA and osteoarthritis (OA) patients. Immunohistochemistry (IHC) and Western blot were used to detect the pro…	2020	10.1016/j.bbrc.2020.03.164	Biochem Biophys Res Commun	english	Arthritis Rheumatoid/*metabolism,Cell Movement/drug effects,Cell Proliferation/drug effects,Chemokine CXCL12/metabolism,Cp-25,Down-Regulation,Fibroblasts/metabolism,G-Protein-Coupled Receptor Kinase 2/*antagonists & inhibitors,Glucosides/*metabolism,Grk2,Gβγ,Humans,Monoterpenes/*metabolism,of interest.,Phosphatidylinositol 3-Kinases/*metabolism,Phosphorylation/drug effects,PI3K/AKT signal,Protein…
2113	Wang, L. and Wang, N. and Zhao, Q. and Zhang, B. and Ding, Y.	Pectolinarin Inhibits Proliferation, Induces Apoptosis, and Suppresses Inflammation in Rheumatoid Arthritis Fibroblast-like Synoviocytes by Inactivating the Phosphatidylinositol 3 Kinase/Protein Kinase B Pathway	Rheumatoid arthritis fibroblast-like synoviocytes (RA-FLSs), a pathological hallmark of rheumatoid arthritis (RA), exhibit the characteristics of tumor cells. The extracts of Cirsium japonicum var. ussuriense have been shown to possess antitumor and anti-inflammatory activities. Our study aimed to investigate the effects of pectolinarin, a flavonoid compound isolated from C. japonicum var. ussuri…	2019	10.1002/jcb.28784	J Cell Biochem	english	apoptosis,Apoptosis/*drug effects,Arthritis Rheumatoid/*pathology,Cell Proliferation/drug effects,Chromones/chemistry/*pharmacology,Cytokines/metabolism,Dinoprostone/biosynthesis,Fibroblasts/drug effects/*pathology,Humans,inflammation,Inflammation Mediators/metabolism,Inflammation/*pathology,Nitric Oxide/biosynthesis,pectolinarin,Phosphatidylinositol 3-Kinase/*metabolism,Proto-Oncogene Proteins c…
2116	Wang, L. and Wu, X. and Wan, Q. and Yang, Y. and Gao, C.	Phloridzin Reduces Synovial Hyperplasia and Inflammation in Rheumatoid Arthritis Rat by Modulating mTOR Pathway	Rheumatoid arthritis (RA) is an inflammatory autoimmune disease and management of it still a challenge. Given report evaluates protective effect of phlorizin on RA and also postulates the molecular mechanism of its action. Bovine type II collagen (CIA) and Freund's incomplete adjuvant (1:1 and 1~mg/ml) was administered on 1st and 8th day of protocol to induce RA in rats and treatment with phloriz…	2024	10.1016/j.intimp.2024.111727	Int Immunopharmacol	english	*Arthritis Experimental/drug therapy/pathology,*Arthritis Rheumatoid/drug therapy/pathology,*Hyperplasia/drug therapy,*Phlorhizin/pharmacology/therapeutic use,*Synoviocytes/drug effects/pathology,*TOR Serine-Threonine Kinases/metabolism,Animals,Anti-Inflammatory Agents/pharmacology/therapeutic use,Apoptosis/drug effects,Autophagy,Cell Proliferation/drug effects,Cells Cultured,Cytokines,Cytokines/…
2166	Weng, W. and Liu, Y. and Hu, Z. and Li, Z. and Peng, X. and Wang, M. and Dong, B. and Zhong, S. and Jiang, Y. and Pan, Y.	Macrophage Extracellular Traps Promote Tumor-like Biologic Behaviors of Fibroblast-like Synoviocytes through cGAS-mediated PI3K/Akt Signaling Pathway in Patients with Rheumatoid Arthritis	Rheumatoid arthritis is an autoimmune disease characterized by synovium hyperplasia and bone destruction. Macrophage extracellular traps are released from macrophages under various stimuli and may generate stable autoantigen-DNA complexes, as well as aggravate autoantibody generation and autoimmune responses. We aimed to investigate the role of macrophage extracellular traps on the biologic behav…	2024	10.1093/jleuko/qiad102	J Leukoc Biol	english	*Arthritis Rheumatoid/pathology,*Biological Products/pharmacology,*Extracellular Traps/metabolism,*Neoplasms/pathology,*Synoviocytes/metabolism,Cell Proliferation,Cells Cultured,cGAS,DNA/metabolism,extracellular traps,fibroblast-like synoviocytes,Fibroblasts,Humans,interest.,macrophages,Nucleotidyltransferases,Phosphatidylinositol 3-Kinases/metabolism,Proto-Oncogene Proteins c-akt/metabolism,rheu…
2206	Wu, X. N. and Gao, Z. W. and Yang, L. and Zhang, J. and Liu, C. and Zhang, H. Z. and Dong, K.	CD5L Aggravates Rheumatoid Arthritis Progression via Promoting Synovial Fibroblasts Proliferation and Activity	Rheumatoid arthritis (RA) is a chronic inflammatory disease with progressive cartilage erosion and joint destruction. Synovial fibroblasts (SFs) play a crucial role in the pathogenesis of RA. This study aims to explore the function and mechanism of CD5L during RA progression. We examined the levels of CD5L in synovial tissues and SFs. The collagen-induced arthritis (CIA) rat models were used to i…	2023	10.1093/cei/uxad054	Clin Exp Immunol	english	*Arthritis Rheumatoid/metabolism/immunology/pathology,*Disease Progression,*Fibroblasts/metabolism,*Synovial Membrane/pathology/metabolism/immunology,Animals,Arthritis Experimental/immunology/metabolism/pathology,Cd5l,Cell Proliferation,Cells Cultured,cytokine,Cytokines/metabolism,Disease Models Animal,Female,Humans,Male,Middle Aged,Phosphatidylinositol 3-Kinases/metabolism,PI3K/Akt,Proto-Oncogen…
2233	Wu, H. and Wang, J. and Zhao, Q. and Ding, Y. and Zhang, B. and Kong, L.	Protocatechuic Acid Inhibits Proliferation, Migration and Inflammatory Response in Rheumatoid Arthritis Fibroblast-like Synoviocytes	Rheumatoid arthritis (RA) is a chronic joint inflammatory disease that is closely associated with dysregulation of fibroblast-like synoviocytes (FLSs). Protocatechuic acid (PCA), a phenolic compound of anthocyanins, has been proven to possess anti-inflammatory activity. However, the role of PCA in RA has not been investigated. In the present study, we aimed to explore the effects of PCA on the RA…	2020	10.1080/21691401.2020.1776307	Artif Cells Nanomed Biotechnol	english	Akt/mTOR pathway,Arthritis Rheumatoid/*pathology,Cell Line,Cell Movement/*drug effects,Cell Proliferation/drug effects,Cell Survival/drug effects,Dose-Response Relationship Drug,fibroblast-like synoviocytes (FLSs),Fibroblasts/*drug effects/*pathology,Humans,Hydroxybenzoates/*pharmacology,inflammation,Inflammation/pathology,NF-κB signalling pathway,Pca,Rheumatoid arthritis (RA),Synoviocytes/*patho…
2254	Xie, C. and Jiang, J. and Liu, J. and Yuan, G. and Zhao, Z.	Triptolide Suppresses Human Synoviocyte MH7A Cells Mobility and Maintains Redox Balance by Inhibiting Autophagy	Triptolide (TPL), the main active ingredient in Tripterygium glycosides, has been reported to exert anti-inflammation and anti-tumor effects. The present study was designed to investigate the effects of TPL on rheumatoid arthritis (RA) and explore the underlying mechanisms. By using human synoviocyte MH7A cells, TPL was proven to significantly impede migration and invasion of MH7A cells, and also…	2019	10.1016/j.biopha.2019.108911	Biomed Pharmacother	english	Anti-Inflammatory Agents/*pharmacology,Antioxidants/metabolism,Arthritis Rheumatoid/drug therapy,Autophagy,Autophagy/*drug effects,Cell Culture Techniques,Cell Line,Cell Movement/*drug effects,Cell Proliferation/drug effects,Diterpenes/*pharmacology,Epoxy Compounds/pharmacology,Humans,Mh7a,Oxidation-Reduction,Oxidative Stress/drug effects,Phenanthrenes/*pharmacology,Redox balance,Synoviocytes/*dr…
2279	Xu, Z. and Shang, W. and Zhao, Z. and Zhang, B. and Liu, C. and Cai, H.	Curcumin Alleviates Rheumatoid Arthritis Progression through the Phosphatidylinositol 3-Kinase/Protein Kinase B Pathway: An in Vitro and in Vivo Study	Rheumatoid arthritis (RA) is a chronic, systemic autoimmune disease characterized by synovial inflammation and joint bone and cartilage destruction. Curcumin can improve joint inflammation in rats with arthritis and inhibit synovial revascularization and abnormal proliferation of fibroblasts. However, it is unclear whether curcumin affects the RA progression. The TNF-α-stimulated primary RA fibro…	2022	10.1080/21655979.2022.2078942	Bioengineered	english	*Arthritis Experimental/chemically induced/drug therapy,*Arthritis Rheumatoid/drug therapy/metabolism,*Curcumin/pharmacology,Animals,Cell Proliferation,Cells Cultured,collagen-induced arthritis,Curcumin,fibroblast-like synoviocytes,Fibroblasts,Inflammation/drug therapy/metabolism,Interleukin-17/adverse effects/metabolism,Interleukin-6/genetics/metabolism,Mice,Phosphatidylinositol 3-Kinase/metabol…
2304	Xu, J. and Jiang, C. and Cai, Y. and Guo, Y. and Wang, X. and Zhang, J. and Xu, J. and Xu, K. and Zhu, W. and Wang, S. and Zhang, F. and Geng, M. and Han, Y. and Ning, Q. and Xu, P. and Meng, L. and Lu, S.	Intervening Upregulated SLC7A5 Could Mitigate Inflammatory Mediator by mTOR-P70S6K Signal in Rheumatoid Arthritis Synoviocytes	OBJECTIVE: The disruption of metabolic events and changes to nutrient and oxygen availability due to sustained inflammation in RA increases the demand of bioenergetic and biosynthetic processes within the damaged tissue. The current study aimed to understand the molecular mechanisms of SLC7A5 (amino acid transporter) in synoviocytes of RA patients. METHODS: Synovial tissues were obtained from OA …	2020	10.1186/s13075-020-02296-8	Arthritis Res Ther	english	*Arthritis Rheumatoid/genetics,*Synoviocytes,Cells Cultured,Fibroblast-like synoviocytes,Fibroblasts,Humans,Inflammation Mediators,Large Neutral Amino Acid-Transporter 1,MMPs,mTOR-P70S6K,Rheumatoid arthritis,Ribosomal Protein S6 Kinases 70-kDa,Slc7a5,Synovial Membrane,TOR Serine-Threonine Kinases
2308	Xu, X. and Chen, H. and Zhang, Q. and Xu, J. and Shi, Q. and Wang, M.	MiR-650 Inhibits Proliferation, Migration and Invasion of Rheumatoid Arthritis Synovial Fibroblasts by Targeting AKT2	BACKGROUND AND OBJECTIVES: This study was aimed to investigate the effects of miR-650 on the proliferation, migration, invasion and apoptosis of rheumatoid arthritis synovial fibroblasts (RASFs). METHODS: Synovial tissue samples were collected from 16 rheumatoid arthritis (RA) patients and 13 patients with joint trauma undergoing joint replacement surgery. The RASFs were isolated and cultured. Mi…	2017	10.1016/j.biopha.2017.01.063	Biomed Pharmacother	english	3' Untranslated Regions/genetics,Adult,Aged,Akt2,Apoptosis/genetics,Arthritis Rheumatoid/enzymology/*genetics/*pathology,Base Sequence,Cell Movement/*genetics,Cell Proliferation,Down-Regulation/genetics,Female,Fibroblasts/enzymology/*pathology,Humans,Male,MicroRNAs/genetics/*metabolism,Middle Aged,miR-650,Proto-Oncogene Proteins c-akt/*metabolism,Rheumatoid arthritis,Synovial fibroblasts,Synovial…
2311	Xu, B. and Wang, G. and Zhang, J. and Cao, W. and Chen, X.	Resveratrol Decreases FoXO Protein Expression through PI3K-Akt-dependent Pathway Inhibition in H₂O₂-Treated Synoviocytes	The aim of this study was to investigate the effects of resveratrol (Res) on hydrogen peroxide (H₂O₂)-treated fibroblast-like synoviocytes (FLSs) in vitro. We studied the phosphoinositide 3-kinase (PI3K)-Akt pathway inhibition-mediated effects of Res on forkhead box O (FoXO) mRNA expression levels. FLS viability was determined by Cell Counting Kit-8 (CCK-8) assay, and FLS apoptosis was measured b…	2017	10.14670/hh-11-884	Histol Histopathol	english	Antioxidants/*pharmacology,Apoptosis/drug effects,Arthritis Rheumatoid/metabolism,Cells Cultured,Forkhead Transcription Factors/*biosynthesis,Humans,Hydrogen Peroxide/pharmacology,Oxidative Stress/*drug effects,Phosphatidylinositol 3-Kinases/metabolism,Proto-Oncogene Proteins c-akt/metabolism,Resveratrol,Signal Transduction/drug effects,Stilbenes/*pharmacology,Synoviocytes/*drug effects
2336	Yang, J. and Yang, H. and Wang, F. and Dai, Y. and Deng, Y. and Shi, K. and Zhu, Z. and Liu, X. and Ma, X. and Gao, Y.	Bioinformatics Identification Based on Causal Association Inference Using Multi-Omics Reveals the Underlying Mechanism of Gui-Zhi-Shao-Yao-Zhi-Mu Decoction in Modulating Rheumatoid Arthritis	OBJECT: Rheumatoid arthritis (RA) is a prevalent and currently incurable autoimmune disease. Existing conventional medical treatments are limited in their efficacy, prolonged disease may lead to bone destruction, joint deformity, and loss of related functions, which places a huge burden on RA patients and their families. For millennia, the use of traditional Chinese medicine (TCM), exemplified by…	2025	10.1016/j.phymed.2024.156332	Phytomedicine	english	*Arthritis Rheumatoid/drug therapy/genetics,*Computational Biology/methods,*Drugs Chinese Herbal/pharmacology/chemistry/therapeutic use,Bioinformatics techniques,Casp8,Gene Regulatory Networks,Gui-Zhi-Shao-Yao-Zhi-Mu decoction,Humans,Medicine Chinese Traditional,Multi-omics,Multiomics,not have any financial or personal relationships with any other individual or,organization that could potentially…
2338	Yang, J. and Liu, J. and Li, J. and Jing, M. and Zhang, L. and Sun, M. and Wang, Q. and Sun, H. and Hou, G. and Wang, C. and Xin, W.	Celastrol Inhibits Rheumatoid Arthritis by Inducing Autophagy via Inhibition of the PI3K/AKT/mTOR Signaling Pathway	OBJECTIVE: Rheumatoid arthritis (RA) is a chronic autoimmune inflammatory disorder of the synovial joints. Celastrol (Cel) is a quinone-methylated triterpenoid extracted from Tripterygium wilfordii Hook F (TwHF) that has been proven to be effective in treating RA. However, the underlying molecular mechanism of celastrol in the treatment of RA remains unknown. This study explored the protective ef…	2022	10.1016/j.intimp.2022.109241	Int Immunopharmacol	english	*Arthritis Rheumatoid/metabolism,*Proto-Oncogene Proteins c-akt/metabolism,Animals,Autophagy,Beclin-1,Celastrol,Cell Proliferation,Collagen Type II,competing financial interests or personal relationships that could have appeared,Cytokines/metabolism,Deoxyuridine/pharmacology,Eosine Yellowish-(YS)/pharmacology,Fibroblast-like Synoviocytes,Hematoxylin/pharmacology,Mice,Pentacyclic Triterpenes/pharm…
2344	Yang, L. and Liu, R. and Ouyang, S. and Zou, M. and Duan, Y. and Li, L. and Guan, T. and Zhang, T. and He, J.	Compounds DRG and DAG, Two Phenol Glycosides, Inhibit TNF-α-stimulated Inflammatory Response through Blocking NF-kB/AKT/JNK Signaling Pathways in MH7A Cells	Fourteen constituents were recently isolated from the roots of Dendropanax dentiger with cyclooxygenase-2 (COX-2) inhibitory effects. However, the effect of 14 constituents on rheumatoid arthritis (RA) and their action mechanism remain unclear. The study aimed to explore the anti-RA effect and potential mechanism of these constituents in tumor necrosis factor α (TNF-α)-stimulated human RA fibrobl…	2021	10.1007/s10753-021-01452-9	Inflammation	english	Cell Line,Cell Survival/drug effects/physiology,Drugs Chinese Herbal/isolation & purification/*pharmacology,Glycosides/isolation & purification/*pharmacology,Humans,inflammation,Inflammation Mediators/antagonists & inhibitors/metabolism,MAP Kinase Signaling System/*drug effects/physiology,MH7A cell,NF-kappa B/*antagonists & inhibitors/metabolism,NF-kB/AKT/JNK,Phenol/isolation & purification/pharm…
2351	Yang, H. and Luo, Y. and Lai, X.	Il-34 Regulates MAPKs, PI3K/Akt, JAK and NF-κB Pathways and Induces the Expression of Inflammatory Factors in RA-FLS	OBJECTIVES: To explore the role of interleukin 34 (IL-34) in rheumatoid arthritis (RA) and its related signalling pathways as well as the expression levels of IL-34 in collagen-induced arthritis (CIA) modelling mice. METHODS: Recombination IL-34 was used to stimulate cultured RA fibroblast-like synoviocytes (RA-FLS). The expression levels of inflammatory cytokines were determined by enzyme-linked…	2022	10.55563/clinexprheumatol/6t1d4i	Clin Exp Rheumatol	english	*Arthritis Experimental/chemically induced/genetics/metabolism,*Arthritis Rheumatoid/genetics/metabolism,*Interleukins/genetics/metabolism,Animals,Cells Cultured,Cytokines/metabolism,Fibroblasts/metabolism,Interleukin-6/metabolism,Interleukin-8/metabolism,Mice,NF-kappa B/metabolism,Phosphatidylinositol 3-Kinases/metabolism/pharmacology,Proto-Oncogene Proteins c-akt/metabolism,Synovial Membrane/me…
2360	Yang, L. and Cao, N. and Miao, Y. and Dai, Y. and Wei, Z.	Morin Acts as a USP7 Inhibitor to Hold Back the Migration of Rheumatoid Arthritis Fibroblast-Like Synoviocytes in a "Prickle1-mTORC2" Dependent Manner	INTRODUCTION: The aim of this study is to investigate the effect and detailed mechanisms of morin, an anti-arthritis compound widely distributed in foods of plant origin, on the pathological migration of fibroblast-like synoviocytes (FLS). METHODS AND RESULTS: The migration of FLS collected from arthritis rats and MH7A cells is induced by platelet-derived growth factor, and an arthritis model in …	2021	10.1002/mnfr.202100367	Mol Nutr Food Res	english	Animals,Arthritis Rheumatoid/*drug therapy/metabolism/*pathology,Cell Movement/drug effects,Cells Cultured,Female,Flavonoids/*pharmacology,Focal Adhesions/drug effects,Humans,LIM Domain Proteins/genetics/metabolism,Mechanistic Target of Rapamycin Complex 2/metabolism,morin,Rats,Rats Wistar,rheumatoid arthritis,Synoviocytes/*drug effects/pathology,the migration of fibroblast-like synoviocytes,Tumo…
2374	Yang, H. and Liu, C. and Lin, X. and Li, X. and Zeng, S. and Gong, Z. and Xu, Q. and Li, D. and Li, N.	Wogonin Inhibits the Migration and Invasion of Fibroblast-like Synoviocytes by Targeting PI3K/AKT/NF-κB Pathway in Rheumatoid Arthritis	BACKGROUND: Rheumatoid arthritis (RA) is currently an autoimmune inflammatory disease with an unclear pathogenesis. Fibroblast-like synoviocytes (FLSs) have tumor-like properties, and their activation and secretion of pro-inflammatory factors are important factors in joint destruction. Wogonin (5,7-dihydroxy-8-methoxyflavone), a natural flavonoid isolated from Scutellaria baicalensis root, has be…	2024	10.1016/j.abb.2024.109965	Arch Biochem Biophys	english	*Arthritis Rheumatoid/metabolism/pathology/drug therapy,*Cell Movement/drug effects,*Flavanones/pharmacology/therapeutic use,*Phosphatidylinositol 3-Kinases/metabolism,*Signal Transduction/drug effects,*Synoviocytes/drug effects/metabolism/pathology,Animals,competing financial interests or personal relationships that could have appeared,Fibroblast-like synoviocyte,Fibroblasts/drug effects/metabol…
2415	Yuan, H. and Yang, P. and Zhou, D. and Gao, W. and Qiu, Z. and Fang, F. and Ding, S. and Xiao, W.	Knockdown of Sphingosine Kinase 1 Inhibits the Migration and Invasion of Human Rheumatoid Arthritis Fibroblast-like Synoviocytes by down-Regulating the PI3K/AKT Activation and MMP-2/9 Production in Vitro	To investigate the potential regulation of sphingosine kinase 1 (SPHK1) on the migration, invasion, and matrix metalloproteinase (MMP) expression in human rheumatoid arthritis fibroblast-like synoviocytes (RA-FLS). RA-FLS were transfected control siRNA or SPHK1 siRNA. The migration and invasion of unmanipulated control, control siRNA or SPHK1 siRNA- transfected RA-FLS in vitro were measured by th…	2014	10.1007/s11033-014-3382-4	Mol Biol Rep	english	Arthritis Rheumatoid/*genetics,Cell Movement,Cells Cultured,Chromones/pharmacology,Down-Regulation,Female,Fibroblasts/*cytology/metabolism,Gene Knockdown Techniques,Humans,Male,Matrix Metalloproteinase 2/genetics/metabolism,Matrix Metalloproteinase 9/genetics/metabolism,Middle Aged,Morpholines/pharmacology,Phosphatidylinositol 3-Kinases/genetics/metabolism,Phosphorylation,Phosphotransferases (Alc…
2435	Yu, F. Y. and Xie, C. Q. and Jiang, C. L. and Sun, J. T. and Feng, H. C. and Li, C. and Huang, X. W.	MiR-92a Inhibits Fibroblast-like Synoviocyte Proliferation and Migration in Rheumatoid Arthritis by Targeting AKT2	Growing data have indicated that the miR-17-92 cluster is implicated in inflammatory response and rheumatoid arthritis (RA). This study was aimed to investigate the effects of miR-92a on the proliferation and migration of rheumatoid arthritis fibroblast-like synoviocytes (RA-FLSs). Our results showed that miR-92a was significantly down-regulated in RA synovial tissue and RA-FLSs, whereas the prot…	2018		J Biosci	english	3' Untranslated Regions,Adult,Aged,Apoptosis,Arthritis Rheumatoid/*genetics/metabolism/pathology,Base Sequence,Binding Sites,Case-Control Studies,Cell Movement,Cell Proliferation,Female,Gene Expression Regulation,Genes Reporter,Humans,Luciferases/genetics/metabolism,Male,MicroRNAs/*genetics/metabolism,Middle Aged,Primary Cell Culture,Proto-Oncogene Proteins c-akt/antagonists & inhibitors/*genetic…
2439	Yu, Fang-Yuan and Xie, Cong-Qin and Jiang, Chang-Liang and Sun, Ji-Tong and Feng, Hui-Cheng and Li, Chao and Huang, Xun-Wu	MiR-92a Inhibits Fibroblast-like Synoviocyte Proliferation and Migration in Rheumatoid Arthritis by Targeting AKT2	Growing data have indicated that the miR-17-92 cluster is implicated in inflammatory response and rheumatoid arthritis (RA). This study was aimed to investigate the effects of miR-92a on the proliferation and migration of rheumatoid arthritis fibroblast-like synoviocytes (RA-FLSs). Our results showed that miR-92a was significantly down-regulated in RA synovial tissue and RA-FLSs, whereas the prot…	2018	10.1007/s12038-018-9803-0	J Biosci	english
2468	Zhan, J. and Huang, S. and Meng, Q. and Fan, W. and Gu, H. and Cui, J. and Wang, H.	Buyang Huanwu Decoction reduces mitochondrial autophagy in rheumatoid arthritis synovial fibroblasts in hypoxic culture by inhibiting the BNIP3-PI3K/Akt pathway	OBJECTIVES: To investigate the role of the BNIP3-PI3K/Akt signaling pathway in mediating the inhibitory effect of Buyang Huanwu Decoction (BYHWT) on mitochondrial autophagy in human synovial fibroblasts from rheumatoid arthritis patients (FLS-RA) cultured under a hypoxic condition. METHODS: Forty normal Wistar rats were randomized into two groups (n=20) for daily gavage of BYHWT or distilled wate…	2025	10.12122/j.issn.1673-4254.2025.01.05	Nan Fang Yi Ke Da Xue Xue Bao	eng chi	*Arthritis Rheumatoid/metabolism/pathology,*Autophagy/drug effects,*Drugs Chinese Herbal/pharmacology,*Mitochondria/drug effects/metabolism,Animals,Apoptosis/drug effects,BNIP3-PI3K/Akt,Buyang Huanwu Decoction,Cell Hypoxia,Cells Cultured,Fibroblasts/drug effects/metabolism/cytology,Humans,hypoxia,Male,Membrane Proteins/metabolism,mitochondrial autophagy,Mitochondrial Proteins,Phosphatidylinositol…
2493	Zhang, X. and Guan, X. and Piao, Y. and Che, X. and Si, M. and Jin, J.	Baicalein Induces Apoptosis of Rheumatoid Arthritis Synovial Fibroblasts through Inactivation of the PI3K/Akt/mTOR Pathway	PURPOSE: Rheumatoid arthritis (RA) shows abnormal proliferation, apoptosis, and invasion in fibroblast-like synoviocytes (FLSs). Baicalein (BAI), extracted from Scutellaria baicalensis, is used as an anticancer drug through inducing cancer cells apoptosis. However, the mechanism of BAI in RA progression still remains unknown. Here, we demonstrated that BAI inhibited FLS proliferation and migratio…	2022	10.1155/2022/3643265	Evid Based Complement Alternat Med	english
2507	Zhang, X. and He, X. and Zhang, M. and Wu, T. and Liu, X. and Zhang, Y. and Xie, Z. and Liu, S. and Xia, T. and Wang, Y. and Wei, F. and Wang, H. and Xie, C.	Efficient Delivery of the lncRNA LEF1-AS1 through the Antibody LAIR-1 (CD305)-Modified Zn-Adenine Targets Articular Inflammation to Enhance the Treatment of Rheumatoid Arthritis	BACKGROUNDS: Rheumatoid arthritis (RA) is a chronic inflammatory autoimmune disease characterized by synovial hyperplasia. Maintaining a balance between the proliferation and apoptosis of rheumatoid arthritis synovial fibroblasts (RASFs) is crucial for preventing the erosion of bone and cartilage and, ultimately, mitigating the progression of RA. We found that the lncRNA LEF1-AS1 was expressed at…	2023	10.1186/s13075-023-03226-0	Arthritis Res Ther	english	*Arthritis Experimental/drug therapy/genetics/metabolism,*Arthritis Rheumatoid/drug therapy/genetics/metabolism,*MicroRNAs/genetics,*RNA Long Noncoding/genetics/metabolism,Animals,Antibodies/metabolism,Cell Proliferation/physiology,Fibroblasts/metabolism,Humans,Inflammation/metabolism,LncRNA LEF1-AS1,Lymphoid Enhancer-Binding Factor 1/metabolism,miR-30-5p,Nanomedicine,Phosphatidylinositol 3-Kinas…
2513	Zhang, Y. and Jin, H. and Jia, W. and Liu, Y. and Wang, Y. and Xue, S. and Liu, Y. and Hao, H.	Ermiao San Attenuating Rheumatoid Arthritis via PI3K/AKT/mTOR Signaling Activate HIF-1α Induced Glycolysis	ETHNOPHARMACOLOGICAL RELEVANCE: As a classic formula, Ermiao San (EMS) characterized by its less medicinal flavor and strong potency had been proven to be effective and safe in the treatment of rheumatoid arthritis (RA) during clinical experience and our previous research. AIM OF THE STUDY: The therapeutic characteristics of multi-component and multi-target of traditional Chinese medicine prompte…	2025	10.1016/j.jep.2025.119615	J Ethnopharmacol	english	*Arthritis Experimental/drug therapy/pathology,*Arthritis Rheumatoid/drug therapy/metabolism/pathology,*Drugs Chinese Herbal/pharmacology/therapeutic use,*Hypoxia-Inducible Factor 1 alpha Subunit/metabolism,Animals,Cell Movement/drug effects,competing financial interests or personal relationships that could have appeared,Ermiao San,Glycolysis,Glycolysis/drug effects,Humans,Male,Phosphatidylinosit…
2571	Zhang, W. and Yin, G. and Zhao, H. and Ling, H. and Xie, Z. and Xiao, C. and Chen, Y. and Lin, Y. and Jiang, T. and Jin, S. and Wang, J. and Yang, X.	Secreted KIAA1199 Promotes the Progression of Rheumatoid Arthritis by Mediating Hyaluronic Acid Degradation in an ANXA1-dependent Manner	In inflamed joints, enhanced hyaluronic acid (HA) degradation is closely related to the pathogenesis of rheumatoid arthritis (RA). KIAA1199 has been identified as a hyaladherin that mediates the intracellular degradation of HA, but its extracellular function remains unclear. In this study, we found that the serum and synovial levels of secreted KIAA1199 (sKIAA1199) and low-molecular-weight HA (LM…	2021	10.1038/s41419-021-03393-5	Cell Death Dis	english	Animals,Arthritis Rheumatoid/*genetics/pathology,Disease Progression,Humans,Hyaluronic Acid/*metabolism,Hyaluronoglucosaminidase,Male,Mice
2578	Zhang, W. and Du, Z. and Zhu, J. and Yu, J. and Xu, Y.	Sprouty2 Suppresses the Inflammatory Responses in Rheumatoid Arthritis Fibroblast-like Synoviocytes through Regulating the Raf/ERK and PTEN/AKT Signals	AKT and ERK pathways are known to be activated in human rheumatoid arthritis (RA) fibroblast-like synoviocytes (FLS), which play crucial roles in the pathogenesis and joint destruction of RA. Sprouty2 (SPRY2) has been known as a tumor suppressor by preventing both ERK and AKT signaling activations. Whether SPRY2 can function as a suppressor in tumor-like inflammatory FLS through negatively regula…	2015	10.1016/j.molimm.2015.07.033	Mol Immunol	english	*MAP Kinase Signaling System/drug effects,Adenoviridae/metabolism,Arthritis Rheumatoid/genetics/*pathology,Enzyme Activation/drug effects,Fibroblast-like synoviocytes,Gene Expression Regulation/drug effects,HEK293 Cells,Humans,Inflammation Mediators/pharmacology,Inflammation/*pathology,Inflammatory responses,Intracellular Signaling Peptides and Proteins/genetics/*metabolism,Membrane Proteins/gene…
2582	Zhang, Y. and Zhang, B.	Trichostatin A, an Inhibitor of Histone Deacetylase, Inhibits the Viability and Invasiveness of Hypoxic Rheumatoid Arthritis Fibroblast-Like Synoviocytes via PI3K/Akt Signaling	This study was undertaken to explore the effects of trichostatin A (TSA), an inhibitor of histone deacetylase, on the viability, apoptosis, and invasiveness of hypoxic rheumatoid arthritis fibroblast-like synoviocytes (RA FLSs). RA FLSs were exposed to hypoxia for 24 h in the presence or absence of 2 μM TSA and tested for cell viability, apoptosis, invasion, and gene expression. The involvement o…	2016	10.1002/jbt.21774	J Biochem Mol Toxicol	english	Arthritis Rheumatoid/*pathology,Cell Hypoxia,Cells Cultured,Fibroblasts/enzymology/metabolism/pathology,Histone Deacetylase Inhibitor,Histone Deacetylase Inhibitors/*pharmacology,Humans,Hydroxamic Acids/*pharmacology,Hypoxia,Invasiveness,Matrix Metalloproteinase 2/metabolism,Matrix Metalloproteinase 9/metabolism,Phosphatidylinositol 3-Kinases/*metabolism,Proto-Oncogene Proteins c-akt/*metabolism,…
2605	Zheng, Q. H. and Du, L. Y. and Zhao, Y. and Zhang, Z. and Piao, S. L. and Wang, Y. H. and Pan, Z.	Mechanism of Rhodiola Rosea-Euonymus Alatus Drug Pair against Rheumatoid Arthritis: Network Pharmacology and Experimental Validation	PURPOSE: The present study aimed to explore the potential components and mechanisms of Rhodiola rosea-Euonymus alatus drug pair (TY) that ameliorate rheumatoid arthritis (RA). METHODS: The main active components, core targets, and important pathways of TY against RA were predicted by network pharmacology analysis. The binding activity between the main active components and the core targets was ve…	2023	10.1002/iid3.1127	Immun Inflamm Dis	english	*Arthritis Experimental/drug therapy/pathology,*Arthritis Rheumatoid/drug therapy/genetics,*Euonymus/metabolism,*Rhodiola/metabolism,Animals,Euonymus alatus,fibroblast-like synovial cells in human rheumatoid arthritis,Humans,Matrix Metalloproteinases/therapeutic use,mechanism of action,Molecular Docking Simulation,Network Pharmacology,Phosphatidylinositol 3-Kinases,Proto-Oncogene Proteins c-akt,R…
2655	Zhu, Chao and Wen, Shuang and Li, Junyong and Meng, Hongyu and Zhang, Junzhe and Zhao, Kuo and Wang, Ling and Zhang, Yingze	FTY720 Inhibits the Development of Collagen-Induced Arthritis in Mice by Suppressing the Recruitment of CD4+ T Lymphocytes	$<$h4$>$Background$<$/h4$>$Fingolimod (FTY720), a novel immunomodulator, was found to suppress the severity of collagen-induced arthritis (CIA) in mice. However, the potential molecular mechanisms are still unknown, and the effect of FTY720 on the recruitment of immune cells in the affected joints in the CIA model is not clear.$<$h4$>$Materials and methods$<$/h4$>$Following the oral administratio…	2021	10.2147/dddt.s293876	Drug design, development and therapy	english
2672	Zong, S. and Zhou, J. and Cai, W. and Yu, Y. and Wang, Y. and Song, Y. and Cheng, J. and Li, Y. and Gao, Y. and Wu, B. and Xian, H. and Wei, F.	[Berberine inhibits autophagy and promotes apoptosis of fibroblast-like synovial cells from rheumatoid arthritis patients through the ROS/mTOR signaling pathway]	OBJECTIVE: To evaluate the regulatory effect of berberine on autophagy and apoptosis balance of fibroblast-like synoviocytes (FLSs) from patients with in rheumatoid arthritis (RA) and explore the mechanism. METHODS: The inhibitory effect of 10, 20, 30, 40, 50, 60, 70, and 80 μmol/L berberine on RA-FLS proliferation was assessed using CCK-8 method. Annexin V/PI and JC-1 immunofluorescence staining…	2023	10.12122/j.issn.1673-4254.2023.04.07	Nan Fang Yi Ke Da Xue Xue Bao	chi	*Arthritis Rheumatoid/metabolism,*Berberine/pharmacology/metabolism,*Synoviocytes,Apoptosis,Autophagy,berberine,Cell Proliferation,Cells Cultured,fibroblast-like synoviocytes,Fibroblasts,Humans,Hydrogen Peroxide/metabolism,mTOR,reactive oxygen species,Reactive Oxygen Species/metabolism,rheumatoid arthritis,Signal Transduction,TOR Serine-Threonine Kinases/metabolism,Tumor Necrosis Factor-alpha/met…
