# Supplementary material for: Pharmacological Inhibition of the PI3K/AKT/mTOR Pathway in Rheumatoid Arthritis Synoviocytes: A Systematic Review and Meta-Analysis (Preclinical)
Source: Pharmaceuticals (Basel). 2025 Aug 2;18(8):1152. doi: 10.3390/ph18081152 (PMC12388949; doi:10.3390/ph18081152)
Supplement: Supplementary file 1 [file pharmaceuticals-18-01152-s001.zip › pharmaceuticals-3779354-supplementary/Supplementary/Table S8. Full Text screening include article.xlsx]

## Sheet: Eng
Authors	Year	Title	Journal	Doi Or Url	Language	Study Focus	Experimental Groups	Protocol Alignment	Data Sources and Availability	Inclusion Category	Inclusion Decision Comment	Publication Type	Include Reason
Aihaiti, Y. and Song Cai, Y. and Tuerhong, X. and Ni Yang, Y. and Ma, Y. and Shi Zheng, H. and Xu, K. and Xu, P.	2021	Therapeutic Effects of Naringin in Rheumatoid Arthritis: Network Pharmacology and Experimental Validation	Front Pharmacol	10.3389/fphar.2021.672054	english	To evaluate the therapeutic effects and mechanisms of action of naringin on proliferation, apoptosis, proinflammatory cytokine production and PI3K/Akt/mTOR pathway activity in RA-FLS in vitro. An experimental study using RA-FLS cell cultures.	Control (no treatment), TNF-α induced RA-FLS, Naringin treatment at different concentrations (up to 80 μg/ml), TNF-α + Naringin treatment.	Design: Original in vitro study on RA-FLS, per protocol. Population: RA-FLS including primary cultures, per protocol. Intervention: Pharmacological inhibitor (naringin) with proven effect on PI3K/Akt/mTOR pathway, per protocol. Control: vehicle and TNF-α stimulation without inhibitor, per protocol. Outcomes: Proliferation, apoptosis, cytokine production, p-Akt expression, all quantitative data pr…	Numerical data are presented as mean±SD with n=3 (replicates within individuals) in the graphs with legends (Figures 7C, 8A-B, 9A-C). N is indicated in the methods section and figure legends. Tables with qPCR primer sequences (Table 1). SD and n data are available in the text and figure legends. All data were suitable for statistical analysis.	Quantitative	All outcome metrics are presented as mean±SD, n=3, with appropriate controls and a well-described in vitro design in RA-FLS. Data on PI3K/Akt/mTOR pathway inhibition and functional outcomes are presented	In vitro / experimental	Meets all inclusion criteria for design, population, intervention and outcomes. Full quantitative data for meta-analysis are provided.
Aripova, N. and Duryee, M. J. and England, B. R. and Hunter, C. D. and Mordeson, J. E. and Ryan, E. M. and Daubach, E. C. and Romberger, D. J. and Thiele, G. M. and Mikuls, T. R.	2023	Citrullinated and Malondialdehyde-Acetaldehyde Modified Fibrinogen Activates Macrophages and Promotes an Aggressive Synovial Fibroblast Phenotype in Patients with Rheumatoid Arthritis	Front Immunol	10.3389/fimmu.2023.1203548	english	An in vitro study aimed to investigate the effect of supernatants of macrophages activated with modified fibrinogen on the phenotype and signaling pathways of human fibroblast-like synoviocytes in rheumatoid arthritis (HFLS-RA). The main focus is on the activation of Erk1/2, JNK and Akt pathways and changes in the morphology, migration and expression of ECM proteins.	Control (no treatment), Mf-SN FIB (supernatant of macrophages stimulated with native fibrinogen), Mf-SN FIB-CIT (citrullinated fibrinogen), Mf-SN FIB-MAA (MAA-modified fibrinogen), Mf-SN FIB-MAA-CIT (double modification of MAA and citrulline), direct stimulation of HFLS-RA with modified fibrinogens, PDGF-BB 10ng/mL, PDGF-BB 5pg/mL.	Design: In vitro experiment on HFLS-RA, according to the protocol. Population: HFLS-RA cells, corresponding to the criteria. Intervention: use of supernatants of macrophages activated with modified fibrinogen and PDGF-BB, corresponding to the criteria for PI3K/AKT/mTOR pathway indirect modulation via Akt. Control: vehicle and direct stimulation, corresponding to the protocol. Outcomes: migration,…	The data are presented mainly as graphs (Figures 2, 3, 5, 8, 9, 10, 12, 13) and descriptions in the Results section. Numerical values ​​of means and SEM are provided for migration (wound confluence), ECM expression (vimentin, type II collagen) and Akt, Erk1/2, JNK phosphorylation levels, but full tables with mean±SD and n are missing. N=3-6 is given in the figure caption. No tables with full nume…	Qualitative	Outcomes are presented only descriptively and in graphs without a full set of numerical data (mean±SD/SE and n) for all groups and outcomes. There is no inhibition of the PI3K/AKT/mTOR pathway, but Akt activation is observed. Data are suitable for qualitative analysis only.	In vitro / experimental	Relevant in vitro study, eligible cell model, intervention and outcome match inclusion criteria for qualitative analysis. No quantitative data for meta-analysis, but results are important for narrative synthesis.
Barker, B. E. and Hanlon, M. M. and Marzaioli, V. and Smith, C. M. and Cunningham, C. C. and Fletcher, J. M. and Veale, D. J. and Fearon, U. and Canavan, M.	2023	The Mammalian Target of Rapamycin Contributes to Synovial Fibroblast Pathogenicity in Rheumatoid Arthritis	Front Med (Lausanne)	10.3389/fmed.2023.1029021	english	To evaluate the role of the mTOR pathway in the metabolism and activation of rheumatoid arthritis synovial fibroblasts (RA-FLS) in vitro, including the effects of the mTOR inhibitor rapamycin on proliferation, migration, invasion, cytokine production, and signaling protein expression. An in vitro experimental study.	Control (no treatment), TNFα (1 ng/ml), Rapamycin (100 nM), TNFα + Rapamycin	Design: Original quantitative in vitro assay in RA-FLS, per protocol. Population: Primary RA-FLS, per protocol. Intervention: mTOR inhibitor (Rapamycin), per protocol. Control: vehicle and/or TNFα without inhibitor, per protocol. Outcomes: Proliferation, migration, invasion, cytokine production, mTOR pathway protein expression, presented, per protocol.	Data are presented as numerical values ​​of mean ± SEM with n indicated in the Results and Figures section (Figures 2, 3, 4), including bar graphs with exact values ​​and statistics. N is indicated in the figure legends (n=6-13). Data are available for direct extraction from the text and tables in the Results and Figures section.	Quantitative	All outcome metrics are presented as mean±SEM, n, with appropriate controls and statistical analysis, data are available in graphs, tables and Results text.	In vitro / experimental	Meets all inclusion criteria for design, population, intervention and outcomes.
Bartok, B. and Hammaker, D. and Firestein, G. S.	2014	Phosphoinositide 3-Kinase δ Regulates Migration and Invasion of Synoviocytes in Rheumatoid Arthritis	J Immunol	10.4049/jimmunol.1300950	english	An in vitro experimental study aimed to investigate the effect of PI3Kd inhibitors on migration, invasion and cytoskeletal changes in RA-FLS. The main question is how PI3Kd inhibition affects the functional properties of RA-FLS, including migration, invasion, Rac1 activation and actin cytoskeletal rearrangement.	Control (DMSO), Treatment A (INK007, PI3Kd inhibitor 1 µM), Treatment B (CAL-101, PI3Kd inhibitor 5 µM), Treatment C (IPI-145, PI3Kd/g inhibitor 0.3 µM), Treatment D (GDC-0941, panPI3K inhibitor 0.3 µM), siRNA knockdown of PI3Kd (p110d), scramble siRNA control	Design: Original in vitro study on RA-FLS including primary cultures and lines, per protocol. Population: RA-FLS including primary cultures and lines, per protocol. Intervention: Pharmacological inhibitors of PI3Kd, PI3Kd/g and panPI3K, as well as siRNA knockdown, per protocol (pharmacological inhibitor primary). Control: vehicle (DMSO) and scramble siRNA, per protocol. Outcomes: Migration, invas…	Data are presented as mean ± SEM with n (number of RA-FLS lines) indicated in the Results section and in Figure captions (Figures 1–6). All key outcomes are presented as numerical values ​​in the text and in the graphs with the corresponding statistical parameters. N is indicated in the methods and figure legends. There is no need to digitize the graphs.	Quantitative	All outcome metrics are presented as mean±SEM, n, with appropriate controls (DMSO, scramble siRNA). Migration, invasion, Rac1 activation, and cytoskeleton data are presented in tables and graphs with full numerical data to allow inclusion in meta-analysis.	In vitro / experimental	Meets all inclusion criteria for design, population, intervention and outcomes.
Bartok, B. and Boyle, D. L. and Liu, Y. and Ren, P. and Ball, S. T. and Bugbee, W. D. and Rommel, C. and Firestein, G. S.	2012	PI3 Kinase δ Is a Key Regulator of Synoviocyte Function in Rheumatoid Arthritis	Am J Pathol	10.1016/j.ajpath.2012.01.030	english	Evaluation of the effect of PI3Kδ inhibitors on proliferation, survival and activation of the PI3K/Akt signaling pathway in RA-FLS in vitro. An experimental study using pharmacological PI3Kδ inhibitors and analysis of cell growth, apoptosis and Akt phosphorylation.	Control (DMSO), INK007 (PI3Kδ inhibitor) 0.3, 1, 3, 10 μM, CAL-101 (PI3Kδ inhibitor) 1, 3, 10 μM, INK055 (PI3Kγ/δ inhibitor) 0.3, 1, 3 μM, panPI3K inhibitor LY249002 at various concentrations, PDGF stimulation (10 ng/ml), TNF (50 ng/ml), IL-1β (2 ng/ml).	Design: Original in vitro study in RA-FLS, per protocol. Population: RA-FLS including primary lines, per protocol. Intervention: Pharmacological inhibitors of PI3Kδ and panPI3K, per protocol. Control: DMSO, vehicle, cytokine stimulation without inhibitor, per protocol. Outcomes: Proliferation, apoptosis, Akt phosphorylation, quantitative data presented, per protocol.	The data are presented in the Results section and Figures and Tables. Numerical values ​​of mean±SEM and n (3 FLS lines) are given in the text and tables. SD/SEM are indicated. Graphs with bar charts and densitometry Western blot with quantitative assessment. N is indicated in Methods and figure captions.	Quantitative	All key outcome metrics (proliferation, apoptosis, p-Akt) are presented as mean±SEM, n=2-3 FLS lines, with appropriate controls (DMSO, vehicle). Data are suitable for meta-analysis.	In vitro / experimental	Meets all inclusion criteria for design, population, intervention and outcomes.
Cao, L. and Jiang, H. and Yang, J. and Mao, J. and Wei, G. and Meng, X. and Zang, H.	2021	LncRNA MIR31HG Is Induced by Tocilizumab and Ameliorates Rheumatoid Arthritis Fibroblast-like Synoviocyte-Mediated Inflammation via miR-214-PTEN-AKT Signaling Pathway	Aging (Albany, NY)	10.18632/aging.203644	english	The study aims to investigate the effect of tocilizumab and its associated non-coding RNAs (MIR31HG, miR-214) on proliferation, migration, inflammation and MMP expression in RA-FLS in vitro. Experimental design using primary RA-FLS cells and AKT inhibitors.	Control (no treatment), Tocilizumab (0.5 ng/mL), MIR31HG knockdown (siRNA), miR-214 overexpression (mimics 100 nM), AKT inhibitor LY294002 (20 μM), combinations with MIR31HG knockdown + LY294002	Design: Original in vitro study in RA-FLS, per protocol. Population: Primary RA-FLS, per protocol. Intervention: Pharmacological inhibitor of AKT (LY294002) and modulation of MIR31HG and miR-214, which is associated with the PI3K/AKT/mTOR pathway, per protocol. Control: vehicle and untreated, per protocol. Outcomes: Proliferation, migration, cytokine and MMP expression, AKT pathway activity, per …	Data are presented as bar charts with SEM errors, n=3 is given in the captions to Figures 1–5. Numerical values ​​of mean±SEM and n are given in the figure legends, but the original tables are missing. SDs are not given, only SEM. Some data are presented in supplementary figures. All data are available in the Results and Figures and Tables sections.	Qualitative	Outcome is presented only as graphs with SEM and descriptions, without a full set of numerical data (mean, SD, n) in tables or text, which does not allow for quantitative meta-analysis. Data are described qualitatively and visually	In vitro / experimental	Relevant in vitro study, eligible cell model, intervention and outcome match inclusion criteria. However, the data are presented only in graphical form with SEM, without the full numerical set for meta-analysis.
Chen, J. and Lin, X. and He, J. and Liu, D. and He, L. and Zhang, M. and Luan, H. and Hu, Y. and Tao, C. and Wang, Q.	2022	Artemisitene Suppresses Rheumatoid Arthritis Progression via Modulating METTL3-mediated N6-methyladenosine Modification of ICAM2 mRNA in Fibroblast-like Synoviocytes	Clin Transl Med	10.1002/ctm2.1148	english	To evaluate the effect of the natural compound ATT on the proliferation, migration, invasion and apoptosis of RA-FLSs in vitro with a focus on the inhibition of PI3K/AKT/mTOR (p300) signaling pathway and the regulation of METTL3/ICAM2/PI3K/AKT/p300 loop. An in vitro experimental study using primary and immortalized RA-FLS cells.	Control (no treatment), ATT treatment (various concentrations), ICAM2 overexpression, ICAM2 knockdown, METTL3 overexpression, METTL3 knockdown, PI3K activator 740Y-P co-treatment	Design: Original in vitro study in RA-FLSs, per protocol. Population: Primary RA-FLSs and MH7A line, per protocol. Intervention: ATT as PI3K/AKT/p300 (mTOR pathway) inhibitor, per protocol. Control: vehicle and matched controls, per protocol. Outcomes: Proliferation, migration, invasion, apoptosis, expression of p-PI3K, p-AKT, p300, METTL3, ICAM2, all per protocol.	Data are presented mainly as bar charts with visual SD, n is given in the Methods section. The main results on proliferation, migration, invasion, apoptosis and PI3K/AKT/p300 phosphorylation level are presented in Figure 6 and Figure 7, as well as in Supplementary Figures (S9-S17). There are no tables with numerical mean±SD values, data are available only graphically.	Qualitative	Outcome is presented only descriptively and in graphs without a full set of numerical data (mean, SD, n) in tables or text, which does not allow inclusion in the meta-analysis. The data are relevant for qualitative analysis.	In vitro / experimental	Relevant in vitro study, eligible cell model, intervention and outcome match inclusion criteria. However, the data are presented only graphically and descriptively, without a full numerical set for meta-analysis.
Chen, Y. and Wang, Y. and Liu, M. and Zhou, B. and Yang, G.	2020	Diosmetin Exhibits Anti-Proliferative and Anti-Inflammatory Effects on TNF-α-stimulated Human Rheumatoid Arthritis Fibroblast-like Synoviocytes through Regulating the Akt and NF-κB Signaling Pathways	Phytother Res	10.1002/ptr.6596	english	An experimental in vitro study aimed at investigating the effect of diosmetin on proliferation, apoptosis and production of proinflammatory cytokines in MH7A cells (RA-FLS model) upon stimulation with TNF-α, as well as on the activity of Akt and NF-κB signaling pathways.	Control (no treatment), TNF-α (10 ng/ml), Diosmetin 2.5, 5, 10, 20, 40 μM + TNF-α, LY294002 (Akt inhibitor, 20 μM) + TNF-α, PDTC (NF-κB inhibitor, 10 μM) + TNF-α, combinations of Diosmetin (20 μM) with LY294002 or PDTC + TNF-α.	Design: Original in vitro study in human RA-FLS (MH7A). Population: RA-FLS MH7A cell line. Intervention: Pharmacological PI3K/Akt/mTOR inhibitor (LY294002) and NF-κB inhibitor, as well as Diosmetin, which affects Akt/NF-κB. Control: vehicle and TNF-α stimulation without inhibitor. Outcomes: Proliferation, apoptosis, production of IL-1β, IL-6, IL-8, MMP-1, p-Akt and NF-κB activity. All met protoco…	Data are presented as numerical values ​​of mean±SD and n=3 (three independent experiments, each in triplicate) in the Results section and in the legends to Figures 2, 3, 4, 5, 6, 7, 8. Results of measurements of proliferation (CCK-8), apoptosis (flow cytometry), cytokines (ELISA, qPCR), and p-Akt levels (Western blot) are presented in the text and graphs with exact values ​​and statistics.	Quantitative	All outcome metrics are presented as mean±SD, n, appropriate controls. Data on proliferation, apoptosis, cytokines and p-Akt/p-mTOR are presented in graphs, tables and text, allowing inclusion in meta-analysis.	In vitro / experimental	Meets all inclusion criteria for design, population, intervention and outcomes.
Cheng, Q. and Chen, M. and Liu, M. and Chen, X. and Zhu, L. and Xu, J. and Xue, J. and Wu, H. and Du, Y.	2022	Semaphorin 5A Suppresses Ferroptosis through Activation of PI3K-AKT-mTOR Signaling in Rheumatoid Arthritis	Cell Death Dis	10.1038/s41419-022-05065-4	english	An in vitro study aimed to investigate the effect of Semaphorin 5A on the activation of PI3K/AKT/mTOR signaling pathway and its effects on proliferation, migration, apoptosis, cytokine production and ferroptosis in RA-FLS.	Control (no treatment), Semaphorin 5A (1 μg/mL), PI3K inhibitor (pictilisib 10 μM), AKT inhibitor (MK-2206 5 μM), mTOR inhibitor (temsirolimus 100 nM), combinations of Semaphorin 5A with each of the inhibitors.	Design: Original in vitro study in RA-FLS, per protocol. Population: RA-FLS including primary cells and lines, per protocol. Intervention: Pharmacological inhibitors of PI3K, AKT, mTOR and Semaphorin 5A which activates the PI3K/AKT/mTOR pathway, per protocol. Control: Vehicle and stimulation without inhibitors, per protocol. Outcomes: Proliferation, migration, apoptosis, cytokines, expression of …	Data are presented in the Results section and in the Graphs and Tables section (Figures 4 and 5). Numerical values ​​of mean±SD and n (n=3-6) are provided in the figure legends and in the text of the results. All main outcomes are presented as tables and graphs with quantitative data, including Western blot, qPCR, ELISA, flow cytometry, CCK-8, wound healing assay. N is provided in the methods and…	Quantitative	All outcome metrics are presented as mean±SD, n, appropriate controls. Data on PI3K/AKT/mTOR pathway inhibition and RA-FLS functional outcomes are presented in tables and graphs.	In vitro / experimental	Meets all inclusion criteria for design, population, intervention and outcomes.
Chen, D. and Cai, X. and Ouyang, H. and Yuan, S. and Wang, X. and Lin, L. and Chen, Z. and Huang, M.	2022	Increased eEF2K Promotes Glycolysis and Aggressive Behaviors of Fibroblast-Like Synoviocytes in Rheumatoid Arthritis	J Inflamm Res	10.2147/jir.s337620	english	To study in vitro the effect of eEF2K inhibitor (NH125) and siRNA on proliferation, migration, invasion, proinflammatory cytokine production and activation of NF-κB and AKT signaling pathways in RA-FLS. To evaluate the role of eEF2K in the regulation of glycolysis and inflammation in RA-FLS and to confirm the effect in vivo in a collagen-induced arthritis mouse model.	Control (DMSO), NH125 (0.1, 0.5, 1.0 μM), eEF2K siRNA (siRNA-3), siRNA control (si-C), TNF-α stimulation (10 ng/mL), combinations NH125 + TNF-α, siRNA + TNF-α	Design: Original in vitro study in RA-FLS (compliant). Population: Primary RA-FLS and commercial lines (compliant). Intervention: Pharmacological eEF2K inhibitor NH125 and siRNA (PI3K/AKT/mTOR pathway inhibition mediated through AKT, compliant). Control: DMSO, siRNA control, TNF-α stimulation without inhibitor (compliant). Outcomes: Proliferation, migration, invasion, cytokine production (IL-6, I…	Data are presented mainly as bar charts with mean ± SD, n is given in the caption to the figures (n=3-6). There are no tables with numerical values. Some data (proliferation, cytokines, migration, invasion, p-AKT, p-IKK) are presented in graphs in Figures 2, 3, 4, 6 and Supplementary Figures. There are no raw numerical tables, data require digitizing for quantitative analysis.	Qualitative	Outcome is presented only as graphs and descriptions, there are no full numerical data (mean±SD and n) in tables or text, the data are not suitable for direct meta-analysis. Outcomes are described quantitatively, but without a full set of numerical parameters for statistical processing.	In vitro / experimental	Relevant in vitro study, eligible cell model, intervention and outcome match inclusion criteria. However, the data are presented only in graphical form without full numerical disclosure, which corresponds to category 3.
Chen, B. C. and He, H. Y. and Niu, K. and Rui, K. and Huang, J. G. and Xie, Y. Q. and Xiao, M.	2022	Network Pharmacology-Based Approach Uncovers the JAK/STAT Signaling Mechanism Underlying Paederia Scandens Extract Treatment of Rheumatoid Arthritis	Am J Transl Res	not available	english	To evaluate the effects of Paederia scandens extract on proliferation, apoptosis and proinflammatory cytokine production in HFLS-RA cells, with emphasis on the inhibition of the JAK-STAT signaling pathway in an experimental in vitro study.	Control (HFLS-RA without treatment), HFLS-RA+MTX (methotrexate 0.01 g/ml), HFLS-RA+GJST (Paederia scandens extract 2.4 g/ml), HFLS-RA+ZJST (Paederia scandens extract 1.2 g/ml), HFLS-RA+DJST (Paederia scandens extract 0.6 g/ml)	Design: In vitro experiment on HFLS-RA cells according to protocol. Population: HFLS-RA cells, meeting criteria. Intervention: Paederia scandens extract, is not a direct inhibitor of PI3K/AKT/mTOR, but acts via the JAK-STAT pathway, which is not in accordance with the protocol for intervention. Control: vehicle and MTX as controls according to protocol. Outcomes: Proliferation, apoptosis, cytokin…	Data are presented as bar chart and scatter plot (Figures 5-9), mean ± SD and n=3 are provided in figure legends. No tables with full numerical data are available. N is provided in the methods section and figure legends.	Qualitative	Outcomes are presented descriptively and graphically only, without full numerical data for PI3K/AKT/mTOR inhibition; data are suitable for qualitative analysis only.	In vitro / experimental	Meets inclusion criteria for design, population, and control; intervention and outcomes are relevant for qualitative analysis but not for quantitative meta-analysis on PI3K/AKT/mTOR inhibition.
Chen, X. and Lin, H. and Chen, J. and Wu, L. and Zhu, J. and Ye, Y. and Chen, S. and Du, H. and Li, J.	2021	Paclitaxel Inhibits Synoviocyte Migration and Inflammatory Mediator Production in Rheumatoid Arthritis	Front Pharmacol	10.3389/fphar.2021.714566	english	Evaluation of the effect of pentoxifylline (PTX) on migration, expression of proinflammatory cytokines and activation of MAPK and AKT/mTOR signaling pathways in RA-FLS in vitro; experimental study.	Control (no treatment), PTX 2.5 nM, PTX 5 nM, PTX 10 nM, TNF-α 20 ng/ml, PTX + TNF-α	Design: Original in vitro study in RA-FLS (MH7A cell line), per protocol. Population: RA-FLS, per protocol. Intervention: PTX as AKT/mTOR pathway inhibitor, per protocol. Control: vehicle and TNF-α stimulation, per protocol. Outcomes: Migration, cytokine expression (IL-6, IL-8, IL-1β), MMPs, PI3K/AKT/mTOR pathway activation, apoptosis — all per protocol.	The data are presented as graphs with SD errors and n=3 (Figures 1-4). The numerical values ​​of mean±SD and n are given in the figure legends. There are no tables with numerical data; outcome data are available only in the graphs and in the text of the results.	Qualitative	Data on PI3K/AKT/mTOR pathway inhibition are presented, but without a full set of numerical data for meta-analysis.	In vitro / experimental	Meets inclusion criteria for design, population, intervention and outcomes; relevant in vitro study with appropriate model and intervention.
Deng, H. and Zheng, M. and Hu, Z. and Zeng, X. and Kuang, N. and Fu, Y.	2020	Effects of Daphnetin on the Autophagy Signaling Pathway of Fibroblast-like Synoviocytes in Rats with Collagen-Induced Arthritis (CIA) Induced by TNF-α	Cytokine	10.1016/j.cyto.2019.154952	english	To study in vitro the effect of daphnetin (DAP) on proliferation, apoptosis, autophagy and inflammation in CIA-FLS induced by TNF-α, with a focus on the inhibition of PI3K/AKT/mTOR signaling pathway.	Control (CIA-FLS only), Model (CIA-FLS + TNF-α), Treatment A (DAP 30 μg/mL + TNF-α), Treatment B (LY294002 20 μM + TNF-α)	Design: Original in vitro study on CIA-FLS (analog of RA-FLS), per protocol. Population: CIA-FLS, model similar to RA-FLS, per protocol. Intervention: DAP and LY294002 as PI3K/AKT/mTOR inhibitors, per protocol. Control: vehicle and TNF-α stimulation without inhibitor, per protocol. Outcomes: proliferation, apoptosis, autophagy, cytokine expression, PI3K/AKT/mTOR activity, presented but data mostl…	The data are presented mainly as graphs (Western blot densitometry, qPCR, ELISA) and descriptions in the Results and Figures section (Figures 3, 4, 5). Numerical values ​​of mean±SEM and statistics are provided, but full tables with SD and n are missing. N=3 is indicated in the figure legends. There are no tables with full numerical data for the meta-analysis.	Qualitative	Full mean±SD and n for all groups are missing, which does not allow inclusion in the meta-analysis, but the data are relevant for qualitative analysis.	In vitro / experimental	Relevant in vitro study, eligible cell model, intervention and outcome match inclusion criteria, but data are presented qualitatively and in graphs without full numerical disclosure.
Du, H. and Wang, Y. and Zeng, Y. and Huang, X. and Liu, D. and Ye, L. and Li, Y. and Chen, X. and Liu, T. and Li, H. and Wu, J. and Yu, Q. and Wu, Y. and Jie, L.	2020	Tanshinone IIA Suppresses Proliferation and Inflammatory Cytokine Production of Synovial Fibroblasts from Rheumatoid Arthritis Patients Induced by TNF-α and Attenuates the Inflammatory Response in AIA Mice	Front Pharmacol	10.3389/fphar.2020.00568	english	To evaluate the effect of Tanshinone IIA (Tan IIA) on proliferation, migration, invasion and proinflammatory cytokine production in RA-FLS in vitro with a focus on inhibition of the PI3K/AKT/mTOR pathway. An in vitro experimental study.	Control (no treatment), TNF-α (20 ng/mL), Tan IIA 5 μM, Tan IIA 10 μM, Tan IIA 20 μM, TNF-α + Tan IIA 10 μM, TNF-α + Tan IIA 20 μM	Design: Original in vitro study in RA-FLS, per protocol. Population: Primary RA-FLS, per protocol. Intervention: Tan IIA as PI3K/AKT/mTOR inhibitor, per protocol. Control: vehicle and TNF-α stimulation, per protocol. Outcomes: Proliferation, migration, invasion, cytokines, expression and phosphorylation of PI3K/AKT/mTOR components, per protocol.	The data are presented mainly as bar charts with visual SD and SEM, the numerical values ​​of mean and n are not explicitly stated. N is given in the description of methods and captions to the figures. The main outcome data are in the Results section and Figures 3, 4, 6.	Qualitative	Direct quantitative inclusion in meta-analysis is not possible.	In vitro / experimental	Relevant in vitro study, eligible cell model, intervention and outcome match inclusion criteria.
Fan, C. and Cui, X. and Chen, S. and Huang, S. and Jiang, H.	2020	LncRNA LOC100912373 Modulates PDK1 Expression by Sponging miR-17-5p to Promote the Proliferation of Fibroblast-like Synoviocytes in Rheumatoid Arthritis	Am J Transl Res	not available	english	An in vitro study aimed to investigate the effect of long non-coding RNA LOC100912373 on RA-FLS proliferation through the regulation of miR-17-5p/PDK1/AKT axis. The main question is: how does the change in lncRNA LOC100912373 expression affect the cell cycle, proliferation and PI3K/AKT signaling pathway in RA-FLS.	Control (no treatment), Model group (RA model), pcDNA3.1-LOC100912373 (lncRNA overexpression), siRNA group (lncRNA interference LOC100912373), pcDNA3.1-NC (non-control vector), siRNA-NC (non-control siRNA).	Design: Original in vitro study in RA-FLS (compliant with protocol). Population: RA-FLS, including primary cultures and lines (compliant). Intervention: Manipulation of lncRNA expression affecting the PI3K/AKT pathway via PDK1, indirectly related to PI3K/AKT pathway inhibition (compliant as PI3K/AKT pathway inhibition via PDK1 regulation is studied). Control: Vehicle and model groups present. Out…	The data are presented mainly as graphs and images (Figure 4-9), including bar charts with OD (proliferation), flow cytometry (cell cycle), Western blot and immunofluorescence (p-AKT/AKT), qRT-PCR (mRNA levels), luciferase reporter assay (lncRNA binding to miR-17-5p and PDK1). Numerical values ​​of mean±SD and n are not presented in the tables, the data are available only in graphs and images. N …	Qualitative	Outcomes are presented only descriptively and in graphs without full numerical disclosure of mean±SD and n, there are no data suitable for direct quantitative meta-analysis. The main effects are described in words and supported by images and bar charts.	In vitro / experimental	Relevant in vitro study, eligible cell model, intervention and outcome match inclusion criteria. However, the data are presented qualitatively and graphically, without full numerical disclosure for meta-analysis.
He, Y. and Fan, J. and Lin, H. and Yang, X. and Ye, Y. and Liang, L. and Zhan, Z. and Dong, X. and Sun, L. and Xu, H.	2011	The Anti-Malaria Agent Artesunate Inhibits Expression of Vascular Endothelial Growth Factor and Hypoxia-Inducible Factor-1α in Human Rheumatoid Arthritis Fibroblast-like Synoviocyte	Rheumatol Int	10.1007/s00296-009-1218-7	english	An experimental in vitro study aimed at investigating the effect of a PI3K inhibitor (artesunate) on proliferation, migration, production of proinflammatory cytokines (VEGF, IL-8) and the activity of the PI3K/Akt/mTOR signaling pathway in RA-FLS cells under the influence of TNF-α and hypoxia.	Control (no treatment), TNF-α (10 ng/ml), Hypoxia, Artesunate 0.5-20 μM, TNF-α + Artesunate (10 μM), Hypoxia + Artesunate (10 μM), LY294002 (20 μM) + TNF-α, LY294002 (20 μM) + Hypoxia	Design: Original in vitro study in RA-FLS, per protocol. Population: RA-FLS, per protocol. Intervention: Pharmacological PI3K inhibitor (artesunate), LY294002 as a specific PI3K inhibitor, per protocol. Control: Vehicle and stimulation with TNF-α or hypoxia, per protocol. Outcomes: Quantitative data on VEGF production, IL-8, HIF-1 expression, PI3K/Akt pathway activity, per protocol.	Data are presented as numerical values ​​mean ± SEM with n=3-5, obtained from the Results and Figures section (Fig. 1-4). SD/SEM and n values ​​are provided in the text and figure legends. Western blot and ELISA data are quantitative, presented in tables and graphs (Figures 3, 4).	Quantitative	All key outcome metrics (VEGF, IL-8, HIF-1, p-Akt/Akt) are presented as mean ± SEM with n indicated, control and experimental groups are clearly described, data are suitable for meta-analysis.	In vitro / experimental	Meets all inclusion criteria for design, population, intervention and outcomes.
Jiang, H. and Fan, C. and Lu, Y. and Cui, X. and Liu, J.	2021	Astragaloside Regulates lncRNA LOC100912373 and the miR‑17‑5p/PDK1 Axis to Inhibit the Proliferation of Fibroblast‑like Synoviocytes in Rats with Rheumatoid Arthritis	Int J Mol Med	10.3892/ijmm.2021.4963	english	To evaluate the effect of astragaloside (AST) on proliferation and cell cycle of rheumatoid arthritis fibroblast-like synoviocytes (FLS) in vitro, with a focus on the regulation of lncRNA LOC100912373 and miR-17-5p/PDK1/AKT pathway. An in vitro experimental study using FLS cells.	Control (no treatment), Model group (RA model), AST group (treatment with astragaloside 50 mg/l), lncRNA LOC100912373 overexpression group, lncRNA LOC100912373 overexpression + AST group, Negative control (Nc)	Design: Original in vitro study on RA-FLS, per protocol. Population: RA-FLS including primary cells and model group, per protocol. Intervention: Astragaloside as an inhibitor of PI3K/AKT/PDK1 pathway, per protocol. Control: Vehicle and model groups, per protocol. Outcomes: Proliferation, cell cycle, lncRNA expression, p-AKT, PDK1, per protocol.	The data are presented mainly as graphs and images (immunofluorescence, western blot, RT-qPCR, flow cytometry) in the Results and Figures sections (Figures 2–6). The numerical values ​​of mean±SD and n are not presented in the tables; outcome data are available only graphically and descriptively. N is specified in Methods (48 h, n is not explicitly numerical).	Qualitative	Outcomes are presented only descriptively and on graphs without numerical values ​​of mean±SD and n, data on inhibition of PI3K/AKT/mTOR pathways are indirect through PDK1/AKT, there is no full quantitative information for meta-analysis.	In vitro / experimental	Meets all inclusion criteria for design, population, intervention and outcomes, but data are presented qualitatively and graphically, without numerical values ​​for meta-analysis.
Kong, L. and Wang, L. and Zhao, Q. and Di, G. and Wu, H.	2020	Rhodojaponin II Inhibits TNF-α-induced Inflammatory Cytokine Secretion in MH7A Human Rheumatoid Arthritis Fibroblast-like Synoviocytes	J Biochem Mol Toxicol	10.1002/jbt.22551	english	Evaluation of the effect of Rhodojaponin II (R-II) on the inflammatory response induced by TNF-α in MH7A cells (RA-FLS model) in vitro. An experimental study analyzing the effect of R-II on the expression and secretion of proinflammatory cytokines, as well as on the activity of Akt, NF-κB and TLR4/MyD88 signaling pathways.	Control (no treatment), TNF-α (10 ng/mL), TNF-α + R-II (2.5 μM), TNF-α + R-II (5 μM), TNF-α + R-II + LY294002 (20 μM, Akt inhibitor), TNF-α + R-II + PDTC (20 μM, NF-κB inhibitor), TNF-α + R-II + TAK-242 (1 μM, TLR4 inhibitor).	Design: In vitro experiment on human RA-FLS (MH7A), according to the protocol. Population: MH7A cells, included in the protocol. Intervention: Rhodojaponin II, inhibitor of Akt, NF-κB, TLR4, fulfilled the criteria. Control: vehicle and TNF-α stimulation without inhibitor, according to the protocol. Outcomes: proliferation (CCK-8), levels of NO, PGE2, IL-1β, IL-6, MMP-1 (ELISA, qPCR), as well as s…	The data are presented mainly as bar charts with statistical significance indicated, n=3 replicates in triplicate (Results, Figures 3–7). The numerical values ​​of mean±SD are not presented in the tables; SD are visible on the charts. N is indicated in the Methods section and in the figure captions. There are no full tables with numerical data. Outcome data are available only in graphical form.	Qualitative	Outcome is presented only descriptively and in graphs without a full set of numerical data (mean, SD, n) in tabular form, which does not allow inclusion in the meta-analysis. The study is relevant for qualitative analysis.	In vitro / experimental	Relevant in vitro study, eligible cell model, intervention and outcome match inclusion criteria.
Lee, H. R. and Yoo, S. J. and Kim, J. and Ran Lee, Y. and Kyoung Joo, H. and Hwa Jeon, B. and Wook Kang, S.	2024	Apurinic/Apyrimidinic Endonuclease 1 Alleviates Inflammation in Fibroblast-like Synoviocytes from Patients with Rheumatoid Arthritis	Cent Eur J Immunol	10.5114/ceji.2024.141946	english	To evaluate the effect of recombinant APEX1 protein on inflammatory pathways and functional properties of RA-FLS in vitro, including migration, cytokine production and PI3K/AKT/mTOR signaling cascade activity. An in vitro experimental study using RA-FLS cells.	Control (no treatment), TNF-α/IL-17 stimulation, TNF-α/IL-17 + APEX1 (1, 10, 100 ng/ml), siRNA APEX1 knockdown	Design: Original in vitro study in RA-FLS, per protocol. Population: RA-FLS from patients, per protocol. Intervention: Recombinant APEX1 targeting PI3K pathway, per protocol. Control: Vehicle and stimulation without inhibitor, per protocol. Outcomes: Migration, cytokine production, MMP3 expression, ROS, PI3K, NF-κB, p38 MAPK signaling pathways, all per protocol.	The data are presented mainly as graphs (Figures 1-4), with numerical values ​​of fold change and p-values ​​statistics, n=3-5 donors are indicated in the Methods section and captions to the figures. There are no full tables with mean±SD, the data are partly numerical, partly graphical. Some data (e.g., ELISA MMP3) are presented as scatter plots with n=5 notation. SD/SE are indicated visually on …	Qualitative	Outcomes are presented only as descriptions and graphs without a full set of numerical data (mean±SD, n) in tables, data on PI3K pathway inhibition are described, but quantitative metrics for meta-analysis are missing.	In vitro / experimental	Relevant in vitro study, eligible cell model, intervention and outcome match inclusion criteria. However, the data are presented qualitatively and graphically, without a full numerical set for meta-analysis.
Liang, Y. and Li, H. and Gong, X. and Ding, C.	2020	Long Non-coding RNA THRIL Mediates Cell Growth and Inflammatory Response of Fibroblast-Like Synoviocytes by Activating PI3K/AKT Signals in Rheumatoid Arthritis	Inflammation	10.1007/s10753-020-01189-x	english	An in vitro study aimed to investigate the effect of long-non-coding RNA THRIL on cell growth and inflammatory response of RA-FLS via activation of the PI3K/AKT signaling pathway.	Control (no treatment), TNF-α-treated, TNF-α + si-NC, TNF-α + si-THRIL, TNF-α + pc-NC, TNF-α + pc-THRIL	Design: In vitro experiment on RA-FLS, according to protocol. Population: RA-FLS including primary cells, according to protocol. Intervention: THRIL suppression and overexpression, affecting PI3K/AKT pathway, according to criteria. Control: vehicle and TNF-α without inhibitor, according to protocol. Outcomes: proliferation, apoptosis, IL-1β, MMP-3, p-PI3K, p-AKT levels, according to protocol. How…	The data are presented mainly in the form of graphs (flow cytometry, western blot, ELISA) with mean ± SD and n=3, described in the Results and Figures and Tables section (Fig. 2, 3, 4, 5). There are no tables with numerical values, the outcome data are only graphical with captions.	Qualitative	Outcomes are presented only descriptively and in graphs without a full set of numerical data (mean, SD, n) in tables; inhibition of the PI3K/AKT pathway is not direct, but through the regulation of THRIL, which does not allow inclusion in the meta-analysis.	In vitro / experimental	Relevant in vitro study, eligible cell model, intervention and outcome match inclusion criteria for qualitative analysis.
Li, X. and Wang, Y.	2020	Cinnamaldehyde Attenuates the Progression of Rheumatoid Arthritis through Down-Regulation of PI3K/AKT Signaling Pathway	Inflammation	10.1007/s10753-020-01246-5	english	The in vitro and in vivo study aims to evaluate the effect of cinnamaldehyde (CA) on proliferation, migration, invasion, apoptosis and proinflammatory cytokine production of RA-FLS, as well as the activity of the PI3K/AKT signaling pathway in a rheumatoid arthritis model. The experimental design includes RA-FLS cell cultures and a collagen-induced arthritis model in rats.	Control (no treatment), CA treatment (various concentrations of cinnamaldehyde), 740Y-P (PI3K/AKT activator), CA + 740Y-P	Design: Original in vitro study in RA-FLS and in vivo rat model; Population: RA-FLS isolated from RA rats; Intervention: CA as PI3K/AKT inhibitor; Control: vehicle and activator 740Y-P; Outcomes: proliferation, migration, invasion, apoptosis, cytokine production, PI3K/AKT activity. Follows protocol, however data are presented primarily in graphical form without full numerical disclosure.	The data are presented mainly as bar charts and western blot images (Fig. 2-6). Numerical values ​​of mean, SD and n are missing from the text and tables, n is given in the methods. The main outcomes are visualized in figures, without tabular presentation.	Qualitative	Outcome is presented mainly descriptively and graphically, without numerical data of mean±SD and n, which does not allow the data to be included in the meta-analysis. Meets the criteria for qualitative (narrative) analysis.	In vitro / experimental	Relevant in vitro study, eligible cell model, intervention and outcome match inclusion criteria.
Li, J. and Li, J. and Yue, Y. and Hu, Y. and Cheng, W. and Liu, R. and Pan, X. and Zhang, P.	2014	Genistein Suppresses Tumor Necrosis Factor α-Induced Inflammation via Modulating Reactive Oxygen Species/Akt/Nuclear Factor κB and Adenosine Monophosphate-Activated Protein Kinase Signal Pathways in Human Synoviocyte MH7A Cells	Drugs Devel Ther	10.2147/dddt.s52354	english	Evaluation of the effect of genistein on the suppression of TNF-α-induced inflammation through inhibition of the ROS/Akt/NF-κB pathway and activation of AMPK in MH7A cells (in vitro experiment).	Control (no treatment), TNF-α (10 ng/mL), Genistein 5 µM + TNF-α, Genistein 10 µM + TNF-α, Genistein 20 µM + TNF-α, LY294002 (PI3K inhibitor) + TNF-α, NAC (antioxidant) + TNF-α, AICAR (AMPK agonist) + TNF-α	Design: Original in vitro study on human cell line MH7A, which is immortalized RA-FLS. Intervention: pharmacological PI3K inhibitor (LY294002) and genistein affecting PI3K/Akt/mTOR pathway. Control: vehicle and TNF-α stimulation without inhibitor. Outcomes: quantitative data on production of proinflammatory cytokines (IL-1β, IL-6, IL-8), activity of PI3K/Akt/NF-κB pathway (phosphorylation of Akt,…	Data are presented in the Results and Figures sections (Figures 1–6). Numerical values ​​of mean±SD and n=3 are provided in the text and figure legends (e.g., Figure 2 for cytokines, Figure 4 for p-Akt and LY294002). SD and n are explicitly stated, and the data are suitable for meta-analysis. Quantification methods are described in the Methods section.	Quantitative	All key outcome metrics (proliferation was not studied, but the main ones: cytokines, p-Akt, NF-κB, ROS, AMPK) are presented with numerical values ​​of mean±SD, n=3, with appropriate controls (vehicle, TNF-α). Data available	In vitro / experimental	Meets all inclusion criteria for design, population (MH7A - RA-FLS), intervention (PI3K/Akt/mTOR pathway inhibition), control and quantitative outcomes (cytokines, signaling proteins).
Li, C. and Liu, R. and Song, Y. and Chen, Y. and Zhu, D. and Yu, L. and Huang, Q. and Zhang, Z. and Xue, Z. and Hua, Z. and Lu, C. and Lu, A. and Liu, Y.	2022	Hyaluronic Acid Hydrogels Hybridized With Au-Triptolide Nanoparticles for Intraarticular Targeted Multi-Therapy of Rheumatoid Arthritis	Front Pharmacol	10.3389/fphar.2022.849101	english	The study aims to evaluate the antiproliferative and anti-inflammatory effect of hydrogels containing triptolide (TP) in complex with gold nanoparticles (AuNPs) and their impact on the activity of the mTOR/p70S6K signaling pathway in RA-FLS in vitro and in vivo. Design: Experimental in vitro study supplemented with in vivo models.	Control (no treatment), 13 μM TP solution, 30 μM TP solution, TP-PLGA-Au@RGD/HA hydrogels (equivalent to 13 μM TP) with 10 min NIR irradiation	The design is per protocol: in vitro study on RA-FLS with a pharmacological inhibitor of mTOR (TP in hydrogel). Control groups are provided. Outcomes include proliferation, migration, cytokines, and PI3K/AKT/mTOR pathway activity. The intervention and model meet the inclusion criteria.	Data are presented primarily as graphs (Figure 6A, 6B) with mean and SEM, n=3 for some experiments. SD/SEM are reported in the text and figure legends. Numerical values ​​are not available for meta-analysis, data are presented as bar charts with errors. N is reported in the methods section and figure legends.	Qualitative	Outcomes are presented only descriptively and graphically without a full set of numerical data (mean±SD and n) for all groups, and there is no possibility of accurate data extraction for meta-analysis. Data on mTOR/p70S6K pathway inhibition are described qualitatively and graphically.	In vitro / experimental	Relevant in vitro study, eligible cell model, intervention and outcome match inclusion criteria. Data are presented qualitatively and graphically, which corresponds to category 3.
Li, X. and Xu, X. and Zhang, Q. and Ling, M. and Li, X. and Tan, X.	2023	METTL14 Promotes Fibroblast-like Synoviocytes Activation via the LASP1/SRC/AKT Axis in Rheumatoid Arthritis	Am J Physiol Cell Physiol	10.1152/ajpcell.00575.2022	english	The study aims to investigate the role of METTL14 methyltransferase in the activation of fibroblast-like synoviocytes (FLSs) in rheumatoid arthritis (RA) in vitro and in vivo. The main focus is on the effect of METTL14 on proliferation, migration, apoptosis, production of proinflammatory cytokines and activation of the LASP1/SRC/AKT signaling pathway. Design: In vitro experimental study using pri…	Control (sh-NC-treated FLSs), Treatment A (sh-METTL14 knockdown), Treatment B (oe-METTL14 overexpression), Treatment C (oe-LASP1 overexpression with sh-METTL14 knockdown), with or without TNF-α stimulation	The design is per protocol: in vitro experiment on primary RA-FLSs, intervention is a pharmacological inhibitor of METTL14 (shRNA to reduce expression), control is a negative control shRNA (sh-NC), outcomes include proliferation, migration, apoptosis, production of IL-6, IL-8, CXCL10, and activation of the PI3K/AKT pathway (via p-AKT). The model and intervention meet the inclusion criteria. Contr…	Data are presented in the Results section and in the Graphs and Tables section (Figures 2, 3, 4). The main outcomes (apoptosis, migration, IL-6, IL-8, CXCL10, p-AKT) are shown on bar charts with quantitative analysis (n=3), but the numerical values ​​of mean±SE and n are provided only in the figure legends, without tables with full data. Representative images and quantitative analysis with SE are…	Qualitative	Outcome is presented only as graphs with representative images and descriptions, without a full set of numerical data (mean, SD, n) for statistical analysis. The data are suitable only for qualitative analysis.	In vitro / experimental	Relevant in vitro study, eligible cell model, intervention and outcome match inclusion criteria. Data are presented qualitatively and graphically, which corresponds to category 3.
Li, X. F. and Wu, S. and Yan, Q. and Wu, Y. Y. and Chen, H. and Yin, S. Q. and Chen, X. and Wang, H. and Li, J.	2021	PTEN Methylation Promotes Inflammation and Activation of Fibroblast-Like Synoviocytes in Rheumatoid Arthritis	Front Pharmacol	10.3389/fphar.2021.700373	english	An in vitro study aimed to investigate the effects of PTEN gene methylation on inflammation and activation of fibroblast-like synoviocytes (FLS) in rheumatoid arthritis (RA), with an emphasis on the role of PI3K/AKT/mTOR signaling pathway and the effects of methylation inhibition on proliferation, cytokine production and FLS activation.	Control (no treatment), TNF-α (10 ng/ml), 5-azadC (methylation inhibitor, 2 μM) + TNF-α, PTEN overexpression + TNF-α, pcDNA3.1 vector control + TNF-α.	Design: Original in vitro study in RA-FLS, per protocol. Population: RA-FLS from patients and AIA rat model, per protocol. Intervention: 5-azadC methylation inhibitor and PTEN overexpression affecting PI3K/AKT/mTOR pathway, per protocol. Control: vehicle and TNF-α, per protocol. Outcomes: proliferation, production of proinflammatory cytokines (IL-6, IL-8, IL-1β, IL-17A), MMP-3, MMP-9, p-AKT, PTEN…	Data are presented mainly as graphs and western blot, qRT-PCR, ELISA with mean ± SD, n=3 (Figures 3, 5, 6). Numerical values ​​are not presented in tables, but are available in figure legends and text of results. N is indicated in the Methods section. Outcome data are presented graphically (bar charts) with SD errors, without separate tables with numerical values.	Qualitative	Outcomes are presented only as graphs and descriptions, numerical data are missing or incomplete for meta-analysis; data on PI3K/AKT/mTOR pathway inhibition are indirect via PTEN and p-AKT, without direct quantitative metrics for all outcomes.	In vitro / experimental	Relevant in vitro study, eligible cell model, intervention and outcome match inclusion criteria, but data are presented only qualitatively and graphically, without a full set of numerical data for meta-analysis.
Li, S. and Du, J. and Gan, H. and Chen, J. and Zhou, Y. and Tian, ​​J. and Ling, G. and Li, F.	2024	Resveratrol Promotes Apoptosis and G2/M Cell Cycle Arrest of Fibroblast-like Synoviocytes in Rheumatoid Arthritis through Regulation of Autophagy and the Serine-Threonine Kinase-P53 Axis	Arch Med Sci	10.5114/aoms/119022	english	An experimental in vitro study aimed to investigate the effects of resveratrol and PI3K inhibitor LY294002 on proliferation, apoptosis, cell cycle and PI3K/AKT/mTOR pathway activity in RA-FLS. The main question is how PI3K/AKT inhibition affects cell survival, apoptosis and regulation of p53 and cyclin B1 proteins.	Control (no treatment), TNF-α (10 ng/ml), Resveratrol (50 μM) + TNF-α, LY294002 (PI3K inhibitor) + TNF-α, as well as groups with inhibitors and inducers of autophagy (3-MA, CQ, RAPA) and siRNA Beclin-1.	Design: Original in vitro study on RA-FLS, per protocol. Population: RA-FLS including primary cells. Intervention: Resveratrol and LY294002, pharmacological inhibitors of the PI3K/AKT/mTOR pathway, meet the criteria. Control: Vehicle and TNF-α without inhibitor, per protocol. Outcomes: Proliferation (CCK-8), Apoptosis (flow cytometry), Cell Cycle, Expression of p-AKT, AKT, p53, Cyclin B1 – quanti…	Data are presented in Results and Figures (Figures 1-3). Numerical values ​​of mean ± SEM and n=3 are given in the text and figure legends. Western blot and flow cytometry data were analyzed quantitatively. SD/SEM and n are explicitly stated. There is no need to digitize the graphs.	Quantitative	All key outcome metrics (proliferation, apoptosis, cell cycle, p-AKT, AKT, p53, cyclin B1 expression) are presented as mean±SEM, n=3, with appropriate controls and a clearly described in vitro design on RA-FLS.	In vitro / experimental	Meets all inclusion criteria for design, population, intervention and outcomes.
Li, J. and Pang, J. and Liu, Z. and Ge, X. and Zhen, Y. and Jiang, C. C. and Liu, Y. and Huo, Q. and Sun, Y. and Liu, H.	2021	Shikonin Induces Programmed Death of Fibroblast Synovial Cells in Rheumatoid Arthritis by Inhibiting Energy Pathways	Sci Rep	10.1038/s41598-021-97713-6	english	To evaluate the effect of shikinin on energy metabolism, apoptosis and autophagy of RA-FLS in vitro with emphasis on inhibition of PI3K-AKT-mTOR pathway and glycolysis. An experimental in vitro study with RA-FLS cell cultures.	Control (no treatment), Shikonin 1 μmol/l, Shikonin 2 μmol/l, Shikonin 2.5 μmol/l, Shikonin 3 μmol/l; also groups with PKM2 siRNA and siRNA Control to assess the role of PKM2.	Design: Original in vitro study in RA-FLS, per protocol. Population: RA-FLS including primary and commercial lines, per protocol. Intervention: Pharmacological inhibitor shikinin affecting the PI3K/AKT/mTOR pathway, per protocol. Control: Vehicle and untreated, per protocol. Outcomes: Proliferation, apoptosis, expression of PI3K/AKT/mTOR components, cytokines, energy metabolism, all per protocol.	The data are presented mainly in graphs (Figures 1-7), including bar charts with errors, Western blot, flow cytometry, electron microscopy. Numerical values ​​of mean±SD and n are given in the text and caption to the figures. There are no full tables with the original data, some data require digitizing from the graphs.	Qualitative	Outcome is presented mainly descriptively and in graphs without a full set of numerical data (mean, SD, n) for all groups, which does not allow inclusion in the meta-analysis. Data on PI3K/AKT/mTOR pathway inhibition and functional outcomes are described qualitatively and visually.	In vitro / experimental	Relevant in vitro study, eligible cell model, intervention and outcome match inclusion criteria.
Liu, C. and He, L. and Wang, J. and Wang, Q. and Sun, C. and Li, Y. and Jia, K. and Wang, J. and Xu, T. and Ming, R. and Wang, Q. and Lin, N.	2020	Anti-Angiogenic Effect of Shikonin in Rheumatoid Arthritis by Downregulating PI3K/AKT and MAPKs Signaling Pathways	J Ethnopharmacol	10.1016/j.jep.2020.113039	english	The study aims to evaluate the inhibitory effect of shikinin (SKN) on the processes of angiogenesis, migration, invasion and adhesion of endothelial cells, as well as on the expression and phosphorylation of the components of the PI3K/Akt/mTOR signaling pathway in a model of rheumatoid arthritis. Design: An experimental in vitro study using HUVEC and MH7A cells, as well as an in vivo model of CIA…	Control (no treatment), TNF-α-induced cells, SKN at concentrations of 0.025, 0.05 and 0.1 pM in combination with TNF-α, as well as in vivo groups of CIA rats receiving SKN at doses of 1.3, 2.6 and 5.2 mg/kg.	The design is per protocol: in vitro experiment on RA-associated cells (MH7A) using a pharmacological inhibitor of PI3K/Akt (SKN). Control groups are adequately represented (vehicle, TNF-α stimulation). Outcomes include quantitative data on migration, invasion, cytokine expression and PI3K/Akt pathway activity, which meets the inclusion criteria.	The data are presented primarily as bar charts with mean ± SEM and n=3, as well as in the text of the Results section. The n values ​​are given in the Methods section and in the figure captions. There are no tables with numerical data, but the charts contain all the necessary metrics for extraction.	Quantitative	All key outcome metrics (migration, invasion, PI3K/Akt expression, cytokines) are presented with numerical values ​​mean ± SEM and n=3, control groups are per protocol, data are suitable for meta-analysis.	In vitro / experimental	Meets all inclusion criteria for design, population, intervention and outcomes.
Liu, F. and Wang, Y. and Huang, D. and Sun, Y.	2023	LncRNA HOTAIR Regulates the PI3K/AKT Pathway via the miR-126-3p/PIK3R2 Axis to Participate in Synovial Angiogenesis in Rheumatoid Arthritis	Immunoinflammation Dis	10.1002/iid3.1064	english	To evaluate the effects of lncRNA HOTAIR on proliferation, migration, tube formation and vascular marker expression in HUVECs induced by RA-FLS, with a focus on the regulation of PI3K/AKT pathway via miR-126-3p/PIK3R2 axis; an in vitro experimental study.	Control (no treatment), Model (HUVEC stimulated with RA-FLS), pcDNA3.1-HOTAIR (LncRNA HOTAIR overexpression), siRNA-HOTAIR (LncRNA HOTAIR suppression), siRNA-HOTAIR-Recilisib (LncRNA HOTAIR suppression + PI3K activator).	Design: in vitro experiment on RA-FLS and HUVEC, according to the protocol. Population: RA-FLS and HUVEC, the model is relevant. Intervention: manipulation of lncRNA HOTAIR, affecting the PI3K/AKT pathway via miR-126-3p/PIK3R2, which meets the inclusion criteria for inhibition of the PI3K/AKT/mTOR cascade. Control: vehicle and model groups are present. Outcomes: proliferation, migration, PI3K/AKT…	The data are presented mainly as graphs (Figures 1-6), including bar charts with visual SD, figure legends contain information on n and statistical significance. Numerical values ​​of mean±SD and n are not presented in tables or text. qRT-PCR, Western blot, immunofluorescence, flow cytometry methods were used (Results section, Figures 1-6).	Qualitative	Outcomes are presented only descriptively and in graphs without a full set of numerical data (mean±SD, n) in the text or tables, which corresponds to category - qualitative analysis.	In vitro / experimental	Relevant in vitro study, eligible cell model, intervention and outcome match inclusion criteria.
Liu, H. and Chen, Y. and Huang, Y. and Wei, L. and Ran, J. and Li, Q. and Tian, ​​Y. and Luo, Z. and Yang, L. and Liu, H. and Yin, G. and Xie, Q.	2024	Macrophage-Derived Mir-100-5p Orchestrate Synovial Proliferation and Inflammation in Rheumatoid Arthritis through mTOR Signaling	J Nanobiotechnology	10.1186/s12951-024-02444-1	english	The study aimed to investigate the effect of small extracellular vesicles (sEVs) released by macrophages and miR-100-5p microRNA on the proliferation and inflammation of fibroblast-like synoviocytes in rheumatoid arthritis in vitro. Design: An experimental in vitro study using RA-FLS and assessing the effects of miR-100-5p and mTOR signaling pathway.	Control (PBS), cBMDM-sEVs (sEVs from macrophages from a collagen-induced arthritis model), nBMDM-sEVs (sEVs from macrophages from normal mice), RA-FLS transfected with NC mimics, RA-FLS transfected with miR-100-5p mimics, RA-FLS transfected with miR-100-5p inhibitors, with/without IL-1β or TNF-α stimulation.	Design: In vitro experiment on RA-FLS, per protocol. Population: RA-FLS, including primary cultures, per protocol. Intervention: Use of sEVs affecting the mTOR pathway, with a focus on miR-100-5p, which is indirectly associated with mTOR inhibition. Control: PBS and NC mimics, per protocol. Outcomes: Proliferation, inflammation, mTOR and downstream effector expression, per protocol. No discrepanc…	The data are presented mainly as bar charts and scatter plots with SD errors, the numerical values ​​of mean±SD and n are given in the figure legends (Figures 5, 6, 7, 8). There are no tables with full numerical data. Some data are available in supplementary figures (S1, S2, S3, S6, S7, S8).	Qualitative	Outcome is presented only descriptively and on graphs without a full set of numerical data (mean, SD, n) for all groups, there are no tables with full data. The main results are described in words and visually on images, which corresponds to category Qualitative	In vitro / experimental	Relevant in vitro study, eligible cell model, intervention and outcome match inclusion criteria. However, the data are presented qualitatively and graphically, without a full set of numerical data for meta-analysis.
Liu, R. and Song, Y. and Li, C. and Zhang, Z. and Xue, Z. and Huang, Q. and Yu, L. and Zhu, D. and Cao, Z. and Lu, A. and Lu, C. and Liu, Y.	2022	The Naturally Occurring Flavonoid Nobiletin Reverses Methotrexate Resistance via Inhibition of P-glycoprotein Synthesis	J Biol Chem	10.1016/j.jbc.2022.101756	english	An in vitro study aimed to investigate the effect of the natural flavonoid nobiletin (NOB) on overcoming methotrexate (MTX) resistance in fibroblast-like synoviocyte cells derived from a collagen-induced arthritis model (CIA-FLS/MTX). The main focus is on the inhibition of PI3K/AKT/HIF-1α signaling pathway and the reduction of P-gp expression, as well as the effect on cell metabolism and apoptosi…	Control (CIA-FLS/MTX without treatment), MTX (100 μg/ml), NOB (80 μM), NOB + MTX (80 μM + 100 μg/ml), siRNA knockdown groups (siAKT1, siHIF-1α, siControl)	Design: Original in vitro study in RA-FLS (CIA-FLS/MTX) with pharmacological intervention (NOB, MTX). Population: RA-FLS, CIA-FLS/MTX model meets criteria. Intervention: PI3K/AKT/HIF-1α pathway inhibitor (NOB) and MTX. Control: vehicle and untreated CIA-FLS/MTX. Outcomes: proliferation, apoptosis, P-gp expression, PI3K/AKT/HIF-1α activity, metabolic parameters. All according to protocol, however …	Data are presented primarily as graphs (flow cytometry apoptosis, Western blot, RT-qPCR, RNA-seq, bar charts) and IC50 tables (Table 1). Numerical values ​​of SD and n are not fully reported, most data are visualized in figures (Figures 2, 3, 4, 5, 6). N is reported in the methods, but not always explicitly for each outcome.	Qualitative	Outcomes are presented mainly descriptively and graphically without a full set of numerical data (mean±SD, n) for statistical analysis. Data on PI3K/AKT/HIF-1α pathway inhibition and effects on apoptosis and P-gp expression are described qualitatively and graphically, which corresponds to category Qualitative	In vitro / experimental	Relevant in vitro study, eligible cell model, intervention and outcome match inclusion criteria.
Liu, Q. and Wang, J. and Ding, C. and Chu, Y. and Jiang, F. and Hu, Y. and Li, H. and Wang, Q.	2024	Sinomenine Alleviates Rheumatoid Arthritis by Suppressing the PI3K-Akt Signaling Pathway, as Demonstrated Through Network Pharmacology, Molecular Docking, and Experimental Validation	Drugs Devel Ther	10.2147/dddt.s475959	english	To evaluate the effect of PI3K/AKT/mTOR inhibitor (Sinomenine, SIN) on RA-FLS proliferation, migration, invasion, apoptosis and proinflammatory cytokine production in vitro. In vitro experimental study using RA-FLS cells as well as in vivo CIA mouse model to validate the results.	Control (0 μM SIN), Treatment A (100 μM SIN), Treatment B (300 μM SIN), Treatment C (500 μM SIN)	Design: Original quantitative in vitro study on RA-FLS, per protocol. Population: RA-FLS from patient synovial tissue, per protocol. Intervention: Pharmacological PI3K/AKT/mTOR inhibitor (SIN), per protocol. Control: vehicle (0 μM SIN), per protocol. Outcomes: Proliferation, migration, invasion, apoptosis, IL-6, IL-1β, TNF-α, PI3K and AKT phosphorylation, all relevant and quantitatively presented…	Data are presented primarily as bar charts with SEM errors in Figure 5 (proliferation, cytotoxicity, apoptosis), Figure 6 (migration and invasion), Figure 7 (cytokines and PI3K/AKT phosphorylation). N=5 is indicated in figure legends. No tables with full mean±SD±n. Additional data on methods and number of replicates are provided in the Methods section. No raw data or supplementary tables with ful…	Qualitative	Outcome is presented only as graphs with mean±SEM and n=5, without a full set of numerical data (mean±SD±n) in tables or text, which does not allow inclusion in meta-analysis. The data are described quantitatively, but are insufficient for statistical synthesis. Meets the criteria for qualitative (narrative) analysis.	In vitro / experimental	Relevant in vitro study, eligible cell model, intervention and outcome match inclusion criteria. Data suitable for narrative synthesis due to graphical presentation without full numeric data.
Lv, Q. and Zhu, X. Y. and Xia, Y. F. and Dai, Y. and Wei, Z. F.	2015	Tetrandrine Inhibits Migration and Invasion of Rheumatoid Arthritis Fibroblast-like Synoviocytes through down-Regulating the Expressions of Rac1, Cdc42, and RhoA GTPases and Activation of the PI3K/Akt and JNK Signaling Pathways	Chin J Nat Med	10.1016/s1875-5364(15)30087-x	english	An in vitro study of experimental design aimed at assessing the effect of tetrandrine inhibitor on RA-FLS migration, invasion and proliferation, as well as on the activation of PI3K/Akt and JNK signaling pathways.	Control (no treatment), IL-1β stimulation, Tet (0.1, 0.3, 1 μmol/L) with IL-1β, specific inhibitors of signaling pathways (LY294002, Triciribine, SP600125, etc.)	Design: Original in vitro study on RA-FLS and MH7A cells, per protocol. Population: Primary RA-FLS and MH7A cell line, per protocol. Intervention: Tetrandrine as PI3K/Akt pathway inhibitor, per protocol. Control: Vehicle and IL-1β stimulation, per protocol. Outcomes: Migration, invasion, proliferation, MMP-2/9 expression, PI3K/Akt pathway activation, all per protocol.	Numerical data are presented in the Results section and figures (Fig. 1–7), including mean ± SEM and n=3 for the primary outcomes (proliferation, migration, invasion, Western blot). SD/SEM are provided in the figure legends. N=3 is provided in the Methods section and figure legends.	Quantitative	All outcome metrics are presented as mean±SEM, n=3, with appropriate controls and relevant in vitro design on RA-FLS and MH7A cells.	In vitro / experimental	Meets all inclusion criteria for design, population, intervention and outcomes.
Meng, C. and Xia, Q. and Wu, H. and Huang, H. and Liu, H. and Li, Y. and Zhang, F. and Song, W.	2020	Photobiomodulation with 630-Nm LED Radiation Inhibits the Proliferation of Human Synoviocyte MH7A Cells Possibly via TRPV4/PI3K/AKT/mTOR Signaling Pathway	Lasers Med Sci	10.1007/s10103-020-02977-5	english	To evaluate the effect of 630 nm LED radiation on proliferation, migration and production of proinflammatory cytokines in MH7A synoviocyte cells, and to study the effect on the PI3K/AKT/mTOR signaling pathway. An experimental in vitro study.	Control (no treatment), TNF-α stimulation, 630-nm LED radiation 13 J/cm2, 26 J/cm2, 39 J/cm2, with and without TNF-α stimulation	Design: In vitro experiment on human RA-FLS (MH7A) cells, per protocol. Population: MH7A cell line, per protocol. Intervention: 630-nm LED irradiation affecting PI3K/AKT/mTOR pathway, per protocol. Control: vehicle and TNF-α stimulation without irradiation, per protocol. Outcomes: proliferation, migration, IL-6, IL-8, IL-1β, MMP-3, expression and phosphorylation of PI3K/AKT/mTOR components, all p…	Data are presented primarily as bar charts with visual SD, n is given in the Methods section. Western blot images and quantitative analysis are presented in the Results section and Figures (Fig. 1-4). RT-qPCR and ELISA cytokine data are also presented graphically. There are no full numerical tables with mean±SD and n for all groups, data are partially available in the text and figures.	Qualitative	Outcome is presented only as graphs and descriptions, full numerical data (mean±SD, n) are missing for all groups, PI3K/AKT/mTOR pathway inhibition data are described qualitatively and visually. Meets the criteria for category Qualitative	In vitro / experimental	Relevant in vitro study, eligible cell model, intervention and outcome match inclusion criteria. However, the data are presented qualitatively and graphically, without full numerical disclosure.
Mitra, A. and Raychaudhuri, S. K. and Raychaudhuri, S. P.	2012	IL-22 Induced Cell Proliferation Is Regulated by PI3K/Akt/mTOR Signaling Cascade	Cytokine	10.1016/j.cyto.2012.06.316	english	To evaluate the effect of PI3K/mTOR inhibitors (NVP-BEZ235 and Rapamycin) on proliferation, phosphorylation of key proteins and gene expression of PI3K/Akt/mTOR pathway in fibroblast-like synoviocytes (FLS) and normal keratinocytes (NHEK) cells in vitro. Experimental design: in vitro experiment using MTT, Western blot and RT-PCR.	Control (media only), IL-22 (30 ng/ml for NHEK, 100 ng/ml for FLS), IL-22 + Rapamycin (10 nM), IL-22 + NVP-BEZ235 (20 nM)	Design: Original in vitro study in RA-FLS and NHEK (RA-FLS model is per protocol). Intervention: Pharmacological PI3K/mTOR inhibitors (NVP-BEZ235, Rapamycin) are per protocol. Control: vehicle/media and IL-22 without inhibitor. Outcomes: Proliferation, AKT and mTOR phosphorylation, AKT1 and mTOR gene expression - all quantitative and relevant to protocol. Meets all inclusion criteria.	Numerical data are presented in the Results section (mean ± SEM, n=10 replicates) and in Figure 1 and Figure 2 (description and numerical values ​​in caption). RT-PCR data with fold change and p-values ​​are in Results. All data are available in text and figures, without the need for digitizing.	Quantitative	All outcome measures are presented as mean±SEM, n=10, with appropriate controls and a clearly described design. Data are available in text and tables/figures, suitable for meta-analysis.	In vitro / experimental	Meets all inclusion criteria for design, population, intervention and outcomes.
Ren, H. and Wei, G. and Kong, Z. and Zhang, M. and Li, Y. and Liu, S. and Guo, Y.	2025	METTL3-mediated Methylation of RAC2 Contributes to Cell Motility, Oxidative Stress and Inflammation in TNF-α-stimulated Rheumatoid Arthritis Fibroblast-like Synovial Cells	J Orthop Surg Res	10.1186/s13018-025-05526-4	english	An in vitro study aimed at investigating the effect of METTL3 methyltransferase and its m6A modification on RAC2 expression and associated processes of proliferation, migration, apoptosis, oxidative stress and inflammation in MH7A cells modeling RA under the influence of TNF-α.	Control (no treatment), TNF-α (40 ng/ml, 24 h), TNF-α + shNC, TNF-α + shRAC2, TNF-α + shMETTL3, TNF-α + shMETTL3 + oeRAC2	Design: Original in vitro study in RA-FLS (MH7A). Population: RA-FLS cell line MH7A. Intervention: shRNA to inhibit RAC2 and METTL3, which indirectly inhibits the PI3K/AKT/mTOR pathway via RAC2. Control: vehicle and TNF-α stimulation without inhibitors. Outcomes: proliferation, migration, invasion, apoptosis, oxidative stress (ROS, MDA, SOD, T-AOC), inflammatory cytokines (IL-6, IL-1β, IL-10), an…	Data are presented mainly as bar charts with visual SD and p-values, n is specified in the methods (n=3-5). The main results for proliferation, migration, apoptosis, oxidative stress and cytokines are shown in Figures 2-6 (Figures and Tables section). There are no tables with full numerical mean±SD values. The methods are described in detail in the Methods section.	Qualitative	Outcome is presented only descriptively and in graphs without full numerical disclosure of mean±SD and n for all groups, which does not allow the data to be included in the meta-analysis. The data are relevant for qualitative analysis.	In vitro / experimental	Relevant in vitro study, eligible cell model, intervention and outcome match inclusion criteria.
Rodriguez-Trillo, A. and Mosquera, N. and Pena, C. and Rivas-Tobío, F. and Mera-Varela, A. and Gonzalez, A. and Conde, C.	2020	Non-Canonical WNT5A Signaling Through RYK Contributes to Aggressive Phenotype of the Rheumatoid Fibroblast-Like Synoviocytes	Front Immunol	10.3389/fimmu.2020.555245	english	An in vitro study aimed to investigate the effect of WNT5A on migration, invasion, proliferation and expression of proinflammatory cytokines and metalloproteinases in RA-FLS, as well as the activation of signaling pathways including PI3K/AKT. The main question is how WNT5A through the RYK receptor and related pathways affects the functional properties of RA-FLS.	Control (no treatment), rWnt5a 400 ng/ml, siControl, siWNT5A, rWnt5a + TNF, siWNT5A + TNF, MAPK-p38 (SB 203580), MAPK-ERK (PD 98059), PI3K (LY 294002) inhibitors, anti-RYK antibody, ROCK inhibitor (Y-27632)	Design: Original in vitro study on RA-FLS, per protocol. Population: RA-FLS from patients with rheumatoid arthritis, per protocol. Intervention: WNT5A and PI3K/AKT/mTOR pathway inhibitors (LY 294002), anti-RYK antibody, ROCK inhibitor - per protocol. Control: vehicle and siControl, per protocol. Outcomes: migration, invasion, proliferation, cytokine and MMPs expression, PI3K/AKT pathway activatio…	The data are presented mainly as bar charts with SEM, the numerical values ​​of mean±SEM are given in the figure legends (Figures 1-7). N is given in the legends (6-8 patients). There are no tables with numerical values. The data on the activation of the PI3K/AKT pathway and migration with inhibitors are presented in Figure 6 and Figure 7. Proliferation is described as insignificantly changed, th…	Qualitative	Outcome is presented only as graphs with SEM, without full set of numerical data (mean, SD, n) in tables or text, proliferation is described without numerical data, PI3K/AKT pathway activation is shown by Western blot. Data do not allow quantitative meta-analysis, so category - qualitative analysis.	In vitro / experimental	Relevant in vitro study, eligible cell model, intervention and outcome match inclusion criteria. Data are presented qualitatively and graphically, but without the full numerical set for meta-analysis.
Shen, C. and Xu, M. and Xu, S. and Zhang, S. and Lin, W. and Li, H. and Zeng, S. and Qiu, Q. and Liang, L. and Xiao, Y. and Xu, H.	2022	Myricitrin Inhibits Fibroblast-like Synoviocyte-Mediated Rheumatoid Synovial Inflammation and Joint Destruction by Targeting AIM2	Front Pharmacol	10.3389/fphar.2022.905376	english	An in vitro study aimed to evaluate the effect of Myricitrin (Myr) inhibitor on RA-FLS functions including migration, invasion, proliferation, apoptosis and proinflammatory cytokine production, and to investigate the mechanism of action via AIM2 and PI3K/AKT/mTOR pathway.	Control (DMSO), Treatment A (Myr 100 μM), Treatment B (Myr 200 μM), Treatment C (Myr 400 μM), AIM2 knockdown (siRNA-1, siRNA-3), TNF-α stimulation groups	Design: Original in vitro study on RA-FLS, per protocol. Population: RA-FLS including primary cells and lines, per protocol. Intervention: Myricitrin as an inhibitor affecting the PI3K/AKT/mTOR pathway via AIM2, per protocol. Control: DMSO, TNF-α stimulation without inhibitor, per protocol. Outcomes: Migration, invasion, proliferation, apoptosis, cytokine and MMP expression, AKT phosphorylation, …	Data are presented in the Results section and in the Graphs and Tables section. Numerical values ​​of mean±SD and n (≥3) are available for migration, invasion, cytokine and MMP expression, and AKT phosphorylation (Western blot). Proliferation and apoptosis are presented with mean±SD and n in Figure 1. Some data are presented in graphs with legends and tables in Supplementary Data. N is indicated …	Qualitative	Outcomes are presented primarily as graphs and descriptions, without a full set of numerical mean±SD and n data for all outcomes; data on PI3K/AKT/mTOR pathway inhibition are presented indirectly through a reduction in AKT phosphorylation, but quantitative data are limited; most data are qualitative or graphical	In vitro / experimental	Relevant in vitro study, eligible cell model, intervention and outcome match inclusion criteria.
Sugiura, T. and Kamino, H. and Nariai, Y. and Murakawa, Y. and Kondo, M. and Kawakami, M. and Ikeda, N. and Uchio, Y. and Urano, T.	2020	Screening of a Panel of Low Molecular Weight Compounds That Inhibit Synovial Fibroblast Invasion in Rheumatoid Arthritis	J Immunol	10.4049/jimmunol.1901429	english	An in vitro experimental study aimed to evaluate the inhibitory effect of small molecule compounds including PI3K, PDGFR and GSK-3 inhibitors on invasion, migration, proliferation and cytokine production of RA synovial fibroblasts.	Control (DMSO), PDGFR inhibitor IV, crenolanib (pan-PDGFR inhibitor), ZSTK474 (PI3K inhibitor), GSK-3 inhibitor IX, LY2090314, CHIR99021 (GSK-3 inhibitors) at various concentrations.	Design: Original in vitro study on RA-FLS, per protocol. Population: RA-synovial fibroblasts, including primary cultures and lines, per protocol. Intervention: Pharmacological inhibitors of PI3K, PDGFR, GSK-3, which is part of the PI3K/AKT/mTOR cascade, per protocol. Control: vehicle (DMSO), per protocol. Outcomes: proliferation (EdU), migration (wound healing, spot spheroid), IL-6 production (EL…	The data are presented mainly as graphs (RTCA, wound healing assay, spot spheroid assay, Western blot densitometry) with mean values ​​and SEM, n=3 (Results, Figures 2-7). Numerical values ​​of mean±SEM and n are given in the Results section and Figure captions. There are no full tables with raw data, but the data are detailed enough for qualitative analysis. Some data on SD/SE and n are given in…	Qualitative	Outcome is presented mainly in graphical form and descriptions, there are no complete numerical data of mean±SD and n for all groups, which does not allow inclusion in the meta-analysis. The data are presented qualitatively and semi-quantitatively, which corresponds to category Qualitative	In vitro / experimental	Relevant in vitro study, eligible cell model, intervention and outcome match inclusion criteria.
Su, J. and Fan, X. and Zou, Y. and Fu, G. and Feng, S. and Wang, X. and Yu, Y. and Li, L. and Bian, Z. and Huang, R. and Qin, L. and Chen, J. and Zeng, Q. and Yan, K. and Gao, C. and Lian, Z. and Li, X. and Li, Y.	2025	Inhibition of Aberrant Activated Fibroblast-Like Synoviocytes in Rheumatoid Arthritis by Leishmania Peptide via the Regulation of Fatty Acid Synthesis Metabolism	Adv Sci (Weinh)	10.1002/advs.202409154	english	An in vitro study of experimental design aimed to evaluate the effect of the FASN activity-inhibiting and PI3K/AKT/mTOR pathway-suppressing peptide LACK 156-173 on migration, invasion, proinflammatory cytokine production and oxidative stress in RA-FLSs.	Control (PBS-treated RA-FLSs), Treatment (LACK 156-173 peptide-treated RA-FLSs), siRNA knockdown of FASN, overexpression of FASN, vehicle controls, TNF-α stimulation groups.	Design: Original in vitro study in RA-FLSs including primary cells and MH7A cell line. Population fulfilled criteria (human RA-FLSs). Intervention: LACK 156-173 peptide that inhibits FASN and downregulates PI3K/AKT/mTOR pathway, consistent with PI3K/AKT/mTOR inhibition protocol. Controls were PBS and vehicle, as well as siRNA and overexpression to confirm specificity. Outcomes: Migration, invasio…	The data are presented mainly as graphs (bar charts, flow cytometry plots, confocal microscopy images) with visual assessment of SD and n specified in the methods or figure captions. There are no tables with full numerical values ​​of mean±SD and n. The main outcome data (migration, invasion, cytokines, ROS, PI3K/AKT/mTOR phosphorylation) are available in the Results and Figures section (Figures …	Qualitative	Outcome is presented only descriptively and in graphs without a full set of numerical data (mean±SD, n), which does not allow inclusion in the meta-analysis. The study is relevant for qualitative analysis.	In vitro / experimental	Relevant in vitro study, eligible cell model, intervention and outcome match inclusion criteria. However, the data are presented mainly in graphical form without full numerical description.
Sun, G. and Xu, X. and Wan, L. and Nan, S. and Wang, Y. and Zhao, L. and Cheng, H. and Wang, K. and Liu, Y. and Fang, Y. and Sun, L. and Zhu, J.	2022	[Cheng's Juanbi Decoction enhances autophagy in rheumatoid arthritis fibroblast-like syn-oviocytes by suppressing the PI3K/Akt/mTOR signal axis]	Nan Fang Yi Ke Da Xue Xue Bao	10.12122/j.issn.1673-4254.2022.11.18	chi	Study of the effect of JBT (程氏蠲痹汤) on the regulation of autophagy and viability of RA-FLS in vitro through inhibition of the PI3K/Akt/mTOR signaling pathway. Experimental study on RA-FLS cell cultures.	Control (FLS without treatment), Treatment A (FLS+JBT), Treatment B (FLS+RAPA), Treatment C (FLS+RAPA+JBT)	Design: In vitro experiment on RA-FLS, complies with protocol. Population: RA-FLS, complies. Intervention: PI3K/Akt/mTOR inhibitors (JBT, RAPA), complies. Control: vehicle control (FLS), complies. Outcomes: proliferation, autophagy, PI3K/Akt/mTOR expression, presented, but quantitative data on proliferation and migration are missing, only descriptive and graphical data. Compliance with protocol i…	The data are presented mainly as graphs and images (electron microscopy, Western blot, RT-PCR) in the Figures and Tables section (Figures 1–6). There are no numerical mean±SD values, n is not explicitly stated, and the proliferation and autophagy data are described qualitatively and visually. There are no tables with full numerical data.	Qualitative	Outcome is presented only descriptively and graphically, without numerical values ​​of mean±SD and n, which does not allow the data to be included in the meta-analysis. Meets the criteria for categoryQualitative.	In vitro / experimental	Relevant in vitro study, eligible cell model, intervention and outcome match inclusion criteria, but data are presented only qualitatively and graphically.
Tian, ​​J. and Chen, J. W. and Gao, J. S. and Li, L. and Xie, X.	2013	Resveratrol Inhibits TNF-α-induced IL-1β, MMP-3 Production in Human Rheumatoid Arthritis Fibroblast-like Synoviocytes via Modulation of PI3kinase/Akt Pathway	Rheumatol Int	10.1007/s00296-012-2657-0	english	Evaluation of the effect of resveratrol as a PI3K/Akt inhibitor on the production of proinflammatory cytokines IL-1β and MMP-3 in RA-FLS in vitro. An experimental study using RA-FLS cell cultures examining the inhibition of the PI3K/Akt pathway and its effect on inflammatory markers.	Control (untreated), TNF-α (10 ng/ml), Resveratrol 6.25 µM, 12.5 µM, 25 µM, 50 µM + TNF-α, LY294002 (20 µM) + TNF-α	Design: Original in vitro study in RA-FLS, per protocol. Population: RA-FLS including primary cultures, per protocol. Intervention: Resveratrol as PI3K/Akt inhibitor, LY294002 as control PI3K inhibitor, per protocol. Control: Vehicle and TNF-α stimulation without inhibitor, per protocol. Outcomes: IL-1β, MMP-3, p-Akt quantitative data.	Data are presented as mean ± SEM with n=3, not in tables, but numerical values ​​are extracted from graphs and described in Results and Figures (Figures 1, 3, 4). N is indicated in Methods and figure captions. SD/SEM are given numerically. Data on p-Akt and cytokines are presented in Western blot and ELISA with quantitative assessment.	Quantitative	All outcome metrics are presented as mean±SEM, n=3, with appropriate controls and a clearly described experimental design.	In vitro / experimental	Meets all inclusion criteria for design, population, intervention and outcomes.
Ting Hao, Wen and Huang, Lu and Pan, Wei and Ren, Yi Le	2022	Antioxidant Glutathione Inhibits Inflammation in Synovial Fibroblasts via PTEN/PI3K/AKT Pathway: An in Vitro Study	Archives of Rheumatology	10.46497/archrheumatol.2022.9109	english	An in vitro study aimed to investigate the effect of the antioxidant glutathione (GSH) on inflammation, ROS production, proinflammatory cytokine expression and PTEN/PI3K/AKT signaling pathway activity in MH7A cells and synovial fibroblasts from mice with rheumatoid arthritis.	Control (PBS), LPS (100 ng/mL), LPS + GSH (100 μg/mL), LPS + GSH (150 μg/mL), LPS + BSO (GSH inhibitor), LPS + BSO + GSH	Design: Original quantitative in vitro study on MH7A cells and murine synovial fibroblasts, per protocol. Population: RA-FLS (MH7A cell line and murine SFs) — per protocol. Intervention: GSH as an antioxidant affecting the PTEN/PI3K/AKT pathway using the inhibitor BSO — per protocol inclusion criteria for PI3K/AKT/mTOR pathway inhibition. Control: PBS, LPS without inhibitor — per protocol. Outcom…	The data are presented as graphs with numerical values ​​of mean ± SD, n=3, in the Results and Figures section (Figures 1–6). SD and n are given in the figure legends. The quantitative analysis methods are described in the Methods section. The outcome data are presented primarily as bar charts with legends; there are no tables with numerical values.	Qualitative	Outcome is presented only as graphs with bar charts and descriptions, without a full set of numerical data (mean, SD, n) in tables or text, which does not allow for quantitative meta-analysis. Data on PI3K/AKT pathway inhibition are described qualitatively and graphically, without full numerical disclosure.	In vitro / experimental	Relevant in vitro study, eligible cell model, intervention and outcome match inclusion criteria. However, the data are presented only graphically and descriptively, without a full numerical set for meta-analysis.
Tu, Y. and Wang, K. and Tan, L. and Han, B. and Hu, Y. and Ding, H. and He, C.	2020	Dolichosin A, a Coumestan Isolated from Glycine Tabacina, Inhibits IL-1β-induced Inflammation in SW982 Human Synovial Cells and Suppresses RANKL-induced Osteoclastogenesis: From Network Pharmacology to Experimental Pharmacology	J Ethnopharmacol	10.1016/j.jep.2020.112855	english	An in vitro experimental study aimed to evaluate the inhibitory effect of DoA on the activation of PI3K/AKT/mTOR and MAPK pathways, as well as on the production of proinflammatory cytokines, MMP-3 expression and osteoclastogenesis in SW982 and RAW 264.7 cells, models relevant to rheumatoid arthritis.	Control (no treatment), IL-1β (10 ng/mL) alone, DoA 10 μM + IL-1β, DoA 20 μM + IL-1β, LY294002 (25 μM) + IL-1β	Design: original in vitro study on human RA-FLS (SW982) and RAW 264.7 cells; population: SW982 and RAW 264.7 cells used as models of RA-FLS and osteoclasts; intervention: DoA as an inhibitor of PI3K/AKT/mTOR and MAPK pathways, LY294002 as a specific PI3K inhibitor; control: vehicle and IL-1β stimulation; outcomes: proliferation, cytokine production (IL-6, TNF-α), MMP-3 expression, PI3K/AKT/NF-κB …	Numerical data are presented in the Results section (04_RESULTS.md), including mean ± SD and n, data on signaling pathway activation and cytokines are presented as Western blot with quantitative analysis (Fig. 5, Fig. 6, Fig. 7), ELISA and RT-qPCR; n is indicated in the description of methods and figure caption; osteoclastogenesis data are presented in Fig. 8 with quantitative assessment and SD.	Quantitative	All key outcome metrics (IL-6, TNF-α production, MMP-3 expression, PI3K/AKT/NF-κB activation) are presented numerically with mean ± SD and n, control groups are per protocol, data are suitable for meta-analysis.	In vitro / experimental	Meets all inclusion criteria for design, population, intervention and outcomes.
Wang, X. and He, J. and Zhang, Q. and He, J. and Wang, Q.	2025	Constructing a 3D Co-Culture in Vitro Synovial Tissue Model for Rheumatoid Arthritis Research	Mater Today Bio	10.1016/j.mtbio.2025.101492	english	An in vitro experimental study aimed to investigate the effects of 3D M1 macrophage culture and FABP4 inhibition on the pathological phenotypes of RA-FLS and HUVEC, with an emphasis on the role of the PI3K/AKT pathway in regulating proliferation, migration, invasion and proinflammatory cytokine production.	Control (no treatment), Treatment with 2D-CM (conditioned medium from M1 macrophages in 2D), Treatment with 3D-CM (conditioned medium from M1 macrophages in 3D), Treatment with 3D-CM + FABP4 inhibitor BMS309403 (20 μM).	Design: Original in vitro study on RA-FLS and HUVEC cells, meeting protocol criteria. Population: RA-FLSs and HUVECs, model appropriate. Intervention: Use of conditioned medium from M1 macrophages, as well as a pharmacological inhibitor of FABP4, affecting the PI3K/AKT pathway. Control: Vehicle and untreated groups are present. Outcomes: Proliferation, migration, invasion, expression of cytokines…	The data are presented mainly as graphs (bar charts, western blot images) and RT-qPCR, with numerical values ​​of mean ± SD and n indicated in the figure legends (Figures S18, S19, S20). There are no tables with full numerical data, the main results are described in the Results and Figures and Tables sections. N is indicated in the methods and figure captions.	Qualitative	Outcomes are presented only descriptively and on graphs without a full set of numerical data (mean, SD, n) for all groups, there are no tables with full numerical values, data on PI3K/AKT pathway inhibition are presented qualitatively and via western blot images, which corresponds to category Qualitative	In vitro / experimental	Meets all inclusion criteria for design, population, intervention and outcomes. The study is relevant for qualitative analysis of the effect of PI3K/AKT pathway inhibition in RA-FLS in vitro.
Wu, H. and Wang, J. and Zhao, Q. and Ding, Y. and Zhang, B. and Kong, L.	2020	Protocatechuic Acid Inhibits Proliferation, Migration and Inflammatory Response in Rheumatoid Arthritis Fibroblast-like Synoviocytes	Artif Cells Nanomed Biotechnol	10.1080/21691401.2020.1776307	english	To evaluate the effect of protocatechuic acid (PCA) on proliferation, migration, invasion, proinflammatory cytokine production and apoptosis in RA-FLS in vitro. An in vitro experimental study using primary RA-FLS and different concentrations of PCA.	Control (no treatment), PCA 5 μM, PCA 10 μM, PCA 20 μM	Design: Original in vitro study in RA-FLS, per protocol. Population: Primary RA-FLS, per protocol. Intervention: PCA, Akt/mTOR pathway inhibitor, per protocol. Control: vehicle control, per protocol. Outcomes: Proliferation, migration, invasion, cytokines, apoptosis, Akt/mTOR pathway, all pertinent.	Data are presented mainly as bar charts with quantitative assessment, n is given in the caption (n=3-5). SD are presented visually in the charts. There are no tables with numerical values. Western blot and qRT-PCR data are also presented graphically. Sources: Results section, Figures 1-6.	Qualitative	Outcome is presented only in the form of graphs and descriptions, numerical values ​​of mean±SD and n are absent in the text and tables, the data are not suitable for direct quantitative meta-analysis.	In vitro / experimental	Relevant in vitro study, eligible cell model, intervention and outcome match inclusion criteria.
Xu, J. and Jiang, C. and Cai, Y. and Guo, Y. and Wang, X. and Zhang, J. and Xu, J. and Xu, K. and Zhu, W. and Wang, S. and Zhang, F. and Geng, M. and Han, Y. and Ning, Q. and Xu, P. and Meng, L. and Lu, S.	2020	Intervening Upregulated SLC7A5 Could Mitigate Inflammatory Mediator by mTOR-P70S6K Signal in Rheumatoid Arthritis Synoviocytes	Arthritis Res Ther	10.1186/s13075-020-02296-8	english	An experimental in vitro study aimed at investigating the effect of inhibition of the amino acid transporter SLC7A5 on the activity of the PI3K/AKT/mTOR pathway and the expression of MMP3 and MMP13 in RA-FLS. The mechanism of regulation of mRNA translation and protein production, as well as the effect of IL-1β and amino acids on the activation of mTOR signaling are investigated.	Control (no treatment), IL-1β (20 ng/mL), IL-1β + SLC7A5 monoclonal antibody blocker, IL-1β + siRNA SLC7A5 knockdown, IL-1β + rapamycin (mTORC1 inhibitor), amino acid supplementation (Trp, Phe, Kyn) with IL-1β, amino acid deficient media (Trp-deficient) with IL-1β	Design: Original in vitro study in RA-FLS, including primary cultures and cell lines, with pharmacological inhibition of mTOR and SLC7A5 (impact on PI3K/AKT/mTOR pathway). Population: RA-FLS, eligible. Intervention: mTOR inhibition (rapamycin), SLC7A5 inhibition (antibodies, siRNA) - per protocol. Control: vehicle and IL-1β stimulation without inhibitor. Outcomes: quantitative data on MMP3, MMP13…	Data are presented as numerical values ​​mean±SD, n=3-6, in tables and graphs (Western blot densitometry, RT-qPCR), including Supplementary Figures and Tables. N is indicated in the figure description. The main data on mTOR and SLC7A5 inhibition, as well as changes in MMP3, MMP13, p-mTOR, p-P70S6K, cytokines are presented in the Results section and Figures 3, 4, 5, 6.	Quantitative	All key outcome metrics (protein expression of MMP3, MMP13, p-mTOR, p-P70S6K, cytokines) are presented numerically with mean±SD and n, control groups are per protocol, data are suitable for meta-analysis.	In vitro / experimental	Meets all inclusion criteria for design, population, intervention and outcomes.
Yang, L. and Liu, R. and Ouyang, S. and Zou, M. and Duan, Y. and Li, L. and Guan, T. and Zhang, T. and He, J.	2021	Compounds DRG and DAG, Two Phenol Glycosides, Inhibit TNF-α-stimulated Inflammatory Response through Blocking NF-kB/AKT/JNK Signaling Pathways in MH7A Cells	Inflammation	10.1007/s10753-021-01452-9	english	Evaluation of the anti-inflammatory effect and mechanisms of action of two phenolic glycosides DRG and DAG on TNF-α-induced inflammatory processes in MH7A cells (RA-FLS model) in vitro. An experimental study using cellular and molecular methods.	Control (no treatment), TNF-α model (10 ng/ml), Treatment DRG (10 μM) + TNF-α, Treatment DAG (10 μM) + TNF-α	Design: Original in vitro study on human RA-FLS (MH7A). Population: MH7A cells, a relevant model of RA-FLS. Intervention: Pharmacological inhibitors (DRG and DAG) with proven inhibition of the PI3K/AKT/mTOR pathway (p-AKT inhibition). Control: vehicle and TNF-α stimulation without inhibitor. Outcomes: quantitative data on cytokines (IL-2, IL-6, IL-8, IFN-γ), NO, p-AKT, p-NF-kB, p-JNK. Fully compl…	Data are presented as mean ± SEM from three independent experiments, with numerical values ​​and statistical significance in the Results section and in the figures (Fig. 2, Fig. 3, Fig. 4). Tables 1–3 contain numerical data for cell viability, NO inhibition, and IC50. All key outcomes are available in the text and figures, but without full SD and n in the tables, n is reported in the methods as 3…	Qualitative	The results are presented only as graphs with mean ± SEM and descriptions, without full SD and n for all groups, there are no tables with full numerical data for meta-analysis. There are data on PI3K/AKT/mTOR pathway (p-AKT) inhibition, but they are presented graphically. Therefore, the publication is suitable only for qualitative analysis.	In vitro / experimental	Relevant in vitro study, eligible cell model (MH7A), intervention (DRG, DAG) and outcomes (cytokines, p-AKT, NF-kB, JNK phosphorylation) match inclusion criteria. Data suitable for narrative synthesis.
Yang, L. and Cao, N. and Miao, Y. and Dai, Y. and Wei, Z.	2021	Morin Acts as a USP7 Inhibitor to Hold Back the Migration of Rheumatoid Arthritis Fibroblast-Like Synoviocytes in a "Prickle1-mTORC2" Dependent Manner	Mol Nutr Food Res	10.1002/mnfr.202100367	english	The study aims to investigate the effect of morin, a natural compound, on RA-FLS migration in vitro, with a focus on inhibition of mTORC2 and its associated signaling pathways. In vitro experimental study using RA-FLS and MH7A cell lines.	Control (no treatment), PDGF (10 ng/ml), Morin 1 μM, Morin 3 μM, Morin 10 μM, Morin 30 μM, MHY1485 (mTORC2 activator) 10 μM, Prickle1 and USP7 overexpressing plasmids, combinations with Morin and PDGF.	Design: In vitro experiment on RA-FLS and MH7A, according to protocol. Population: RA-FLS and MH7A, included. Intervention: Morin as an inhibitor of mTORC2/PI3K/AKT pathway, according to protocol. Control: Vehicle and PDGF, according to protocol. Outcomes: Migration, proliferation, apoptosis, phosphorylation of AKT, FAK, Paxillin, integrin β1, according to protocol.	Data are presented primarily as graphs (wound healing, Transwell, Western blot), with quantitative assessment as mean ± SEM from three independent experiments (Results, Figures 1–7). Numerical values ​​of mean, SEM, and n (n=3) are provided in the Results section and in the figure legends. There are no tables with full numerical data; proliferation and apoptosis data are described qualitatively a…	Qualitative	Outcome is presented mainly in graphical form with description of effects, full numerical data of mean±SD and n are missing for all outcomes, data on PI3K/AKT/mTOR pathway inhibition are described qualitatively and via Western blot, migration is described with numerical percentages of inhibition, but without a full set of statistical data for meta-analysis.	In vitro / experimental	Relevant in vitro study, eligible cell model, intervention and outcome match inclusion criteria. However, the data are presented mainly in graphical and qualitative form, which corresponds to category 3.
Zhang, X. and Guan, X. and Piao, Y. and Che, X. and Si, M. and Jin, J.	2022	Baicalein Induces Apoptosis of Rheumatoid Arthritis Synovial Fibroblasts through Inactivation of the PI3K/Akt/mTOR Pathway	Evid Based Complement Alternat Med	10.1155/2022/3643265	english	An in vitro study aimed to investigate the effect of baicalin (BAI) on proliferation, migration, apoptosis and PI3K/Akt/mTOR signaling pathway in human synovial sarcoma SW982 cells, used as a model for RA-FLS. The main question is how BAI affects cellular functions and molecular mechanisms associated with the progression of rheumatoid arthritis.	Control (0 μM BAI), Treatment A (15 μM BAI), Treatment B (25 μM BAI), Treatment C (50 μM BAI)	Design: Original in vitro study on the SW982 cell line, which is a model of RA-FLS, according to the protocol. Intervention: pharmacological inhibitor of PI3K/Akt/mTOR (baicalin) is used in different concentrations, which meets the criteria. Control: vehicle control (0 μM BAI). Outcomes: proliferation, migration, apoptosis, expression and phosphorylation of PI3K/Akt/mTOR components, MMPs - all re…	Data are presented primarily as bar charts with quantitative evaluation including means and statistical significance, and as western blots with quantitative analysis. N=3 for most experiments, as indicated in the Methods section and in the figure legends (Figures 1-4). There are no full tables with numerical values; data are extracted from the graphs and their legends.	Qualitative	Outcome is presented only in the form of graphs and descriptions, there are no full numerical data (mean±SD, n) in tables or text, which does not allow inclusion in the meta-analysis. The data are qualitative and semi-quantitative, suitable for narrative analysis.	In vitro / experimental	Relevant in vitro study, eligible cell model, intervention and outcome match inclusion criteria.
Zhang, X. and He, X. and Zhang, M. and Wu, T. and Liu, X. and Zhang, Y. and Xie, Z. and Liu, S. and Xia, T. and Wang, Y. and Wei, F. and Wang, H. and Xie, C.	2023	Efficient Delivery of the lncRNA LEF1-AS1 through the Antibody LAIR-1 (CD305)-Modified Zn-Adenine Targets Articular Inflammation to Enhance the Treatment of Rheumatoid Arthritis	Arthritis Res Ther	10.1186/s13075-023-03226-0	english	To evaluate the effects of (Zn-Adenine)@Ab nanoparticles loaded with lncRNA LEF1-AS1 on proliferation, apoptosis, proinflammatory cytokine production and PI3K/AKT signaling pathway activity in RA-FLS in vitro and in vivo. Experimental study using cell lines and primary RA-FLS, as well as a collagen-induced arthritis model in rats.	Control (no treatment), (Zn-Adenine)@Ab, (Zn-Adenine)@Ab@lncRNA LEF1-AS1, free LEF1-AS1, MTX (in vivo positive control)	Design: In vitro experiment on RA-FLS and in vivo model; according to protocol. Population: RA-FLS (primary and HFLS), according to protocol. Intervention: nanoparticles with lncRNA LEF1-AS1 affecting PI3K/AKT pathway, according to protocol. Control: vehicle and untreated, according to protocol. Outcomes: proliferation, apoptosis, cytokines, p-PI3K and p-AKT expression, according to protocol.	The data are presented mainly in the form of graphs (Figures 5 and 6), with quantitative values, but without tables with mean±SD and n. N is indicated in the methods and caption to the figures. Numerical values ​​of mean, SD, n are missing in the text and tables, only graphs with errors and statistical p values. Supplementary is missing.	Qualitative	Outcome is presented only in the form of graphs and descriptions, numerical data of mean±SD and n are missing, which does not allow inclusion in the meta-analysis. The data are qualitative and graphical, suitable for narrative analysis.	In vitro / experimental	Relevant in vitro study, eligible cell model, intervention and outcome match inclusion criteria.
Zhang, W. and Yin, G. and Zhao, H. and Ling, H. and Xie, Z. and Xiao, C. and Chen, Y. and Lin, Y. and Jiang, T. and Jin, S. and Wang, J. and Yang, X.	2021	Secreted KIAA1199 Promotes the Progression of Rheumatoid Arthritis by Mediating Hyaluronic Acid Degradation in an ANXA1-dependent Manner	Cell Death Dis	10.1038/s41419-021-03393-5	english	An in vitro experimental study aimed to investigate the role and mechanism of action of KIAA1199 protein in hyaluronic acid (HA) degradation in RA-FLS, with an emphasis on the effect of PI3K/Akt/mTOR pathway inhibition on KIAA1199 expression and associated inflammatory processes.	Control (no treatment), RA-FLS, KIAA1199/293T cells, RA-FLS with PI3K inhibition (ly294002), Akt inhibition (GSK690693), STAT3 inhibition (Stattic), RA-FLS with IL-6R blockade, RA-FLS with siRNA knockdown PI3K, STAT3, ANXA1, HYAL2, CD44 knockdown.	Design: Original in vitro study in RA-FLS and cell lines, per protocol. Population: RA-FLS, per protocol. Intervention: PI3K/Akt inhibitors (ly294002, GSK690693), IL-6R blockade, siRNA knockdown PI3K, per protocol. Control: vehicle and untreated, per protocol. Outcomes: Quantitative data on KIAA1199 expression, HA degradation activity, cytokine levels (IL-6, IL-1β, TNF-α), Western blot p-Akt, PI3…	The data are presented in the Results and Figures and Tables sections. Numerical values ​​of mean ± SD and n (n=3) are given in the text and tables. Graphs with bar charts are accompanied by numerical values ​​in the text. N is given in Methods and captions. Western blot, ELISA, qPCR with quantitative results were used.	Quantitative	All key outcome metrics (proliferation, migration, cytokines, PI3K/Akt/mTOR pathway activity) are presented with mean±SD, n, appropriate controls, data are available in tables and text, allowing inclusion in meta-analysis.	In vitro / experimental	Meets all inclusion criteria for design, population, intervention and outcomes.
Zong, S. and Zhou, J. and Cai, W. and Yu, Y. and Wang, Y. and Song, Y. and Cheng, J. and Li, Y. and Gao, Y. and Wu, B. and Xian, H. and Wei, F.	2023	[Berberine inhibits autophagy and promotes apoptosis of fibroblast-like synovial cells from rheumatoid arthritis patients through the ROS/mTOR signaling pathway]	Nan Fang Yi Ke Da Xue Xue Bao	10.12122/j.issn.1673-4254.2023.04.07	chi	Evaluation of the effect of berberine (BBR) on proliferation, apoptosis, autophagy and ROS/mTOR levels in RA-FLSs in vitro. An experimental study using a pharmacological inhibitor of BBR to study the mechanisms of regulation of cellular processes in RA-FLSs.	Control (no treatment), TNF-α (25 ng/mL), TNF-α + BBR (30 μmol/L), TNF-α + RAPA (500 mmol/L), TNF-α + BBR + RAPA, H2O2, TNF-α + NAC, CQ (1 mmol/L)	Design: Original in vitro study in RA-FLSs; Population: RA-FLSs including primary cells; Intervention: Pharmacological inhibitor (BBR) targeting mTOR pathway; Control: Vehicle and TNF-α stimulation; Outcomes: Proliferation, apoptosis, p-mTOR levels, ROS, autophagy all per protocol.	Data are presented as numerical values ​​mean±SD with n=3, presented in bar charts and tables with quantitative analysis (Figures 1-6, Figures and Tables section). SD and n are indicated in the figure legends. Some data on apoptosis and proliferation are presented in tables and graphs with exact values.	Quantitative	All key outcome metrics (proliferation, apoptosis, ROS, p-mTOR, autopathia) are presented with numerical values ​​of mean±SD, n=3, with suitable control groups, allowing inclusion of data in meta-analysis.	In vitro / experimental	Meets all inclusion criteria for design, population, intervention and outcomes.
