# Supplementary material for: Pharmacological Inhibition of the PI3K/AKT/mTOR Pathway in Rheumatoid Arthritis Synoviocytes: A Systematic Review and Meta-Analysis (Preclinical)
Source: Pharmaceuticals (Basel). 2025 Aug 2;18(8):1152. doi: 10.3390/ph18081152 (PMC12388949; doi:10.3390/ph18081152)
Supplement: Supplementary file 1 [file pharmaceuticals-18-01152-s001.zip › pharmaceuticals-3779354-supplementary/Supplementary/Table S9. Full Text screening exclude.xlsx]

## Sheet: Eng
Authors	Year	Title	Journal	Doi Or Url	Language	Study Title	Study Focus	Experimental Groups	Protocol Alignment	Data Sources and Availability	Inclusion Category	Inclusion Decision Comment	Publication Type	Exclusion Category	Exclusion Reason	Include Reason	Failed Criteria	Key Supporting Text	Screening Decision Comment
Aihaiti, Y. and Tuerhong, X. and Zheng, H. and Cai, Y. and Yang, M. and Xu, P.	2022	Peroxiredoxin 4 Regulates Tumor-Cell-like Characteristics of Fibroblast-like Synoviocytes in Rheumatoid Arthritis through PI3k/Akt Signaling Pathway	Clin Immunol	10.1016/j.clim.2022.108964	english						Exlusion	No Full Text
Ao, L. and Gao, H. and Jia, L. and Liu, S. and Guo, J. and Liu, B. and Dong, Q.	2022	Matrine Inhibits Synovial Angiogenesis in Collagen-Induced Arthritis Rats by Regulating HIF-VEGF-Ang and Inhibiting the PI3K/Akt Signaling Pathway	Mol Immunol	10.1016/j.molimm.2021.11.002	english						Exlusion	No Full Text
Cai, D. and Hong, S. and Yang, J. and San, P.	2020	The Effects of microRNA-515-5p on the Toll-Like Receptor 4 (TLR4)/JNK Signaling Pathway and WNT1-Inducible-Signaling Pathway Protein 1 (WISP-1) Expression in Rheumatoid Arthritis Fibroblast-Like Synovial (RAFLS) Cells Following Treatment with Receptor Activator of Nuclear Factor-kappa-B Ligand (RANKL)	Med Sci Monit	10.12659/msm.920611	english	The Effects of microRNA-515-5p on the Toll-Like Receptor 4 (TLR4)/JNK Signaling Pathway and WNT1-Inducible-Signaling Pathway Protein 1 (WISP-1) Expression in Rheumatoid Arthritis Fibroblast-Like Synovial (RAFLS) Cells Following Treatment with Receptor Activator of Nuclear Factor-kappa-B Ligand (RANKL)	An in vitro study aimed to investigate the effect of microRNA-515-5p on WISP-1 gene expression and TLR4/JNK signaling pathway in RAFLS cells during RANKL treatment. The focus is on the regulation of proliferation, apoptosis, cell cycle, and expression of proteins related to PI3K/AKT/mTOR and other pathways.	Normal control, miR-515-5p mimic, miR-515-5p inhibitor, RANKL (50 ng/ml), miR-515-5p mimic + RANKL, miR-515-5p inhibitor + RANKL	Design: In vitro experiment on RAFLS cells, according to the protocol. Population: RAFLS cells, according to the protocol. Intervention: use of miR-515-5p mimics and inhibitors, as well as RANKL, which are not direct inhibitors of the PI3K/AKT/mTOR pathway, but affect other signaling pathways (TLR4/JNK, WISP1). Control: normal control group and groups with RANKL, according to the protocol. Outcom…	The data are presented mainly in the form of graphs (Figures 1-6), including bar charts with errors, flow cytometry, Western blot, RT-PCR. Numerical values ​​of mean, SD, n are missing in the text and tables, the data are available only visually in the graphs and in the figure captions.	Exlusion	Design: In vitro experiment on RAFLS, but the intervention is not PI3K/AKT/mTOR pathway inhibition but miR-515-5p and RANKL which do not meet protocol criteria. Data are presented in graphs only, no numerical values ​​for meta-analysis.	In vitro / experimental (cellular, molecular)	Intervention (not that intervention)	The miR-515-5p mimics/inhibitors and RANKL, which are not pharmacological inhibitors of the PI3K/AKT/mTOR pathway, are used, which does not meet the inclusion criteria of the protocol.	None	Intervention: not a pharmacological inhibitor of PI3K/AKT/mTOR pathway, but regulation via miR-515-5p and RANKL (Exclusion criterion 3: No PI3K/AKT/mTOR inhibition).	“The miR-515-5p mimics promoted cell proliferation, reduced apoptosis and promoted the cell cycle. The miR-515-5p mimics reduced the expression of TLR4, WISP1, and JNK, while the miR-515-5p inhibitor promoted the expression of TLR4, WISP1, and JNK at the mRNA level" (Results, Figures 1-6). “WISP1 has previously been reported to promote cell growth and to inhibit apoptosis by activating the downst…	The decision is clear: the study does not meet the intervention criteria of the protocol, despite the relevant model and in vitro design. The data do not allow a quantitative meta-analysis on PI3K/AKT/mTOR inhibition.
Chen, Jian and Lin, Xian and He, Juan and Liu, Dandan and He, Lianhua and Zhang, Miaomiao and Luan, Huijie and Hu, Yiping and Tao, Cheng and Wang, Qingwen	2022	Artemisitene Suppresses Rheumatoid Arthritis Progression via Modulating METTL3-mediated N6-methyladenosine Modification of ICAM2~mRNA in Fibroblast-like Synoviocytes	Clin Transl Med	10.1002/ctm2.1148	english	Artemisitene (ATT) inhibits METTL3-mediated m6A methylation of ICAM2 mRNA and modulates METTL3/ICAM2/PI3K/AKT/p300 feedback loop in rheumatoid arthritis-fibroblast-like synoviocytes (RA-FLSs)	An in vitro experimental study aimed to investigate the effect of ATT inhibitor on the proliferation, migration, invasion and apoptosis of RA-FLSs, as well as the regulation of PI3K/AKT/mTOR signaling pathway through the METTL3/ICAM2/PI3K/AKT/p300 feedback loop.	Control (no treatment), ATT treatment (10 μM), ATT + 740Y-P (PI3K activator), OE-ICAM2 (ICAM2 overexpression), ICAM2 knockdown, METTL3 overexpression, METTL3 knockdown	Design: Original in vitro study in RA-FLSs, per protocol. Population: RA-FLSs from patients and MH7A line, per protocol. Intervention: Pharmacological inhibitor of ATT affecting PI3K/AKT/mTOR pathway, per protocol. Control: Vehicle and stimulation, per protocol. Outcomes: Proliferation, migration, invasion, apoptosis, expression of PI3K/AKT/mTOR pathway components, presented but data mainly in gr…	The data are presented mainly as graphs (bar charts, Western blot images) and microscopy images in the Results and Figures and Tables sections. Numerical values ​​of mean, SD and n are missing from the text and tables. N is indicated in the caption to the figures (n=3 or n=5), but full numerical data are missing.	Exlusion	The study design is in vitro, but full numerical data (mean±SD, n) for key outcomes are not available, data are presented only in graphs and images, which does not allow for quantitative meta-analysis.	In vitro experimental study	['Outcome (no required quantitative outcomes)', 'Data availability (no complete numerical data available for meta-analysis)']	There are no complete numerical data (mean±SD, n) for the main outcomes, the data are presented only graphically and qualitatively (microscopy, Western blot), which does not meet the criteria for inclusion in the meta-analysis.	None	Exclusion criterion: No quantitative data (mean±SD, n) for the main outcome; data are presented only graphically and qualitatively.	ATT reduced p-PI3K, p-AKT and p300 levels in RA-FLSs (Figure 6M,N), ATT suppressed proliferation, migration and invasion, and induced apoptosis in RA-FLSs (Results, Figures 6 and 7, Figures and Tables section). However, the data are presented only as graphs and images, without numerical values ​​of mean±SD and n (Results, Figures and Tables).	The decision was based on the lack of complete numerical data for quantitative analysis, despite the relevance of the model and intervention. The data are presented only graphically and qualitatively, which excludes inclusion in the meta-analysis.
Chen, J. and Lin, X. and Liu, K. and He, J. and Li, X. and Zhang, C. and Deng, Y. and Luo, L. and Tao, C. and Wang, Q.	2023	CT2-3 Induces Cell Cycle Arrest and Apoptosis in Rheumatoid Arthritis Fibroblast-like Synoviocytes through Regulating PI3K/AKT Pathway	Eur J Pharmacol	10.1016/j.ejphar.2023.175871	english						Exlusion	No Full Text
Cheng, F. and Yang, S. Y. and Fang, X. X. and Wang, X. and Zhao, F. T.	2022	[Role of the CCL28-CCR10 pathway in monocyte migration in rheumatoid arthritis]	Beijing Da Xue Xue Bao Yi Xue Ban	10.19723/j.issn.1671-167X.2022.06.003	chi	Role of the CCL28-CCR10 pathway in monocyte migration in rheumatoid arthritis	Investigation of the involvement of the CCL28-CCR10 signaling pathway in the migration of monocytes in the context of rheumatoid arthritis.	Comparison of monocyte migration under stimulation of the CCL28-CCR10 axis versus controls; includes in vitro assays with patient-derived samples	Does not focus match review protocol: the study on CCL28-CCR10 pathway and monocyte migration, not on PI3K/AKT/mTOR inhibition in RA-FLS.	The data are presented only as graphs and images, without numerical tables or detailed descriptions in the text.	Exlusion	Design: No numerical data available for quantitative analysis, data presented graphically only; unable to isolate the effect of PI3K/Akt/mTOR pathway inhibition in RA-FLSs.	In vitro / experimental (cellular, molecular)	Outcome (no required outcomes)	There are no quantitative data on PI3K/Akt/mTOR pathway inhibition in RA-FLSs, data are presented only graphically without numerical values ​​of mean, SD and n.	None	Exclusion criterion: No quantitative data for meta-analysis; data are presented only graphically without numerical values.	The data are presented only in graphs and images (Figures and Tables section); there are no numerical values ​​of mean, SD, n for the main outcomes.	The publication does not contain numerical data required for inclusion in the meta-analysis, which corresponds to protocol category 0.
Chen, K. and Lin, Z. W. and He, S. M. and Wang, C. Q. and Yang, J. C. and Lu, Y. and Xie, X. B. and Li, Q.	2019	Metformin Inhibits the Proliferation of Rheumatoid Arthritis Fibroblast-like Synoviocytes through IGF-IR/PI3K/AKT/m-TOR Pathway	Biomed Pharmacother	10.1016/j.biopha.2019.108875	english	Metformin Inhibits the PI3K/AKT/mTOR Pathway and Suppresses RA-FLS Proliferation in Vitro	An experimental in vitro study aimed at investigating the effect of metformin as an inhibitor of the PI3K/AKT/mTOR pathway on proliferation, cell cycle, apoptosis and phosphorylation of key proteins of the signaling cascade in RA-FLS cells.	Control (no treatment), Treatment A (metformin 20 μM), Treatment B (metformin 40 μM), Treatment C (3-MA 2.5 mM, PI3K inhibitor), Treatment D (Human IGF-I Protein 10 ng/mL, IGF-IR agonist), Treatment E (AICAR 0.1 μM)	Design: Original in vitro study in RA-FLS, per protocol. Population: RA-FLS, per protocol. Intervention: Metformin and 3-MA as PI3K/AKT/mTOR inhibitors, per protocol. Control: Vehicle and IGF-I stimulation, per protocol. Outcomes: Proliferation, cell cycle, apoptosis, AKT and mTOR phosphorylation, per protocol.	The data are presented mainly in graphs (Figures 2, 3, 4, 5, 6) and in the description of the results in the Results section. The numerical values ​​of mean, SD and n are missing, the data on SD are visually on the bar charts. N is specified in Methods (n is implicit, but described). There are no tables with full numerical data.	Exlusion	Design: In vitro experiment, but the intervention is metformin, which is not a direct PI3K/AKT/mTOR inhibitor but acts indirectly through IGF-IR. There is no direct pharmacological inhibition of PI3K/AKT/mTOR, which does not meet the protocol criteria.	In vitro / experimental	['Intervention (not that intervention)']	Metformin was used, which is not a direct PI3K/AKT/mTOR inhibitor but acts through suppression of IGF-IR, which does not meet the inclusion criteria of the protocol.	None	Exclusion criterion: Intervention is not a direct PI3K/AKT/mTOR inhibitor, but metformin with an indirect effect.	"We found that metformin suppressed the expression of IGF-IR, PI3K, p-AKT, and p-mTOR in RA-FLSs, but did not alter the total levels of AKT and mTOR. Metformin induced cell cycle arrest in the G2/M phase and affected phosphorylation of 4E-BP1 and p70s6k through suppression of the IGF-IR/PI3K/AKT/mTOR pathway" (Results, Discussion, Figures 2-6).	The solution was obvious, since metformin is not a direct PI3K/AKT/mTOR inhibitor, but acts through IGF-IR, which is not in accordance with the protocol.
Dai, L. P. and Xu, X. D. and Yang, T. T. and Yin, Z. H. and Ye, Z. Z. and Wei, Y. Z.	2022	SPTBN1 Attenuates Rheumatoid Arthritis Synovial Cell Proliferation, Invasion, Migration and Inflammatory Response by Binding to PIK3R2	Immunoinflammation Dis	10.1002/iid3.724	english	SPTBN1 overexpression attenuates proliferation, migration, invasion, inflammation and promotes apoptosis of RA-FLSs via PIK3R2-mediated inhibition of PI3K/AKT signaling	An in vitro experimental study aimed to investigate the effect of SPTBN1 overexpression on the functional properties of RA-FLSs, including proliferation, migration, invasion, proinflammatory cytokine production and apoptosis, as well as on the activity of the PI3K/AKT signaling pathway through interaction with PIK3R2.	Control (no treatment), Ov-NC (plasmid control), Ov-SPTBN1 (SPTBN1 overexpression), siRNA-NC (siRNA control), siRNA-PIK3R2 (PIK3R2 downregulation), Ov-SPTBN1 + siRNA-NC, Ov-SPTBN1 + siRNA-PIK3R2	Design: In vitro experiment on RA-FLSs (compliant with protocol). Population: RA-FLSs (compliant). Intervention: SPTBN1 overexpression affecting PI3K/AKT/mTOR pathway via PIK3R2 (compliant). Control: vehicle and siRNA-NC (compliant). Outcomes: proliferation, migration, invasion, cytokines (IL-6, IL-8, IL-1β), apoptosis, p-PI3K, p-AKT expression (compliant).	The data are presented as graphs and western blots with quantitative values ​​mean±SD, n=3, with statistical significance indicated (Results, Figures 2-7). There are no tables with numerical data, all data on graphs and western blots.	Exlusion	Design: In vitro experiment, but the intervention is SPTBN1 overexpression, not a pharmacological PI3K/mTOR/AKT inhibitor. No PI3K/AKT/mTOR inhibitors used, only genetic manipulation (overexpression, siRNA). Therefore, does not meet the intervention criteria of the protocol.	In vitro / experimental (cellular, molecular)	['Intervention (not a pharmacological PI3K/mTOR/AKT inhibitor, but genetic overexpression and siRNA)']	The intervention does not meet the protocol criteria: there are no pharmacological inhibitors of PI3K/AKT/mTOR, only genetic methods (overexpression, siRNA) are used.	None	Exclusion criterion: Intervention - only genetic interventions without pharmacological inhibition of the PI3K/AKT/mTOR pathway.	"SPTBN1 overexpression repressed the proliferation, invasion, migration, and inflammation of RA-FLSs but promoted apoptosis" (Results, section 04_RESULTS.md, Figures 2-7). "SPTBN1 inhibited PI3K/AKT signaling expression in RA-FLSs via PIK3R2" (Results, Figures 6-7). There are no data on pharmacological inhibition of PI3K/AKT/mTOR.	The decision is based on non-compliance of the intervention with the protocol: the study uses genetic overexpression and siRNA, rather than pharmacological PI3K/AKT/mTOR inhibitors, which excludes inclusion in the meta-analysis.
Dai, Li-Ping and Xu, Xiao-Dong and Yang, Ting-Ting and Yin, Zhi-Hua and Ye, Zhi-Zhong and Wei, Ya-Zhi	2022	SPTBN1 Attenuates Rheumatoid Arthritis Synovial Cell Proliferation, Invasion, Migration~and Inflammatory Response by Binding to PIK3R2	Immunoinflammation Dis	10.1002/iid3.724	english	SPTBN1 attenuated the proliferation, migration, invasion, inflammation and promoted apoptosis of RA-FLSs via PIK3R2 by inhibiting PI3K/AKT signaling	An in vitro experimental study aimed to investigate the effect of SPTBN1 overexpression on the functional properties of RA-FLSs, including proliferation, migration, invasion, proinflammatory cytokine production and apoptosis, as well as on the activity of the PI3K/AKT signaling pathway through interaction with PIK3R2.	Control (no treatment), Ov-NC (control plasmids), Ov-SPTBN1 (SPTBN1 overexpression), Ov-SPTBN1 + siRNA-NC, Ov-SPTBN1 + siRNA-PIK3R2 (SPTBN1 overexpression with PIK3R2 inhibition)	Design: Original in vitro study in RA-FLSs, per protocol. Population: RA-FLSs including primary and cell lines, per protocol. Intervention: Pharmacological modulation of PI3K/AKT/mTOR pathway via SPTBN1 and PIK3R2, which affects PI3K/AKT signaling, per protocol. Control: vehicle and siRNA-NC, per protocol. Outcomes: Proliferation, migration, invasion, cytokines (IL-6, IL-8, IL-1β), apoptosis, p-P…	The data are presented in the Results and Figures and Tables sections. All key outcomes (proliferation, migration, invasion, cytokines, apoptosis, expression of signaling proteins) are presented as numerical values ​​with mean±SD and n=3, in tables and graphs (Figures 2, 3, 4, 5, 6, 7). N is indicated in the figure legends. Quantification methods: CCK-8, Edu, ELISA, RT-qPCR, Western blot, TUNEL. …	Exlusion	The in vitro study design, RA-FLSs, intervention and outcomes are in accordance with the protocol, however, the intervention is not a direct pharmacological inhibitor of PI3K/AKT/mTOR but is associated with modulation of SPTBN1 and PIK3R2, which does not meet the inclusion criteria of the protocol, since there is no direct inhibition of the PI3K/AKT/mTOR pathway by pharmacological agents.	In vitro / experimental (cellular, molecular)	Intervention (not that intervention)	The intervention involves modulation of SPTBN1 and PIK3R2 rather than direct pharmacological inhibition of PI3K, AKT or mTOR inhibitors, which does not meet the protocol inclusion criteria.	None	Exclusion criterion: Intervention (not a pharmacological inhibitor of PI3K/AKT/mTOR, but genetic/protein modulation of SPTBN1 and PIK3R2).	The Results section indicates that SPTBN1 affects PI3K/AKT signaling via PIK3R2, but the intervention is SPTBN1 overexpression and siRNA to PIK3R2, not a pharmacological PI3K/AKT/mTOR inhibitor (Results, Figures 4-7).	The decision is difficult because the in vitro study is on RA-FLSs with relevant outcomes, but the intervention is not protocol-compliant because there is no direct pharmacological inhibition of the PI3K/AKT/mTOR pathway.
Elkhider, A. and Wei, J. and Al-Azab, M. and Tang, Y. and Walana, W. and Li, W. and Yuan, B. and Ye, Y. and Wang, G. and Zhang, Y. and Li, X.	2020	IL-34 Modulates Rheumatoid Synovial Fibroblasts Proliferation and Migration via ERK/AKT Signaling Pathway	Clin Exp Rheumatol	not available	english	IL-34 modulates rheumatoid sFLS proliferation and migration	Evaluation of the effect of IL-34 on the proliferation, migration and apoptosis of synovial fibroblast-like cells (sFLS) in rheumatoid arthritis in vitro. An experimental study using RA-FLS cell cultures.	Control (no treatment), IL-34 treatment (10 ng/mL), IL-34 down-regulated cells (siRNA knockdown).	Design: In vitro experiment on RA-FLS, per protocol. Population: RA-FLS, per protocol. Intervention: IL-34 and its regulation, not a PI3K/AKT/mTOR inhibitor, does not meet protocol intervention criteria. Control: vehicle and untreated, per protocol. Outcomes: proliferation, migration, apoptosis, but not assessment of PI3K/AKT/mTOR pathway inhibition, which does not meet protocol intervention crit…	Data are presented mainly as graphs (CCK-8 assay, wound-healing, transwell migration, apoptosis assay) and Western blot (protein levels). There are no tables with numerical values ​​of mean±SD and n. N is given in the methods (6 replicates).	Exlusion	The study design is in vitro, but the intervention is not a PI3K/AKT/mTOR inhibitor but is IL-34 related, which does not meet protocol criteria.	In vitro / experimental	Intervention (not that intervention)	The intervention is related to IL-34 and not to PI3K/AKT/mTOR pathway inhibition, which does not meet the protocol inclusion criteria.	None	Exclusion criterion: Intervention is not a PI3K/mTOR/AKT inhibitor.	«IL-34 modulates rheumatoid sFLS proliferation and migration» (Title, Abstract); «IL-34 down-regulated cells» and «Western blot analysis showed ERK1/2 and AKT1/2 pathways activation» (Results); «Cells treated with IL-34 or siRNA knockdown» (Methods); data are presented only in graphs and Western blot, without numerical data on PI3K/AKT/mTOR inhibition (Figures 3,4,5)【4:1†04_RESULTS.md】【4:0†18_FIG…	The study does not meet the protocol's intervention criteria because it studies the effects of IL-34 rather than PI3K/AKT/mTOR inhibitors. Despite the in vitro design and relevant model, the intervention is not appropriate.
Guan, Yin and Zhao, Xiaoqian and Liu, Weiwei and Wang, Yue	2020	Galuteolin Suppresses Proliferation and Inflammation in TNF-α-induced RA-FLS Cells by Activating HMOX1 to Regulate IKKβ/NF-κB Pathway	Journal of orthopedic surgery and research	10.1186/s13018-020-02004-x	english	Galuteolin suppresses proliferation and inflammation in TNF-α-induced RA-FLS cells by activating HMOX1 to regulate IKKβ/NF-κB pathway	An in vitro study aimed to investigate the effect of galuteolin (Galu) on proliferation, apoptosis and inflammation in RA-FLS cells induced by TNF-α, focusing on the molecular mechanism through HO-1 activation and regulation of IKKβ/NF-κB signaling pathway.	Control (no treatment), TNF-α (50 ng/mL), Galu (20-200 μM) + TNF-α, Galu (different concentrations), si-NC, si-HO-1 (two different siRNAs) with and without Galu and TNF-α	Design: Original in vitro study in RA-FLS (BNCC340230), per protocol. Population: RA-FLS cells, commercial line, per protocol. Intervention: Pharmacological inhibitor (galuteolin) with evidence of effect on PI3K/AKT/mTOR pathway not shown, PI3K/AKT/mTOR pathway inhibition not shown, effect on HO-1 and IKKβ/NF-κB pathway investigated, not meeting intervention inclusion criteria. Controls: vehicle …	Data are presented mainly as graphs (Fig. 1, Fig. 2, Fig. 3, Fig. 4, Fig. 5), numerical values ​​of mean±SD and n are missing. N is given in methods (3 replicates). Tables with numerical data are not available. Data on inhibition of PI3K/AKT/mTOR pathway are not available.	Exlusion	Design: In vitro, but intervention not per protocol (no PI3K/AKT/mTOR pathway inhibition), no data on key PI3K/AKT/mTOR outcomes.	In vitro / experimental	['Intervention', 'Outcome']	Intervention: Galuteolin, which is not a PI3K/AKT/mTOR pathway inhibitor; there are no data on PI3K/AKT/mTOR pathway inhibition, which is a key inclusion criterion.	None	Exclusion criterion: Intervention — not a pharmacological inhibitor of PI3K/AKT/mTOR pathway; Outcome — no quantitative data on PI3K/AKT/mTOR pathway activity.	“Galuteolin exerts protective effects against TNF-α-induced RA-FLS cells by inhibiting apoptosis and inflammation, which can guide the clinical use of rheumatoid arthritis” (Abstract, file-7egsL175ZQcn78TiHy52PA); “Galuteolin might suppress proliferation and inflammation through inhibiting the levels of IL-1β, IL-6, IL-8, and MMP-1 in TNF-α-induced RA-FLS cells by activating HO-1 to regulate the …	In vitro study with relevant model and control, but intervention and outcomes are not per protocol, no data on PI3K/AKT/mTOR pathway inhibition, which is key for inclusion.
Gu, S. L. and Liu, X. S. and Xu, Z. S. and Li, L. L. and Wu, X. J. and Li, F. L. and Huang, Y. and Ran, X. and Li, R.	2025	Eupalinolide B Alleviates Rheumatoid Arthritis through the Promotion of Apoptosis and Autophagy via Regulating the AMPK/mTOR/ULK-1 Signaling Axis	Int Immunopharmacol	10.1016/j.intimp.2025.114179	english						Exlusion	No Full Text
He, J. and Lin, X. and Wang, X. and Lin, T. and Lyu, S. and Gao, X. and Chen, J. and Wang, Q.	203	Arecoline Hydrobromide Suppresses PI3K/AKT Pathway in Rheumatoid Arthritis Synovial Fibroblasts and Relieves Collagen-Induced Arthritis in Mice	Int Immunopharmacol	10.1016/j.intimp.2023.110925	english						Exlusion	No Full Text
He, Q. and Jia, L. and Wang, X. and Feng, D. and Mao, T.	2023	Knockdown of BUB1 Inhibits Tumor Necrosis Factor-α-Induced Proliferation and Migration of Rheumatoid Arthritis Synovial Fibroblasts by Regulating PI3K/Akt Pathway	Int J Rheum Dis	10.1111/1756-185x.14865	english						Exlusion	No Full Text
Huang, Y. H. and Qiu, L. and Peng, Y. and Cai, R. and Xiao, Q. Q. and Li, M. C. and Xu, L. J. and Fu, Q.	2025	Ecdysteroid-Enriched Fraction of Cyathula Officinalis Suppresses Synovial Proliferation and Inflammation to Ameliorate RA by Inhibiting the AKT/PI3K/mTOR Signaling Pathway	J Asian Nat Prod Res	10.1080/10286020.2025.2492357	english						Exlusion	No Full Text
Huang, Yue-Hui and Qiu, Lu and Peng, Yi and Cai, Rui and Xiao, Qing-Qing and Li, Mei-Chen and Xu, Li-Jia and Fu, Qiang	2025	Ecdysteroid-Enriched Fraction of \emphCyathula\emph Officinalis Suppresses Synovial Proliferation and Inflammation to Ameliorate RA by Inhibiting the AKT/PI3K/mTOR Signaling Pathway	J Asian Nat Prod Res	10.1080/10286020.2025.2492357	english						Exlusion	No Full Text
Huang, M. and Zeng, S. and Qiu, Q. and Xiao, Y. and Shi, M. and Zou, Y. and Yang, X. and Xu, H. and Liang, L.	2016	Niclosamide Induces Apoptosis in Human Rheumatoid Arthritis Fibroblast-like Synoviocytes	Int Immunopharmacol	10.1016/j.intimp.2015.11.002	english	Niclosamide induces apoptosis in human rheumatoid arthritis fibroblast-like synoviocytes	An in vitro study aimed to evaluate the effect of niclosamide on RA-FLS viability and apoptosis and to investigate the molecular mechanisms including the effect on the PI3K/AKT/mTOR pathway.	Control (DMSO-treated cells), Treatment (niclosamide at concentrations 250 nM, 500 nM, 1000 nM), with additional NAC pretreatment group for ROS inhibition.	Design: In vitro experiment on RA-FLS, per protocol. Population: Primary RA-FLS, per protocol. Intervention: Pharmacological inhibitor (niclosamide), not a direct inhibitor of PI3K/mTOR/AKT but acts via other mechanisms, therefore does not meet the inclusion criteria for intervention. Control: DMSO, per protocol. Outcomes: Proliferation, apoptosis, ROS, Akt phosphorylation — partially relevant, b…	Data are presented as bar charts with SD errors (Figures 1-5), numerical values ​​of mean±SD and n=3 are given in the legends to the figures and in the Results section. There are no tables with full numerical data. Metrics of apoptosis, ROS, Akt phosphorylation are presented graphically.	Exlusion	The study design is in vitro, but the intervention (niclosamide) is not a direct inhibitor of the PI3K/mTOR/AKT pathway, there is no evidence of inhibition of this signaling cascade, which does not meet the protocol criteria.	In vitro / experimental	Intervention (not that intervention)	Niclosamide was used, which is not a direct inhibitor of PI3K, AKT or mTOR, and there is no data on direct inhibition of the PI3K/AKT/mTOR pathway.	None	Intervention: Non-pharmacological PI3K/mTOR/AKT inhibitor, no direct inhibition of PI3K/AKT/mTOR pathway.	“Niclosamide inhibits Akt signaling pathways in RA FLS” (Results, Fig. 5), but no direct inhibition of the PI3K/AKT/mTOR pathway was shown, and niclosamide acts through increasing ROS and inducing mitochondrial apoptosis (Results, Discussion).	In vitro study on RA-FLS with qualitative and quantitative data, but the intervention is not according to protocol as niclosamide is not a direct inhibitor of PI3K/AKT/mTOR pathway but acts indirectly through ROS and mitochondrial apoptotic pathway.
Jia, Q. and Cheng, W. and Yue, Y. and Hu, Y. and Zhang, J. and Pan, X. and Xu, Z. and Zhang, P.	2015	Cucurbitacin E Inhibits TNF-α-induced Inflammatory Cytokine Production in Human Synoviocyte MH7A Cells via Suppression of PI3K/Akt/NF-κB Pathways	Int Immunopharmacol	10.1016/j.intimp.2015.08.026	english	Cucurbitacin E inhibits TNF-α-induced inflammatory cytokine production in human synoviocyte MH7A cells via suppression of PI3K/Akt/NF-κB pathways	An experimental in vitro study aimed to investigate the effect of Cucurbitacin E (CuE) on the production of proinflammatory cytokines and the activity of the PI3K/Akt/NF-κB signaling pathway in the human synoviocyte cell line MH7A, a model of RA-FLS.	Control (no treatment), TNF-α (10 ng/ml), CuE (1, 5, 10 nM) + TNF-α (10 ng/ml), LY294002 (20 μM) + TNF-α (10 ng/ml)	Design: Original in vitro study in human MH7A cell line, a model of RA-FLS, per protocol. Intervention: CuE and PI3K inhibitor LY294002, both pharmacological inhibitors of PI3K/Akt pathway, per protocol. Control: vehicle and TNF-α stimulation without inhibitor, per protocol. Outcomes: Quantitative data on mRNA and protein levels of IL-1β, IL-6, IL-8, as well as phosphorylation of PI3K/Akt/NF-κB p…	Data are presented in the Results section and in graphs (Figures 3, 4, 5) with mean ± SD and n=3 (three independent experiments). There are no tables with numerical values, all data are on bar charts and Western blot with densitometry. N is indicated in the methods section and in the figure legends. There are no raw data or supplementary tables with full numerical values.	Exlusion	The in vitro study design, MH7A model is consistent with RA-FLS, but the CuE intervention is not a direct PI3K/mTOR/AKT inhibitor but acts through complex mechanisms including suppression of NF-κB and PI3K/Akt. There is no direct evidence of inhibition of the PI3K/Akt/mTOR pathway, which does not meet the inclusion criteria of the protocol.	In vitro / experimental (cellular, molecular)	Intervention (not that intervention)	CuE was used, which is not a direct PI3K/mTOR/AKT inhibitor but acts indirectly through NF-κB and PI3K/Akt, which does not meet the criteria of the intervention protocol.	None	Exclusion criterion: Intervention — CuE is not a direct PI3K/mTOR/AKT inhibitor.	"Our studies provided the first evidence that CuE inhibited TNF-α-induced inflammatory cytokine production in human synoviocyte MH7A cells via modulation of PI3K/Akt/NF-κB pathway" (Abstract). "CuE significantly suppresses TNF-α-induced phosphorylation of both Akt, p85 and RIP1 in a dose-and time-dependent manner" (Results). However, CuE acts in a complex manner, not as a classical PI3K/Akt/mTOR …	The decision is based on the fact that CuE is not a direct PI3K/Akt/mTOR inhibitor but acts through modulation of NF-κB and PI3K/Akt, which is not consistent with the intervention protocol despite the relevant model and quantitative data.
Jia, Q. and Che, Q. and Zhang, X. and Chen, J. and Ren, C. and Wu, Y. and Liang, W. and Zhang, X. and Li, Y. and Li, Z. and Zhang, Z. and Shu, Q.	2024	Knockdown of Galectin-9 Alleviates Rheumatoid Arthritis through Suppressing TNF-α-induced Activation of Fibroblast-like Synoviocytes	Biochem Pharmacol	10.1016/j.bcp.2023.115994	english	Galectin-9 regulates activation and apoptosis of TNF-α-induced rheumatoid arthritis fibroblast-like synoviocytes via the PI3K/AKT/mTOR signaling pathway	To study in vitro the effect of Galectin-9 on activation, proliferation, migration, invasion, apoptosis and proinflammatory cytokine production in RA-FLS, as well as the role of PI3K/AKT/mTOR signaling pathway in these processes. Experimental design using siRNA and vector transfer to modulate Galectin-9.	Control (siNC, TNF-α 50 ng/ml), siGal-9 (Galectin-9 knockdown, TNF-α 50 ng/ml), Gal-9 overexpression (OE-Gal-9, TNF-α 50 ng/ml), siMAFB, MAFB overexpression, Rescue groups with PI3K agonist (740YP) and AKT agonist (SC79)	Design: In vitro experiment on RA-FLS, per protocol. Population: RA-FLS including primary and lines, per protocol. Intervention: Pharmacological modulation of Galectin-9 with effect on PI3K/AKT/mTOR pathway, however, Galectin-9 is not a direct inhibitor of PI3K/AKT/mTOR but rather regulates this pathway. Control: vehicle and TNF-α stimulation are present. Outcomes: Proliferation, migration, invas…	Data are presented mainly as graphs (CCK-8, Edu, flow cytometry, transwell assays, western blot) with numerical values ​​mean ± SEM and p-values, n=3 are reported in the Methods section. There are no tables with full numerical data. SD/SE and n values ​​are reported in the text and figure captions. PI3K/AKT/mTOR phosphorylation data are presented in western blot (Fig. 6A). Rescue experiments with…	Exlusion	Design: In vitro experiment on RA-FLS; however, the intervention is Galectin-9 modulation rather than direct PI3K/AKT/mTOR inhibition, which does not meet the criteria of the intervention protocol.	In vitro / experimental	Intervention (not a direct PI3K/AKT/mTOR inhibitor, but a Galectin-9 regulator)	Intervention does not meet criteria: Galectin-9 is not a pharmacological inhibitor of PI3K, AKT or mTOR, but acts indirectly through pathway regulation.	None	Intervention: Not a Pharmacological PI3K/AKT/mTOR Inhibitor, but an Indirect Regulator of Galectin-9	“Our results revealed that Gal-9 interference decreased the ratio of PI3K, AKT, and mTOR phosphorylated proteins to total proteins in the TNF-α-induced RA-FLSs, whereas the opposite result was obtained with Gal-9 overexpression (Fig. 6A).” (Results section) and “knockdown of Gal-9 inhibited the PI3K-AKT-mTOR pathway to stimulate induced apoptosis and diminished the secretion of IL-1β, CCL2, MMP1,…	The decision is difficult as the in vitro study is in RA-FLS with relevant outcomes, but the intervention is not protocol compliant as Galectin-9 is not a direct PI3K/AKT/mTOR inhibitor.
Jia, Shaohui and Zhang, Shufang and Yuan, Hong and Chen, Ning	2015	Lunasin Inhibits Cell Proliferation via Apoptosis and Reduces the Production of Proinflammatory Cytokines in Cultured Rheumatoid Arthritis Synovial Fibroblasts	Biomed Res Int	10.1155/2015/346839	english	Lunasin Inhibits Cell Proliferation via Apoptosis and Reduces the Production of Proinflammatory Cytokines in Cultured Rheumatoid Arthritis Synovial Fibroblasts	An in vitro experimental study aimed at investigating the effect of the peptide lunasin on proliferation, apoptosis, cell cycle and proinflammatory cytokine production in cultured synovial fibroblasts from patients with rheumatoid arthritis.	Control (no treatment), Treatment A (lunasin 10 μM), Treatment B (lunasin 50 μM), Treatment C (lunasin 100 μM), Treatment D (lunasin 200 μM)	Design: In vitro experiment on RA-FLS, per protocol. Population: Synovial fibroblasts from patients with rheumatoid arthritis, per protocol. Intervention: Lunasin, a peptide, is not a PI3K/AKT/mTOR inhibitor, does not meet protocol intervention criteria. Control: Vehicle control (no treatment), per protocol. Outcomes: Proliferation, apoptosis, cytokines, cell cycle, but not PI3K/AKT/mTOR pathway …	Data are presented as graphs (Figures 1-5), with numerical values ​​mean ± SD and n=3, data on apoptosis, proliferation, cytokines, cell cycle, Western blot (Figures 2c, 3b). No tables with full numerical data. All data from Results and Figures and Tables.	Exlusion	Design: In vitro experiment on RA-FLS, but intervention (lunasin) is not a PI3K/AKT/mTOR inhibitor, does not meet protocol criteria.	5. In vitro / experimental (cellular, molecular)	Intervention (not that intervention)	The peptide used was lunasin, which is not an inhibitor of PI3K, AKT or mTOR, and does not meet the protocol's intervention criteria.	None	Inclusion criterion: Intervention is a non-pharmacological inhibitor of the PI3K/AKT/mTOR pathway.	Abstract: "Lunasin ... treatment efficacy on rheumatoid arthritis (RA) and corresponding mechanisms have not been reported... Lunasin significantly inhibited the proliferation and induced the apoptosis of cultured RA synovial fibroblasts..." (01_TITLE_ABSTRACT.md). Methods and Results sections show that lunasin is not a PI3K/AKT/mTOR inhibitor, but a peptide with other mechanisms of action (04_RE…	The decision is clear: in vitro research, but the intervention does not comply with the protocol, so it is excluded.
Jiang, Y. and Zhong, S. and Tan, H. and Fu, Y. and Lai, J. and Liu, L. and Weng, J. and Chen, H. and He, S.	2024	Study on the Mechanism of Action of Saposhnikova Divaricata and Its Key Phytochemical on Rheumatoid Arthritis Based on Network Pharmacology and Bioinformatics	J Ethnopharmacol	10.1016/j.jep.2023.117586	english						Exlusion	No Full Text
Jo, S. and Samarpita, S. and Lee, J. S. and Lee, Y. J. and Son, J. E. and Jeong, M. and Kim, J. H. and Hong, S. and Yoo, S. A. and Kim, W. U. and Rasool, M. and Byun, S.	2022	8-Shogaol Inhibits Rheumatoid Arthritis through Targeting TAK1	Pharmacol Res	10.1016/j.phrs.2022.106176	english						Exlusion	No Full Text
Jose, A. M. and Rasool, M.	2023	Myricetin Ameliorates the IL-21-induced Tumorigenic Phenotype of Adjuvant-Induced Arthritis FLS by Modulating the Choline Kinase Signaling Cascade	In Vitro Cell Dev Biol Anim	10.1007/s11626-023-00827-6	english						Exlusion	No Full Text
Laragione, T. and Gulko, P. S.	2010	mTOR Regulates the Invasive Properties of Synovial Fibroblasts in Rheumatoid Arthritis	Mol Med	10.2119/molmed.2010.00049	english	mTOR Regulates the Invasive Properties of Synovial Fibroblasts in Rheumatoid Arthritis	An in vitro study aimed to evaluate the effects of an mTOR inhibitor (rapamycin) on invasion, cytoskeleton, and protein phosphorylation in RA-FLS and FLS from a rat arthritis model. The main question is how mTOR inhibition affects invasion and related cellular processes.	Control (DMSO-treated), Treatment (Rapamycin 10 µmol/L for rats, 100 nmol/L for RA-FLS)	Design: In vitro experiment on RA-FLS and FLS from a rat arthritis model - according to protocol. Population: RA-FLS and DA rat FLS model cells - according to protocol. Intervention: pharmacological inhibitor of mTOR (rapamycin) - according to protocol. Control: DMSO - according to protocol. Outcomes: invasion, phosphorylation of mTOR and substrates, cytoskeleton, MMP - according to protocol. No …	Data are presented primarily as graphs and images (Figures 1-5). Numerical values ​​for invasion and phosphorylation of mTOR and substrates are provided in the text and graphs (Figures 1, 2, 5). SD and n are provided in the figure legends. There are no tables with full numerical data. MMP data are presented as a zymogram (Figure 3).	Exlusion	Design: In vitro study, but model includes rat FLS, not just human RA-FLS; mTOR inhibitor only, no PI3K/Akt data; data presented in graphs and images only, no full numerical set for meta-analysis; part of the data is from a rat model, which is not consistent with the population protocol.	In vitro / experimental (cellular, molecular)	['Population (wrong population - DA rat FLS, not just human RA-FLS)', 'Intervention (mTOR inhibitor only, no PI3K/Akt inhibition)', 'Outcome (no full data set for meta-analysis)', 'Design (partially animal-derived cells, not consistent with in vitro human RA-FLS)']	FLS from a rat arthritis model (DA rat FLS) were used, which does not meet the inclusion criteria for human RA-FLS. The intervention is limited to mTOR inhibition, with no data on PI3K/Akt. Data are presented primarily graphically and qualitatively, without a full numerical set for meta-analysis.	None	Exclusion criterion: Population — rat FLS, not human RA-FLS; Intervention — mTOR inhibitor only, without PI3K/Akt; Outcome — data are not fully numerical and not separable for meta-analysis.	“Rapamycin decreased FLS invasion in DA rats and RA patients by 93% and 82%, respectively. Phosphorylation of mTOR and its substrates was reduced, confirming mTOR inhibition. MMPs were not significantly affected. Data mainly from Figures 1-5 and Results section." (Results, Figures 1-5, Discussion)	The publication includes data on mTOR inhibition but not PI3K/Akt, and uses a rat cell model, which is not consistent with the human RA-FLS-focused protocol. Data are presented graphically, without the full numerical set for meta-analysis.
Li, N. and Li, X. and Deng, L. and Yang, H. and Gong, Z. and Wang, Q. and Pan, D. and Zeng, S. and Chen, J.	2023	6-Shogaol Inhibits the Proliferation, Apoptosis, and Migration of Rheumatoid Arthritis Fibroblast-like Synoviocytes via the PI3K/AKT/NF-κB Pathway	Phytomedicine	10.1016/j.phymed.2022.154562	english						Exlusion	No Full Text
Lian-Hua, H. E. and Qian-Qian, W. and Cong-Cong, S. and Na, L. and Chun-Fang, L.	2020	[Effect of shikonin on function of rheumatoid arthritis fibroblast like synoviocytes]	Zhongguo Zhong Yao Za Zhi	10.19540/j.cnki.cjcmm.20200506.401	chi						Exlusion	No Full Text
Li, X. and Zhang, Z. and Peng, A. and He, M. and Xu, J. and Shen, S. and Zhuang, J. and Huang, X.	2014	Effect of CD95 on Inflammatory Response in Rheumatoid Arthritis Fibroblast-like Synoviocytes	Cell Immunol	10.1016/j.cellimm.2014.07.004	english	Effect of CD95 on inflammatory response in rheumatoid arthritis fibroblast-like synoviocytes	To study the effect of CD95 (Fas/Apo1) expression on the inflammatory response and proliferation of RA-FLS in vitro with an assessment of the role of the PI3K/Akt pathway in these processes. An experimental in vitro study.	Control (no treatment), Treatment A (anti-CD95 mAb 500 ng/ml), Treatment B (anti-CD95 mAb + PI3K inhibitor LY294002), siRNA CD95 transfection with anti-CD95 mAb	Design: In vitro experiment on RA-FLS, per protocol. Population: RA-FLS, per protocol. Intervention: Anti-CD95 mAb targeting PI3K/Akt pathway, per protocol. Control: Vehicle and siRNA control, per protocol. Outcomes: Proliferation, IL-6 expression, p-Akt level, per protocol.	Data are presented as bar charts with SE errors, mean±SE numerical values ​​are given in the text and on the charts (Figures 3, 4, 5, 6, 7). N=3 for the experiments is given in the Results section and Figure captions. There are no tables with full numerical data, data are available only on the charts.	Exlusion	The study design is not per protocol as the intervention is an anti-CD95 mAb rather than a direct PI3K/mTOR/AKT inhibitor. The study is investigating the effects of CD95 rather than inhibition of the PI3K/Akt/mTOR pathway. There are no data on PI3K/Akt/mTOR inhibition, only on pathway activation.	In vitro / experimental (cellular, molecular)	['Intervention (not that intervention)']	The intervention is an anti-CD95 monomeric antibody that stimulates CD95 rather than a PI3K/mTOR/AKT inhibitor. The study does not assess inhibition of the PI3K/Akt/mTOR pathway, but rather activation of the pathway and subsequent proliferation and inflammation.	None	Intervention: not a PI3K/mTOR/AKT inhibitor, but a CD95 stimulator.	"When LY294002, the well-known PI3K-specific inhibitor was used for the pretreatment of the cells before stimulation with anti-CD95 mAb, CD95-mediated induction of RA-FLS growth was inhibited (Fig. 7C)." (Results, Figures and Tables) and “Stimulation of CD95 could promote RA-FLS proliferation and inflammation, and activation of the PI3K/Akt signaling pathway might be the possible mechanism.” (Abs…	The decision was clear because the intervention was not protocol-compliant – the study does not assess PI3K/Akt/mTOR inhibition, but rather studies CD95 activation and subsequent PI3K/Akt activation.
Lin, Y. and Tang, Y. and Yi, O. and Zhu, J. and Su, Z. and Li, G. and Zhou, H. and Liu, L. and Liu, B. and Cai, X.	2024	Graphene Oxide Quantum Dots-Loaded Sinomenine Hydrochloride Nanocomplexes for Effective Treatment of Rheumatoid Arthritis via Inducing Macrophage Repolarization and Arresting Abnormal Proliferation of Fibroblast-like Synoviocytes	J Nanobiotechnology	10.1186/s12951-024-02645-8	english	HA@RFM@GP@SIN Nanoparticles Inhibit RAFLS Proliferation and Modulate Inflammatory Response in a Rheumatoid Arthritis Model	An experimental in vitro study aimed at assessing the effect of HA@RFM@GP@SIN nanoparticles on the proliferation, apoptosis and cell cycle of RAFLS, as well as the modulation of inflammatory markers and the transition of M1 macrophages to the M2 phenotype. The main issue is the inhibition of the PI3K/Akt/SGK/FoxO signaling pathway and its effect on the functional properties of RA-FLS.	Control (PBS), SIN (100 µM), GP NPs (40 µg/mL), HA@RFM@GP@SIN NPs (100 µM SIN + 40 µg/mL GP)	Design: In vitro experiment on RAFLS, complies with the protocol. Population: RAFLS, complies. Intervention: Pharmacological inhibitor of PI3K/Akt/mTOR (HA@RFM@GP@SIN NPs), complies. Control: PBS and other groups, complies. Outcomes: proliferation, apoptosis, cell cycle, expression of PI3K/Akt pathway proteins, cytokines, presented, but data mainly in graphs and images, which does not fully meet …	The data are presented mainly as graphs (bar charts, fluorescence images) and western blots with quantitative analysis (Results, Figures 3, 4, 10). Numerical values ​​of mean±SEM and n=3 are given in the figure legends, but there are no tables with full data. Some data on SD/SE and n are only available visually in the graphs and in the description of methods.	Exlusion	The study design is an in vitro experiment, but the intervention is nanoparticles with a complex composition, which are not direct inhibitors of PI3K/mTOR/AKT, and the data are presented mainly in graphs without a full set of numerical data for meta-analysis. In addition, the model includes a complex effect, which is not consistent with the intervention protocol.	In vitro / experimental (cellular, molecular)	['Intervention (wrong intervention)', 'Outcome (no required outcomes in quantitative form)']	Nanoparticles with a complex composition that are not specific PI3K/AKT/mTOR inhibitors are used; data are presented mainly in graphical form without a full set of numerical data for meta-analysis.	None	Exclusion criterion: Intervention — not a pure pharmacological PI3K/AKT/mTOR inhibitor; Outcome — no quantitative data on key metrics in a format suitable for meta-analysis.	“WB showed that HA@RFM@GP@SIN NPs suppressed p-PI3K/PI3K, p-Akt/Akt, SGK2, and cyclin B1, while upregulating FoxO4 in RAFLS (Results, Fig. 10F). However, the intervention is a complex nanoparticle formulation, not a direct PI3K/mTOR/AKT inhibitor.”; “Data are presented mainly as bar charts and fluorescence images with mean±SEM, n=3, but no full tables with SD and n for all outcomes” (Results, Fig…	The decision was based on the inappropriateness of the intervention to the protocol (complex nanoparticles rather than direct PI3K/AKT/mTOR inhibitors) and the lack of a full set of numerical data for meta-analysis, despite a relevant model and description of effects.
Lin, W. and Liu, Y. and Zhang, S. and Xu, S. and Qiu, Q. and Wang, C. and Liu, D. and Shen, C. and Xu, M. and Shi, M. and Xiao, Y. and Chen, G. and Xu, H. and Liang, L.	2023	Schisandrin Treatment Suppresses the Proliferation, Migration, Invasion, and Inflammatory Responses of Fibroblast-like Synoviocytes from Rheumatoid Arthritis Patients and Attenuates Synovial Inflammation and Joint Destruction in CIA Mice	Int Immunopharmacol	10.1016/j.intimp.2023.110502	english						Exlusion	No Full Text
Li, Y. and Li, P. and Lin, S. H. and Zheng, Y. Q. and Zheng, X. X.	2014	Paeonol Inhibited TNFα-induced GM-CSF Expression in Fibroblast-like Synoviocytes	Int J Clin Pharmacol Ther	10.5414/cp202127	english						Exlusion	No Full Text
Li, G. and Liu, Y. and Meng, F. and Xia, Z. and Wu, X. and Fang, Y. and Zhang, C. and Liu, D.	2018	Tanshinone IIA Promotes the Apoptosis of Fibroblast-like Synoviocytes in Rheumatoid Arthritis by up-Regulating lncRNA GAS5	Biosci Rep	10.1042/bsr20180626	english	Tanshinone IIA promotes the apoptosis of fibroblast-like synoviocytes in rheumatoid arthritis by up-regulating lncRNA GAS5	An in vitro study aimed to investigate the effect of Tanshinone IIA (Tan-IIA) on RA-FLS apoptosis and viability, and the role of lncRNA GAS5 and PI3K/AKT/mTOR pathway in the mechanism of action of Tan-IIA.	Control (no treatment), Treatment (Tan-IIA 40 μM), Treatment + siRNA-GAS5 knockdown, Treatment + siRNA-Scramble control	Design: In vitro experiment on RA-FLS (compliant with protocol). Population: RA-FLS (compliant). Intervention: Tan-IIA is not a direct inhibitor of PI3K/AKT/mTOR, but acts indirectly via GAS5 (intervention mismatch). Control: vehicle and siRNA-Scramble (compliant). Outcomes: apoptosis, viability, PI3K/AKT/mTOR protein expression (compliant). The main mismatch is that Tan-IIA is not a direct inhib…	Data are presented primarily as graphs (Figures 1-6), including bar charts with mean±SD, n=3 (Figures 1, 2, 5, 6). There are no tables with numerical values. N is given in the Methods section. Western blot data are presented graphically (Figure 6).	Exlusion	Design: In vitro experiment on RA-FLS; however, the intervention, Tan-IIA, is not a direct PI3K/AKT/mTOR inhibitor but acts through the regulation of lncRNA GAS5, which does not meet the inclusion criteria for the intervention.	In vitro experimental study	Intervention (not that intervention)	Tan-IIA is not a direct inhibitor of the PI3K/AKT/mTOR pathway but acts indirectly through the lncRNA GAS5, which does not meet the inclusion criteria for intervention.	None	Intervention: Tan-IIA is not a direct inhibitor of the PI3K/AKT/mTOR pathway, but acts through the regulation of GAS5.	“Tan-IIA inactivates PI3K/Akt signaling, manifested as decreased p-PI3K, p-AKT, and p-mTOR expression” (Results, Figures 6A,B), but Tan-IIA is not a direct inhibitor of PI3K/AKT/mTOR, but acts through up-regulation of lncRNA GAS5 (Abstract, Introduction, Results).	The decision is difficult because there is an in vitro study on RA-FLS with relevant outcomes, but the intervention, Tan-IIA, is not a direct PI3K/AKT/mTOR inhibitor but acts indirectly via GAS5, which is not in line with the protocol.
Liu, H. and Yang, Y. and Cai, X. and Gao, Y. and Du, J. and Chen, S.	2015	The Effects of Arctigenin on Human Rheumatoid Arthritis Fibroblast-like Synoviocytes	Pharm Biol	10.3109/13880209.2014.960945	english	The effects of arctigenin on human rheumatoid arthritis fibroblast-like synoviocytes	Evaluation of the effect of arctigenin on RA-FLS proliferation and apoptosis in vitro. An experimental study using RAFLS cell cultures to investigate the effect of arctigenin on viability, apoptosis, mitochondrial apoptotic pathway, and NF-kB and Akt signaling pathways.	Control (no treatment), Treatment A (arctigenin 10 μM), Treatment B (arctigenin 20 μM), Treatment C (arctigenin 30 μM)	Design: In vitro experiment on RA-FLS, according to protocol. Population: Primary RA-FLS, according to protocol. Intervention: Arctigenin, a small molecule that affects the PI3K/Akt/mTOR pathway (inhibition of Akt phosphorylation), according to protocol. Control: Vehicle control (no treatment), according to protocol. Outcomes: Proliferation, Apoptosis, Signaling Pathways (Akt, NF-kB), are present…	Data are presented as graphs with numerical values ​​of mean ± SD and n=3, including bar charts and Western blot quantification (Figures 1-4). All numerical data on outcomes (proliferation, apoptosis, mitochondrial potential, phosphorylation of Akt, NF-kB) are available in the Results and Figures and Tables section. N is indicated in the description of methods and figure legends.	Exlusion	Design: In vitro experiment on RA-FLS, intervention: arctigenin, an Akt inhibitor, but inhibition of the full PI3K/Akt/mTOR pathway was not demonstrated. No data on PI3K and mTOR inhibition, which does not meet the inclusion criteria of the protocol.	In vitro / experimental	Intervention (incomplete inhibition of PI3K/Akt/mTOR pathway, Akt only), Outcome (no data on PI3K and mTOR inhibition)	The intervention is not protocol-compliant as PI3K and mTOR inhibition is not indicated, only Akt phosphorylation is reduced. There are no quantitative data on PI3K and mTOR inhibition, which excludes inclusion in the meta-analysis.	None	Exclusion criterion: Intervention - no inhibition of PI3K and mTOR, only Akt; Outcome - no data on PI3K and mTOR inhibition.	“Arctigenin attenuated the phosphorylation of Akt, but had no effects on the expression of total Akt (Results, Figure 4).”; “No data on PI3K or mTOR phosphorylation or expression were presented.” (Results, Figures and Tables).	The decision is based on the fact that inhibition of the PI3K/Akt/mTOR pathway has not been fully demonstrated, there are no data on PI3K and mTOR, which does not meet the protocol for inclusion in the meta-analysis.
Liu, Y. and Yan, X.	2019	Eriodictyol Inhibits Survival and Inflammatory Responses and Promotes Apoptosis in Rheumatoid Arthritis Fibroblast-like Synoviocytes through AKT/FOXO1 Signaling	J Cell Biochem	10.1002/jcb.28724	english	Eriodictyol inhibits survival and inflammatory responses and promotes apoptosis in rheumatoid arthritis fibroblast‐like synoviocytes through AKT/FOXO1 signaling	An experimental in vitro study aimed to investigate the effects of the flavonoid eriodictyol on the survival, apoptosis and inflammatory response of RA-FLS, as well as the molecular mechanisms through the AKT/FOXO1 signaling pathway.	Control (no treatment), Treatment A (5 µM eriodictyol), Treatment B (10 µM eriodictyol), Treatment C (20 µM eriodictyol), AKT overexpression + eriodictyol, FOXO1 siRNA + eriodictyol	Design: Original in vitro study in RA-FLS, per protocol. Population: RA-FLS including primary cells, per protocol. Intervention: Pharmacological AKT inhibitor (eriodictyol) with proven pAKT inhibition, per protocol. Control: Vehicle and no treatment, per protocol. Outcomes: Proliferation, apoptosis, cytokines, pAKT and FOXO1 expression, all per protocol.	The data are presented in the Results and Figures section (Figure 1-5). The numerical values ​​of mean ± SD and n=3 are given in the text and figure legends. All outcomes are presented as tables and graphs with numerical values, without the need for digitizing.	Exlusion	Design: In vitro experiment, but the intervention is eriodictyol, which is not a direct PI3K/mTOR/AKT inhibitor, but rather a natural flavonoid with an indirect effect. There is no direct pharmacological inhibition of the PI3K/mTOR/AKT pathway, which does not meet the protocol criteria.	In vitro / experimental (cellular, molecular)	['Intervention']	The natural flavonoid eriodictyol was used, which is not a specific inhibitor of PI3K, AKT or mTOR, but affects the AKT/FOXO1 pathway indirectly. There is no direct pharmacological inhibition of the PI3K/AKT/mTOR cascade.	None	Exclusion criterion: Intervention is not a pharmacological PI3K/mTOR/AKT inhibitor, but a natural compound with an indirect effect.	"Eriodictyol administration impeded AKT activation through inhibiting pAKT expression" (Results, section 3.4), but eriodictyol is a natural flavonoid and is not a specific PI3K/AKT/mTOR inhibitor. (Methods, Results, Figures 1-5)	Despite the relevant model and study of the AKT pathway, the intervention is not protocol-compliant as eriodictyol is not a direct PI3K/AKT/mTOR inhibitor. Therefore, the publication is excluded from the meta-analysis.
Liu, F. and Wang, Y. and Liu, J. and Huang, C. and Huang, D. and Sun, Y.	2024	[Xinfeng Capsule alleviates RA-FLS-induced angiogenesis in HUVEC cells by inhibiting the lncRNA HOTAIR/PI3K/AKT pathway]	Xi Bao Yu Fen Zi Mian Yi Xue Za Zhi	#VALUE!	chi						Exlusion	No Full Text
Lu, T. and Zong, M. and Fan, S. and Lu, Y. and Yu, S. and Fan, L.	2018	Thioredoxin 1 Is Associated with the Proliferation and Apoptosis of Rheumatoid Arthritis Fibroblast-like Synoviocytes	Clin Rheumatol	10.1007/s10067-017-3832-1	english	Thioredoxin 1 is associated with the proliferation and apoptosis of rheumatoid arthritis fibroblast-like synoviocytes	An in vitro study aimed to investigate the effect of Thioredoxin 1 (Trx1) protein on RA-FLSs proliferation and apoptosis, as well as the mechanisms associated with the PI3K-Akt signaling pathway.	Control siRNA (NC), Trx1-siRNAs (si-Trx1-1, si-Trx1-2), Trx1 overexpression construct, LY-294002 (PI3K inhibitor) treatment, vehicle controls (DMSO), normoxia (21% O2), hypoxia (3% O2), Adriamycin (ADR) treatment for apoptosis induction.	Design: In vitro experiment on RA-FLSs (appropriate). Population: RA-FLSs from patient synovial tissue (appropriate). Intervention: Manipulation of Trx1 levels and use of LY-294002 as a PI3K-Akt inhibitor (appropriate). Control: vehicle, control siRNA, normoxia/hypoxia conditions (appropriate). Outcomes: proliferation, apoptosis, expression of PI3K, p-Akt, Bcl-2, Caspase3, Bax (appropriate).	Data are presented as graphs (MTS assay, flow cytometry) and Western blot with quantitative analysis (Fig. 3, 4, 5). N and SD are given in the figure description and methods. There are no tables with numerical values, data are available only in graphs and in the text description of the results.	Exlusion	The study design is not in accordance with the protocol: there is no pharmacological inhibitor of PI3K/mTOR/AKT, the intervention is based on manipulation of Trx1 expression, not direct inhibition of the PI3K/Akt/mTOR pathway. There are no data on PI3K/Akt/mTOR inhibition, only correlation with Trx1.	5. In vitro / experimental (cellular, molecular)	Intervention (not that intervention)	The intervention is not a pharmacological inhibitor of PI3K, mTOR or AKT, but involves manipulation of Trx1 levels, which indirectly affects the PI3K-Akt pathway. There is no direct inhibition of PI3K/Akt/mTOR.	None	Exclusion criterion: Intervention is not a pharmacological PI3K/mTOR/AKT inhibitor, but a genetic manipulation of Trx1.	"The pharmacological PI3K inhibitor LY-294002 significantly repressed the effects of Trx1 overexpression on the expression of the above proteins" (Results, Fig. 5), but the primary intervention was alteration of Trx1 expression rather than direct inhibition of PI3K/Akt/mTOR. There are no data on direct inhibition of PI3K/Akt/mTOR. (Results, Discussion)【4:0†04_RESULTS.md】【4:1†04_RESULTS.md】	The decision was clear, as the intervention did not meet the protocol criteria for pharmacological inhibition of the PI3K/Akt/mTOR pathway, despite the relevant model and study of the PI3K-Akt signaling pathway.
Ma, J. and Zhang, J. and Liu, J. and Zhao, J. and Wang, X. and Li, Z. and Lv, T. and Zhang, Y.	2025	Ghrelin/GHSR System Attenuates Collagen-Induced Arthritis in Mice and Ameliorates Inflammation in Human Rheumatoid Arthritis Fibroblast-like Synoviocytes	Biochem Pharmacol	10.1016/j.bcp.2025.116973	english						Exlusion	No Full Text
Ma, J. D. and Jing, J. and Wang, J. W. and Yan, T. and Li, Q. H. and Mo, Y. Q. and Zheng, D. H. and Gao, J. L. and Nguyen, K. A. and Dai, L.	2019	A Novel Function of Artesunate on Inhibiting Migration and Invasion of Fibroblast-like Synoviocytes from Rheumatoid Arthritis Patients	Arthritis Res Ther	10.1186/s13075-019-1935-6	english	A novel function of artesunate on inhibiting migration and invasion of fibroblast-like synoviocytes from rheumatoid arthritis patients	Evaluation of the effect of PDK-1 inhibitor (artesunate) on RA-FLS migration and invasion in vitro, study of mechanisms through the PI3K/Akt/mTOR pathway and MMP-2, MMP-9, TIMP-2. Experimental study in vitro.	Control (no treatment), Artesunate (20, 40, 60 μM), Methotrexate (MTX, 2.5-10 nM), Hydroxychloroquine (HCQ, 20 μM), Artesunate + MTX combinations, PDK-1 inhibitor AR-12 (5 μM), siRNA-PDK-1.	Design: Original in vitro study on primary RA-FLS, per protocol. Population: Primary RA-FLS from patients with rheumatoid arthritis, per protocol. Intervention: Pharmacological inhibitor of PDK-1 (artesunate) affecting the PI3K/Akt/mTOR pathway, per protocol. Control: Vehicle and TNF-α stimulation, per protocol. Outcomes: Migration, invasion, expression of MMP-2, MMP-9, TIMP-2, Akt phosphorylatio…	Data are presented as bar charts with SD errors (6 patients), n is given in the Methods section. SD and n values ​​are not fully numerical in the text, but are present in the figure legends (Fig. 1–5). There are no tables with full numerical data. Additional data are in the supplementary (Figure S1).	Exlusion	Design: In vitro experiment, but the intervention is PDK-1 inhibition, not direct inhibition of PI3K/Akt/mTOR pathway. The article does not show direct inhibition of PI3K/Akt/mTOR pathway, but only PDK-1, which is an upstream regulator. In addition, the data are presented only graphically, without a full set of numerical data for meta-analysis.	In vitro / experimental	Intervention	The wrong intervention is PDK-1 inhibition rather than direct inhibition of the PI3K/Akt/mTOR pathway, which does not meet the protocol criteria.	None	Exclusion criterion: Intervention is not an inhibitor of PI3K, AKT or mTOR, but of PDK-1.	“Artesunate significantly inhibited PDK-1 expression as well as Akt and RSK2 phosphorylation... suggesting that artesunate may be a potential disease-modifying anti-rheumatic drug for RA” (Abstract, Results, Discussion). “Artesunate did not alter the mRNA and protein expression of PI3K and Akt... but inhibited phosphorylation of Akt through PDK-1 suppression” (Results).	The decision was based on the fact that inhibition occurs at the level of PDK-1 rather than direct inhibition of PI3K/Akt/mTOR, which is not in accordance with the protocol. Data are presented graphically, without the full numerical set for meta-analysis.
Ma, Q. and Liu, Z. and Wang, D. and Liu, C. and Liu, X. and Cai, E. and Su, F.	2025	Verification of the Mechanism of Action of Isoliquiritigenin Derivatives on LPS-induced FLS Cells in Rheumatoid Arthritis Based on Network Pharmacology	Bioorg Med Chem	10.1016/j.bmc.2025.118199	english						Exlusion	No Full Text
Meng, Q. and Du, X. and Wang, H. and Gu, H. and Zhan, J. and Zhou, Z.	2017	Astragalus Polysaccharides Inhibits Cell Growth and Pro-Inflammatory Response in IL-1β-stimulated Fibroblast-like Synoviocytes by Enhancement of Autophagy via PI3K/AKT/mTOR Inhibition	Apoptosis	10.1007/s10495-017-1387-x	english	Astragalus polysaccharides inhibits cell growth and pro-inflammatory response in IL-1β-stimulated fibroblast-like synoviocytes by enhancement of autophagy via PI3K/AKT/mTOR inhibition	To evaluate the effect of Astragalus polysaccharides (APS) on proliferation, apoptosis and production of proinflammatory cytokines IL-6 and TNF-α in IL-1β-stimulated RA-FLS in vitro, with an examination of the role of PI3K/AKT/mTOR pathway and autophagy. An in vitro experimental study on RSC-364 cell lines and primary RA-FLS.	Control (no treatment), IL-1β (10 ng/mL) stimulation, IL-1β + APS 50 μg/mL, IL-1β + APS 100 μg/mL, IL-1β + APS 200 μg/mL, IL-1β + APS + 3-MA (autophagy inhibitor), IL-1β + APS + IGF-1 (PI3K/AKT activator).	Design: In vitro experiment on RA-FLS and RSC-364 cells, according to the protocol. Population: RA-FLS, including primary and RSC-364 cell line, according to the protocol. Intervention: APS, affecting the PI3K/AKT/mTOR pathway, according to the protocol. Control: vehicle and IL-1β stimulation, according to the protocol. Outcomes: proliferation, apoptosis, IL-6, TNF-α, autophagy, PI3K/AKT/mTOR act…	Data are presented primarily as graphs (Fig. 1–4), with quantitative estimates (mean ± SD, n=6) in the text and figure legends. There are no tables with full numerical data. SD and n are provided in the figure legends. Some data are available only as bar charts.	Exlusion	Design: In vitro experiment on RA-FLS, but the intervention was Astragalus polysaccharides (APS), a natural compound, not a classical pharmacological PI3K/mTOR/AKT inhibitor, which does not meet the protocol criteria.	In vitro / experimental	Intervention	Astragalus polysaccharides (APS), a natural substance that is not a direct pharmacological inhibitor of PI3K/AKT/mTOR, was used, which does not meet the inclusion criteria of the protocol.	None	Exclusion criterion: Intervention is not a pharmacological PI3K/mTOR/AKT inhibitor, but a natural compound APS.	In Discussion: "APS can inhibit the proliferation of RAFLSs and prevent the production of pro-inflammatory cytokines IL-6 and TNF-α by enhancement of autophagy though blocking PI3K/AKT/mTOR signaling pathway"; however, APS is a natural compound, not a classical PI3K/mTOR/AKT inhibitor (Discussion, Results, Figures 1-4).	The decision is based on the non-compliance of the intervention with the protocol: APS is not a pharmacological inhibitor of PI3K/AKT/mTOR, despite the relevant model and outcome.
Meyer, A. and Zack, S. R. and Nijim, W. and Burgos, A. and Patel, V. and Zanotti, B. and Volin, M. V. and Amin, M. A. and Lewis, M. J. and Pitzalis, C. and Arami, S. and Karam, J. A. and Sweiss, N. J. and Shahrara, S.	2024	Metabolic Reprogramming by Syntenin-1 Directs RA FLS and Endothelial Cell-Mediated Inflammation and Angiogenesis	Cell Mol Immunol	10.1038/s41423-023-01108-8	english	Syntenin-1 reprogramming of RA fibroblast-like synoviocytes promotes inflammatory phenotype and migration via mTOR and HIF1α pathways	An in vitro experimental study investigating the effect of Syntenin-1 on the functional properties of RA-FLS, including inflammatory profile, migration and metabolic remodeling, with an emphasis on the role of mTOR and HIF1α in these processes.	Control (PBS), Syntenin-1 (1000 ng/ml), Syntenin-1 + SDC-1 Ab (1:100), Syntenin-1 + IL-5R Ab (2 µg/ml), Syntenin-1 + PDZ1i (10 µM), Syntenin-1 + mTORi (1 µM), Syntenin-1 + HIF1αi (2 µM), Syntenin-1 + cMYCi (50 µM)	Design: In vitro experiment on RA-FLS, per protocol. Population: RA-FLS including primary cells, per protocol. Intervention: Syntenin-1 and mTOR inhibitors, HIF1α, per protocol. Control: PBS and vehicle, per protocol. Outcomes: Inflammatory cytokines, migration, metabolic markers were studied, but inhibition of PI3K/AKT/mTOR pathway is not direct pharmacological inhibition but rather modulation v…	Data are presented mainly as bar charts with SEM errors, numerical values ​​of mean and n are provided in the text and figure legends (Results, Figures 4, 5, 6). There are no tables with full numerical data of mean±SD and n for all groups. Some data on mTOR and HIF1α inhibition are presented as graphs and legends.	Exlusion	The study design is in vitro, but the intervention is not a direct pharmacological inhibition of the PI3K/AKT/mTOR pathway but is associated with Syntenin-1 and SDC-1, which does not meet the protocol criteria. There are no data on direct inhibition of PI3K/AKT/mTOR required for inclusion.	In vitro / experimental	['Intervention', 'Outcome']	The intervention is not a pharmacological inhibitor of PI3K/AKT/mTOR but a modulation of Syntenin-1/SDC-1. There are no quantitative data on the inhibition of the PI3K/AKT/mTOR pathway, which excludes the publication from the meta-analysis.	None	Exclusion criterion: Intervention - not a pharmacological inhibitor of PI3K/AKT/mTOR; Outcome - no relevant quantitative data on PI3K/AKT/mTOR inhibition.	"Syntenin-1 stimulated RA FLS signal through AKT and NF-κB with no effect on STAT1/3, Src, or p38 activation (Results, Fig. 4B)"; "Syntenin-1-driven RA FLS migration was intercepted by SDC-1 Ab and mTORi but not HIF1αi (Results, Fig. 6J, K)"; "mTORi intercepted CCL2 transcription and TNF secretion in RA explants exposed to Syntenin-1 (Results, Fig. 9Q, R)"; however, direct pharmacological inhibit…	The decision is difficult because the study is an in vitro study on RA-FLS with mTOR and HIF1α, but the intervention is not a direct PI3K/AKT/mTOR inhibitor but is related to Syntenin-1, which is not in accordance with the protocol. The data are presented mainly graphically, but the main reason for exclusion is the inappropriateness of the intervention.
Niu, X. and Yang, Y. and Yu, J. and Song, H. and Yu, J. and Huang, Q. and Liu, Y. and Zhang, D. and Han, T. and Li, W.	2023	Panlongqi Tablet Suppresses Adjuvant-Induced Rheumatoid Arthritis by Inhibiting the Inflammatory Reponse in Vivo and in Vitro	J Ethnopharmacol	10.1016/j.jep.2023.116250	english						Exlusion	No Full Text
Pan, D. and Guo, Y. and Liu, Y. and Yang, H. and Gong, Z. and Du, Y. and Xu, R. and Gao, L. and Xu, Q. and Li, N.	2025	Guizhi Shaoyao Zhimu Decoction Alleviates Rheumatoid Arthritis by Inhibiting Inflammation by Targeting SLPI	Phytomedicine	10.1016/j.phymed.2025.156471	english						Exlusion	No Full Text
Peng, T. and Ji, D. and Jiang, Y.	2021	Long Non-Coding RNA GAS5 Suppresses Rheumatoid Arthritis Progression via miR-128-3p/HDAC4 Axis	Mol Cell Biochem	10.1007/s11010-021-04098-1	english	Long non-coding RNA GAS5 suppresses rheumatoid arthritis progression via miR-128-3p/HDAC4 axis	An in vitro study aimed to investigate the effects of GAS5 and miR-128-3p/HDAC4 axis on proliferation, migration, invasion, apoptosis and inflammation in RA-FLS, as well as the activity of AKT/mTOR signaling pathway.	Control (no treatment), pcDNA-GAS5 (GAS5 overexpression), miR-128-3p mimics (miR-128-3p upregulation), anti-miR-128-3p (miR-128-3p downregulation), si-HDAC4 (HDAC4 downregulation), combinations of the above interventions.	Design: In vitro experiment on RA-FLS, per protocol. Population: RA-FLS, per protocol. Intervention: GAS5/miR-128-3p/HDAC4 axis affecting AKT/mTOR pathway, which is indirectly related to PI3K/AKT/mTOR inhibition, but direct pharmacological inhibition of PI3K/mTOR/AKT was not presented, which did not meet the inclusion criteria. Control: vehicle and appropriate controls are present. Outcomes: prol…	Data are presented mainly as bar charts with SD errors, mean and n (N=3) values ​​are provided in figure legends (Figures 1-6). There are no tables with full numerical data. Additional data on proteins and cytokines are presented in supplementary figures (Figure S1, S2).	Exlusion	The study design is in vitro, but the intervention is not a direct pharmacological inhibition of PI3K/mTOR/AKT but is related to regulation via GAS5/miR-128-3p/HDAC4, which does not meet the inclusion criteria of the protocol.	In vitro / experimental	Intervention (not a pharmacological PI3K/mTOR/AKT inhibitor, but long-ncRNA and miRNA regulation)	Not pharmacological inhibition of PI3K/AKT/mTOR pathway, but indirect regulation via GAS5/miR-128-3p/HDAC4. No direct use of PI3K, AKT or mTOR inhibitors.	None	Exclusion criterion: Intervention - no direct pharmacological inhibition of the PI3K/mTOR/AKT pathway.	“GAS5/miR-128-3p/HDAC4 axis regulated proliferation, migration, invasion, inflammation, and apoptosis of RAFLSs partly by AKT/mTOR signaling pathway in vitro” (Results). “GAS5 acted as a miR-128-3p sponge to upregulate HDAC4 expression. Moreover, GAS5/miR-128-3p/HDAC4 axis regulated RA progression partially through the AKT/mTOR pathway" (Abstract, Results, Discussion).	The decision is clear: the study does not meet the protocol's intervention criteria because there is no direct pharmacological inhibition of PI3K/mTOR/AKT, but regulation via ncRNA and miRNA is studied. Data are presented as graphs with SD and n=3, but this does not change the exclusion category.
Qiang, F. and Xuan, D. and Liu, J. and Sheng, J.	2024	Knockdown of NFIL3 Modulates the AMPK Pathway to Suppress Excessive Cell Proliferation, Inflammation, and Migration in Rheumatoid Arthritis	Int J Rheum Dis	10.1111/1756-185x.15287	english						Exlusion	No Full Text
Qin, Y. and Su, J.	2024	Salidroside Suppresses Cell Growth and Inflammatory Response of Fibroblast-like Synoviocytes via Inhibition of Phosphoinositol-3 Kinase/Threonine Kinase Signaling in Rheumatoid Arthritis	Z Rheumatol	10.1007/s00393-023-01431-5	english						Exlusion	No Full Text
Qu, Y. and Wu, J. and Deng, J. X. and Zhang, Y. P. and Liang, W. Y. and Jiang, Z. L. and Yu, Q. H. and Li, J.	2016	MicroRNA-126 Affects Rheumatoid Arthritis Synovial Fibroblast Proliferation and Apoptosis by Targeting PIK3R2 and Regulating PI3K-AKT Signal Pathway	Oncotarget	10.18632/oncotarget.12487	english	MicroRNA-126 affects rheumatoid arthritis synovial fibroblast proliferation and apoptosis by targeting PIK3R2 and regulating PI3K-AKT signal pathway	An in vitro study aimed to investigate the effect of microRNA-126 on the proliferation and apoptosis of synovial fibroblasts in rheumatoid arthritis (RA-FLS) through modulation of PIK3R2 expression and activation of the PI3K/AKT signaling pathway.	Control (blank), RASFs-Lv-vector (vector without miR-126), RASFs-Lv-miR-126 (miR-126 overexpression), anti-miR-126, anti-miR-126 + PIK3R2 siRNA	Design: In vitro experiment in RA-FLS, per protocol. Population: RA-FLS, per protocol. Intervention: miR-126 manipulation affecting PI3K/AKT pathway via PIK3R2, which is indirect rather than direct inhibition of PI3K/AKT/mTOR by pharmacological inhibitors, not per protocol. Control: vehicle and vector controls present, per protocol. Outcomes: proliferation, apoptosis, PI3K and p-AKT expression bu…	Data are presented as graphs (MTT assay, flow cytometry, western blot) and histograms (Figures 2, 4, 5, 6, 7). Numerical values ​​of mean±SD and n are not presented in tables or text, only graphical representation indicating statistical significance. N is stated in the methods as ~90% transfection, but the exact number of cells is not stated. There are no tables with full numerical data.	Exlusion	Design: In vitro experiment on RA-FLS; however, the intervention is not pharmacological inhibition of PI3K/AKT/mTOR but a genetic manipulation of miR-126 that activates rather than inhibits the pathway. There is no relevant pharmacological inhibition of PI3K/AKT/mTOR, which is not in accordance with the protocol.	In vitro / experimental	Intervention	Intervention is genetic manipulation (miR-126) rather than pharmacological PI3K/AKT/mTOR inhibitor; pathway activation rather than inhibition.	None	Exclusion criterion: Intervention is not a pharmacological inhibitor of PI3K/AKT/mTOR, but a genetic regulation of miR-126 that activates the pathway.	"We found increased PI3K and p-AKT levels in RASF cells transfected with Lv-miR126 compared to controls, suggesting that miR-126 expression inhibited PIK3R2 expression, thereby activating the PI3K-AKT signaling pathway." (Results, Figures 6 and 7)【4:2†04_RESULTS.md】【4:3†04_RESULTS.md】【4:4†04_RESULTS.md】	The decision was clear because the intervention was not protocol-compliant (no pharmacological inhibition of PI3K/AKT/mTOR) and the data showed pathway activation, which excluded inclusion in the meta-analysis.
Ren, M. and Ma, K. and Pang, X. and Liu, Y. and Song, Z. and Zhou, R. and Tang, Z.	2023	Anti-Rheumatoid Arthritis Effects of Total Saponins from Rhizoma Panacis Majoris on Adjuvant-Induced Arthritis in Rats and Rheumatoid Arthritis Fibroblast-like Synoviocytes	Phytomedicine	10.1016/j.phymed.2023.155021	english						Exlusion	No Full Text
Shang, H. and Peng, Q. and Liu, J. and Liu, Y. and Long, L.	2021	Screening and analysis for autophagy-related lncRNA in fibroblast-like synoviocytes from patients with rheumatoid arthritis	Zhong Nan Da Xue Xue Bao Yi Xue Ban	10.11817/j.issn.1672-7347.2021.210374	eng chi	类风湿关节炎滑膜成纤维样细胞自噬相关长链非编码 RNA 筛选和分析	Investigation of lncRNA expression changes in RA-FLSs before and after autophagy induction by mTOR inhibitor PP242; in vitro experiment on RA-FLSs, study of autophagy regulation and related signaling pathways.	Control (no treatment), Treatment (mTOR inhibitor PP242)	Design: in vitro experiment on RA-FLSs, intervention: mTOR inhibitor PP242, control: no treatment, outcomes: lncRNA expression, autophagy marker LC3-II. Conforms to protocol in design, population and intervention, however, there are no data on inhibition of PI3K/Akt/mTOR pathway in functional outcomes (proliferation, migration, etc.).	Data are presented in the Abstract and Figures and Tables (Figure 1, Figure 2, Figure 5). Numerical data on lncRNA and LC3-II expression are provided in the text and graphs. There are no data on functional outcomes (proliferation, migration, cytokines).	Exlusion	Design: In vitro experiment on RA-FLSs with mTOR inhibitor, but no quantitative data on PI3K/Akt/mTOR pathway inhibition in functional outcomes, no data on proliferation, migration, cytokines and other key protocol outcomes.	In vitro / experimental (cellular, molecular)	Outcome	There are no relevant outcomes on inhibition of PI3K/Akt/mTOR pathway in RA-FLSs (proliferation, migration, cytokines, apoptosis, etc.). The study focuses on lncRNA expression and autophagy, without quantitative data on the functional effects of the inhibitor.	None	Lack of required outcomes (proliferation, migration, cytokines, apoptosis) according to the protocol.	“6例RA-FLSs经过PP242处理后，自噬水平标记蛋白LC3-II表达水平升高(P<0.05)” (Abstract, Results); “芯片筛选共有591个差异表达的lncRNAs” (Abstract, Results); There are no data on functional outcomes.	None
Shao, W. and Liu, F. and Zhu, L. and Qian, W. and Meng, Q. and Zhang, A. and Jin, S. and Lu, J. and Yan, S. G.	2025	Ferroportin Inhibits the Proliferation and Migration of Fibroblast-like Synoviocytes in Rheumatoid Arthritis via Regulating ROS/PI3K/AKT Signaling Pathway	Eur J Pharmacol	10.1016/j.ejphar.2024.177205	english						Exlusion	No Full Text
Shen, Y. and Fan, X. and Qu, Y. and Tang, M. and Huang, Y. and Peng, Y. and Fu, Q.	2022	Magnoflorine Attenuates Inflammatory Responses in RA by Regulating the PI3K/Akt/NF-κB and Keap1-Nrf2/HO-1 Signaling Pathways in Vivo and in Vitro	Phytomedicine	10.1016/j.phymed.2022.154339	english						Exlusion	No Full Text
Shen, C. and Kuang, Y. and Xu, S. and Li, R. and Wang, J. and Zou, Y. and Wang, C. and Xu, S. and Liang, L. and Lin, C. and Xiao, Y. and Xu, H.	2021	Nitidine Chloride Inhibits Fibroblast like Synoviocytes-Mediated Rheumatoid Synovial Inflammation and Joint Destruction by Targeting KCNH1	Int Immunopharmacol	10.1016/j.intimp.2021.108273	english						Exlusion	No Full Text
Sun, Q. W. and Jiang, S. M. and Yang, K. and Zheng, J. M. and Zhang, L. and Xu, W. D.	2012	Apigenin Enhances the Cytotoxic Effects of Tumor Necrosis Factor-Related Apoptosis-Inducing Ligand in Human Rheumatoid Arthritis Fibroblast-like Synoviocytes	Mol Biol Rep	10.1007/s11033-011-1356-3	english	Apigenin enhances the cytotoxic effects of tumor necrosis factor-related apoptosis-inducing ligand in human rheumatoid arthritis fibroblast-like synoviocytes	Evaluation of the effect of apigenin on apoptosis and proliferation of RA-FLS in vitro, as well as its effect on the activation of the PI3K/Akt signaling pathway. An experimental in vitro study on RAFLS cells.	Control (no treatment), TRAIL (1 nM), Apigenin (20 µM), TRAIL + Apigenin	Design: In vitro experiment on RA-FLS, according to protocol. Population: Primary RA-FLS, according to protocol. Intervention: Apigenin as an inhibitor of PI3K/Akt pathway (mediated inhibition), according to protocol. Control: Vehicle and untreated, according to protocol. Outcomes: Apoptosis, proliferation, PI3K/Akt activity, according to protocol.	The data are presented as bar charts with numerical values ​​of mean±SD and n=3, indicated in the Results and Figures section (Fig. 1, Fig. 2, Fig. 3). N is indicated in the caption to the figures. SD are presented visually on the charts, mean±SD partially in the text of Results.	Exlusion	The study design is in vitro, but the intervention apigenin is not a direct inhibitor of PI3K/mTOR/AKT, but exerts its effects indirectly. There is no direct pharmacological inhibition of the PI3K/Akt/mTOR pathway, which does not meet the inclusion criteria of the protocol.	In vitro / experimental (cellular, molecular)	Intervention (not that intervention)	Apigenin was used, which is not a direct inhibitor of PI3K, mTOR or AKT, but acts indirectly through the PI3K/Akt pathway. Does not meet the inclusion criteria for the intervention.	None	Exclusion criterion: Intervention (not a pharmacological PI3K/mTOR/AKT inhibitor, but a bioflavonoid with an indirect effect).	The Results and Discussion section indicates that apigenin reduces PI3K/Akt pathway activation but is not a direct inhibitor; data are presented in Fig. 3 and Results (Western blot, phosphorylation levels). Methods describes the use of apigenin rather than specific PI3K/mTOR/AKT inhibitors. (Results, Discussion, Figures and Tables)	The decision is based on the intervention not being per protocol despite having a relevant model and outcomes. Apigenin is not a direct PI3K/Akt/mTOR inhibitor, which precludes inclusion in the meta-analysis.
Sun, H. N. and Luo, Y. H. and Meng, L. Q. and Piao, X. J. and Wang, Y. and Wang, J. R. and Wang, H. and Zhang, Y. and Li, J. Q. and Xu, W. T. and Liu, Y. and Zhang, Y. and Zhang, T. and Han, Y. H. and Jin, M. H. and Shen, G. N. and Zang, Y. Q. and Cao, L. K. and Zhang, D. J. and Jin, C. H.	2019	Cryptotanshinone Induces Reactive Oxygen Species‑mediated Apoptosis in Human Rheumatoid Arthritis Fibroblast‑like Synoviocytes	Int J Mol Med	10.3892/ijmm.2018.4012	english	Cryptotanshinone induces reactive oxygen species-mediated apoptosis in human rheumatoid arthritis fibroblast-like synoviocytes	To evaluate the effect of cryptotansintone (CT) on RA-FLS cell proliferation and apoptosis in vitro, examining mechanisms related to ROS and Akt, MAPK and STAT3 signaling pathways. An experimental in vitro study.	Control (no treatment), CT 1 µmol/l, CT 3 µmol/l, CT 5 µmol/l, CT 10 µmol/l, CT 30 µmol/l, CT 100 µmol/l; NAC (N-acetylcysteine) 100 µmol/l; CT + NAC	Design: In vitro experiment on RA-FLS (primary, HFLS-RA, MH7A) according to the protocol. Intervention: cryptotansintone, is not a direct inhibitor of PI3K/AKT/mTOR, but acts through ROS and MAPK, Akt, STAT3 pathways, which does not meet the inclusion criteria for intervention. Control: vehicle and untreated control are present. Outcomes: proliferation, apoptosis, signaling pathways are studied, …	The data are presented as graphs (Figures 1-6) with quantitative assessment (mean±SD), n=3, data on proliferation (CCK-8), apoptosis (Annexin V/PI, flow cytometry), Western blot (Bcl-2, Bad, cleaved caspase-3, p-Akt, etc.), ROS (flow cytometry). There are no tables with numerical data, all data are on graphs and in figure legends.	Exlusion	The in vitro design and RA-FLS model are appropriate, but the intervention (cryptotanshinone) is not a PI3K/AKT/mTOR inhibitor but acts through ROS and other pathways, which does not meet the protocol criteria.	In vitro / experimental (cellular, molecular)	Intervention (not that intervention)	Cryptotansintone was used, which is not a direct inhibitor of the PI3K/AKT/mTOR pathway, but acts through ROS and MAPK, STAT3, which does not meet the inclusion criteria for the intervention.	None	Exclusion criterion: Intervention is not a PI3K/mTOR/AKT inhibitor, but a ROS-mediated agent.	“CT exposure increased the protein expression levels of p-p38 and p-JNK, and downregulated the expression levels of p-Akt, p-ERK and p-STAT3, in a time-dependent manner” (Results, section 04_RESULTS.md); “CT induced apoptosis through ROS-mediated Akt, MAPK and STAT3 signaling pathways” (Discussion, section 05_DISCUSSION.md).	The decision was obvious, as the intervention was not protocol-compliant despite a relevant design and high-quality data.
Tang, N. and Luo, X. and Ding, Z. and Shi, Y. and Cao, X. and Wu, S.	2024	Single-Cell Multi-Dimensional Data Analysis Reveals the Role of ARL4C in Driving Rheumatoid Arthritis Progression and Macrophage Polarization Dynamics	Int Immunopharmacol	10.1016/j.intimp.2024.112987	english						Exlusion	No Full Text
Tan, M. and Mao, J. and Zheng, J. and Meng, Y. and Li, J. and Hao, J. and Shen, H.	2024	Mammalian STE20-like Kinase 1 Inhibits Synoviocytes Activation in Rheumatoid Arthritis through Mitochondrial Dysfunction Mediated by SIRT3/mTOR Axis	Inflamm Res	10.1007/s00011-023-01846-5	english						Exlusion	No Full Text
Tian, ​​J. and Gao, J. and Chen, J. and Li, F. and Xie, X. and Du, J. and Wang, J. and Mao, N.	2010	[Effects of resveratrol on proliferation and apoptosis of TNF-alpha induced rheumatoid arthritis fibroblast-like synoviocytes]	Zhongguo Zhong Yao Za Zhi	10.4268/cjcmm20101425	chi						Exlusion	No Full Text
Ting Hao, W. and Huang, L. and Pan, W. and Ren, Y. L.	2022	Antioxidant Glutathione Inhibits Inflammation in Synovial Fibroblasts via PTEN/PI3K/AKT Pathway: An in Vitro Study	Arch Rheumatol	10.46497/ArchRheumatol.2022.9109	english	Antioxidant glutathione inhibits inflammation in synovial fibroblasts via PTEN/PI3K/AKT pathway: An in vitro study	An in vitro study aimed to investigate the effects of the antioxidant glutathione (GSH) on inflammation, reactive oxygen species (ROS) production and modulation of the PTEN/PI3K/AKT signaling pathway in synovial fibroblasts (MH7A and murine SFs) in rheumatoid arthritis.	Control (PBS), LPS (100 ng/mL), LPS + GSH (100 μg/mL), LPS + GSH (50-150 μg/mL), LPS + GSH + BSO (GSH inhibitor)	Design: Original in vitro study on human MH7A cell line and mouse synovial fibroblasts, consistent with the protocol. Population: RA-FLS (MH7A cell line), consistent. Intervention: Pharmacological action of glutathione affecting the PI3K/AKT/mTOR pathway via PTEN, consistent with the inclusion criteria. Control: vehicle (PBS), LPS stimulation without inhibitor, consistent. Outcomes: Quantitative …	The data are presented mainly as graphs with numerical values ​​mean ± SD and n=3-4, indicated in the figure legends (Figures 1-6). Quantitative evaluation methods: RT-qPCR, ELISA, Western blot, ROS assay. There are no tables with full numerical data, all data are on graphs and in the legends. N is indicated in the methods and figure legends.	Exlusion	In vitro study design, RA-FLS (MH7A) model, intervention is related to PI3K/AKT pathway but lacks direct inhibition of PI3K/AKT/mTOR by pharmacological inhibitors. The antioxidant glutathione (GSH) is used which modulates the pathway indirectly via PTEN and ROS, which does not meet the inclusion criteria for the intervention (not a pharmacological inhibitor of PI3K/AKT/mTOR).	In vitro / experimental (cellular, molecular)	['Intervention (not a pharmacological PI3K/AKT/mTOR inhibitor, but the antioxidant GSH)', 'Outcome (no data on proliferation, migration, invasion; PI3K/AKT/mTOR inhibition not pharmacologically confirmed)']	Uses glutathione as an antioxidant rather than a specific PI3K/AKT/mTOR inhibitor. No quantitative data on key outcomes of proliferation, migration, invasion. MH7A model is used but intervention is not per protocol.	None	['Exclusion criterion: Intervention - non-pharmacological PI3K/AKT/mTOR inhibitor', 'Exclusion criterion: Outcome - no quantitative data on proliferation, migration, invasion']	“The present study results demonstrated the inhibitory effect of GSH on p-PI3K and p-AKT protein expression levels, as well as its promoting effect on the activation of PTEN... The supplementation of the BSO restored the activation of PI3K/AKT pathway with a high production of ROS...” (Discussion, Results, Figures 1-6). "The MH7A cells and mouse SFs were treated with indicated concentrations of G…	The solution is clear: an in vitro study with the MH7A model, but the intervention is the antioxidant GSH, not the pharmacological PI3K/AKT/mTOR inhibitor, which is not in accordance with the protocol. The data are presented in graphs, but not by key outcomes or by the desired intervention.
Tong, X. and Zeng, H. and Gu, P. and Wang, K. and Zhang, H. and Lin, X.	2020	Monocyte Chemoattractant Protein‑1 Promotes the Proliferation, Migration and Differentiation Potential of Fibroblast‑like Synoviocytes via the PI3K/P38 Cellular Signaling Pathway	Mol Med Rep	10.3892/mmr.2020.10969	english	Monocyte chemoattractant protein‑1 promotes the proliferation, migration and differentiation potential of fibroblast‑like synoviocytes via the PI3K/P38 cellular signaling pathway	To evaluate the effect of MCP-1 on RA-FLS proliferation, migration and differentiation in vitro with emphasis on the role of PI3K/P38 signaling pathway. An experimental in vitro study.	Control (no treatment), MCP-1 (1-1000 ng/ml, main effect at 200 ng/ml), TNF-α (100 ng/ml), MCP-1 + TNF-α, MCP-1 + PI3K inhibitor LY294002 (10, 50, 100 µM), MCP-1 + P38 inhibitor SB203580 (10, 50, 100 µM).	Design: In vitro experiment on RA-FLS, per protocol. Population: RA-FLS, per protocol. Intervention: Pharmacological PI3K inhibitor (LY294002), per protocol. Control: vehicle and no treatment, per protocol. Outcomes: Proliferation, migration, cytokine and marker expression, PI3K pathway activity, per protocol. No inconsistencies.	The data are presented primarily as graphs (Figure 3, 4, 5) with bar charts and statistical analysis including mean ± SEM, p-values. N is given in Methods (4 replicates). There are no tables with numerical values, SD/SE data are visualized in the graphs. The main outcomes are available in the Results and Figures section.	Exlusion	In vitro study design, but intervention is MCP-1, not a PI3K/AKT/mTOR inhibitor. PI3K and P38 inhibitors are used to assess the role of the pathway, but the primary stimulator is MCP-1, not a pharmacologic PI3K/AKT/mTOR inhibitor. Therefore, does not meet the protocol's intervention criteria.	In vitro / experimental (cellular, molecular)	Intervention (not that intervention)	The primary intervention is MCP-1 as a stimulator rather than a pharmacological inhibitor of PI3K/AKT/mTOR. The use of inhibitors LY294002 and SB203580 is ancillary to confirm the mechanism but is not the primary intervention.	None	Exclusion criterion: Intervention is not a pharmacological PI3K/AKT/mTOR inhibitor, but an MCP-1 stimulator.	"To test whether PI3K and P38 were involved in the proliferation of FLSs induced by MCP-1, FLSs were pretreated with LY294002... The cell proliferation induced by MCP-1 was significantly reduced when incubated with LY and SB..." (Results, Figure 3E and F). The primary intervention is MCP-1, inhibitors are used to test the mechanism, not as the primary treatment.	The decision is based on the fact that MCP-1 is a PI3K/AKT/mTOR stimulator rather than an inhibitor, which does not meet the protocol criteria for inclusion. Despite the use of inhibitors for mechanistic analysis, the primary intervention is not eligible.
Wang, J. and Zhang, W. and Zou, H. and Lin, Y. and Lin, K. and Zhou, Z. and Qiang, J. and Lin, J. and Chuka, C. M. and Ge, R. and Zhao, S. and Yang, X.	2015	10-Hydroxy-2-decenoic Acid Inhibiting the Proliferation of Fibroblast-like Synoviocytes by PI3K-AKT Pathway	Int Immunopharmacol	10.1016/j.intimp.2015.05.036	english	10-Hydroxy-2-decenoic acid inhibiting the proliferation of fibroblast-like synoviocytes by PI3K–AKT pathway	To evaluate the effect of 10-Hydroxy-2-decenoic acid (10H2DA) on RA-FLS proliferation in vitro, investigating the mechanism of inhibition via PI3K-AKT pathway. An experimental in vitro study using primary RA-FLS cells.	Control (PBS), Treatment (10H2DA 50 nM, 100 nM, 200 nM, 400 nM), Positive control (TSA 100 nM)	Design: Original in vitro study in RA-FLS, per protocol. Population: Primary RA-FLS, per protocol. Intervention: 10H2DA as a potential HDAC inhibitor affecting the PI3K/AKT pathway, per protocol. Control: PBS and TSA (positive control), per protocol. Outcomes: Proliferation, HDAC activity, PI3K-AKT pathway gene expression, quantitative data presented, per protocol.	The data are presented in the Results and Figures section (Fig. 1, Fig. 3, Fig. 4). Numerical data for viability and HDAC activity are presented in Fig. 1 with mean ± SD and n=3. PI3K-AKT pathway gene expression was confirmed by qPCR and Western blot (Fig. 4), data with mean ± SD, n=10 for qPCR, n=3 for Western blot. There are no tables with raw data, but the data are numerical and presented in t…	Exlusion	Design: In vitro experiment on RA-FLS, intervention: 10H2DA is an HDAC inhibitor, not a direct inhibitor of the PI3K/AKT/mTOR pathway. There is no direct evidence of inhibition of the PI3K/AKT/mTOR pathway by the pharmacological inhibitor, only an indirect decrease in gene expression. Therefore, it does not meet the intervention criteria of the protocol.	In vitro / experimental	['Intervention']	10H2DA is an HDAC inhibitor and not a direct inhibitor of PI3K, AKT, or mTOR, which does not meet the protocol's intervention criteria.	None	Intervention: not a pharmacological PI3K/AKT/mTOR inhibitor, but an HDAC inhibitor.	The Discussion section indicates that 10H2DA inhibits RA-FLS proliferation via HDAC inhibition and indirect downregulation of PI3K-AKT pathway genes, but not direct inhibition of PI3K/AKT/mTOR pathway (Discussion). Results show downregulation of PI3K and pAKT expression, but 10H2DA is an HDAC inhibitor (Results, Figures 1, 3, 4).	The publication investigates the effect of 10H2DA as an HDAC inhibitor on RA-FLS with an indirect effect on the PI3K-AKT pathway, but does not provide data on direct inhibition of PI3K/AKT/mTOR by the pharmacological inhibitor, which excludes it from the per-protocol meta-analysis.
Wang, X. and He, J. and Zhong, J. and He, J. and Wang, D. and Bai, L. and Shang, H. and Wang, Q.	2025	Hydroxychloroquine Inhibits the PI3K/AKT Pathway in Synovial Fibroblasts of Rheumatoid Arthritis and Alleviates Collagen-Induced Arthritis in Mice	Clin Exp Rheumatol	10.55563/clinexprheumatol/tczujg	english						Exlusion	No Full Text
Wang, X. and Chen, Z. and Fan, X. and Li, W. and Qu, J. and Dong, C. and Wang, Z. and Ji, Z. and Li, Y.	2020	Inhibition of DNM1L and Mitochondrial Fission Attenuates Inflammatory Response in Fibroblast-like Synoviocytes of Rheumatoid Arthritis	J Cell Mol Med	10.1111/jcmm.14837	english	Inhibition of DNM1L and mitochondrial fission attenuates inflammatory response in fibroblast‐like synoviocytes of rheumatoid arthritis	To investigate the effect of DNM1L (a key regulator of mitochondrial fission) inhibition on mitochondrial morphology, survival, ROS production, apoptosis and inflammation in RA-FLS in vitro, and to evaluate the therapeutic potential of mdivi-1 inhibitor in a collagen-induced arthritis mouse model. In vitro pilot study with additional in vivo data.	Control (no treatment or with siCtrl), Treatment A (mdivi-1 10 µmol/L), Treatment B (mdivi-1 20-50 µmol/L), Treatment C (siRNA DNM1L), IL-1β stimulation with/without mdivi-1	Design: In vitro experiment on RA-FLS including primary cells and lines, complies with protocol. Population: RA-FLS including primary cells, complies with protocol. Intervention: DNM1L inhibitor (mdivi-1) and siRNA, which is not a direct inhibition of PI3K/AKT/mTOR pathway, but inhibition of mitochondrial division, which is not included in the inclusion criteria. Control: vehicle and siCtrl are p…	Data are presented as graphs and images (confocal microscopy, flow cytometry, Western blot, qRT-PCR) in the Figures and Tables section. Numerical values ​​of mean±SD and n are provided for some experiments (e.g., Western blot densitometry, flow cytometry apoptosis), but data on PI3K/AKT/mTOR pathway inhibition are missing. There are no tables with full numerical data for the meta-analysis.	Exlusion	In vitro study design, but intervention not according to protocol (DNM1L inhibitor, not PI3K/AKT/mTOR). No data on PI3K/AKT/mTOR pathway inhibition. Therefore, publication is excluded.	In vitro / experimental (cellular, molecular)	['Intervention (not that intervention)']	The DNM1L inhibitor (mdivi-1) used is not a PI3K, AKT or mTOR inhibitor and does not meet the inclusion criteria for the intervention.	None	Exclusion criterion: Intervention (not PI3K/AKT/mTOR inhibitor)	“Mdivi-1 inhibits DNM1L GTPase activity and is a potent inhibitor of mitochondrial fission... treatment with mdivi-1 or DNM1L silencing altered mitochondrial morphology, promoted mitochondrial membrane depolarization and apoptosis, and decreased cell viability, ROS, LC3B-related autophagy and pro-inflammatory cytokine production in FLSs. The same treatment also mitigated the IL-1β-mediated LC3B-r…	The decision was obvious, as the intervention was not protocol-compliant (not a PI3K/AKT/mTOR inhibitor), despite the relevant RA-FLS model and quantitative data.
Wang, S. and Du, Q. and Sun, J. and Geng, S. and Zhang, Y.	2022	Investigation of the Mechanism of Isobavachalcone in Treating Rheumatoid Arthritis through a Combination Strategy of Network Pharmacology and Experimental Verification	J Ethnopharmacol	10.1016/j.jep.2022.115342	english						Exlusion	No Full Text
Wang, Q. and Yao, X. and Xu, H. and Lu, D. and Huang, Y. and Tang, F. and Xiao, L. and Ma, W.	2021	Jinwu Jiangu Capsule Affects Synovial Cells in Rheumatoid Arthritis through PI3K/Akt/mTOR Signaling Pathway	Acta Biochim Pol	10.18388/abp.2020_5514	english	Jinwu Jiangu Capsule affects synovial cells in rheumatoid arthritis through PI3K/Akt/mTOR signaling pathway	Evaluation of the effect of Jinwu Jiangu Capsule on inhibition of PI3K/Akt/mTOR signaling pathway and related changes in RA-FLS in vitro. An experimental study using RA-FLS cell cultures to examine the expression of PI3K, Akt, mTOR proteins, as well as autophagy markers and related genes.	Control (without treatment), Rabbit serum group, Leflunomide group (10 μg/mL), Jinwu Jiangu Capsule high dose (6.0 mg/mL), medium dose (0.6 mg/mL), low dose (0.06 mg/mL)	Design: Original in vitro study on RA-FLS, compliant with protocol. Population: RA-FLS isolated from synovial tissue of RA patients, compliant. Intervention: Pharmacological inhibition of PI3K/Akt/mTOR using Jinwu Jiangu Capsule, compliant. Control: Vehicle (control), rabbit serum, leflunomide, compliant. Outcomes: Expression of PI3K, Akt, mTOR (WB), mRNA Atg1, Atg5, Atg14 (RT-qPCR), LC3-II (IF) …	The data are presented as graphs and images: RT-qPCR (mRNA Atg1, Atg5, Atg14) — Figure 2; Western blot (PI3K, Akt, mTOR) — Figure 3; Immunofluorescence LC3-II — Figure 4. Numerical values ​​of mean±SD and n are not presented in the text or tables, the data are available only as graphs and images. N is indicated in the methods (n≥3 replicates).	Exlusion	Design: In vitro, but lacks quantitative data on key outcomes (proliferation, migration, cytokines). Intervention: Jinwu Jiangu Capsule, not a direct pharmacological PI3K/Akt/mTOR inhibitor but a complex Chinese drug with multiple components. No data on RA-FLS functional outcomes, only on proteins and autophagy. Control groups are appropriate but outcomes are not suitable for meta-analysis.	In vitro / experimental	['Intervention (wrong intervention)', 'Outcome (no required outcomes)']	The Chinese complex drug Jinwu Jiangu Capsule was used, which is not a specific pharmacological inhibitor of PI3K/Akt/mTOR. There are no quantitative data on the main functional outcomes of RA-FLS (proliferation, migration, cytokines).	None	Exclusion criterion: Intervention is not a pharmacological PI3K/Akt/mTOR inhibitor, but a complex drug; Outcome - there are no quantitative data on key outcomes (proliferation, migration, cytokines).	Abstract: "Jinwu Jiangu Capsule decreased the level of PI3k, Akt, and mTOR protein..." (Abstract). Results: "The expression levels of PI3k, Akt and mTOR protein in Jinwu Jiangu Capsule group were decreased..." (Results). Methods: "Cells divided into control, rabbit serum, leflunomide, and Jinwu Jiangu Capsule groups..." (Methods). Figures 2-4 show data only in graphical and immunofluorescent form…	The publication is an in vitro study with RA-FLS, but it uses a Chinese combination drug rather than a specific PI3K/Akt/mTOR inhibitor. There is a lack of quantitative data on the main functional outcomes, which does not meet the protocol for inclusion in the meta-analysis.
Wang, J. and Zhao, Q.	2019	Kaempferitrin Inhibits Proliferation, Induces Apoptosis, and Ameliorates Inflammation in Human Rheumatoid Arthritis Fibroblast-like Synoviocytes	Phytother Res	10.1002/ptr.6364	english	Kaempferitrin inhibits proliferation, induces apoptosis, and ameliorates inflammation in human rheumatoid arthritis fibroblast‐like synoviocytes	Evaluation of the effect of kaempferitrin on proliferation, apoptosis, production of proinflammatory cytokines and activity of NF-κB and Akt/mTOR signaling pathways in RA-FLS MH7A cell line in vitro. Experimental study.	Control (0 μM kaempferitrin), Treatment A (2.5 μM kaempferitrin), Treatment B (5 μM kaempferitrin), Treatment C (10 μM kaempferitrin), Treatment D (20 μM kaempferitrin)	Design: In vitro experiment on MH7A cell line, which is a model of RA-FLS, according to the protocol. Intervention: kaempferitrin, a natural compound that inhibits the Akt/mTOR pathway, which meets the inclusion criteria. Control: vehicle (0 μM), according to the protocol. Outcomes: proliferation, apoptosis, production of IL-1β, IL-6, TNF-α, MMP-1, MMP-3, as well as the activity of the Akt/mTOR a…	The data are presented mainly as graphs (Figure 1-7), including bar charts with visual SD, n=6 is indicated in the caption to the figures. There are no tables with numerical values ​​of mean±SD. The methods and sample size are described in the Methods section. Data on the inhibition of the Akt/mTOR pathway are presented in Figure 6 (western blot), data on cytokines and MMPs in Figures 3 and 4 (qR…	Exlusion	The study design is in vitro, but the intervention is kaempferitrin, a natural compound with multiple effects that is not a specific pharmacological inhibitor of PI3K/AKT/mTOR. In addition, the data are presented only graphically, without a full set of numerical data for meta-analysis. The intervention is not per protocol (not a pharmacological inhibitor of PI3K/mTOR/AKT).	In vitro / experimental (cellular, molecular)	['Intervention (wrong intervention)', 'Outcome (no relevant outcomes in format suitable for meta-analysis)']	Kaempferitrin, a natural compound with a complex mechanism of action and not a specific PI3K/AKT/mTOR inhibitor, was used. Full numerical data (mean, SD, n) for key outcomes are not available; data are presented only graphically.	None	Exclusion criterion: Intervention - not a pharmacological PI3K/AKT/mTOR inhibitor; Outcome - no quantitative data in a format suitable for meta-analysis.	“Kaempferitrin blocked the activation of nuclear factor-κB (NF-κB) and protein kinase B (Akt)/mammalian target of rapamycin (mTOR) pathways” (Abstract). “Kaempferitrin treatment resulted in a decrease in the expression levels of p-Akt and p-mTOR as compared with control” (Results). The data is presented in the form of graphs (Figures 1-7), n=6 is indicated in the captions (Methods, Results, Figur…	The decision is clear: in vitro study, but the intervention is not according to the protocol (not a specific PI3K/AKT/mTOR inhibitor), the data are presented only graphically, without a full set of numerical data for meta-analysis.
Wang, Z. and Tian, ​​Q. and Tian, ​​Y. and Zheng, Z.	2022	MicroRNA-122-3p Plays as the Target of Long Non-Coding RNA LINC00665 in Repressing the Progress of Arthritis	Bioengineered	10.1080/21655979.2022.2081757	english	LINC00665 activates the mTOR pathway by regulating EIF2AK1 in MH7A cells	To investigate the role of LINC00665 and miR-122-3p in regulating EIF2AK1 expression and mTOR signaling pathway activation in MH7A cells, a model of RA-FLS, with an assessment of the effect on cell viability and apoptosis. An experimental in vitro study.	Control (Vector), EIF2AK1 overexpression (pcDNA3.1), EIF2AK1 silencing (siRNA), LINC00665 overexpression (pcDNA3.1), LINC00665 silencing (siRNA), miR-122-3p mimic, miR-122-3p inhibitor, combinations: EIF2AK1 + LINC00665, LINC00665 + miR-122-3p mimic, LINC00665 + miR-122-3p inhibitor, EIF2AK1 siRNA + LINC00665 overexpression, etc.	Design: In vitro experiment in MH7A cell line, a model of RA-FLS, according to protocol. Population: MH7A cells immortalized by RA-FLS are included. Intervention: The effect of LINC00665, miR-122-3p and EIF2AK1 is studied, where EIF2AK1 activates the mTOR pathway, but there is no direct pharmacological inhibition of PI3K/AKT/mTOR. Control: Vehicle and appropriate controls are present. Outcomes: V…	Data are presented as graphs and Western blot (Figure 3, 4, 5, 6, 7), numeric values ​​are missing, SD and n are not provided, outcome data are presented only graphically. Information on groups and results is described in the Results and Figures and Tables section.	Exlusion	Design: In vitro experiment on RA-FLS(MH7A), but the intervention is not pharmacological inhibition of PI3K/AKT/mTOR but is related to regulation of gene expression and lncRNA, which does not meet the protocol criteria.	In vitro / experimental (cellular, molecular)	Intervention	No pharmacological inhibition of PI3K/AKT/mTOR; study focuses on regulation of EIF2AK1 and lncRNA LINC00665 expression rather than pathway inhibitors.	None	Exclusion criterion: Intervention - no pharmacological inhibition of PI3K/AKT/mTOR, only genetic regulation.	“EIF2AK1 activates the mTOR signaling pathway” (Results, Figure 7), but the intervention was overexpression and silencing of EIF2AK1 and LINC00665, without the use of PI3K/AKT/mTOR inhibitors (Methods, Results).	The study does not meet the protocol's intervention criteria because there is no pharmacological inhibition of PI3K/AKT/mTOR despite the relevant model and study of the mTOR pathway.
Wang, D. D. and Jiang, M. Y. and Wang, W. and Zhou, W. J. and Zhang, Y. W. and Yang, M. and Chen, J. Y. and Wei, W.	2020	Paeoniflorin-6'-O-benzene Sulfonate down-Regulates CXCR4-Gβγ-PI3K/AKT Mediated Migration in Fibroblast-like Synoviocytes of Rheumatoid Arthritis by Inhibiting GRK2 Translocation	Biochem Biophys Res Commun	10.1016/j.bbrc.2020.03.164	english	Paeoniflorin-6′-O-benzene sulfonate down-regulates CXCR4-Gβγ-PI3K/AKT mediated migration in fibroblast-like synoviocytes of rheumatoid arthritis by inhibiting GRK2 translocation	An in vitro study aimed to investigate the effect of CP-25 (a paeoniflorin derivative) on RA-FLS migration and the mechanism of action through inhibition of the CXCR4-Gβγ-PI3K/AKT signaling pathway, including inhibition of GRK2 membrane translocation.	Control (no treatment), CXCL12 (stimulation 100 ng/ml), CXCL12 + CP-25, CXCL12 + Gallein (Gβγ inhibitor), CP-25 alone	Design: Original in vitro study in human RA-FLS (MH7A). Population: RA-FLS, MH7A cell line, per protocol. Intervention: CP-25 as a PI3K/AKT pathway inhibitor via inhibition of the GRK2-Gβγ complex, per protocol. Control: vehicle and CXCL12 stimulation, per protocol. Outcomes: Cell migration, expression and phosphorylation of PI3K/AKT components, presented quantitatively, but data are mainly graph…	The data are presented mainly as Western blot and bar charts (Figures 1-4). The numerical values ​​of mean, SD and n are not presented in the tables or text, n is indicated in the legends to the figures (n=4-6). There are no tables with full numerical data. The outcome data are presented graphically and qualitatively.	Exlusion	Design: In vitro, but the CP-25 intervention is not a direct PI3K/AKT/mTOR inhibitor but acts via inhibition of the GRK2-Gβγ complex, which does not meet the protocol's criteria for inclusion. Data are presented graphically only, without full numerical data. Control groups are eligible, but the intervention is not.	In vitro / experimental (cellular, molecular)	Intervention (not a direct PI3K/AKT/mTOR inhibitor, but inhibition of the GRK2-Gβγ complex)	CP-25 is used, which inhibits RA-FLS migration via suppression of GRK2 membrane translocation rather than direct inhibition of the PI3K/AKT/mTOR pathway. It does not meet the inclusion criteria for intervention.	None	Exclusion criterion: Intervention is not a direct inhibitor of PI3K/AKT/mTOR, but inhibition of the GRK2-Gβγ complex, which is not in accordance with the protocol.	“CP-25 down-regulated CXCR4-Gbg-PI3K/AKT signals by inhibiting GRK2-Gbg complex membrane translocation” (Abstract); “CP-25 inhibited migration of MH7A was involved in activation of PI3K/AKT signal” (Results); data are presented in the form of Western blot and bar charts, n=4-6 (Results, Figures 1-4).	The decision is based on the fact that the intervention is not a direct PI3K/AKT/mTOR inhibitor but acts indirectly via GRK2-Gβγ, which is not in accordance with the protocol. Data are presented graphically, without full numerical data for meta-analysis.
Wang, L. and Wang, N. and Zhao, Q. and Zhang, B. and Ding, Y.	2019	Pectolinarin Inhibits Proliferation, Induces Apoptosis, and Suppresses Inflammation in Rheumatoid Arthritis Fibroblast-like Synoviocytes by Inactivating the Phosphatidylinositol 3 Kinase/Protein Kinase B Pathway	J Cell Biochem	10.1002/jcb.28784	english	Pectolinarin inhibits proliferation, induces apoptosis, and suppresses inflammation in rheumatoid arthritis fibroblast‐like synoviocytes by inactivating the phosphatidylinositol 3 kinase/protein kinase B pathway	Evaluation of the effect of pectolinarin on proliferation, apoptosis and inflammation in RA-FLS in vitro with emphasis on inhibition of PI3K/Akt signaling pathway. An experimental in vitro study.	Control (no treatment), Treatment A (pectolinarin 10 µM), Treatment B (pectolinarin 20 µM), Treatment C (pectolinarin 20 µM + 740Y-P 10 µM - PI3K activator)	Design: Original in vitro study in RA-FLS, per protocol. Population: RA-FLS, per protocol. Intervention: Pectolinarin, PI3K/Akt inhibitor, per protocol. Control: Vehicle control and PI3K activator to test specificity, per protocol. Outcomes: Proliferation, apoptosis, IL-6, IL-8, PGE2, NO, PI3K and Akt phosphorylation levels, all per protocol.	Data are presented mainly as graphs (MTT assay, flow cytometry, ELISA, Western blot) with numerical values ​​mean±SD and n=3, described in Results section and Figures 1-6. There are no tables with full numerical data, SD and n are given in text and methods. Data on PI3K/Akt pathway inhibition are presented in Western blot (Figure 5).	Exlusion	Design: In vitro experiment, but intervention - pectolinarin, a natural compound with complex action, is not a direct pharmacological inhibitor of PI3K/mTOR/AKT according to the protocol. There is no direct evidence of inhibition of PI3K/mTOR/AKT pathway by a specific inhibitor. Therefore publication is excluded.	In vitro / experimental (cellular, molecular)	['Intervention (not a pharmacological PI3K/mTOR/AKT inhibitor, but a natural compound with complex action)']	Pectolinarin is a natural flavonoid and is not a specific PI3K/mTOR/AKT inhibitor, which does not meet the protocol intervention criteria.	None	Exclusion criterion: Intervention is not a pharmacological PI3K/mTOR/AKT inhibitor, but a natural compound.	"Herein, for the first time to our knowledge, we demonstrated that pectolinarin inhibited proliferation, induced apoptosis, and suppressed the inflammatory response in RA-FLSs via inactivation of the PI3K/Akt pathway" (Discussion). "Pectolinarin treatment suppressed the levels of p-PI3K, p-Akt but did not affect total PI3K and Akt levels" (Results). However, pectolinarin is a natural compound and…	The decision is based on the non-compliance of the intervention with the protocol: pectolinarin is not a pharmacological inhibitor of PI3K/mTOR/AKT, but a natural flavonoid with complex action. Despite the data on pathway inhibition, the intervention does not meet the inclusion criteria.
Wang, L. and Wu, X. and Wan, Q. and Yang, Y. and Gao, C.	2024	Phloridzin Reduces Synovial Hyperplasia and Inflammation in Rheumatoid Arthritis Rat by Modulating mTOR Pathway	Int Immunopharmacol	10.1016/j.intimp.2024.111727	english	Phlorizin Regulates Synovial Hyperplasia and Inflammation in Rats With Rheumatoid Arthritis by Regulating the mTOR Pathway	To evaluate the effects of phlorizin on inflammation and proliferation in an in vivo and in vitro model of rheumatoid arthritis, including the effects on the PI3K/AKT/mTOR signaling pathway in RA-FLS. In vitro experimental study on TNF-α stimulated RA-FLS.	Control (no treatment), TNF-α stimulated FLS, Treatment (phlorizin 25, 50, 75, 100 μM) + TNF-α	Design: In vitro experiment on RA-FLS according to protocol. Population: RA-FLS (commercial line) is compliant. Intervention: phlorizin as inhibitor of PI3K/AKT/mTOR pathway is compliant. Control: TNF-α stimulation without inhibitor and no treatment (vehicle) are present. Outcomes: proliferation, apoptosis, expression of p-AKT, p-PI3K, p-mTOR are measured. Compliance is complete.	Data are presented as bar charts with SD errors (Figure 8 for proliferation and apoptosis, Figure 9 for protein expression). N is given in the methods (n=3 for in vitro experiments). There are no tables with numerical values, data are graphical only.	Exlusion	The design includes an in vivo rat model and in vitro experiments, however, the bulk of the data is from the in vivo model, and the in vitro data are presented only graphically without numerical values, which does not meet the protocol criteria for inclusion in the meta-analysis. In addition, the inhibition of the PI3K/AKT/mTOR pathway is not quantitatively confirmed for the in vitro part.	In vitro / experimental (cellular, molecular) with in vivo component	['Design (study type not appropriate)', 'Outcome (no required quantitative outcomes for in vitro portion)']	The main part of the study is in vivo in animals, in vitro data are presented only graphically without numerical values, there is no quantitative confirmation of inhibition of the PI3K/AKT/mTOR pathway in RA-FLS.	None	Exclusion criterion: in vivo animal study predominant; quantitative numeric data for in vitro outcomes are not available; control groups and in vitro outcomes are not presented numerically.	"The in-vitro study showed that phlorizin reduced proliferation and had no apoptotic effect on TNFα-stimulated FLSs" (Abstract, Title and Abstract section); "Proliferation of FLSs was determined by the CCK-8 assay and EdU staining, as shown in Figure 8A and B" (Results section); "Data are presented as the mean±standard deviation" (Figure 8 caption); however, there are no numerical data, only grap…	The decision is difficult because there are in vitro data, but they are presented only graphically without numerical values, and the main part of the study is in vivo in animals, which does not meet the protocol for inclusion in the meta-analysis.
Weng, W. and Liu, Y. and Hu, Z. and Li, Z. and Peng, X. and Wang, M. and Dong, B. and Zhong, S. and Jiang, Y. and Pan, Y.	2024	Macrophage Extracellular Traps Promote Tumor-like Biologic Behaviors of Fibroblast-like Synoviocytes through cGAS-mediated PI3K/Akt Signaling Pathway in Patients with Rheumatoid Arthritis	J Leukoc Biol	10.1093/jleuko/qiad102	english						Exlusion	No Full Text
Wu, X. N. and Gao, Z. W. and Yang, L. and Zhang, J. and Liu, C. and Zhang, H. Z. and Dong, K.	2023	CD5L Aggravates Rheumatoid Arthritis Progression via Promoting Synovial Fibroblasts Proliferation and Activity	Clin Exp Immunol	10.1093/cei/uxad054	english	CD5L aggravates rheumatoid arthritis progression via promoting synovial fibroblasts proliferation and activity	The in vitro and in vivo study aims to investigate the effect of CD5L protein on proliferation, migration, invasion and proinflammatory cytokine production by RA synovial fibroblasts (RASFs), as well as on the activation of the PI3K/Akt/mTOR pathway. The experimental design includes RASFs cell cultures and a collagen-induced arthritis model in rats.	Control (no treatment), CD5L treatment (0.5, 1, 2 µg/ml), CD5L + siCD36 knockdown, CD5L + LY294002 (PI3K/Akt inhibitor)	Design: In vitro experiment on RA-FLS (RASFs) and in vivo rat CIA model - conforms to protocol for design and population. Intervention: CD5L is not a direct inhibitor of PI3K/AKT/mTOR, but activates this pathway, therefore does not meet the inclusion criteria for intervention. Control: vehicle and appropriate controls are present. Outcomes: proliferation, migration, invasion, IL-6, IL-8, PI3K/Akt…	Data are presented only as graphs (Figures 4, 5, 6) with bar charts and Western blot images. Numerical values ​​of mean, SD, n are missing in the text and tables. N is specified in the methods (e.g. n=5 for patients, n is not explicitly stated for in vitro experiments). There are no tables with full numerical data. All quantitative data are available only in graphs and figure legends.	Exlusion	The in vitro and in vivo study design is appropriate, but the intervention (CD5L) activates the PI3K/Akt/mTOR pathway rather than inhibiting it, which does not meet the protocol criteria. Data are presented only as graphs, without numerical values. Therefore, publication is excluded.	In vitro / experimental (cellular, molecular) with in vivo model	Intervention (not a pharmacological PI3K/AKT/mTOR inhibitor, but a CD5L activator)	The intervention is CD5L, which activates the PI3K/Akt pathway rather than inhibits it, which does not meet the inclusion criteria for the intervention.	None	Intervention: CD5L activates PI3K/Akt/mTOR rather than inhibits it; does not meet inclusion criteria.	“CD5L treatment potentiated PI3K/Akt signaling in the RASFs” (Results, Figure 6), “LY294002 treatment significantly inhibited IL-6 and IL-8 expression in CD5L-treated RASFs” (Results, Figure 6), “CD5L promoted proliferation, migration, invasion of RASFs” (Results, Figure 4), but CD5L is not an inhibitor PI3K/AKT/mTOR, but an activator (Results, Discussion).	The decision is clear because the intervention is not protocol-compliant (activation rather than inhibition of PI3K/Akt/mTOR), despite the relevant model and outcomes.
Xie, C. and Jiang, J. and Liu, J. and Yuan, G. and Zhao, Z.	2019	Triptolide Suppresses Human Synoviocyte MH7A Cells Mobility and Maintains Redox Balance by Inhibiting Autophagy	Biomed Pharmacother	10.1016/j.biopha.2019.108911	english	Triptolide suppresses human synoviocyte MH7A cells mobility and maintains redox balance by inhibiting autophagy	An in vitro experimental study aimed to investigate the effect of triptolide (TPL) on migration, invasion, proliferation, oxidative stress and autophagy in MH7A cell line modeling RA-FLS. The mechanism of action of TPL through PI3K/AKT signaling pathway and its effect on autophagy and cellular functions are investigated.	Control (no treatment), Treatment A (TPL 20 nM), Treatment B (TPL 40 nM), Treatment C (TPL 80 nM), Treatment D (TPL + Rapamycin), Treatment E (TPL + 3-MA), Treatment F (TPL + LY294002)	Design: Original in vitro study on human cell line MH7A, which corresponds to RA-FLS. Intervention: Pharmacological inhibitor (TPL) with study of effect on PI3K/AKT/mTOR pathway and autophagy. Control: Vehicle and additional control groups with activators and inhibitors of autophagy and PI3K. Outcomes: Migration, invasion, proliferation, MMP-2/9 expression, oxidative stress, autophagy, p-AKT/AKT.…	The data are presented mainly as bar charts with SD errors, the numerical values ​​of mean±SD are given in the figure captions. N=3 for all experiments, indicated in the Methods section and in the figure captions. There are no tables with numerical data, all data are visually presented in Figures 1–4.	Exlusion	The study design is in vitro on the MH7A cell line, but TPL activates the PI3K/AKT pathway rather than inhibiting it, which does not meet the protocol criteria, which requires inhibition of the PI3K/AKT/mTOR pathway. Therefore, publication is excluded.	In vitro / experimental (cellular, molecular)	Intervention (wrong intervention: TPL activates PI3K/AKT, not inhibits it)	The study demonstrates activation of the PI3K/AKT pathway by triptolide, not its inhibition, which does not meet the protocol's inclusion criteria.	None	Exclusion criterion: Intervention - there is no inhibition of the PI3K/AKT/mTOR pathway, instead activation is observed.	The Results and Discussion section indicates that TPL increases the p-AKT/AKT ratio and activates the PI3K/AKT pathway (Results, Fig. 4; Discussion).	The decision was clear, since the key criterion of the protocol – inhibition of the PI3K/AKT/mTOR pathway – was not met, and instead activation of the pathway was observed.
Xu, Z. and Shang, W. and Zhao, Z. and Zhang, B. and Liu, C. and Cai, H.	2022	Curcumin Alleviates Rheumatoid Arthritis Progression through the Phosphatidylinositol 3-Kinase/Protein Kinase B Pathway: An in Vitro and in Vivo Study	Bioengineered	10.1080/21655979.2022.2078942	english	Curcumin alleviates rheumatoid arthritis progression through the phosphatidylinositol 3-kinase/protein kinase B pathway: an in vitro and in vivo study	To evaluate the effects of curcumin on proliferation, migration, invasion, apoptosis and inflammatory response in RA-FLS in vitro and in vivo collagen-induced arthritis model with emphasis on the regulation of PI3K/AKT pathway. Experimental study.	Control (no treatment), TNF-α (10 ng/ml), TNF-α + Curcumin (50 μM), TNF-α + Curcumin + IGF-1, and in vivo: control, CIA, CIA + Curcumin, CIA + Curcumin + IGF-1	Design: In vitro experiment on RA-FLS and MH7A cells, according to protocol. Population: RA-FLS and MH7A (immortalized line), according to protocol. Intervention: Curcumin as an inhibitor of PI3K/AKT pathway, according to protocol. Control: vehicle and TNF-α stimulation, according to protocol. Outcomes: proliferation, migration, invasion, apoptosis, cytokines, PI3K/AKT activity, according to prot…	The data are presented mainly on graphs (bar charts, flow cytometry plots) and western blot images in the Results and Figures sections (Figures 2-6). Numerical values ​​of mean, SD and n are not presented in tables or text, n is specified in the methods. SD/SE are visible on the graphs. Supplementary figures contain additional data.	Exlusion	The design includes in vitro and in vivo models, but the intervention is curcumin, which is not a direct pharmacological inhibitor of PI3K/mTOR/AKT but acts multi-targeted. In addition, the data are presented only graphically without a full numerical report, and the inhibition of PI3K/AKT pathway is not direct but indirect. Therefore, the publication does not meet the protocol criteria for inclus…	In vitro / experimental (cellular, molecular) with in vivo model	Intervention (not a pharmacological PI3K/mTOR/AKT inhibitor, but a curcumin with multi-target action)	Curcumin was used, which is not a specific inhibitor of the PI3K/AKT/mTOR pathway but acts through multiple mechanisms. In addition, the data are presented primarily graphically, without a full numerical report for meta-analysis.	None	Exclusion criterion: Intervention is not a pharmacological PI3K/mTOR/AKT inhibitor, but a multitarget agent (curcumin).	The Results section reports that curcumin reversed the effects of TNF-α on RA-FLS proliferation, migration, invasion, and apoptosis, and reduced p-PI3K and p-AKT levels, but the data are presented only as graphs and western blot images without a full numerical report (Results, Figures 2-6). The Discussion reports that curcumin acts through the PI3K/AKT pathway but is not a direct inhibitor (Discu…	The decision is difficult because the study is an in vitro study on RA-FLS with relevant outcomes, but the intervention is curcumin, which is not a specific PI3K/AKT/mTOR inhibitor. The data are presented graphically, without a full numerical report. Therefore, publication is excluded according to the protocol.
Xu, X. and Chen, H. and Zhang, Q. and Xu, J. and Shi, Q. and Wang, M.	2017	MiR-650 Inhibits Proliferation, Migration and Invasion of Rheumatoid Arthritis Synovial Fibroblasts by Targeting AKT2	Biomed Pharmacother	10.1016/j.biopha.2017.01.063	english	MiR-650 inhibits proliferation, migration and invasion of rheumatoid arthritis synovial fibroblasts by targeting AKT2	An in vitro study aimed to investigate the effects of miR-650 on proliferation, migration, invasion and apoptosis of rheumatoid arthritis synovial fibroblasts (RASFs) via targeting AKT2.	Control (no treatment), Negative Control (NC, transfection with empty vector), miR-650 mimics (increased expression of miR-650), miR-650 inhibitor (inhibition of miR-650), pLenti6/V5-AKT2 (overexpression of AKT2).	Design: In vitro experiment on RA-FLS (RASFs) is according to the protocol. Population: RA-FLSs from synovial tissue of patients with rheumatoid arthritis - compliant. Intervention: manipulation of miR-650 affecting AKT2, which is a component of the PI3K/AKT/mTOR pathway, but direct pharmacological inhibition of PI3K/mTOR/AKT was not used, but regulation via miRNA was used. Control: vehicle and N…	Data are presented as graphs only (Figures 1–6), with mean±SD and n=3 indicated in the figure captions. There are no tables with numerical values. N is indicated in the methods section. All outcomes are presented graphically.	Exlusion	Design: In vitro experiment on RA-FLSs, but the intervention is miR-650 regulation rather than a direct pharmacological inhibitor of PI3K/AKT/mTOR, which is not in accordance with the protocol.	In vitro / experimental	Intervention	The intervention is not a pharmacological inhibitor of PI3K, AKT or mTOR, but rather represents regulation of AKT2 expression via miR-650, which does not meet the inclusion criteria.	None	Exclusion criterion: Intervention - no direct pharmacological inhibition of the PI3K/AKT/mTOR pathway.	“MiR-650 significantly decreased the expression of AKT2. Down-regulation of miR-650 or up-regulation of AKT2 could increase proliferation, migration, invasion of RASFs, and decrease RASFs apoptosis. The conversed results were observed when miR-650 was up-regulated in RASFs." (Abstract, Results, Figures 1-6)	The decision was clear, since the intervention does not comply with the protocol - there is no direct inhibition of PI3K/AKT/mTOR by pharmacological agents, but regulation via miRNA is used.
Xu, B. and Wang, G. and Zhang, J. and Cao, W. and Chen, X.	2017	Resveratrol Decreases FoXO Protein Expression through PI3K-Akt-dependent Pathway Inhibition in H₂O₂-Treated Synoviocytes	Histol Histopathol	10.14670/hh-11-884	english						Exlusion	No Full Text
Yang, J. and Yang, H. and Wang, F. and Dai, Y. and Deng, Y. and Shi, K. and Zhu, Z. and Liu, X. and Ma, X. and Gao, Y.	2025	Bioinformatics Identification Based on Causal Association Inference Using Multi-Omics Reveals the Underlying Mechanism of Gui-Zhi-Shao-Yao-Zhi-Mu Decoction in Modulating Rheumatoid Arthritis	Phytomedicine	10.1016/j.phymed.2024.156332	english						Exlusion	No Full Text
Yang, J. and Liu, J. and Li, J. and Jing, M. and Zhang, L. and Sun, M. and Wang, Q. and Sun, H. and Hou, G. and Wang, C. and Xin, W.	2022	Celastrol Inhibits Rheumatoid Arthritis by Inducing Autophagy via Inhibition of the PI3K/AKT/mTOR Signaling Pathway	Int Immunopharmacol	10.1016/j.intimp.2022.109241	english	Celastrol inhibits rheumatoid arthritis by inducing autophagy via inhibition of the PI3K/AKT/mTOR signaling pathway	The study aims to investigate the protective effect of celastrol on rheumatoid arthritis and its mechanisms of action in vitro and in vivo, with a focus on inhibition of the PI3K/AKT/mTOR pathway and induction of autophagy in RA-FLS. Design: Experimental study in vitro and in vivo.	Control (no treatment), TNF-α-treated FLSs, Celastrol 25 nM, 50 nM, 100 nM, 3-MA (autophagy inhibitor) 2.5, 5, 7.5 mM, Celastrol + 3-MA combinations, CIA mouse model with groups: control, model, Celastrol 1 and 2 mg/kg, methotrexate.	The design is per protocol: in vitro study on RA-FLS (TNF-α stimulated), intervention is a pharmacological inhibitor of PI3K/AKT/mTOR (Celastrol), controls are present (vehicle, TNF-α without inhibitor). Outcomes include proliferation, autophagy, expression of p-AKT, p-mTOR, PI3K, cytokines. Meets inclusion criteria for design, population, intervention, control and outcomes.	Data are presented in the Results section and in Figures 3, 4, 5. Numerical values ​​of mean±SD and n (n=3 for in vitro, n=5 for in vivo) are given in the figure legends. Main outcomes (proliferation, autophagy, p-AKT, p-mTOR, PI3K levels) are presented as bar charts with errors of SD and statistical significance (p-values). N is given in the methods and legends. There are no full tables with raw…	Exlusion	The study design involves an in vivo mouse CIA model, which is not consistent with the in vitro-focused RA-FLS study protocol. Additionally, the inhibitor celastrol acts via autophagy induction rather than direct inhibition of the PI3K/AKT/mTOR pathway, which does not meet the inclusion criteria for the meta-analysis.	In vitro / experimental with in vivo component	Design (the study contains an in vivo model that does not comply with the protocol)	The bulk of the data is from an in vivo mouse CIA model rather than solely in vitro RA-FLS. The intervention (celastrol) acts via autophagy induction rather than direct PI3K/AKT/mTOR inhibition, which does not meet protocol criteria.	None	Exclusion criterion: The study contains an in vivo model (CIA mouse) that is excluded by the protocol; Intervention: celastrol acts through induction of autophagy rather than direct inhibition of PI3K/AKT/mTOR.	“The mice in the model group developed severe arthritis symptoms... Celastrol treatment significantly relieved the symptoms of arthritis... Celastrol decreased the phosphorylation degree of mTOR and AKT... Celastrol increased autophagosome levels and LC3B protein expression in TNF-α-treated FLSs” (Results, Figures 3-5). “The results indicated that the PI3K/AKT/mTOR signaling pathway was inhibited…	The decision is difficult because the study contains relevant in vitro data on RA-FLS and PI3K/AKT/mTOR inhibition, but the bulk of the data and the key design is an in vivo model, which is contrary to the protocol. Also, the mechanism of action of celastrol is through induction of autophagy, rather than direct inhibition of the pathway, which does not meet the inclusion criteria.
Yang, H. and Luo, Y. and Lai, X.	2022	Il-34 Regulates MAPKs, PI3K/Akt, JAK and NF-κB Pathways and Induces the Expression of Inflammatory Factors in RA-FLS	Clin Exp Rheumatol	10.55563/clinexprheumatol/6t1d4i	english						Exlusion	No Full Text
Yang, H. and Liu, C. and Lin, X. and Li, X. and Zeng, S. and Gong, Z. and Xu, Q. and Li, D. and Li, N.	2024	Wogonin Inhibits the Migration and Invasion of Fibroblast-like Synoviocytes by Targeting PI3K/AKT/NF-κB Pathway in Rheumatoid Arthritis	Arch Biochem Biophys	10.1016/j.abb.2024.109965	english						Exlusion	No Full Text
Yuan, H. and Yang, P. and Zhou, D. and Gao, W. and Qiu, Z. and Fang, F. and Ding, S. and Xiao, W.	2014	Knockdown of Sphingosine Kinase 1 Inhibits the Migration and Invasion of Human Rheumatoid Arthritis Fibroblast-like Synoviocytes by down-Regulating the PI3K/AKT Activation and MMP-2/9 Production in Vitro	Mol Biol Rep	10.1007/s11033-014-3382-4	english	Knockdown of sphingosine kinase 1 inhibits the migration and invasion of human rheumatoid arthritis fibroblast-like synoviocytes by down-regulating the PI3K/AKT activation and MMP-2/9 production in vitro	An in vitro study aimed to evaluate the effect of SPHK1 downregulation on RA-FLS migration, invasion, and MMP-2/9 expression, as well as PI3K/AKT pathway activity. The main question is how PI3K/AKT inhibition by LY294002 and SPHK1 downregulation affect the functional properties of RA-FLS.	Unmanipulated control (no treatment), Control siRNA, SPHK1 siRNA, LY294002 treatment (PI3K/AKT inhibitor), SPHK1 siRNA + LY294002	Design: Original in vitro study in RA-FLS, per protocol. Population: Primary RA-FLS and commercial lines, per protocol. Intervention: Pharmacological inhibitor LY294002 (PI3K/AKT pathway) and SPHK1 reduction (siRNA) — siRNA is not a pharmacological inhibitor, but LY294002 is. Control: vehicle and siRNA control, per protocol. Outcomes: Migration, invasion, PI3K, p-AKT, MMP-2, MMP-9 expression — pe…	Data are presented as graphs with quantitative estimates (mean ± SEM) and statistical significance in the Results and Figures (Fig. 1-4). Numerical values ​​of mean and SEM are given in the figure legends, n=2-3 RA-FLS lines, three independent experiments. SD/SE and n are given in the figure legends. There are no tables with full numerical data, data only in the graphs.	Exlusion	Design: In vitro, RA-FLS model is appropriate, outcomes are relevant. However, the intervention includes siRNA to reduce SPHK1, which is not a pharmacological PI3K/AKT/mTOR inhibitor, and LY294002 is used additionally. The main intervention is genetic, which is not in accordance with the protocol. Data are presented in graphs only, without full numerical disclosure. Therefore, publication is excl…	In vitro / experimental (cellular, molecular)	Intervention (not a pharmacological PI3K/AKT/mTOR inhibitor, but a genetic intervention siRNA)	The primary intervention is to reduce SPHK1 expression using siRNA, which does not meet the inclusion criteria for pharmacological PI3K/AKT/mTOR inhibitors. LY294002 is used as an additional inhibitor, but the primary effect is being explored through genetic intervention.	None	Exclusion criterion: Intervention - genetic intervention (siRNA) without a pharmacological component is not included.	“RA-FLS were transfected with control siRNA or SPHK1 siRNA... Knockdown of SPHK1 expression inhibited the migration and invasion of human RA-FLS in vitro” (Results, Fig. 1-4). “Treatment with LY294002, an inhibitor of the PI3K/AKT pathway, inhibited migration and invasion” (Abstract, Results). The primary intervention is siRNA, not a pharmacological inhibitor (Methods, Results).	The decision was clear, since the main intervention is genetic, which is excluded by the protocol, despite the presence of LY294002 as an additional inhibitor. The data are presented in graphs, without full numerical disclosure, which further reduces the possibility of inclusion in the meta-analysis.
Yu, F. Y. and Xie, C. Q. and Jiang, C. L. and Sun, J. T. and Feng, H. C. and Li, C. and Huang, X. W.	2018	MiR-92a Inhibits Fibroblast-like Synoviocyte Proliferation and Migration in Rheumatoid Arthritis by Targeting AKT2	J Biosci	not available	english	MiR-92a inhibits fibroblast-like synoviocyte proliferation and migration in rheumatoid arthritis by targeting AKT2	Evaluation of the effect of miR-92a on RA-FLS proliferation and migration in vitro, investigating the mechanism via targeting AKT2. In vitro experimental study using RA-FLS and normal FLS.	Control (miR-control), miR-92a mimic (increase in miR-92a), anti-miR-92a (inhibition of miR-92a), AKT2 siRNA (decrease in AKT2), ​​AKT2 overexpression (restoration of AKT2)	Design: In vitro experiment on RA-FLS and normal FLS, per protocol. Population: RA-FLS and normal FLS, per protocol. Intervention: AKT2 modulation via miR-92a and siRNA, AKT2 is a component of the PI3K/AKT/mTOR pathway, per protocol. Control: miR-control, anti-NC, scramble siRNA, per protocol. Outcomes: proliferation, migration, AKT2 expression, per protocol.	The data are presented as bar charts with SD errors, the numerical values ​​mean±SD are given in the figure captions (Figures 2, 3, 4, 5). N=3 for most experiments, as indicated in the figure descriptions. There are no tables with numerical data, only graphical data.	Exlusion	Design: Experiment with miRNA modulation rather than direct pharmacological inhibition of PI3K/mTOR/AKT. The intervention is not a pharmacological inhibitor of PI3K/mTOR/AKT but rather genetic regulation via miR-92a. There is no direct inhibition of the PI3K/Akt/mTOR pathway by pharmacological agents.	In vitro / experimental (cellular, molecular)	Intervention (not a pharmacological PI3K/mTOR/AKT inhibitor, but miRNA modulation)	The intervention does not meet protocol criteria: it uses miR-92a modulation rather than a pharmacological inhibitor of the PI3K/AKT/mTOR pathway.	None	Intervention (not a pharmacological PI3K/mTOR/AKT inhibitor, but miRNA modulation)	"siRNA-mediated downregulation of AKT2 significantly prevented cell proliferation and migration of RA-FLSs, which were similar to the effects induced by miR-92a overexpression" (Results, section 04_RESULTS.md). "Restoration of miR-92a suppresses the proliferation and migration of RA-FLSs" (Results, 04_RESULTS.md). However, the intervention was miR-92a modulation, not a pharmacological inhibitor o…	The decision was obvious, since the intervention was not protocol-compliant (miR-92a, not a PI3K/mTOR/AKT inhibitor).
Yu, Fang-Yuan and Xie, Cong-Qin and Jiang, Chang-Liang and Sun, Ji-Tong and Feng, Hui-Cheng and Li, Chao and Huang, Xun-Wu	2018	MiR-92a Inhibits Fibroblast-like Synoviocyte Proliferation and Migration in Rheumatoid Arthritis by Targeting AKT2	J Biosci	10.1007/s12038-018-9803-0	english						Exlusion	No Full Text
Zhan, J. and Huang, S. and Meng, Q. and Fan, W. and Gu, H. and Cui, J. and Wang, H.	2025	Buyang Huanwu Decoction reduces mitochondrial autophagy in rheumatoid arthritis synovial fibroblasts in hypoxic culture by inhibiting the BNIP3-PI3K/Akt pathway	Nan Fang Yi Ke Da Xue Xue Bao	10.12122/j.issn.1673-4254.2025.01.05	eng chi	Study on the Effect of Buyuan Huanwu on the Expression of PI3K, AKT, and Mitochondrial Autophagy Markers in HFLS-RA Cells under Low Oxygen Conditions	An experimental in vitro study aimed at investigating the effect of Buyuan Huanwu on the expression of PI3K, AKT, BNIP3 proteins and autophagic markers (LC3, Beclin-1, P62) in HFLS-RA cells under hypoxic conditions, as well as assessing mitochondrial function and cellular apoptosis.	Blank group (control without treatment), Model group (IL-1β induction 10 ng/ml), Treatment groups with Buyuan Huanwu at doses of 5%, 10%, 20%	Design: In vitro experiment on HFLS-RA cells, which corresponds to the protocol. Population: RA-FLS cells, meet the criteria. Intervention: a pharmacological drug affecting the PI3K/AKT pathway, which corresponds to the protocol. Control: vehicle and IL-1β model, which correspond to the protocol. Outcomes: expression of PI3K, AKT, BNIP3, LC3, Beclin-1, P62, apoptosis, ROS, ATP, mitochondrial pote…	Data are presented as tables with mean±SD (tables 3, 4, 5), graphs and images (figures 1, 4, 5) with bar charts and microscopic images. However, data on key outcomes of PI3K/AKT/mTOR pathway inhibition are presented only in tables and text, without direct quantitative analysis of inhibition. N is not explicitly stated, but is likely present in the methods. Data on apoptosis and ROS are presented …	Exlusion	Design: In vitro experiment on RA-FLS, but the intervention is not a direct inhibitor of the PI3K/AKT/mTOR pathway or does not confirm pathway inhibition, there is no data on PI3K/AKT/mTOR inhibition, which is not in accordance with the protocol.	In vitro / experimental	Intervention	The intervention is not a direct inhibitor of the PI3K/AKT/mTOR pathway or there is no evidence of pathway inhibition in RA-FLS cells.	None	Exclusion criterion: Intervention (inhibition of the PI3K/AKT/mTOR pathway by the pharmacological agent has not been confirmed).	The results section and tables show a decrease in PI3K and AKT expression under the influence of the drug, but there is no direct data on inhibition of the PI3K/AKT/mTOR pathway (Results, Tables 3, 4, 5; Figures 1, 4, 5).	None
Zhang, Y. and Jin, H. and Jia, W. and Liu, Y. and Wang, Y. and Xue, S. and Liu, Y. and Hao, H.	2025	Ermiao San Attenuating Rheumatoid Arthritis via PI3K/AKT/mTOR Signaling Activate HIF-1α Induced Glycolysis	J Ethnopharmacol	10.1016/j.jep.2025.119615	english						Exlusion	No Full Text
Zhang, W. and Du, Z. and Zhu, J. and Yu, J. and Xu, Y.	2015	Sprouty2 Suppresses the Inflammatory Responses in Rheumatoid Arthritis Fibroblast-like Synoviocytes through Regulating the Raf/ERK and PTEN/AKT Signals	Mol Immunol	10.1016/j.molimm.2015.07.033	english	Sprouty2 suppresses the inflammatory responses in rheumatoid arthritis fibroblast-like synoviocytes through regulating the Raf/ERK and PTEN/AKT signals	An in vitro experimental study aimed to investigate the effect of SPRY2 overexpression on inflammatory responses and PI3K/AKT/mTOR and Ras/ERK signaling pathways in RA-FLS. The main question is whether SPRY2 can inhibit AKT and ERK activation, as well as suppress proinflammatory cytokine production and cell proliferation.	Control (uninfected RA FLS), AdGFP (control adenovirus), AdSPRY2 (SPRY2 overexpression), all groups with/without TNF-α stimulation (10 ng/ml).	Design: Original in vitro study in RA-FLS, per protocol. Population: RA-FLS, per protocol. Intervention: SPRY2 overexpressed via adenovirus, is not a direct PI3K/AKT/mTOR inhibitor but acts indirectly via PTEN and Raf/ERK, not per protocol. Controls: vehicle and AdGFP, per protocol. Outcomes: Measured proliferation, cytokines, AKT and ERK phosphorylation, but PI3K/AKT/mTOR inhibition is not direc…	Data are presented in Results and Figures and Tables. All quantitative outcome data (cytokines, proliferation, p-AKT, p-ERK, p-Raf1, p-PTEN) are available only as graphs and Western blot with quantitative analysis of band intensities (Fig. 3, 4, 5). Numerical values ​​mean±SEM are given for 3 independent experiments, n=3, SD/SEM are given visually on the graphs, there are no tables with full nume…	Exlusion	Design: In vitro, RA-FLS model is suitable. However, the intervention is SPRY2 overexpression, not a pharmacological PI3K/AKT/mTOR inhibitor. There is no direct inhibition of the PI3K/AKT/mTOR pathway, which is not in accordance with the protocol.	In vitro / experimental (cellular, molecular)	Intervention (not a pharmacological PI3K/AKT/mTOR inhibitor, but a genetic overexpression of SPRY2)	The intervention does not meet protocol criteria: it uses adenoviral overexpression of SPRY2 rather than a pharmacological PI3K/AKT/mTOR inhibitor.	None	Exclusion criterion: Intervention is not a pharmacological inhibitor of PI3K/AKT/mTOR, but a genetic overexpression of SPRY2.	“SPRY2 overexpression decreases phosphorylation of AKT and ERK and suppresses inflammatory mediator production in RA FLS” (Results, Fig. 3, 4, 5). “Neither AdSPRY2 nor AdGFP produces cytotoxic effect” (Results). “SPRY2 acts via PTEN to inhibit AKT activation” (Discussion).	The publication is of interest for understanding the regulation of the PI3K/AKT/mTOR pathway, but does not meet the protocol's intervention criteria, since it does not use pharmacological inhibitors, but genetic modification. Therefore, it is excluded from the meta-analysis.
Zhang, Y. and Zhang, B.	2016	Trichostatin A, an Inhibitor of Histone Deacetylase, Inhibits the Viability and Invasiveness of Hypoxic Rheumatoid Arthritis Fibroblast-Like Synoviocytes via PI3K/Akt Signaling	J Biochem Mol Toxicol	10.1002/jbt.21774	english	Trichostatin A, an Inhibitor of Histone Deacetylase, Inhibits the Viability and Invasiveness of Hypoxic Rheumatoid Arthritis Fibroblast‐Like Synoviocytes via PI3K/Akt Signaling	To evaluate the effect of the histone deacetylase inhibitor Trichostatin A (TSA) on the viability, apoptosis and invasiveness of hypoxic RA-FLS in vitro with an examination of the role of inhibition of the PI3K/Akt signaling pathway. An experimental in vitro study.	Control (normoxia, no treatment), Hypoxia + DMSO (vehicle control), Hypoxia + TSA (2 μM), RA FLSs transfected with constitutively active Akt + TSA, RA FLSs with empty vector + TSA	Design: Original in vitro study on RA-FLS, per protocol. Population: RA-FLS including primary cells, per protocol. Intervention: TSA as an inhibitor affecting the PI3K/Akt pathway, per protocol. Control: vehicle (DMSO) and normoxia, per protocol. Outcomes: viability, apoptosis, invasion, expression of MMP-2, MMP-9, PI3K, p-Akt, per protocol.	Data are presented as bar charts with quantitative assessment (mean±SD) and statistical significance, three independent experiments (n=3) (Figures 1-4, Results section and Figures and Tables). No full tables with numerical values, data on graphs with legends and statistics.	Exlusion	The study design is in vitro, but the TSA intervention is a histone deacetylase inhibitor rather than a direct PI3K/mTOR/AKT pathway inhibitor, which does not meet the protocol's inclusion criteria.	In vitro / experimental (cellular, molecular)	Intervention (not that intervention)	TSA, a histone deacetylase inhibitor, was used rather than a direct inhibitor of the PI3K/AKT/mTOR pathway, which does not meet the protocol inclusion criteria.	None	Intervention: TSA is not a direct inhibitor of PI3K, AKT or mTOR, but an inhibitor of histone deacetylase, which excluded the publication from the meta-analysis.	“TSA treatment significantly downregulated PI3K and inhibited Akt phosphorylation at Ser473” (Results, Figures 3 and 4), but TSA is a histone deacetylase inhibitor, not a direct PI3K/AKT/mTOR inhibitor (Introduction, Methods).	Although TSA inhibits the PI3K/Akt signaling pathway indirectly, it is not a direct PI3K/mTOR/AKT inhibitor, which does not meet the protocol criteria for inclusion. Data are presented quantitatively, but the intervention is not suitable.
Zheng, Q. H. and Du, L. Y. and Zhao, Y. and Zhang, Z. and Piao, S. L. and Wang, Y. H. and Pan, Z.	2023	Mechanism of Rhodiola Rosea-Euonymus Alatus Drug Pair against Rheumatoid Arthritis: Network Pharmacology and Experimental Validation	Immunoinflammation Dis	10.1002/iid3.1127	english	Therapeutic effects of Rhodiola rosea-Euonymus alatus drug pair (TY) in collagen-induced arthritis (CIA) rats and HFLS-RA cells	To study the therapeutic effects of the drug pair Rhodiola rosea-Euonymus alatus (TY) on proliferation, proinflammatory cytokine production and PI3K/AKT/mTOR signaling pathway in HFLS-RA cells and a rat collagen-induced arthritis model. Design: Experimental in vitro study supplemented with an in vivo model.	Control (no treatment), TNF-α (20 ng/mL) stimulation, TY at doses of 1.05, 2.1, 4.2 g/kg, TGT (9.45 mg/kg) as positive control.	Design: In vitro experiment on HFLS-RA cells and in vivo model of CIA in rats. Population: HFLS-RA cells (human RA-FLS). Intervention: drug pair TY containing components affecting the PI3K/AKT/mTOR pathway. Control: vehicle and TNF-α stimulation without inhibitor. Outcomes: proliferation, production of IL-6, IL-1β, TNF-α, expression of PI3K, p-AKT, MMPs, TIMP1. Conforms to the protocol in design,…	Data are presented as graphs (Figure 5A-D) with visualization of means and SD, n=6 is indicated in the caption. Western blot and RT-qPCR data for PI3K, p-AKT, MMPs and TIMP1 are presented in Figure 9 and Figure 8, respectively. There are no direct numerical tables with mean±SD and n for in vitro data. In vivo data are presented in tables and graphs with numerical values.	Exlusion	Design: In vitro and in vivo experiment, but the intervention is a drug pair with a complex composition, which is not a direct PI3K/AKT/mTOR inhibitor, which does not meet the criteria of the protocol. There is no separation of the effect of a pure PI3K/AKT/mTOR inhibitor. Data are presented mainly graphically and descriptively, without a full set of numerical data for meta-analysis.	In vitro / experimental (cellular, molecular) with the addition of in vivo models	['Intervention (wrong intervention)', 'Outcome (no required outcomes in suitable format)']	A drug pair with a complex composition (Rhodiola rosea-Euonymus alatus) is used rather than a pharmacological PI3K/AKT/mTOR inhibitor. There are no data on pure inhibition of the PI3K/AKT/mTOR pathway in RA-FLS. Data are presented primarily graphically and descriptively, without a full set of numerical data for quantitative analysis.	None	['Inclusion criterion 2: Intervention not met - not a pharmacological PI3K/AKT/mTOR inhibitor', 'Inclusion criterion 4: Outcome not presented in a format suitable for meta-analysis']	“Medicated serum of TY (1.05, 2.1, and 4.2 g/kg) dose-dependently and TGT inhibited the proliferation of HFLS-RA cells, compared with TNF-α group (p < .01) (Figure 5A).” (Methods, Results sections); “TY inhibited the PI3K/ATK signaling pathway, downregulated IL-1β, IL-6, and TNF-α, reduced the expression of angiogenic factors such as MMP1, MMP3, and MMP9, and upregulated the expression of TIMP1” …	The decision is based on the non-compliance of the intervention with the protocol criteria: the drug pair with a complex composition is not a direct PI3K/AKT/mTOR inhibitor. Despite the availability of in vitro data, they do not meet the requirements for the intervention and quantitative outcome for meta-analysis.
Zhu, Chao and Wen, Shuang and Li, Junyong and Meng, Hongyu and Zhang, Junzhe and Zhao, Kuo and Wang, Ling and Zhang, Yingze	2021	FTY720 Inhibits the Development of Collagen-Induced Arthritis in Mice by Suppressing the Recruitment of CD4+ T Lymphocytes	Drug design, development and therapy	10.2147/dddt.s293876	english	FTY720 Inhibits the Development of Collagen-Induced Arthritis in Mice by Suppressing the Recruitment of CD4+ T Lymphocytes	To investigate in vitro and in vivo the effects of FTY720 on inflammatory processes in rheumatoid arthritis, with a focus on inhibition of the PI3K/Akt/NF-κB signaling pathway in MH7A cells (RA-FLS model) and reduction of proinflammatory cytokine production.	Control (no treatment), TNF-α (10 ng/mL), FTY720 at different concentrations (0.001 µM - 0.01 µM) + TNF-α, FTY720 without TNF-α	Design: In vitro experiment on human cell line MH7A, RA-FLS model — complies. Intervention: FTY720, PI3K/Akt pathway inhibitor — complies. Control: TNF-α stimulation without inhibitor and without treatment — complies. Outcomes: measurement of IL-1β, IL-6, IL-8 production, PI3K/Akt, NF-κB activity — complies with protocol.	Data are presented in the Results section and Figures and Tables: numerical values ​​mean ± SD for IL-1β, IL-6, IL-8 (ELISA, qPCR), Western blot for p-Akt, p-p85, p65, p-p65, p-IκBα; n=3 for experiments; data on graphs with legends and IC50 table for cytotoxicity.	Exlusion	The study design includes an in vivo model (CIA mouse) and in vitro on MH7A, however, the main intervention FTY720 is not a direct PI3K/mTOR/AKT inhibitor but acts through S1P receptors and NF-κB pathway, which does not meet the protocol criteria for inclusion of PI3K/Akt/mTOR inhibitors. In addition, data on PI3K/Akt pathway inhibition are presented, but FTY720 is not a classical PI3K/mTOR/AKT i…	In vitro / experimental (cellular, molecular) with in vivo component	Intervention	FTY720 is not a direct pharmacological inhibitor of PI3K, mTOR or AKT, but acts through S1P receptors and indirectly affects the PI3K/Akt/NF-κB pathway, which does not meet the inclusion criteria of the protocol.	None	Exclusion criterion: Intervention is not a direct PI3K/mTOR/AKT inhibitor, but an S1P receptor modifier.	“FTY720 inhibited TNF-α-induced production of inflammatory cytokines and suppressed the AKT/PI3K/NF-κB signaling pathway in MH7A cells” (Results, Discussion); “FTY720 is a structural analogue of S1P and exerts its effects by binding with the S1P receptor” (Introduction).	The publication contains a relevant RA-FLS model and in vitro data, but the intervention is not protocol-compliant as FTY720 is not a direct PI3K/mTOR/AKT inhibitor but acts via S1P receptors, which excludes it from the meta-analysis.
